# Supplementary material for: Targeted DNA Methylation Using an Artificially Bisected M.HhaI Fused to Zinc Fingers
Source: PLoS One. 2012 Sep 11;7(9):e44852. doi: 10.1371/journal.pone.0044852 (PMC3439449; doi:10.1371/journal.pone.0044852)
Supplement: Models S1 — PDB files of all models in a.zip file format. (ZIP) [file pone.0044852.s005.zip]

Archive with 27 entries (24 files):
- Models_S1/
- Models_S1/.DS_Store
- __MACOSX/
- __MACOSX/Models_S1/
- __MACOSX/Models_S1/._.DS_Store
- Models_S1/description_of_PDB_models.pdf
- __MACOSX/Models_S1/._description_of_PDB_models.pdf
- Models_S1/Final_NZ_ZC_model.pdb
- Models_S1/NZ_CZ.1.pdb
- Models_S1/NZ_CZ.2.pdb
- Models_S1/NZ_ZC.1.pdb
- Models_S1/NZ_ZC.2.pdb
- Models_S1/NZ_ZC.spacer.0.pdb
- Models_S1/NZ_ZC.spacer.1.pdb
- __MACOSX/Models_S1/._NZ_ZC.spacer.1.pdb
- Models_S1/NZ_ZC.spacer.2.pdb
- __MACOSX/Models_S1/._NZ_ZC.spacer.2.pdb
- Models_S1/NZ_ZC.spacer.3.pdb
- __MACOSX/Models_S1/._NZ_ZC.spacer.3.pdb
- Models_S1/ZN_CZ.1.pdb
- Models_S1/ZN_CZ.2.pdb
- __MACOSX/Models_S1/._ZN_CZ.2.pdb
- Models_S1/ZN_ZC.1.pdb
- __MACOSX/Models_S1/._ZN_ZC.1.pdb
- Models_S1/ZN_ZC.2.pdb
- __MACOSX/Models_S1/._ZN_ZC.2.pdb
- __MACOSX/._Models_S1
