# Supplementary material for: Targeted DNA Methylation Using an Artificially Bisected M.HhaI Fused to Zinc Fingers
Source: PLoS One. 2012 Sep 11;7(9):e44852. doi: 10.1371/journal.pone.0044852 (PMC3439449; doi:10.1371/journal.pone.0044852)
Supplement: Models S1 — PDB files of all models in a.zip file format. (ZIP) [file pone.0044852.s005.zip › Models_S1/Final_NZ_ZC_model.pdb]

ATOM      1  N   MET A   1     -29.442  18.233  60.998  1.00  0.00              
ATOM      2  CA  MET A   1     -29.393  18.879  62.303  1.00  0.00              
ATOM      3  C   MET A   1     -28.981  20.347  62.180  1.00  0.00              
ATOM      4  O   MET A   1     -27.802  20.685  62.296  1.00  0.00              
ATOM      5  CB  MET A   1     -28.428  18.132  63.222  1.00  0.00              
ATOM      6  CG  MET A   1     -28.423  18.624  64.663  1.00  0.00              
ATOM      7  SD  MET A   1     -27.602  17.476  65.786  1.00  0.00              
ATOM      8  CE  MET A   1     -27.622  18.420  67.308  1.00  0.00              
ATOM     20  N   GLU A   2     -29.959  21.233  61.912  1.00  0.00              
ATOM     21  CA  GLU A   2     -29.778  22.679  61.750  1.00  0.00              
ATOM     22  C   GLU A   2     -29.591  23.518  63.026  1.00  0.00              
ATOM     23  O   GLU A   2     -29.430  24.742  62.949  1.00  0.00              
ATOM     24  CB  GLU A   2     -30.972  23.235  60.971  1.00  0.00              
ATOM     25  CG  GLU A   2     -31.045  22.777  59.521  1.00  0.00              
ATOM     26  CD  GLU A   2     -32.308  23.253  58.860  1.00  0.00              
ATOM     27  OE1 GLU A   2     -33.106  23.871  59.523  1.00  0.00              
ATOM     28  OE2 GLU A   2     -32.426  23.097  57.667  1.00  0.00              
ATOM     35  N   LYS A   3     -29.634  22.884  64.192  1.00  0.00              
ATOM     36  CA  LYS A   3     -29.485  23.594  65.456  1.00  0.00              
ATOM     37  C   LYS A   3     -28.283  24.529  65.427  1.00  0.00              
ATOM     38  O   LYS A   3     -27.166  24.110  65.123  1.00  0.00              
ATOM     39  CB  LYS A   3     -29.352  22.603  66.614  1.00  0.00              
ATOM     40  CG  LYS A   3     -29.261  23.251  67.989  1.00  0.00              
ATOM     41  CD  LYS A   3     -29.212  22.204  69.092  1.00  0.00              
ATOM     42  CE  LYS A   3     -29.084  22.849  70.463  1.00  0.00              
ATOM     43  NZ  LYS A   3     -29.114  21.841  71.558  1.00  0.00              
ATOM     57  N   PRO A   4     -28.519  25.799  65.739  1.00  0.00              
ATOM     58  CA  PRO A   4     -27.456  26.796  65.750  1.00  0.00              
ATOM     59  C   PRO A   4     -26.478  26.547  66.892  1.00  0.00              
ATOM     60  O   PRO A   4     -26.832  25.940  67.903  1.00  0.00              
ATOM     61  CB  PRO A   4     -28.195  28.129  65.904  1.00  0.00              
ATOM     62  CG  PRO A   4     -29.456  27.774  66.615  1.00  0.00              
ATOM     63  CD  PRO A   4     -29.837  26.413  66.097  1.00  0.00              
ATOM     71  N   TYR A   5     -25.247  27.018  66.723  1.00  0.00              
ATOM     72  CA  TYR A   5     -24.219  26.855  67.745  1.00  0.00              
ATOM     73  C   TYR A   5     -23.756  28.203  68.278  1.00  0.00              
ATOM     74  O   TYR A   5     -23.620  29.168  67.525  1.00  0.00              
ATOM     75  CB  TYR A   5     -23.027  26.074  67.187  1.00  0.00              
ATOM     76  CG  TYR A   5     -23.352  24.646  66.809  1.00  0.00              
ATOM     77  CD1 TYR A   5     -23.744  24.322  65.518  1.00  0.00              
ATOM     78  CD2 TYR A   5     -23.264  23.626  67.744  1.00  0.00              
ATOM     79  CE1 TYR A   5     -24.042  23.020  65.167  1.00  0.00              
ATOM     80  CE2 TYR A   5     -23.560  22.320  67.404  1.00  0.00              
ATOM     81  CZ  TYR A   5     -23.949  22.021  66.114  1.00  0.00              
ATOM     82  OH  TYR A   5     -24.243  20.721  65.771  1.00  0.00              
ATOM     92  N   ALA A   6     -23.514  28.266  69.583  1.00  0.00              
ATOM     93  CA  ALA A   6     -23.076  29.501  70.223  1.00  0.00              
ATOM     94  C   ALA A   6     -21.606  29.425  70.619  1.00  0.00              
ATOM     95  O   ALA A   6     -21.113  28.366  71.009  1.00  0.00              
ATOM     96  CB  ALA A   6     -23.941  29.804  71.438  1.00  0.00              
ATOM    102  N   CYS A   7     -20.911  30.551  70.515  1.00  0.00              
ATOM    103  CA  CYS A   7     -19.561  30.673  71.052  1.00  0.00              
ATOM    104  C   CYS A   7     -19.553  31.470  72.349  1.00  0.00              
ATOM    105  O   CYS A   7     -19.875  32.659  72.361  1.00  0.00              
ATOM    106  CB  CYS A   7     -18.826  31.434  69.948  1.00  0.00              
ATOM    107  SG  CYS A   7     -17.072  31.728  70.280  1.00  0.00              
ATOM    113  N   PRO A   8     -19.183  30.811  73.441  1.00  0.00              
ATOM    114  CA  PRO A   8     -19.137  31.457  74.748  1.00  0.00              
ATOM    115  C   PRO A   8     -17.961  32.421  74.844  1.00  0.00              
ATOM    116  O   PRO A   8     -17.907  33.261  75.742  1.00  0.00              
ATOM    117  CB  PRO A   8     -19.011  30.294  75.737  1.00  0.00              
ATOM    118  CG  PRO A   8     -18.345  29.213  74.956  1.00  0.00              
ATOM    119  CD  PRO A   8     -18.871  29.352  73.552  1.00  0.00              
ATOM    127  N   GLU A   9     -17.017  32.357  73.886  1.00  0.00              
ATOM    128  CA  GLU A   9     -15.789  33.139  73.974  1.00  0.00              
ATOM    129  C   GLU A   9     -15.933  34.471  73.247  1.00  0.00              
ATOM    130  O   GLU A   9     -15.146  35.394  73.462  1.00  0.00              
ATOM    131  CB  GLU A   9     -14.609  32.351  73.400  1.00  0.00              
ATOM    132  CG  GLU A   9     -14.266  31.084  74.170  1.00  0.00              
ATOM    133  CD  GLU A   9     -13.900  31.392  75.595  1.00  0.00              
ATOM    134  OE1 GLU A   9     -13.033  32.208  75.803  1.00  0.00              
ATOM    135  OE2 GLU A   9     -14.561  30.899  76.478  1.00  0.00              
ATOM    142  N   CYS A  10     -16.943  34.566  72.388  1.00  0.00              
ATOM    143  CA  CYS A  10     -17.132  35.747  71.556  1.00  0.00              
ATOM    144  C   CYS A  10     -18.525  36.334  71.740  1.00  0.00              
ATOM    145  O   CYS A  10     -18.702  37.552  71.737  1.00  0.00              
ATOM    146  CB  CYS A  10     -16.964  35.193  70.141  1.00  0.00              
ATOM    147  SG  CYS A  10     -15.329  34.499  69.797  1.00  0.00              
ATOM    153  N   GLY A  11     -19.513  35.460  71.900  1.00  0.00              
ATOM    154  CA  GLY A  11     -20.898  35.889  72.052  1.00  0.00              
ATOM    155  C   GLY A  11     -21.618  35.917  70.710  1.00  0.00              
ATOM    156  O   GLY A  11     -22.647  36.575  70.559  1.00  0.00              
ATOM    160  N   LYS A  12     -21.067  35.200  69.735  1.00  0.00              
ATOM    161  CA  LYS A  12     -21.707  35.060  68.432  1.00  0.00              
ATOM    162  C   LYS A  12     -22.276  33.661  68.244  1.00  0.00              
ATOM    163  O   LYS A  12     -21.783  32.696  68.827  1.00  0.00              
ATOM    164  CB  LYS A  12     -20.716  35.378  67.311  1.00  0.00              
ATOM    165  CG  LYS A  12     -20.158  36.795  67.349  1.00  0.00              
ATOM    166  CD  LYS A  12     -21.243  37.825  67.070  1.00  0.00              
ATOM    167  CE  LYS A  12     -21.716  37.756  65.626  1.00  0.00              
ATOM    168  NZ  LYS A  12     -22.803  38.733  65.349  1.00  0.00              
ATOM    182  N   SER A  13     -23.318  33.557  67.426  1.00  0.00              
ATOM    183  CA  SER A  13     -24.005  32.287  67.175  1.00  0.00              
ATOM    184  C   SER A  13     -24.060  32.057  65.660  1.00  0.00              
ATOM    185  O   SER A  13     -24.213  33.009  64.892  1.00  0.00              
ATOM    186  CB  SER A  13     -25.397  32.297  67.777  1.00  0.00              
ATOM    187  OG  SER A  13     -26.216  33.273  67.194  1.00  0.00              
ATOM    193  N   PHE A  14     -24.004  30.795  65.238  1.00  0.00              
ATOM    194  CA  PHE A  14     -23.998  30.465  63.819  1.00  0.00              
ATOM    195  C   PHE A  14     -24.956  29.350  63.429  1.00  0.00              
ATOM    196  O   PHE A  14     -25.291  28.504  64.253  1.00  0.00              
ATOM    197  CB  PHE A  14     -22.580  30.087  63.388  1.00  0.00              
ATOM    198  CG  PHE A  14     -21.979  28.970  64.194  1.00  0.00              
ATOM    199  CD1 PHE A  14     -22.270  27.647  63.897  1.00  0.00              
ATOM    200  CD2 PHE A  14     -21.122  29.241  65.250  1.00  0.00              
ATOM    201  CE1 PHE A  14     -21.718  26.619  64.638  1.00  0.00              
ATOM    202  CE2 PHE A  14     -20.568  28.215  65.991  1.00  0.00              
ATOM    203  CZ  PHE A  14     -20.867  26.903  65.685  1.00  0.00              
ATOM    213  N   SER A  15     -25.340  29.334  62.151  1.00  0.00              
ATOM    214  CA  SER A  15     -26.256  28.342  61.589  1.00  0.00              
ATOM    215  C   SER A  15     -25.621  26.972  61.383  1.00  0.00              
ATOM    216  O   SER A  15     -26.258  25.937  61.607  1.00  0.00              
ATOM    217  CB  SER A  15     -26.809  28.852  60.273  1.00  0.00              
ATOM    218  OG  SER A  15     -27.608  29.991  60.444  1.00  0.00              
ATOM    224  N   ARG A  16     -24.381  26.960  60.906  1.00  0.00              
ATOM    225  CA  ARG A  16     -23.683  25.709  60.658  1.00  0.00              
ATOM    226  C   ARG A  16     -22.459  25.586  61.553  1.00  0.00              
ATOM    227  O   ARG A  16     -21.867  26.590  61.968  1.00  0.00              
ATOM    228  CB  ARG A  16     -23.324  25.531  59.190  1.00  0.00              
ATOM    229  CG  ARG A  16     -24.510  25.521  58.238  1.00  0.00              
ATOM    230  CD  ARG A  16     -25.399  24.340  58.381  1.00  0.00              
ATOM    231  NE  ARG A  16     -26.439  24.243  57.369  1.00  0.00              
ATOM    232  CZ  ARG A  16     -27.641  24.845  57.446  1.00  0.00              
ATOM    233  NH1 ARG A  16     -27.976  25.556  58.500  1.00  0.00              
ATOM    234  NH2 ARG A  16     -28.487  24.682  56.444  1.00  0.00              
ATOM    248  N   LYS A  17     -22.058  24.347  61.811  1.00  0.00              
ATOM    249  CA  LYS A  17     -20.900  24.092  62.647  1.00  0.00              
ATOM    250  C   LYS A  17     -19.614  24.611  62.035  1.00  0.00              
ATOM    251  O   LYS A  17     -18.739  25.051  62.750  1.00  0.00              
ATOM    252  CB  LYS A  17     -20.772  22.593  62.925  1.00  0.00              
ATOM    253  CG  LYS A  17     -19.632  22.223  63.863  1.00  0.00              
ATOM    254  CD  LYS A  17     -19.894  22.720  65.277  1.00  0.00              
ATOM    255  CE  LYS A  17     -18.819  22.242  66.241  1.00  0.00              
ATOM    256  NZ  LYS A  17     -19.074  22.703  67.633  1.00  0.00              
ATOM    270  N   ASP A  18     -19.495  24.564  60.713  1.00  0.00              
ATOM    271  CA  ASP A  18     -18.275  25.033  60.065  1.00  0.00              
ATOM    272  C   ASP A  18     -18.068  26.538  60.222  1.00  0.00              
ATOM    273  O   ASP A  18     -16.934  27.022  60.225  1.00  0.00              
ATOM    274  CB  ASP A  18     -18.295  24.665  58.579  1.00  0.00              
ATOM    275  CG  ASP A  18     -16.959  24.843  57.869  1.00  0.00              
ATOM    276  OD1 ASP A  18     -16.005  24.225  58.277  1.00  0.00              
ATOM    277  OD2 ASP A  18     -16.938  25.468  56.836  1.00  0.00              
ATOM    282  N   SER A  19     -19.168  27.270  60.372  1.00  0.00              
ATOM    283  CA  SER A  19     -19.090  28.710  60.572  1.00  0.00              
ATOM    284  C   SER A  19     -18.506  28.969  61.965  1.00  0.00              
ATOM    285  O   SER A  19     -17.778  29.940  62.160  1.00  0.00              
ATOM    286  CB  SER A  19     -20.456  29.350  60.420  1.00  0.00              
ATOM    287  OG  SER A  19     -20.947  29.238  59.113  1.00  0.00              
ATOM    293  N   LEU A  20     -18.827  28.098  62.928  1.00  0.00              
ATOM    294  CA  LEU A  20     -18.308  28.251  64.286  1.00  0.00              
ATOM    295  C   LEU A  20     -16.820  27.953  64.308  1.00  0.00              
ATOM    296  O   LEU A  20     -16.048  28.677  64.928  1.00  0.00              
ATOM    297  CB  LEU A  20     -19.056  27.331  65.259  1.00  0.00              
ATOM    298  CG  LEU A  20     -18.596  27.415  66.721  1.00  0.00              
ATOM    299  CD1 LEU A  20     -19.543  26.623  67.612  1.00  0.00              
ATOM    300  CD2 LEU A  20     -17.175  26.886  66.838  1.00  0.00              
ATOM    312  N   VAL A  21     -16.414  26.908  63.597  1.00  0.00              
ATOM    313  CA  VAL A  21     -15.005  26.529  63.548  1.00  0.00              
ATOM    314  C   VAL A  21     -14.156  27.620  62.901  1.00  0.00              
ATOM    315  O   VAL A  21     -13.068  27.926  63.372  1.00  0.00              
ATOM    316  CB  VAL A  21     -14.803  25.211  62.777  1.00  0.00              
ATOM    317  CG1 VAL A  21     -13.321  24.938  62.569  1.00  0.00              
ATOM    318  CG2 VAL A  21     -15.458  24.055  63.516  1.00  0.00              
ATOM    328  N   ARG A  22     -14.670  28.234  61.841  1.00  0.00              
ATOM    329  CA  ARG A  22     -13.936  29.301  61.174  1.00  0.00              
ATOM    330  C   ARG A  22     -13.821  30.520  62.101  1.00  0.00              
ATOM    331  O   ARG A  22     -12.746  31.100  62.238  1.00  0.00              
ATOM    332  CB  ARG A  22     -14.543  29.665  59.827  1.00  0.00              
ATOM    333  CG  ARG A  22     -13.780  30.724  59.047  1.00  0.00              
ATOM    334  CD  ARG A  22     -12.418  30.311  58.624  1.00  0.00              
ATOM    335  NE  ARG A  22     -12.382  29.131  57.774  1.00  0.00              
ATOM    336  CZ  ARG A  22     -12.627  29.135  56.449  1.00  0.00              
ATOM    337  NH1 ARG A  22     -12.961  30.243  55.825  1.00  0.00              
ATOM    338  NH2 ARG A  22     -12.546  27.989  55.796  1.00  0.00              
ATOM    352  N   HIS A  23     -14.926  30.871  62.761  1.00  0.00              
ATOM    353  CA  HIS A  23     -14.985  32.010  63.682  1.00  0.00              
ATOM    354  C   HIS A  23     -14.052  31.823  64.873  1.00  0.00              
ATOM    355  O   HIS A  23     -13.388  32.767  65.298  1.00  0.00              
ATOM    356  CB  HIS A  23     -16.418  32.230  64.177  1.00  0.00              
ATOM    357  CG  HIS A  23     -16.557  33.382  65.124  1.00  0.00              
ATOM    358  ND1 HIS A  23     -16.460  34.695  64.716  1.00  0.00              
ATOM    359  CD2 HIS A  23     -16.785  33.417  66.458  1.00  0.00              
ATOM    360  CE1 HIS A  23     -16.623  35.490  65.760  1.00  0.00              
ATOM    361  NE2 HIS A  23     -16.821  34.739  66.828  1.00  0.00              
ATOM    369  N   GLN A  24     -14.020  30.603  65.405  1.00  0.00              
ATOM    370  CA  GLN A  24     -13.196  30.243  66.557  1.00  0.00              
ATOM    371  C   GLN A  24     -11.741  30.689  66.400  1.00  0.00              
ATOM    372  O   GLN A  24     -11.084  31.060  67.378  1.00  0.00              
ATOM    373  CB  GLN A  24     -13.243  28.730  66.784  1.00  0.00              
ATOM    374  CG  GLN A  24     -12.542  28.268  68.050  1.00  0.00              
ATOM    375  CD  GLN A  24     -13.240  28.750  69.307  1.00  0.00              
ATOM    376  OE1 GLN A  24     -14.461  28.631  69.440  1.00  0.00              
ATOM    377  NE2 GLN A  24     -12.469  29.302  70.237  1.00  0.00              
ATOM    386  N   ARG A  25     -11.269  30.698  65.156  1.00  0.00              
ATOM    387  CA  ARG A  25      -9.903  31.107  64.845  1.00  0.00              
ATOM    388  C   ARG A  25      -9.527  32.521  65.287  1.00  0.00              
ATOM    389  O   ARG A  25      -8.350  32.803  65.478  1.00  0.00              
ATOM    390  CB  ARG A  25      -9.606  30.917  63.365  1.00  0.00              
ATOM    391  CG  ARG A  25      -9.501  29.469  62.914  1.00  0.00              
ATOM    392  CD  ARG A  25      -9.268  29.297  61.457  1.00  0.00              
ATOM    393  NE  ARG A  25      -9.215  27.912  61.015  1.00  0.00              
ATOM    394  CZ  ARG A  25      -9.184  27.522  59.726  1.00  0.00              
ATOM    395  NH1 ARG A  25      -9.238  28.401  58.750  1.00  0.00              
ATOM    396  NH2 ARG A  25      -9.122  26.227  59.467  1.00  0.00              
ATOM    410  N   THR A  26     -10.500  33.417  65.427  1.00  0.00              
ATOM    411  CA  THR A  26     -10.184  34.779  65.874  1.00  0.00              
ATOM    412  C   THR A  26      -9.772  34.722  67.349  1.00  0.00              
ATOM    413  O   THR A  26      -8.997  35.557  67.810  1.00  0.00              
ATOM    414  CB  THR A  26     -11.374  35.742  65.703  1.00  0.00              
ATOM    415  OG1 THR A  26     -11.730  35.824  64.317  1.00  0.00              
ATOM    416  CG2 THR A  26     -11.016  37.129  66.214  1.00  0.00              
ATOM    424  N   HIS A  27     -10.288  33.721  68.068  1.00  0.00              
ATOM    425  CA  HIS A  27      -9.988  33.530  69.489  1.00  0.00              
ATOM    426  C   HIS A  27      -8.700  32.734  69.717  1.00  0.00              
ATOM    427  O   HIS A  27      -7.923  33.049  70.617  1.00  0.00              
ATOM    428  CB  HIS A  27     -11.157  32.829  70.189  1.00  0.00              
ATOM    429  CG  HIS A  27     -10.955  32.647  71.661  1.00  0.00              
ATOM    430  ND1 HIS A  27     -10.944  33.704  72.546  1.00  0.00              
ATOM    431  CD2 HIS A  27     -10.756  31.532  72.403  1.00  0.00              
ATOM    432  CE1 HIS A  27     -10.747  33.247  73.771  1.00  0.00              
ATOM    433  NE2 HIS A  27     -10.629  31.933  73.710  1.00  0.00              
ATOM    441  N   THR A  28      -8.481  31.699  68.917  1.00  0.00              
ATOM    442  CA  THR A  28      -7.285  30.876  69.069  1.00  0.00              
ATOM    443  C   THR A  28      -6.047  31.495  68.417  1.00  0.00              
ATOM    444  O   THR A  28      -4.926  31.089  68.713  1.00  0.00              
ATOM    445  CB  THR A  28      -7.504  29.471  68.477  1.00  0.00              
ATOM    446  OG1 THR A  28      -7.791  29.580  67.077  1.00  0.00              
ATOM    447  CG2 THR A  28      -8.661  28.773  69.175  1.00  0.00              
ATOM    455  N   GLY A  29      -6.266  32.466  67.526  1.00  0.00              
ATOM    456  CA  GLY A  29      -5.178  33.133  66.830  1.00  0.00              
ATOM    457  C   GLY A  29      -4.551  32.297  65.732  1.00  0.00              
ATOM    458  O   GLY A  29      -3.532  32.687  65.154  1.00  0.00              
ATOM    462  N   GLU A  30      -5.170  31.162  65.430  1.00  0.00              
ATOM    463  CA  GLU A  30      -4.681  30.242  64.414  1.00  0.00              
ATOM    464  C   GLU A  30      -4.883  30.795  63.011  1.00  0.00              
ATOM    465  O   GLU A  30      -5.968  31.260  62.665  1.00  0.00              
ATOM    466  CB  GLU A  30      -5.376  28.885  64.547  1.00  0.00              
ATOM    467  CG  GLU A  30      -4.863  27.820  63.588  1.00  0.00              
ATOM    468  CD  GLU A  30      -5.564  26.507  63.804  1.00  0.00              
ATOM    469  OE1 GLU A  30      -6.415  26.444  64.658  1.00  0.00              
ATOM    470  OE2 GLU A  30      -5.329  25.599  63.042  1.00  0.00              
ATOM    477  N   LYS A  31      -3.817  30.750  62.218  1.00  0.00              
ATOM    478  CA  LYS A  31      -3.822  31.228  60.838  1.00  0.00              
ATOM    479  C   LYS A  31      -3.129  30.159  59.991  1.00  0.00              
ATOM    480  O   LYS A  31      -1.927  30.218  59.750  1.00  0.00              
ATOM    481  CB  LYS A  31      -3.118  32.580  60.707  1.00  0.00              
ATOM    482  CG  LYS A  31      -3.814  33.724  61.432  1.00  0.00              
ATOM    483  CD  LYS A  31      -3.161  35.060  61.113  1.00  0.00              
ATOM    484  CE  LYS A  31      -3.885  36.209  61.799  1.00  0.00              
ATOM    485  NZ  LYS A  31      -3.154  37.497  61.649  1.00  0.00              
ATOM    499  N   PRO A  32      -3.903  29.174  59.513  1.00  0.00              
ATOM    500  CA  PRO A  32      -3.476  28.033  58.697  1.00  0.00              
ATOM    501  C   PRO A  32      -2.829  28.293  57.336  1.00  0.00              
ATOM    502  O   PRO A  32      -2.068  27.463  56.848  1.00  0.00              
ATOM    503  CB  PRO A  32      -4.785  27.256  58.527  1.00  0.00              
ATOM    504  CG  PRO A  32      -5.606  27.648  59.708  1.00  0.00              
ATOM    505  CD  PRO A  32      -5.278  29.096  59.958  1.00  0.00              
ATOM    513  N   TYR A  33      -3.124  29.429  56.720  1.00  0.00              
ATOM    514  CA  TYR A  33      -2.596  29.713  55.389  1.00  0.00              
ATOM    515  C   TYR A  33      -1.473  30.736  55.361  1.00  0.00              
ATOM    516  O   TYR A  33      -1.579  31.801  55.944  1.00  0.00              
ATOM    517  CB  TYR A  33      -3.730  30.188  54.478  1.00  0.00              
ATOM    518  CG  TYR A  33      -4.751  29.118  54.161  1.00  0.00              
ATOM    519  CD1 TYR A  33      -5.886  28.962  54.945  1.00  0.00              
ATOM    520  CD2 TYR A  33      -4.580  28.269  53.079  1.00  0.00              
ATOM    521  CE1 TYR A  33      -6.822  27.987  54.661  1.00  0.00              
ATOM    522  CE2 TYR A  33      -5.509  27.290  52.785  1.00  0.00              
ATOM    523  CZ  TYR A  33      -6.629  27.152  53.579  1.00  0.00              
ATOM    524  OH  TYR A  33      -7.559  26.179  53.290  1.00  0.00              
ATOM    534  N   LYS A  34      -0.385  30.394  54.684  1.00  0.00              
ATOM    535  CA  LYS A  34       0.776  31.268  54.611  1.00  0.00              
ATOM    536  C   LYS A  34       1.083  31.717  53.185  1.00  0.00              
ATOM    537  O   LYS A  34       1.006  30.923  52.244  1.00  0.00              
ATOM    538  CB  LYS A  34       1.997  30.567  55.209  1.00  0.00              
ATOM    539  CG  LYS A  34       1.901  30.304  56.706  1.00  0.00              
ATOM    540  CD  LYS A  34       3.166  29.645  57.235  1.00  0.00              
ATOM    541  CE  LYS A  34       3.066  29.370  58.728  1.00  0.00              
ATOM    542  NZ  LYS A  34       4.297  28.726  59.259  1.00  0.00              
ATOM    556  N   CYS A  35       1.421  32.995  53.030  1.00  0.00              
ATOM    557  CA  CYS A  35       1.754  33.553  51.723  1.00  0.00              
ATOM    558  C   CYS A  35       3.149  33.083  51.331  1.00  0.00              
ATOM    559  O   CYS A  35       4.132  33.343  52.041  1.00  0.00              
ATOM    560  CB  CYS A  35       1.731  35.062  51.966  1.00  0.00              
ATOM    561  SG  CYS A  35       1.863  36.065  50.466  1.00  0.00              
ATOM    567  N   PRO A  36       3.226  32.416  50.186  1.00  0.00              
ATOM    568  CA  PRO A  36       4.477  31.886  49.653  1.00  0.00              
ATOM    569  C   PRO A  36       5.485  33.002  49.411  1.00  0.00              
ATOM    570  O   PRO A  36       6.697  32.786  49.487  1.00  0.00              
ATOM    571  CB  PRO A  36       4.066  31.188  48.353  1.00  0.00              
ATOM    572  CG  PRO A  36       2.635  30.825  48.562  1.00  0.00              
ATOM    573  CD  PRO A  36       2.049  31.958  49.361  1.00  0.00              
ATOM    581  N   GLU A  37       4.976  34.209  49.160  1.00  0.00              
ATOM    582  CA  GLU A  37       5.842  35.348  48.887  1.00  0.00              
ATOM    583  C   GLU A  37       6.374  36.115  50.093  1.00  0.00              
ATOM    584  O   GLU A  37       7.582  36.184  50.279  1.00  0.00              
ATOM    585  CB  GLU A  37       5.098  36.325  47.974  1.00  0.00              
ATOM    586  CG  GLU A  37       4.777  35.773  46.592  1.00  0.00              
ATOM    587  CD  GLU A  37       3.786  34.645  46.670  1.00  0.00              
ATOM    588  OE1 GLU A  37       2.746  34.833  47.255  1.00  0.00              
ATOM    589  OE2 GLU A  37       4.018  33.633  46.052  1.00  0.00              
ATOM    596  N   CYS A  38       5.495  36.687  50.909  1.00  0.00              
ATOM    597  CA  CYS A  38       5.947  37.463  52.062  1.00  0.00              
ATOM    598  C   CYS A  38       5.960  36.716  53.397  1.00  0.00              
ATOM    599  O   CYS A  38       6.386  37.276  54.411  1.00  0.00              
ATOM    600  CB  CYS A  38       4.908  38.584  52.105  1.00  0.00              
ATOM    601  SG  CYS A  38       3.237  38.041  52.536  1.00  0.00              
ATOM    607  N   GLY A  39       5.490  35.471  53.399  1.00  0.00              
ATOM    608  CA  GLY A  39       5.448  34.637  54.606  1.00  0.00              
ATOM    609  C   GLY A  39       4.392  35.015  55.653  1.00  0.00              
ATOM    610  O   GLY A  39       4.319  34.391  56.710  1.00  0.00              
ATOM    614  N   LYS A  40       3.561  36.013  55.367  1.00  0.00              
ATOM    615  CA  LYS A  40       2.520  36.403  56.311  1.00  0.00              
ATOM    616  C   LYS A  40       1.450  35.321  56.357  1.00  0.00              
ATOM    617  O   LYS A  40       1.131  34.715  55.334  1.00  0.00              
ATOM    618  CB  LYS A  40       1.906  37.750  55.926  1.00  0.00              
ATOM    619  CG  LYS A  40       0.854  38.263  56.900  1.00  0.00              
ATOM    620  CD  LYS A  40       0.343  39.636  56.491  1.00  0.00              
ATOM    621  CE  LYS A  40      -0.693  40.159  57.475  1.00  0.00              
ATOM    622  NZ  LYS A  40      -1.200  41.503  57.088  1.00  0.00              
ATOM    636  N   SER A  41       0.897  35.089  57.545  1.00  0.00              
ATOM    637  CA  SER A  41      -0.129  34.073  57.741  1.00  0.00              
ATOM    638  C   SER A  41      -1.530  34.676  57.746  1.00  0.00              
ATOM    639  O   SER A  41      -1.717  35.824  58.140  1.00  0.00              
ATOM    640  CB  SER A  41       0.126  33.325  59.035  1.00  0.00              
ATOM    641  OG  SER A  41       0.054  34.167  60.153  1.00  0.00              
ATOM    647  N   PHE A  42      -2.509  33.880  57.327  1.00  0.00              
ATOM    648  CA  PHE A  42      -3.888  34.327  57.242  1.00  0.00              
ATOM    649  C   PHE A  42      -4.839  33.288  57.822  1.00  0.00              
ATOM    650  O   PHE A  42      -4.577  32.077  57.768  1.00  0.00              
ATOM    651  CB  PHE A  42      -4.260  34.633  55.790  1.00  0.00              
ATOM    652  CG  PHE A  42      -3.438  35.727  55.171  1.00  0.00              
ATOM    653  CD1 PHE A  42      -2.181  35.459  54.651  1.00  0.00              
ATOM    654  CD2 PHE A  42      -3.919  37.026  55.108  1.00  0.00              
ATOM    655  CE1 PHE A  42      -1.423  36.465  54.081  1.00  0.00              
ATOM    656  CE2 PHE A  42      -3.165  38.033  54.539  1.00  0.00              
ATOM    657  CZ  PHE A  42      -1.915  37.752  54.025  1.00  0.00              
ATOM    667  N   SER A  43      -5.966  33.778  58.331  1.00  0.00              
ATOM    668  CA  SER A  43      -6.985  32.923  58.929  1.00  0.00              
ATOM    669  C   SER A  43      -7.785  32.160  57.890  1.00  0.00              
ATOM    670  O   SER A  43      -8.322  31.089  58.183  1.00  0.00              
ATOM    671  CB  SER A  43      -7.915  33.755  59.790  1.00  0.00              
ATOM    672  OG  SER A  43      -8.665  34.662  59.030  1.00  0.00              
ATOM    678  N   GLN A  44      -7.845  32.697  56.672  1.00  0.00              
ATOM    679  CA  GLN A  44      -8.634  32.079  55.616  1.00  0.00              
ATOM    680  C   GLN A  44      -7.949  31.963  54.256  1.00  0.00              
ATOM    681  O   GLN A  44      -7.102  32.781  53.909  1.00  0.00              
ATOM    682  CB  GLN A  44      -9.938  32.862  55.443  1.00  0.00              
ATOM    683  CG  GLN A  44     -10.859  32.307  54.369  1.00  0.00              
ATOM    684  CD  GLN A  44     -12.163  33.076  54.272  1.00  0.00              
ATOM    685  OE1 GLN A  44     -13.069  32.895  55.091  1.00  0.00              
ATOM    686  NE2 GLN A  44     -12.269  33.937  53.266  1.00  0.00              
ATOM    695  N   SER A  45      -8.358  30.943  53.497  1.00  0.00              
ATOM    696  CA  SER A  45      -7.825  30.656  52.164  1.00  0.00              
ATOM    697  C   SER A  45      -8.215  31.686  51.119  1.00  0.00              
ATOM    698  O   SER A  45      -7.410  32.041  50.257  1.00  0.00              
ATOM    699  CB  SER A  45      -8.282  29.281  51.718  1.00  0.00              
ATOM    700  OG  SER A  45      -9.672  29.216  51.553  1.00  0.00              
ATOM    706  N   GLY A  46      -9.474  32.107  51.137  1.00  0.00              
ATOM    707  CA  GLY A  46      -9.931  33.106  50.172  1.00  0.00              
ATOM    708  C   GLY A  46      -9.222  34.449  50.374  1.00  0.00              
ATOM    709  O   GLY A  46      -8.893  35.136  49.406  1.00  0.00              
ATOM    713  N   ASP A  47      -8.938  34.791  51.629  1.00  0.00              
ATOM    714  CA  ASP A  47      -8.249  36.041  51.925  1.00  0.00              
ATOM    715  C   ASP A  47      -6.776  35.945  51.517  1.00  0.00              
ATOM    716  O   ASP A  47      -6.145  36.950  51.180  1.00  0.00              
ATOM    717  CB  ASP A  47      -8.371  36.386  53.411  1.00  0.00              
ATOM    718  CG  ASP A  47      -9.789  36.696  53.871  1.00  0.00              
ATOM    719  OD1 ASP A  47     -10.442  37.484  53.229  1.00  0.00              
ATOM    720  OD2 ASP A  47     -10.261  36.031  54.762  1.00  0.00              
ATOM    725  N   LEU A  48      -6.231  34.731  51.535  1.00  0.00              
ATOM    726  CA  LEU A  48      -4.850  34.536  51.108  1.00  0.00              
ATOM    727  C   LEU A  48      -4.802  34.736  49.591  1.00  0.00              
ATOM    728  O   LEU A  48      -3.892  35.375  49.064  1.00  0.00              
ATOM    729  CB  LEU A  48      -4.339  33.145  51.504  1.00  0.00              
ATOM    730  CG  LEU A  48      -2.969  32.764  50.929  1.00  0.00              
ATOM    731  CD1 LEU A  48      -1.910  33.746  51.411  1.00  0.00              
ATOM    732  CD2 LEU A  48      -2.619  31.344  51.347  1.00  0.00              
ATOM    744  N   ARG A  49      -5.811  34.213  48.899  1.00  0.00              
ATOM    745  CA  ARG A  49      -5.895  34.325  47.447  1.00  0.00              
ATOM    746  C   ARG A  49      -5.911  35.774  46.977  1.00  0.00              
ATOM    747  O   ARG A  49      -5.174  36.144  46.071  1.00  0.00              
ATOM    748  CB  ARG A  49      -7.082  33.554  46.888  1.00  0.00              
ATOM    749  CG  ARG A  49      -6.959  32.041  46.975  1.00  0.00              
ATOM    750  CD  ARG A  49      -8.120  31.300  46.418  1.00  0.00              
ATOM    751  NE  ARG A  49      -8.056  29.858  46.596  1.00  0.00              
ATOM    752  CZ  ARG A  49      -7.335  29.023  45.823  1.00  0.00              
ATOM    753  NH1 ARG A  49      -6.646  29.474  44.798  1.00  0.00              
ATOM    754  NH2 ARG A  49      -7.357  27.733  46.109  1.00  0.00              
ATOM    768  N   ARG A  50      -6.729  36.602  47.619  1.00  0.00              
ATOM    769  CA  ARG A  50      -6.788  37.997  47.223  1.00  0.00              
ATOM    770  C   ARG A  50      -5.547  38.751  47.682  1.00  0.00              
ATOM    771  O   ARG A  50      -5.055  39.637  46.990  1.00  0.00              
ATOM    772  CB  ARG A  50      -8.064  38.674  47.702  1.00  0.00              
ATOM    773  CG  ARG A  50      -8.344  38.531  49.189  1.00  0.00              
ATOM    774  CD  ARG A  50      -9.462  39.374  49.686  1.00  0.00              
ATOM    775  NE  ARG A  50     -10.758  39.057  49.107  1.00  0.00              
ATOM    776  CZ  ARG A  50     -11.629  38.167  49.621  1.00  0.00              
ATOM    777  NH1 ARG A  50     -11.333  37.476  50.700  1.00  0.00              
ATOM    778  NH2 ARG A  50     -12.780  37.989  48.998  1.00  0.00              
ATOM    792  N   HIS A  51      -4.983  38.337  48.809  1.00  0.00              
ATOM    793  CA  HIS A  51      -3.783  38.983  49.301  1.00  0.00              
ATOM    794  C   HIS A  51      -2.633  38.807  48.312  1.00  0.00              
ATOM    795  O   HIS A  51      -1.843  39.735  48.093  1.00  0.00              
ATOM    796  CB  HIS A  51      -3.394  38.426  50.674  1.00  0.00              
ATOM    797  CG  HIS A  51      -2.179  39.074  51.264  1.00  0.00              
ATOM    798  ND1 HIS A  51      -0.912  38.549  51.118  1.00  0.00              
ATOM    799  CD2 HIS A  51      -2.038  40.201  52.000  1.00  0.00              
ATOM    800  CE1 HIS A  51      -0.043  39.328  51.739  1.00  0.00              
ATOM    801  NE2 HIS A  51      -0.701  40.335  52.282  1.00  0.00              
ATOM    809  N   GLN A  52      -2.515  37.606  47.751  1.00  0.00              
ATOM    810  CA  GLN A  52      -1.430  37.320  46.814  1.00  0.00              
ATOM    811  C   GLN A  52      -1.406  38.249  45.612  1.00  0.00              
ATOM    812  O   GLN A  52      -0.326  38.566  45.106  1.00  0.00              
ATOM    813  CB  GLN A  52      -1.531  35.873  46.324  1.00  0.00              
ATOM    814  CG  GLN A  52      -1.182  34.834  47.376  1.00  0.00              
ATOM    815  CD  GLN A  52      -1.377  33.415  46.875  1.00  0.00              
ATOM    816  OE1 GLN A  52      -1.819  33.197  45.744  1.00  0.00              
ATOM    817  NE2 GLN A  52      -1.051  32.442  47.717  1.00  0.00              
ATOM    826  N   ARG A  53      -2.583  38.735  45.207  1.00  0.00              
ATOM    827  CA  ARG A  53      -2.683  39.665  44.078  1.00  0.00              
ATOM    828  C   ARG A  53      -1.945  40.989  44.302  1.00  0.00              
ATOM    829  O   ARG A  53      -1.560  41.668  43.348  1.00  0.00              
ATOM    830  CB  ARG A  53      -4.134  39.914  43.692  1.00  0.00              
ATOM    831  CG  ARG A  53      -4.844  38.721  43.073  1.00  0.00              
ATOM    832  CD  ARG A  53      -6.241  38.994  42.646  1.00  0.00              
ATOM    833  NE  ARG A  53      -6.927  37.852  42.064  1.00  0.00              
ATOM    834  CZ  ARG A  53      -7.532  36.880  42.774  1.00  0.00              
ATOM    835  NH1 ARG A  53      -7.507  36.885  44.088  1.00  0.00              
ATOM    836  NH2 ARG A  53      -8.133  35.906  42.113  1.00  0.00              
ATOM    850  N   THR A  54      -1.726  41.334  45.569  1.00  0.00              
ATOM    851  CA  THR A  54      -1.015  42.558  45.915  1.00  0.00              
ATOM    852  C   THR A  54       0.466  42.415  45.516  1.00  0.00              
ATOM    853  O   THR A  54       1.182  43.414  45.341  1.00  0.00              
ATOM    854  CB  THR A  54      -1.123  42.878  47.418  1.00  0.00              
ATOM    855  OG1 THR A  54      -2.497  42.831  47.822  1.00  0.00              
ATOM    856  CG2 THR A  54      -0.559  44.259  47.711  1.00  0.00              
ATOM    864  N   HIS A  55       0.912  41.166  45.399  1.00  0.00              
ATOM    865  CA  HIS A  55       2.286  40.864  45.025  1.00  0.00              
ATOM    866  C   HIS A  55       2.434  40.752  43.523  1.00  0.00              
ATOM    867  O   HIS A  55       3.391  41.284  42.938  1.00  0.00              
ATOM    868  CB  HIS A  55       2.759  39.568  45.692  1.00  0.00              
ATOM    869  CG  HIS A  55       2.672  39.595  47.187  1.00  0.00              
ATOM    870  ND1 HIS A  55       2.752  38.454  47.957  1.00  0.00              
ATOM    871  CD2 HIS A  55       2.512  40.624  48.052  1.00  0.00              
ATOM    872  CE1 HIS A  55       2.645  38.781  49.234  1.00  0.00              
ATOM    873  NE2 HIS A  55       2.499  40.090  49.318  1.00  0.00              
ATOM    881  N   THR A  56       1.491  40.041  42.908  1.00  0.00              
ATOM    882  CA  THR A  56       1.518  39.784  41.471  1.00  0.00              
ATOM    883  C   THR A  56       1.024  40.911  40.585  1.00  0.00              
ATOM    884  O   THR A  56       1.412  40.986  39.423  1.00  0.00              
ATOM    885  CB  THR A  56       0.690  38.529  41.137  1.00  0.00              
ATOM    886  OG1 THR A  56      -0.671  38.731  41.538  1.00  0.00              
ATOM    887  CG2 THR A  56       1.251  37.313  41.857  1.00  0.00              
ATOM    895  N   GLY A  57       0.176  41.779  41.133  1.00  0.00              
ATOM    896  CA  GLY A  57      -0.368  42.888  40.358  1.00  0.00              
ATOM    897  C   GLY A  57      -1.513  42.449  39.468  1.00  0.00              
ATOM    898  O   GLY A  57      -1.913  43.148  38.533  1.00  0.00              
ATOM    902  N   GLU A  58      -2.025  41.260  39.760  1.00  0.00              
ATOM    903  CA  GLU A  58      -3.127  40.673  39.025  1.00  0.00              
ATOM    904  C   GLU A  58      -4.427  41.380  39.404  1.00  0.00              
ATOM    905  O   GLU A  58      -4.728  41.554  40.594  1.00  0.00              
ATOM    906  CB  GLU A  58      -3.226  39.171  39.303  1.00  0.00              
ATOM    907  CG  GLU A  58      -4.305  38.454  38.504  1.00  0.00              
ATOM    908  CD  GLU A  58      -4.323  36.982  38.808  1.00  0.00              
ATOM    909  OE1 GLU A  58      -3.539  36.553  39.621  1.00  0.00              
ATOM    910  OE2 GLU A  58      -5.192  36.304  38.314  1.00  0.00              
ATOM    917  N   LYS A  59      -5.182  41.792  38.386  1.00  0.00              
ATOM    918  CA  LYS A  59      -6.455  42.491  38.571  1.00  0.00              
ATOM    919  C   LYS A  59      -7.479  41.939  37.584  1.00  0.00              
ATOM    920  O   LYS A  59      -7.668  42.478  36.490  1.00  0.00              
ATOM    921  CB  LYS A  59      -6.288  44.000  38.384  1.00  0.00              
ATOM    922  CG  LYS A  59      -5.422  44.673  39.441  1.00  0.00              
ATOM    923  CD  LYS A  59      -5.429  46.186  39.280  1.00  0.00              
ATOM    924  CE  LYS A  59      -4.613  46.863  40.371  1.00  0.00              
ATOM    925  NZ  LYS A  59      -4.448  48.320  40.120  1.00  0.00              
ATOM    939  N   PRO A  60      -8.179  40.871  37.981  1.00  0.00              
ATOM    940  CA  PRO A  60      -9.197  40.187  37.183  1.00  0.00              
ATOM    941  C   PRO A  60     -10.538  40.910  36.961  1.00  0.00              
ATOM    942  O   PRO A  60     -11.302  40.513  36.079  1.00  0.00              
ATOM    943  CB  PRO A  60      -9.400  38.886  37.966  1.00  0.00              
ATOM    944  CG  PRO A  60      -9.028  39.234  39.367  1.00  0.00              
ATOM    945  CD  PRO A  60      -7.905  40.229  39.246  1.00  0.00              
ATOM    953  N   TYR A  61     -10.817  41.973  37.716  1.00  0.00              
ATOM    954  CA  TYR A  61     -12.108  42.655  37.584  1.00  0.00              
ATOM    955  C   TYR A  61     -12.039  44.050  36.991  1.00  0.00              
ATOM    956  O   TYR A  61     -11.490  44.963  37.596  1.00  0.00              
ATOM    957  CB  TYR A  61     -12.790  42.732  38.952  1.00  0.00              
ATOM    958  CG  TYR A  61     -13.182  41.385  39.518  1.00  0.00              
ATOM    959  CD1 TYR A  61     -12.313  40.673  40.331  1.00  0.00              
ATOM    960  CD2 TYR A  61     -14.423  40.831  39.239  1.00  0.00              
ATOM    961  CE1 TYR A  61     -12.666  39.443  40.851  1.00  0.00              
ATOM    962  CE2 TYR A  61     -14.787  39.602  39.753  1.00  0.00              
ATOM    963  CZ  TYR A  61     -13.906  38.910  40.559  1.00  0.00              
ATOM    964  OH  TYR A  61     -14.264  37.686  41.074  1.00  0.00              
ATOM    974  N   LYS A  62     -12.672  44.231  35.843  1.00  0.00              
ATOM    975  CA  LYS A  62     -12.665  45.530  35.184  1.00  0.00              
ATOM    976  C   LYS A  62     -14.028  46.201  35.212  1.00  0.00              
ATOM    977  O   LYS A  62     -15.058  45.537  35.160  1.00  0.00              
ATOM    978  CB  LYS A  62     -12.189  45.386  33.738  1.00  0.00              
ATOM    979  CG  LYS A  62     -10.737  44.950  33.594  1.00  0.00              
ATOM    980  CD  LYS A  62     -10.330  44.855  32.131  1.00  0.00              
ATOM    981  CE  LYS A  62      -8.880  44.419  31.986  1.00  0.00              
ATOM    982  NZ  LYS A  62      -8.467  44.324  30.559  1.00  0.00              
ATOM    996  N   CYS A  63     -14.015  47.522  35.295  1.00  0.00              
ATOM    997  CA  CYS A  63     -15.239  48.309  35.298  1.00  0.00              
ATOM    998  C   CYS A  63     -15.841  48.238  33.891  1.00  0.00              
ATOM    999  O   CYS A  63     -15.137  48.451  32.913  1.00  0.00              
ATOM   1000  CB  CYS A  63     -14.755  49.721  35.627  1.00  0.00              
ATOM   1001  SG  CYS A  63     -16.067  50.963  35.712  1.00  0.00              
ATOM   1007  N   PRO A  64     -17.136  47.928  33.796  1.00  0.00              
ATOM   1008  CA  PRO A  64     -17.805  47.838  32.497  1.00  0.00              
ATOM   1009  C   PRO A  64     -17.868  49.171  31.774  1.00  0.00              
ATOM   1010  O   PRO A  64     -17.940  49.212  30.548  1.00  0.00              
ATOM   1011  CB  PRO A  64     -19.204  47.315  32.840  1.00  0.00              
ATOM   1012  CG  PRO A  64     -19.403  47.694  34.267  1.00  0.00              
ATOM   1013  CD  PRO A  64     -18.041  47.594  34.901  1.00  0.00              
ATOM   1021  N   GLU A  65     -17.848  50.255  32.539  1.00  0.00              
ATOM   1022  CA  GLU A  65     -17.944  51.591  31.986  1.00  0.00              
ATOM   1023  C   GLU A  65     -16.628  52.242  31.567  1.00  0.00              
ATOM   1024  O   GLU A  65     -16.529  52.767  30.448  1.00  0.00              
ATOM   1025  CB  GLU A  65     -18.648  52.496  32.999  1.00  0.00              
ATOM   1026  CG  GLU A  65     -20.106  52.139  33.255  1.00  0.00              
ATOM   1027  CD  GLU A  65     -20.723  53.056  34.274  1.00  0.00              
ATOM   1028  OE1 GLU A  65     -20.035  53.921  34.759  1.00  0.00              
ATOM   1029  OE2 GLU A  65     -21.909  52.964  34.484  1.00  0.00              
ATOM   1036  N   CYS A  66     -15.607  52.166  32.416  1.00  0.00              
ATOM   1037  CA  CYS A  66     -14.338  52.796  32.081  1.00  0.00              
ATOM   1038  C   CYS A  66     -13.148  51.847  31.922  1.00  0.00              
ATOM   1039  O   CYS A  66     -12.045  52.280  31.587  1.00  0.00              
ATOM   1040  CB  CYS A  66     -14.121  53.705  33.291  1.00  0.00              
ATOM   1041  SG  CYS A  66     -15.414  54.945  33.539  1.00  0.00              
ATOM   1047  N   GLY A  67     -13.370  50.557  32.148  1.00  0.00              
ATOM   1048  CA  GLY A  67     -12.291  49.596  32.005  1.00  0.00              
ATOM   1049  C   GLY A  67     -11.233  49.570  33.099  1.00  0.00              
ATOM   1050  O   GLY A  67     -10.266  48.821  32.999  1.00  0.00              
ATOM   1054  N   LYS A  68     -11.392  50.377  34.140  1.00  0.00              
ATOM   1055  CA  LYS A  68     -10.415  50.362  35.222  1.00  0.00              
ATOM   1056  C   LYS A  68     -10.451  48.996  35.910  1.00  0.00              
ATOM   1057  O   LYS A  68     -11.517  48.462  36.196  1.00  0.00              
ATOM   1058  CB  LYS A  68     -10.692  51.482  36.227  1.00  0.00              
ATOM   1059  CG  LYS A  68      -9.668  51.588  37.349  1.00  0.00              
ATOM   1060  CD  LYS A  68      -9.962  52.773  38.256  1.00  0.00              
ATOM   1061  CE  LYS A  68      -8.932  52.887  39.370  1.00  0.00              
ATOM   1062  NZ  LYS A  68      -9.205  54.045  40.264  1.00  0.00              
ATOM   1076  N   SER A  69      -9.272  48.436  36.152  1.00  0.00              
ATOM   1077  CA  SER A  69      -9.133  47.118  36.761  1.00  0.00              
ATOM   1078  C   SER A  69      -8.891  47.132  38.257  1.00  0.00              
ATOM   1079  O   SER A  69      -8.268  48.048  38.803  1.00  0.00              
ATOM   1080  CB  SER A  69      -8.007  46.368  36.077  1.00  0.00              
ATOM   1081  OG  SER A  69      -6.770  47.002  36.252  1.00  0.00              
ATOM   1087  N   PHE A  70      -9.338  46.062  38.899  1.00  0.00              
ATOM   1088  CA  PHE A  70      -9.196  45.918  40.342  1.00  0.00              
ATOM   1089  C   PHE A  70      -8.835  44.488  40.721  1.00  0.00              
ATOM   1090  O   PHE A  70      -9.206  43.540  40.029  1.00  0.00              
ATOM   1091  CB  PHE A  70     -10.485  46.341  41.050  1.00  0.00              
ATOM   1092  CG  PHE A  70     -10.870  47.771  40.803  1.00  0.00              
ATOM   1093  CD1 PHE A  70     -11.556  48.131  39.653  1.00  0.00              
ATOM   1094  CD2 PHE A  70     -10.548  48.760  41.720  1.00  0.00              
ATOM   1095  CE1 PHE A  70     -11.912  49.447  39.424  1.00  0.00              
ATOM   1096  CE2 PHE A  70     -10.903  50.076  41.495  1.00  0.00              
ATOM   1097  CZ  PHE A  70     -11.586  50.419  40.346  1.00  0.00              
ATOM   1107  N   SER A  71      -8.154  44.318  41.956  1.00  0.00              
ATOM   1108  CA  SER A  71      -7.675  42.999  42.348  1.00  0.00              
ATOM   1109  C   SER A  71      -8.816  42.129  42.860  1.00  0.00              
ATOM   1110  O   SER A  71      -8.785  40.906  42.728  1.00  0.00              
ATOM   1111  CB  SER A  71      -6.594  43.129  43.404  1.00  0.00              
ATOM   1112  OG  SER A  71      -7.088  43.670  44.598  1.00  0.00              
ATOM   1118  N   ASP A  72      -9.823  42.769  43.446  1.00  0.00              
ATOM   1119  CA  ASP A  72     -10.970  42.052  43.992  1.00  0.00              
ATOM   1120  C   ASP A  72     -12.279  42.614  43.452  1.00  0.00              
ATOM   1121  O   ASP A  72     -12.378  43.803  43.151  1.00  0.00              
ATOM   1122  CB  ASP A  72     -10.963  42.114  45.521  1.00  0.00              
ATOM   1123  CG  ASP A  72     -11.886  41.107  46.196  1.00  0.00              
ATOM   1124  OD1 ASP A  72     -12.405  40.256  45.513  1.00  0.00              
ATOM   1125  OD2 ASP A  72     -11.941  41.098  47.402  1.00  0.00              
ATOM   1130  N   CYS A  73     -13.282  41.750  43.332  1.00  0.00              
ATOM   1131  CA  CYS A  73     -14.586  42.157  42.822  1.00  0.00              
ATOM   1132  C   CYS A  73     -15.241  43.183  43.737  1.00  0.00              
ATOM   1133  O   CYS A  73     -15.939  44.085  43.275  1.00  0.00              
ATOM   1134  CB  CYS A  73     -15.375  40.848  42.830  1.00  0.00              
ATOM   1135  SG  CYS A  73     -17.032  40.967  42.114  1.00  0.00              
ATOM   1141  N   ARG A  74     -15.012  43.039  45.038  1.00  0.00              
ATOM   1142  CA  ARG A  74     -15.660  43.918  45.993  1.00  0.00              
ATOM   1143  C   ARG A  74     -15.068  45.316  45.872  1.00  0.00              
ATOM   1144  O   ARG A  74     -15.738  46.301  46.171  1.00  0.00              
ATOM   1145  CB  ARG A  74     -15.591  43.388  47.418  1.00  0.00              
ATOM   1146  CG  ARG A  74     -16.321  44.232  48.450  1.00  0.00              
ATOM   1147  CD  ARG A  74     -17.796  44.270  48.277  1.00  0.00              
ATOM   1148  NE  ARG A  74     -18.501  45.044  49.287  1.00  0.00              
ATOM   1149  CZ  ARG A  74     -19.800  45.393  49.213  1.00  0.00              
ATOM   1150  NH1 ARG A  74     -20.529  45.075  48.167  1.00  0.00              
ATOM   1151  NH2 ARG A  74     -20.318  46.086  50.213  1.00  0.00              
ATOM   1165  N   ASP A  75     -13.825  45.401  45.393  1.00  0.00              
ATOM   1166  CA  ASP A  75     -13.155  46.686  45.227  1.00  0.00              
ATOM   1167  C   ASP A  75     -13.744  47.468  44.060  1.00  0.00              
ATOM   1168  O   ASP A  75     -13.957  48.676  44.157  1.00  0.00              
ATOM   1169  CB  ASP A  75     -11.652  46.485  45.019  1.00  0.00              
ATOM   1170  CG  ASP A  75     -10.896  46.058  46.270  1.00  0.00              
ATOM   1171  OD1 ASP A  75     -11.453  46.148  47.338  1.00  0.00              
ATOM   1172  OD2 ASP A  75      -9.832  45.500  46.135  1.00  0.00              
ATOM   1177  N   LEU A  76     -14.002  46.772  42.958  1.00  0.00              
ATOM   1178  CA  LEU A  76     -14.631  47.386  41.796  1.00  0.00              
ATOM   1179  C   LEU A  76     -16.044  47.855  42.115  1.00  0.00              
ATOM   1180  O   LEU A  76     -16.445  48.955  41.734  1.00  0.00              
ATOM   1181  CB  LEU A  76     -14.649  46.400  40.621  1.00  0.00              
ATOM   1182  CG  LEU A  76     -15.472  46.847  39.406  1.00  0.00              
ATOM   1183  CD1 LEU A  76     -14.903  48.140  38.837  1.00  0.00              
ATOM   1184  CD2 LEU A  76     -15.466  45.747  38.355  1.00  0.00              
ATOM   1196  N   ALA A  77     -16.795  47.014  42.817  1.00  0.00              
ATOM   1197  CA  ALA A  77     -18.104  47.401  43.331  1.00  0.00              
ATOM   1198  C   ALA A  77     -17.996  48.601  44.263  1.00  0.00              
ATOM   1199  O   ALA A  77     -18.765  49.557  44.151  1.00  0.00              
ATOM   1200  CB  ALA A  77     -18.761  46.229  44.045  1.00  0.00              
ATOM   1206  N   ARG A  78     -16.997  48.630  45.172  1.00  0.00              
ATOM   1207  CA  ARG A  78     -16.926  49.642  46.220  1.00  0.00              
ATOM   1208  C   ARG A  78     -16.729  51.032  45.627  1.00  0.00              
ATOM   1209  O   ARG A  78     -17.260  52.017  46.144  1.00  0.00              
ATOM   1210  CB  ARG A  78     -15.860  49.322  47.257  1.00  0.00              
ATOM   1211  CG  ARG A  78     -15.516  50.468  48.196  1.00  0.00              
ATOM   1212  CD  ARG A  78     -16.649  50.931  49.038  1.00  0.00              
ATOM   1213  NE  ARG A  78     -17.104  49.961  50.021  1.00  0.00              
ATOM   1214  CZ  ARG A  78     -18.243  50.071  50.733  1.00  0.00              
ATOM   1215  NH1 ARG A  78     -19.024  51.120  50.603  1.00  0.00              
ATOM   1216  NH2 ARG A  78     -18.542  49.106  51.584  1.00  0.00              
ATOM   1230  N   HIS A  79     -15.965  51.106  44.544  1.00  0.00              
ATOM   1231  CA  HIS A  79     -15.661  52.381  43.907  1.00  0.00              
ATOM   1232  C   HIS A  79     -16.864  52.917  43.140  1.00  0.00              
ATOM   1233  O   HIS A  79     -17.187  54.101  43.226  1.00  0.00              
ATOM   1234  CB  HIS A  79     -14.460  52.242  42.966  1.00  0.00              
ATOM   1235  CG  HIS A  79     -14.098  53.512  42.261  1.00  0.00              
ATOM   1236  ND1 HIS A  79     -13.217  53.549  41.200  1.00  0.00              
ATOM   1237  CD2 HIS A  79     -14.497  54.789  42.463  1.00  0.00              
ATOM   1238  CE1 HIS A  79     -13.090  54.796  40.781  1.00  0.00              
ATOM   1239  NE2 HIS A  79     -13.856  55.567  41.530  1.00  0.00              
ATOM   1247  N   GLN A  80     -17.523  52.037  42.394  1.00  0.00              
ATOM   1248  CA  GLN A  80     -18.683  52.422  41.601  1.00  0.00              
ATOM   1249  C   GLN A  80     -19.733  53.117  42.460  1.00  0.00              
ATOM   1250  O   GLN A  80     -20.470  53.977  41.981  1.00  0.00              
ATOM   1251  CB  GLN A  80     -19.299  51.195  40.923  1.00  0.00              
ATOM   1252  CG  GLN A  80     -18.469  50.631  39.783  1.00  0.00              
ATOM   1253  CD  GLN A  80     -19.066  49.364  39.203  1.00  0.00              
ATOM   1254  OE1 GLN A  80     -20.086  48.864  39.686  1.00  0.00              
ATOM   1255  NE2 GLN A  80     -18.432  48.832  38.164  1.00  0.00              
ATOM   1264  N   ARG A  81     -19.796  52.735  43.732  1.00  0.00              
ATOM   1265  CA  ARG A  81     -20.687  53.330  44.714  1.00  0.00              
ATOM   1266  C   ARG A  81     -20.489  54.845  44.876  1.00  0.00              
ATOM   1267  O   ARG A  81     -21.443  55.582  45.138  1.00  0.00              
ATOM   1268  CB  ARG A  81     -20.585  52.616  46.054  1.00  0.00              
ATOM   1269  CG  ARG A  81     -21.154  51.206  46.071  1.00  0.00              
ATOM   1270  CD  ARG A  81     -21.074  50.530  47.392  1.00  0.00              
ATOM   1271  NE  ARG A  81     -21.541  49.153  47.393  1.00  0.00              
ATOM   1272  CZ  ARG A  81     -22.833  48.783  47.493  1.00  0.00              
ATOM   1273  NH1 ARG A  81     -23.784  49.679  47.638  1.00  0.00              
ATOM   1274  NH2 ARG A  81     -23.117  47.493  47.466  1.00  0.00              
ATOM   1288  N   THR A  82     -19.250  55.310  44.730  1.00  0.00              
ATOM   1289  CA  THR A  82     -18.959  56.732  44.913  1.00  0.00              
ATOM   1290  C   THR A  82     -19.667  57.651  43.923  1.00  0.00              
ATOM   1291  O   THR A  82     -19.817  58.853  44.186  1.00  0.00              
ATOM   1292  CB  THR A  82     -17.445  56.994  44.815  1.00  0.00              
ATOM   1293  OG1 THR A  82     -16.971  56.597  43.521  1.00  0.00              
ATOM   1294  CG2 THR A  82     -16.698  56.215  45.886  1.00  0.00              
ATOM   1302  N   HIS A  83     -20.128  57.099  42.804  1.00  0.00              
ATOM   1303  CA  HIS A  83     -20.819  57.886  41.791  1.00  0.00              
ATOM   1304  C   HIS A  83     -22.242  58.217  42.227  1.00  0.00              
ATOM   1305  O   HIS A  83     -22.946  58.973  41.557  1.00  0.00              
ATOM   1306  CB  HIS A  83     -20.840  57.144  40.451  1.00  0.00              
ATOM   1307  CG  HIS A  83     -19.487  56.986  39.829  1.00  0.00              
ATOM   1308  ND1 HIS A  83     -18.665  55.913  40.100  1.00  0.00              
ATOM   1309  CD2 HIS A  83     -18.813  57.765  38.951  1.00  0.00              
ATOM   1310  CE1 HIS A  83     -17.542  56.039  39.414  1.00  0.00              
ATOM   1311  NE2 HIS A  83     -17.608  57.154  38.709  1.00  0.00              
ATOM   1319  N   THR A  84     -22.658  57.648  43.352  1.00  0.00              
ATOM   1320  CA  THR A  84     -24.019  57.826  43.843  1.00  0.00              
ATOM   1321  C   THR A  84     -24.150  59.114  44.646  1.00  0.00              
ATOM   1322  O   THR A  84     -25.099  59.877  44.461  1.00  0.00              
ATOM   1323  CB  THR A  84     -24.464  56.640  44.718  1.00  0.00              
ATOM   1324  OG1 THR A  84     -24.412  55.430  43.950  1.00  0.00              
ATOM   1325  CG2 THR A  84     -25.882  56.854  45.226  1.00  0.00              
ATOM   1333  N   GLY A  85     -23.194  59.351  45.536  1.00  0.00              
ATOM   1334  CA  GLY A  85     -23.224  60.527  46.397  1.00  0.00              
ATOM   1335  C   GLY A  85     -22.879  61.777  45.598  1.00  0.00              
ATOM   1336  O   GLY A  85     -22.352  61.691  44.489  1.00  0.00              
ATOM   1340  N   SER A  86     -23.181  62.939  46.167  1.00  0.00              
ATOM   1341  CA  SER A  86     -22.900  64.210  45.510  1.00  0.00              
ATOM   1342  C   SER A  86     -22.159  65.163  46.439  1.00  0.00              
ATOM   1343  O   SER A  86     -21.697  66.223  46.016  1.00  0.00              
ATOM   1344  CB  SER A  86     -24.190  64.843  45.026  1.00  0.00              
ATOM   1345  OG  SER A  86     -25.056  65.148  46.084  1.00  0.00              
ATOM   1351  N   GLY A  87     -22.047  64.780  47.706  1.00  0.00              
ATOM   1352  CA  GLY A  87     -21.357  65.598  48.696  1.00  0.00              
ATOM   1353  C   GLY A  87     -22.124  66.890  48.948  1.00  0.00              
ATOM   1354  O   GLY A  87     -23.306  66.995  48.621  1.00  0.00              
ATOM   1358  N   GLY A  88     -21.444  67.871  49.531  1.00  0.00              
ATOM   1359  CA  GLY A  88     -22.059  69.160  49.823  1.00  0.00              
ATOM   1360  C   GLY A  88     -22.801  69.144  51.153  1.00  0.00              
ATOM   1361  O   GLY A  88     -23.441  70.125  51.530  1.00  0.00              
ATOM   1365  N   GLY A  89     -22.778  68.068  51.864  1.00  0.00              
ATOM   1366  CA  GLY A  89     -23.478  67.931  53.136  1.00  0.00              
ATOM   1367  C   GLY A  89     -24.940  67.548  52.944  1.00  0.00              
ATOM   1368  O   GLY A  89     -25.417  67.426  51.816  1.00  0.00              
ATOM   1372  N   GLY A  90     -25.647  67.359  54.053  1.00  0.00              
ATOM   1373  CA  GLY A  90     -27.058  66.993  54.009  1.00  0.00              
ATOM   1374  C   GLY A  90     -27.315  65.777  54.888  1.00  0.00              
ATOM   1375  O   GLY A  90     -26.381  65.156  55.395  1.00  0.00              
ATOM   1379  N   LYS A  91     -28.588  65.440  55.066  1.00  0.00              
ATOM   1380  CA  LYS A  91     -28.971  64.294  55.881  1.00  0.00              
ATOM   1381  C   LYS A  91     -28.694  62.980  55.161  1.00  0.00              
ATOM   1382  O   LYS A  91     -29.559  62.107  55.088  1.00  0.00              
ATOM   1383  CB  LYS A  91     -30.450  64.381  56.263  1.00  0.00              
ATOM   1384  CG  LYS A  91     -30.793  65.541  57.188  1.00  0.00              
ATOM   1385  CD  LYS A  91     -32.267  65.531  57.564  1.00  0.00              
ATOM   1386  CE  LYS A  91     -32.618  66.709  58.461  1.00  0.00              
ATOM   1387  NZ  LYS A  91     -34.066  66.736  58.803  1.00  0.00              
ATOM   1401  N   ASP A  92     -27.484  62.847  54.629  1.00  0.00              
ATOM   1402  CA  ASP A  92     -27.125  61.618  53.921  1.00  0.00              
ATOM   1403  C   ASP A  92     -26.622  60.506  54.843  1.00  0.00              
ATOM   1404  O   ASP A  92     -25.976  59.558  54.399  1.00  0.00              
ATOM   1405  CB  ASP A  92     -26.064  61.921  52.860  1.00  0.00              
ATOM   1406  CG  ASP A  92     -24.735  62.410  53.421  1.00  0.00              
ATOM   1407  OD1 ASP A  92     -24.637  62.563  54.616  1.00  0.00              
ATOM   1408  OD2 ASP A  92     -23.787  62.476  52.676  1.00  0.00              
ATOM   1413  N   LEU A  93     -26.933  60.623  56.129  1.00  0.00              
ATOM   1414  CA  LEU A  93     -26.566  59.609  57.117  1.00  0.00              
ATOM   1415  C   LEU A  93     -27.500  58.424  56.867  1.00  0.00              
ATOM   1416  O   LEU A  93     -28.718  58.593  56.837  1.00  0.00              
ATOM   1417  CB  LEU A  93     -26.695  60.140  58.550  1.00  0.00              
ATOM   1418  CG  LEU A  93     -26.261  59.163  59.650  1.00  0.00              
ATOM   1419  CD1 LEU A  93     -24.766  58.891  59.546  1.00  0.00              
ATOM   1420  CD2 LEU A  93     -26.610  59.743  61.013  1.00  0.00              
ATOM   1432  N   VAL A  94     -26.940  57.230  56.704  1.00  0.00              
ATOM   1433  CA  VAL A  94     -27.748  56.041  56.448  1.00  0.00              
ATOM   1434  C   VAL A  94     -27.330  54.885  57.340  1.00  0.00              
ATOM   1435  O   VAL A  94     -26.205  54.385  57.233  1.00  0.00              
ATOM   1436  CB  VAL A  94     -27.652  55.597  54.976  1.00  0.00              
ATOM   1437  CG1 VAL A  94     -28.487  54.347  54.742  1.00  0.00              
ATOM   1438  CG2 VAL A  94     -28.101  56.717  54.051  1.00  0.00              
ATOM   1448  N   MET A  95     -28.227  54.451  58.216  1.00  0.00              
ATOM   1449  CA  MET A  95     -27.912  53.342  59.100  1.00  0.00              
ATOM   1450  C   MET A  95     -28.199  52.036  58.378  1.00  0.00              
ATOM   1451  O   MET A  95     -29.304  51.798  57.901  1.00  0.00              
ATOM   1452  CB  MET A  95     -28.717  53.435  60.395  1.00  0.00              
ATOM   1453  CG  MET A  95     -28.415  54.666  61.237  1.00  0.00              
ATOM   1454  SD  MET A  95     -26.702  54.723  61.797  1.00  0.00              
ATOM   1455  CE  MET A  95     -26.688  53.380  62.980  1.00  0.00              
ATOM   1465  N   THR A  96     -27.182  51.192  58.288  1.00  0.00              
ATOM   1466  CA  THR A  96     -27.312  49.924  57.599  1.00  0.00              
ATOM   1467  C   THR A  96     -27.428  48.744  58.559  1.00  0.00              
ATOM   1468  O   THR A  96     -27.841  47.658  58.152  1.00  0.00              
ATOM   1469  CB  THR A  96     -26.118  49.684  56.657  1.00  0.00              
ATOM   1470  OG1 THR A  96     -24.904  49.646  57.419  1.00  0.00              
ATOM   1471  CG2 THR A  96     -26.026  50.793  55.619  1.00  0.00              
ATOM   1479  N   ASN A  97     -27.072  48.954  59.825  1.00  0.00              
ATOM   1480  CA  ASN A  97     -27.124  47.872  60.809  1.00  0.00              
ATOM   1481  C   ASN A  97     -27.565  48.289  62.200  1.00  0.00              
ATOM   1482  O   ASN A  97     -27.150  49.327  62.720  1.00  0.00              
ATOM   1483  CB  ASN A  97     -25.779  47.176  60.904  1.00  0.00              
ATOM   1484  CG  ASN A  97     -25.796  45.942  61.763  1.00  0.00              
ATOM   1485  OD1 ASN A  97     -26.831  45.285  61.921  1.00  0.00              
ATOM   1486  ND2 ASN A  97     -24.676  45.670  62.384  1.00  0.00              
ATOM   1493  N   GLN A  98     -28.400  47.455  62.809  1.00  0.00              
ATOM   1494  CA  GLN A  98     -28.905  47.711  64.153  1.00  0.00              
ATOM   1495  C   GLN A  98     -27.806  47.676  65.206  1.00  0.00              
ATOM   1496  O   GLN A  98     -26.899  46.843  65.155  1.00  0.00              
ATOM   1497  CB  GLN A  98     -29.986  46.688  64.513  1.00  0.00              
ATOM   1498  CG  GLN A  98     -30.619  46.906  65.877  1.00  0.00              
ATOM   1499  CD  GLN A  98     -31.757  45.941  66.147  1.00  0.00              
ATOM   1500  OE1 GLN A  98     -32.106  45.117  65.297  1.00  0.00              
ATOM   1501  NE2 GLN A  98     -32.347  46.039  67.334  1.00  0.00              
ATOM   1510  N   GLU A  99     -27.904  48.595  66.160  1.00  0.00              
ATOM   1511  CA  GLU A  99     -26.951  48.688  67.254  1.00  0.00              
ATOM   1512  C   GLU A  99     -26.906  47.336  67.952  1.00  0.00              
ATOM   1513  O   GLU A  99     -27.923  46.638  68.036  1.00  0.00              
ATOM   1514  CB  GLU A  99     -27.334  49.798  68.235  1.00  0.00              
ATOM   1515  CG  GLU A  99     -26.351  49.992  69.381  1.00  0.00              
ATOM   1516  CD  GLU A  99     -26.749  51.150  70.252  1.00  0.00              
ATOM   1517  OE1 GLU A  99     -27.751  51.763  69.972  1.00  0.00              
ATOM   1518  OE2 GLU A  99     -26.117  51.353  71.262  1.00  0.00              
ATOM   1525  N   ILE A 100     -25.729  46.961  68.436  1.00  0.00              
ATOM   1526  CA  ILE A 100     -25.579  45.696  69.144  1.00  0.00              
ATOM   1527  C   ILE A 100     -25.647  45.952  70.644  1.00  0.00              
ATOM   1528  O   ILE A 100     -25.178  46.975  71.142  1.00  0.00              
ATOM   1529  CB  ILE A 100     -24.254  44.992  68.798  1.00  0.00              
ATOM   1530  CG1 ILE A 100     -23.064  45.848  69.240  1.00  0.00              
ATOM   1531  CG2 ILE A 100     -24.180  44.700  67.308  1.00  0.00              
ATOM   1532  CD1 ILE A 100     -21.733  45.139  69.145  1.00  0.00              
ATOM   1544  N   GLU A 101     -26.240  45.002  71.349  1.00  0.00              
ATOM   1545  CA  GLU A 101     -26.417  45.059  72.790  1.00  0.00              
ATOM   1546  C   GLU A 101     -25.220  44.441  73.524  1.00  0.00              
ATOM   1547  O   GLU A 101     -24.805  44.926  74.581  1.00  0.00              
ATOM   1548  CB  GLU A 101     -27.711  44.348  73.192  1.00  0.00              
ATOM   1549  CG  GLU A 101     -28.980  45.014  72.679  1.00  0.00              
ATOM   1550  CD  GLU A 101     -30.204  44.234  73.072  1.00  0.00              
ATOM   1551  OE1 GLU A 101     -30.058  43.212  73.697  1.00  0.00              
ATOM   1552  OE2 GLU A 101     -31.289  44.716  72.846  1.00  0.00              
ATOM   1559  N   GLN A 102     -24.667  43.374  72.958  1.00  0.00              
ATOM   1560  CA  GLN A 102     -23.537  42.689  73.578  1.00  0.00              
ATOM   1561  C   GLN A 102     -22.190  43.130  73.035  1.00  0.00              
ATOM   1562  O   GLN A 102     -22.001  43.249  71.825  1.00  0.00              
ATOM   1563  CB  GLN A 102     -23.678  41.176  73.393  1.00  0.00              
ATOM   1564  CG  GLN A 102     -24.912  40.581  74.051  1.00  0.00              
ATOM   1565  CD  GLN A 102     -24.891  40.728  75.561  1.00  0.00              
ATOM   1566  OE1 GLN A 102     -23.913  40.363  76.220  1.00  0.00              
ATOM   1567  NE2 GLN A 102     -25.972  41.260  76.118  1.00  0.00              
ATOM   1576  N   THR A 103     -21.251  43.359  73.944  1.00  0.00              
ATOM   1577  CA  THR A 103     -19.909  43.787  73.573  1.00  0.00              
ATOM   1578  C   THR A 103     -19.191  42.675  72.814  1.00  0.00              
ATOM   1579  O   THR A 103     -19.313  41.494  73.159  1.00  0.00              
ATOM   1580  CB  THR A 103     -19.076  44.184  74.806  1.00  0.00              
ATOM   1581  OG1 THR A 103     -18.845  43.029  75.622  1.00  0.00              
ATOM   1582  CG2 THR A 103     -19.803  45.242  75.623  1.00  0.00              
ATOM   1590  N   THR A 104     -18.452  43.055  71.774  1.00  0.00              
ATOM   1591  CA  THR A 104     -17.732  42.100  70.941  1.00  0.00              
ATOM   1592  C   THR A 104     -16.340  42.630  70.651  1.00  0.00              
ATOM   1593  O   THR A 104     -16.155  43.831  70.492  1.00  0.00              
ATOM   1594  CB  THR A 104     -18.462  41.824  69.613  1.00  0.00              
ATOM   1595  OG1 THR A 104     -17.768  40.800  68.888  1.00  0.00              
ATOM   1596  CG2 THR A 104     -18.525  43.086  68.767  1.00  0.00              
ATOM   1604  N   PRO A 105     -15.338  41.742  70.571  1.00  0.00              
ATOM   1605  CA  PRO A 105     -13.978  42.211  70.298  1.00  0.00              
ATOM   1606  C   PRO A 105     -13.684  42.427  68.812  1.00  0.00              
ATOM   1607  O   PRO A 105     -12.704  41.915  68.289  1.00  0.00              
ATOM   1608  CB  PRO A 105     -13.096  41.108  70.892  1.00  0.00              
ATOM   1609  CG  PRO A 105     -13.851  39.849  70.633  1.00  0.00              
ATOM   1610  CD  PRO A 105     -15.296  40.192  70.879  1.00  0.00              
ATOM   1618  N   LYS A 106     -14.540  43.188  68.134  1.00  0.00              
ATOM   1619  CA  LYS A 106     -14.343  43.464  66.710  1.00  0.00              
ATOM   1620  C   LYS A 106     -15.030  44.769  66.335  1.00  0.00              
ATOM   1621  O   LYS A 106     -15.817  45.299  67.109  1.00  0.00              
ATOM   1622  CB  LYS A 106     -14.877  42.317  65.851  1.00  0.00              
ATOM   1623  CG  LYS A 106     -16.395  42.193  65.839  1.00  0.00              
ATOM   1624  CD  LYS A 106     -16.843  40.955  65.077  1.00  0.00              
ATOM   1625  CE  LYS A 106     -18.360  40.842  65.048  1.00  0.00              
ATOM   1626  NZ  LYS A 106     -18.914  40.432  66.367  1.00  0.00              
ATOM   1640  N   THR A 107     -14.718  45.294  65.156  1.00  0.00              
ATOM   1641  CA  THR A 107     -15.346  46.528  64.708  1.00  0.00              
ATOM   1642  C   THR A 107     -16.690  46.148  64.095  1.00  0.00              
ATOM   1643  O   THR A 107     -16.791  45.188  63.326  1.00  0.00              
ATOM   1644  CB  THR A 107     -14.489  47.290  63.680  1.00  0.00              
ATOM   1645  OG1 THR A 107     -14.035  46.383  62.667  1.00  0.00              
ATOM   1646  CG2 THR A 107     -13.287  47.930  64.357  1.00  0.00              
ATOM   1654  N   VAL A 108     -17.728  46.889  64.446  1.00  0.00              
ATOM   1655  CA  VAL A 108     -19.045  46.612  63.896  1.00  0.00              
ATOM   1656  C   VAL A 108     -19.621  47.882  63.278  1.00  0.00              
ATOM   1657  O   VAL A 108     -19.959  48.837  63.981  1.00  0.00              
ATOM   1658  CB  VAL A 108     -20.013  46.075  64.967  1.00  0.00              
ATOM   1659  CG1 VAL A 108     -21.384  45.814  64.363  1.00  0.00              
ATOM   1660  CG2 VAL A 108     -19.459  44.806  65.597  1.00  0.00              
ATOM   1670  N   ARG A 109     -19.690  47.896  61.951  1.00  0.00              
ATOM   1671  CA  ARG A 109     -20.219  49.052  61.248  1.00  0.00              
ATOM   1672  C   ARG A 109     -21.744  49.100  61.382  1.00  0.00              
ATOM   1673  O   ARG A 109     -22.423  48.079  61.267  1.00  0.00              
ATOM   1674  CB  ARG A 109     -19.774  49.096  59.794  1.00  0.00              
ATOM   1675  CG  ARG A 109     -20.056  50.407  59.077  1.00  0.00              
ATOM   1676  CD  ARG A 109     -19.578  50.452  57.672  1.00  0.00              
ATOM   1677  NE  ARG A 109     -19.889  51.686  56.969  1.00  0.00              
ATOM   1678  CZ  ARG A 109     -19.550  51.945  55.691  1.00  0.00              
ATOM   1679  NH1 ARG A 109     -18.859  51.078  54.985  1.00  0.00              
ATOM   1680  NH2 ARG A 109     -19.911  53.106  55.172  1.00  0.00              
ATOM   1694  N   LEU A 110     -22.271  50.291  61.632  1.00  0.00              
ATOM   1695  CA  LEU A 110     -23.707  50.480  61.786  1.00  0.00              
ATOM   1696  C   LEU A 110     -24.273  51.331  60.656  1.00  0.00              
ATOM   1697  O   LEU A 110     -25.433  51.175  60.264  1.00  0.00              
ATOM   1698  CB  LEU A 110     -24.014  51.122  63.145  1.00  0.00              
ATOM   1699  CG  LEU A 110     -23.551  50.318  64.366  1.00  0.00              
ATOM   1700  CD1 LEU A 110     -23.821  51.105  65.642  1.00  0.00              
ATOM   1701  CD2 LEU A 110     -24.272  48.978  64.397  1.00  0.00              
ATOM   1713  N   GLY A 111     -23.456  52.237  60.129  1.00  0.00              
ATOM   1714  CA  GLY A 111     -23.939  53.097  59.076  1.00  0.00              
ATOM   1715  C   GLY A 111     -22.852  53.829  58.325  1.00  0.00              
ATOM   1716  O   GLY A 111     -21.656  53.623  58.548  1.00  0.00              
ATOM   1720  N   ILE A 112     -23.288  54.719  57.446  1.00  0.00              
ATOM   1721  CA  ILE A 112     -22.371  55.458  56.617  1.00  0.00              
ATOM   1722  C   ILE A 112     -22.936  56.805  56.214  1.00  0.00              
ATOM   1723  O   ILE A 112     -24.153  57.010  56.182  1.00  0.00              
ATOM   1724  CB  ILE A 112     -22.004  54.665  55.349  1.00  0.00              
ATOM   1725  CG1 ILE A 112     -23.240  54.467  54.467  1.00  0.00              
ATOM   1726  CG2 ILE A 112     -21.389  53.324  55.719  1.00  0.00              
ATOM   1727  CD1 ILE A 112     -22.935  53.862  53.116  1.00  0.00              
ATOM   1739  N   VAL A 113     -22.026  57.724  55.920  1.00  0.00              
ATOM   1740  CA  VAL A 113     -22.376  59.054  55.462  1.00  0.00              
ATOM   1741  C   VAL A 113     -21.762  59.149  54.075  1.00  0.00              
ATOM   1742  O   VAL A 113     -20.751  58.496  53.801  1.00  0.00              
ATOM   1743  CB  VAL A 113     -21.844  60.174  56.376  1.00  0.00              
ATOM   1744  CG1 VAL A 113     -22.594  60.182  57.700  1.00  0.00              
ATOM   1745  CG2 VAL A 113     -20.351  60.006  56.611  1.00  0.00              
ATOM   1755  N   GLY A 114     -22.377  59.932  53.190  1.00  0.00              
ATOM   1756  CA  GLY A 114     -21.840  60.083  51.845  1.00  0.00              
ATOM   1757  C   GLY A 114     -21.657  58.760  51.113  1.00  0.00              
ATOM   1758  O   GLY A 114     -22.570  57.939  51.090  1.00  0.00              
ATOM   1762  N   LYS A 115     -20.485  58.554  50.512  1.00  0.00              
ATOM   1763  CA  LYS A 115     -20.204  57.319  49.783  1.00  0.00              
ATOM   1764  C   LYS A 115     -19.647  56.239  50.704  1.00  0.00              
ATOM   1765  O   LYS A 115     -19.440  55.102  50.288  1.00  0.00              
ATOM   1766  CB  LYS A 115     -19.225  57.586  48.638  1.00  0.00              
ATOM   1767  CG  LYS A 115     -19.658  58.692  47.686  1.00  0.00              
ATOM   1768  CD  LYS A 115     -19.382  60.068  48.274  1.00  0.00              
ATOM   1769  CE  LYS A 115     -20.130  61.155  47.516  1.00  0.00              
ATOM   1770  NZ  LYS A 115     -19.879  62.506  48.089  1.00  0.00              
ATOM   1784  N   GLY A 116     -19.398  56.594  51.956  1.00  0.00              
ATOM   1785  CA  GLY A 116     -18.888  55.616  52.897  1.00  0.00              
ATOM   1786  C   GLY A 116     -17.419  55.290  52.747  1.00  0.00              
ATOM   1787  O   GLY A 116     -16.992  54.176  53.047  1.00  0.00              
ATOM   1791  N   GLY A 117     -16.645  56.259  52.271  1.00  0.00              
ATOM   1792  CA  GLY A 117     -15.221  56.050  52.122  1.00  0.00              
ATOM   1793  C   GLY A 117     -14.600  56.259  53.492  1.00  0.00              
ATOM   1794  O   GLY A 117     -15.322  56.396  54.480  1.00  0.00              
ATOM   1798  N   GLN A 118     -13.275  56.283  53.564  1.00  0.00              
ATOM   1799  CA  GLN A 118     -12.599  56.485  54.837  1.00  0.00              
ATOM   1800  C   GLN A 118     -13.122  57.730  55.559  1.00  0.00              
ATOM   1801  O   GLN A 118     -13.294  58.787  54.949  1.00  0.00              
ATOM   1802  CB  GLN A 118     -11.088  56.607  54.621  1.00  0.00              
ATOM   1803  CG  GLN A 118     -10.312  57.005  55.865  1.00  0.00              
ATOM   1804  CD  GLN A 118     -10.208  55.873  56.869  1.00  0.00              
ATOM   1805  OE1 GLN A 118     -11.180  55.155  57.119  1.00  0.00              
ATOM   1806  NE2 GLN A 118      -9.028  55.710  57.456  1.00  0.00              
ATOM   1815  N   GLY A 119     -13.388  57.586  56.855  1.00  0.00              
ATOM   1816  CA  GLY A 119     -13.890  58.698  57.644  1.00  0.00              
ATOM   1817  C   GLY A 119     -15.350  59.033  57.369  1.00  0.00              
ATOM   1818  O   GLY A 119     -15.820  60.102  57.744  1.00  0.00              
ATOM   1822  N   GLU A 120     -16.064  58.125  56.713  1.00  0.00              
ATOM   1823  CA  GLU A 120     -17.473  58.326  56.399  1.00  0.00              
ATOM   1824  C   GLU A 120     -18.231  57.090  56.877  1.00  0.00              
ATOM   1825  O   GLU A 120     -19.355  56.826  56.457  1.00  0.00              
ATOM   1826  CB  GLU A 120     -17.686  58.557  54.901  1.00  0.00              
ATOM   1827  CG  GLU A 120     -17.244  59.927  54.408  1.00  0.00              
ATOM   1828  CD  GLU A 120     -17.632  60.142  52.971  1.00  0.00              
ATOM   1829  OE1 GLU A 120     -17.132  59.435  52.129  1.00  0.00              
ATOM   1830  OE2 GLU A 120     -18.511  60.934  52.726  1.00  0.00              
ATOM   1837  N   ARG A 121     -17.601  56.344  57.775  1.00  0.00              
ATOM   1838  CA  ARG A 121     -18.172  55.114  58.308  1.00  0.00              
ATOM   1839  C   ARG A 121     -18.469  55.230  59.797  1.00  0.00              
ATOM   1840  O   ARG A 121     -17.688  55.810  60.555  1.00  0.00              
ATOM   1841  CB  ARG A 121     -17.298  53.904  58.010  1.00  0.00              
ATOM   1842  CG  ARG A 121     -17.208  53.527  56.540  1.00  0.00              
ATOM   1843  CD  ARG A 121     -16.376  52.327  56.266  1.00  0.00              
ATOM   1844  NE  ARG A 121     -16.398  51.882  54.882  1.00  0.00              
ATOM   1845  CZ  ARG A 121     -15.527  52.283  53.935  1.00  0.00              
ATOM   1846  NH1 ARG A 121     -14.589  53.163  54.207  1.00  0.00              
ATOM   1847  NH2 ARG A 121     -15.656  51.785  52.718  1.00  0.00              
ATOM   1861  N   ILE A 122     -19.596  54.668  60.215  1.00  0.00              
ATOM   1862  CA  ILE A 122     -20.013  54.743  61.611  1.00  0.00              
ATOM   1863  C   ILE A 122     -20.039  53.373  62.275  1.00  0.00              
ATOM   1864  O   ILE A 122     -20.619  52.426  61.736  1.00  0.00              
ATOM   1865  CB  ILE A 122     -21.405  55.388  61.745  1.00  0.00              
ATOM   1866  CG1 ILE A 122     -21.370  56.839  61.260  1.00  0.00              
ATOM   1867  CG2 ILE A 122     -21.887  55.316  63.186  1.00  0.00              
ATOM   1868  CD1 ILE A 122     -21.714  57.003  59.797  1.00  0.00              
ATOM   1880  N   TYR A 123     -19.421  53.284  63.450  1.00  0.00              
ATOM   1881  CA  TYR A 123     -19.336  52.019  64.166  1.00  0.00              
ATOM   1882  C   TYR A 123     -19.981  52.021  65.548  1.00  0.00              
ATOM   1883  O   TYR A 123     -20.303  53.072  66.098  1.00  0.00              
ATOM   1884  CB  TYR A 123     -17.868  51.607  64.296  1.00  0.00              
ATOM   1885  CG  TYR A 123     -17.035  52.561  65.125  1.00  0.00              
ATOM   1886  CD1 TYR A 123     -16.982  52.445  66.506  1.00  0.00              
ATOM   1887  CD2 TYR A 123     -16.303  53.573  64.522  1.00  0.00              
ATOM   1888  CE1 TYR A 123     -16.223  53.313  67.267  1.00  0.00              
ATOM   1889  CE2 TYR A 123     -15.540  54.446  65.273  1.00  0.00              
ATOM   1890  CZ  TYR A 123     -15.503  54.313  66.646  1.00  0.00              
ATOM   1891  OH  TYR A 123     -14.745  55.180  67.399  1.00  0.00              
ATOM   1901  N   SER A 124     -20.153  50.823  66.096  1.00  0.00              
ATOM   1902  CA  SER A 124     -20.744  50.643  67.408  1.00  0.00              
ATOM   1903  C   SER A 124     -19.694  50.786  68.495  1.00  0.00              
ATOM   1904  O   SER A 124     -18.589  50.251  68.372  1.00  0.00              
ATOM   1905  CB  SER A 124     -21.421  49.289  67.497  1.00  0.00              
ATOM   1906  OG  SER A 124     -22.102  49.120  68.709  1.00  0.00              
ATOM   1912  N   THR A 125     -20.037  51.505  69.560  1.00  0.00              
ATOM   1913  CA  THR A 125     -19.107  51.684  70.662  1.00  0.00              
ATOM   1914  C   THR A 125     -19.071  50.406  71.492  1.00  0.00              
ATOM   1915  O   THR A 125     -18.281  50.286  72.432  1.00  0.00              
ATOM   1916  CB  THR A 125     -19.494  52.875  71.558  1.00  0.00              
ATOM   1917  OG1 THR A 125     -20.801  52.659  72.107  1.00  0.00              
ATOM   1918  CG2 THR A 125     -19.491  54.168  70.757  1.00  0.00              
ATOM   1926  N   ARG A 126     -19.927  49.450  71.133  1.00  0.00              
ATOM   1927  CA  ARG A 126     -19.982  48.171  71.833  1.00  0.00              
ATOM   1928  C   ARG A 126     -18.928  47.228  71.277  1.00  0.00              
ATOM   1929  O   ARG A 126     -18.636  46.180  71.863  1.00  0.00              
ATOM   1930  CB  ARG A 126     -21.369  47.546  71.802  1.00  0.00              
ATOM   1931  CG  ARG A 126     -22.403  48.241  72.674  1.00  0.00              
ATOM   1932  CD  ARG A 126     -22.241  47.994  74.130  1.00  0.00              
ATOM   1933  NE  ARG A 126     -23.266  48.603  74.962  1.00  0.00              
ATOM   1934  CZ  ARG A 126     -23.385  48.414  76.290  1.00  0.00              
ATOM   1935  NH1 ARG A 126     -22.573  47.606  76.935  1.00  0.00              
ATOM   1936  NH2 ARG A 126     -24.358  49.044  76.926  1.00  0.00              
ATOM   1950  N   GLY A 127     -18.380  47.608  70.126  1.00  0.00              
ATOM   1951  CA  GLY A 127     -17.325  46.832  69.507  1.00  0.00              
ATOM   1952  C   GLY A 127     -16.024  47.558  69.807  1.00  0.00              
ATOM   1953  O   GLY A 127     -15.890  48.191  70.860  1.00  0.00              
ATOM   1957  N   ILE A 128     -15.064  47.491  68.892  1.00  0.00              
ATOM   1958  CA  ILE A 128     -13.794  48.167  69.115  1.00  0.00              
ATOM   1959  C   ILE A 128     -13.597  49.265  68.083  1.00  0.00              
ATOM   1960  O   ILE A 128     -14.289  49.295  67.064  1.00  0.00              
ATOM   1961  CB  ILE A 128     -12.606  47.189  69.053  1.00  0.00              
ATOM   1962  CG1 ILE A 128     -12.558  46.493  67.691  1.00  0.00              
ATOM   1963  CG2 ILE A 128     -12.700  46.167  70.175  1.00  0.00              
ATOM   1964  CD1 ILE A 128     -11.833  47.283  66.626  1.00  0.00              
ATOM   1976  N   ALA A 129     -12.656  50.165  68.354  1.00  0.00              
ATOM   1977  CA  ALA A 129     -12.381  51.292  67.465  1.00  0.00              
ATOM   1978  C   ALA A 129     -11.584  50.893  66.239  1.00  0.00              
ATOM   1979  O   ALA A 129     -10.767  49.972  66.296  1.00  0.00              
ATOM   1980  CB  ALA A 129     -11.650  52.390  68.224  1.00  0.00              
ATOM   1986  N   ILE A 130     -11.827  51.576  65.124  1.00  0.00              
ATOM   1987  CA  ILE A 130     -11.062  51.289  63.920  1.00  0.00              
ATOM   1988  C   ILE A 130      -9.693  51.939  64.111  1.00  0.00              
ATOM   1989  O   ILE A 130      -9.458  52.645  65.097  1.00  0.00              
ATOM   1990  CB  ILE A 130     -11.737  51.824  62.644  1.00  0.00              
ATOM   1991  CG1 ILE A 130     -11.565  53.342  62.545  1.00  0.00              
ATOM   1992  CG2 ILE A 130     -13.211  51.450  62.626  1.00  0.00              
ATOM   1993  CD1 ILE A 130     -10.240  53.769  61.955  1.00  0.00              
ATOM   2005  N   THR A 131      -8.790  51.692  63.173  1.00  0.00              
ATOM   2006  CA  THR A 131      -7.440  52.240  63.246  1.00  0.00              
ATOM   2007  C   THR A 131      -7.381  53.761  63.094  1.00  0.00              
ATOM   2008  O   THR A 131      -7.772  54.303  62.062  1.00  0.00              
ATOM   2009  CB  THR A 131      -6.537  51.607  62.171  1.00  0.00              
ATOM   2010  OG1 THR A 131      -7.202  51.644  60.902  1.00  0.00              
ATOM   2011  CG2 THR A 131      -6.215  50.164  62.528  1.00  0.00              
ATOM   2019  N   LEU A 132      -6.889  54.451  64.122  1.00  0.00              
ATOM   2020  CA  LEU A 132      -6.743  55.908  64.053  1.00  0.00              
ATOM   2021  C   LEU A 132      -5.664  56.218  63.004  1.00  0.00              
ATOM   2022  O   LEU A 132      -4.653  55.522  62.939  1.00  0.00              
ATOM   2023  CB  LEU A 132      -6.374  56.493  65.422  1.00  0.00              
ATOM   2024  CG  LEU A 132      -7.364  56.183  66.552  1.00  0.00              
ATOM   2025  CD1 LEU A 132      -6.827  56.712  67.876  1.00  0.00              
ATOM   2026  CD2 LEU A 132      -8.715  56.805  66.231  1.00  0.00              
ATOM   2038  N   SER A 133      -5.870  57.248  62.186  1.00  0.00              
ATOM   2039  CA  SER A 133      -4.888  57.604  61.155  1.00  0.00              
ATOM   2040  C   SER A 133      -4.333  59.012  61.335  1.00  0.00              
ATOM   2041  O   SER A 133      -4.896  59.813  62.074  1.00  0.00              
ATOM   2042  CB  SER A 133      -5.512  57.468  59.780  1.00  0.00              
ATOM   2043  OG  SER A 133      -6.565  58.372  59.588  1.00  0.00              
ATOM   2049  N   ALA A 134      -3.236  59.311  60.638  1.00  0.00              
ATOM   2050  CA  ALA A 134      -2.572  60.609  60.755  1.00  0.00              
ATOM   2051  C   ALA A 134      -2.948  61.664  59.719  1.00  0.00              
ATOM   2052  O   ALA A 134      -2.994  62.852  60.038  1.00  0.00              
ATOM   2053  CB  ALA A 134      -1.066  60.395  60.724  1.00  0.00              
ATOM   2059  N   TYR A 135      -3.214  61.238  58.488  1.00  0.00              
ATOM   2060  CA  TYR A 135      -3.576  62.161  57.422  1.00  0.00              
ATOM   2061  C   TYR A 135      -4.983  61.870  56.910  1.00  0.00              
ATOM   2062  O   TYR A 135      -5.406  62.420  55.894  1.00  0.00              
ATOM   2063  CB  TYR A 135      -2.567  62.078  56.274  1.00  0.00              
ATOM   2064  CG  TYR A 135      -1.156  62.454  56.669  1.00  0.00              
ATOM   2065  CD1 TYR A 135      -0.286  61.508  57.191  1.00  0.00              
ATOM   2066  CD2 TYR A 135      -0.699  63.754  56.517  1.00  0.00              
ATOM   2067  CE1 TYR A 135       1.003  61.846  57.554  1.00  0.00              
ATOM   2068  CE2 TYR A 135       0.589  64.104  56.876  1.00  0.00              
ATOM   2069  CZ  TYR A 135       1.437  63.147  57.394  1.00  0.00              
ATOM   2070  OH  TYR A 135       2.721  63.490  57.752  1.00  0.00              
ATOM   2080  N   GLY A 136      -5.701  61.005  57.619  1.00  0.00              
ATOM   2081  CA  GLY A 136      -7.049  60.628  57.220  1.00  0.00              
ATOM   2082  C   GLY A 136      -8.047  61.747  56.971  1.00  0.00              
ATOM   2083  O   GLY A 136      -8.044  62.768  57.657  1.00  0.00              
ATOM   2087  N   GLY A 137      -8.913  61.536  55.984  1.00  0.00              
ATOM   2088  CA  GLY A 137      -9.931  62.518  55.647  1.00  0.00              
ATOM   2089  C   GLY A 137     -11.346  62.055  55.965  1.00  0.00              
ATOM   2090  O   GLY A 137     -11.552  61.179  56.805  1.00  0.00              
ATOM   2094  N   GLY A 138     -12.331  62.639  55.289  1.00  0.00              
ATOM   2095  CA  GLY A 138     -13.709  62.263  55.556  1.00  0.00              
ATOM   2096  C   GLY A 138     -14.248  63.087  56.714  1.00  0.00              
ATOM   2097  O   GLY A 138     -13.474  63.615  57.514  1.00  0.00              
ATOM   2101  N   ILE A 139     -15.567  63.199  56.817  1.00  0.00              
ATOM   2102  CA  ILE A 139     -16.154  64.005  57.878  1.00  0.00              
ATOM   2103  C   ILE A 139     -15.699  63.601  59.286  1.00  0.00              
ATOM   2104  O   ILE A 139     -15.558  64.458  60.157  1.00  0.00              
ATOM   2105  CB  ILE A 139     -17.691  63.940  57.820  1.00  0.00              
ATOM   2106  CG1 ILE A 139     -18.208  64.647  56.564  1.00  0.00              
ATOM   2107  CG2 ILE A 139     -18.297  64.559  59.070  1.00  0.00              
ATOM   2108  CD1 ILE A 139     -19.676  64.408  56.290  1.00  0.00              
ATOM   2120  N   PHE A 140     -15.476  62.307  59.510  1.00  0.00              
ATOM   2121  CA  PHE A 140     -15.009  61.814  60.816  1.00  0.00              
ATOM   2122  C   PHE A 140     -13.502  61.566  60.716  1.00  0.00              
ATOM   2123  O   PHE A 140     -12.990  60.566  61.218  1.00  0.00              
ATOM   2124  CB  PHE A 140     -15.744  60.537  61.228  1.00  0.00              
ATOM   2125  CG  PHE A 140     -17.237  60.690  61.287  1.00  0.00              
ATOM   2126  CD1 PHE A 140     -18.044  60.148  60.298  1.00  0.00              
ATOM   2127  CD2 PHE A 140     -17.838  61.377  62.331  1.00  0.00              
ATOM   2128  CE1 PHE A 140     -19.418  60.288  60.351  1.00  0.00              
ATOM   2129  CE2 PHE A 140     -19.211  61.517  62.388  1.00  0.00              
ATOM   2130  CZ  PHE A 140     -20.002  60.972  61.396  1.00  0.00              
ATOM   2140  N   ALA A 141     -12.812  62.489  60.055  1.00  0.00              
ATOM   2141  CA  ALA A 141     -11.374  62.405  59.826  1.00  0.00              
ATOM   2142  C   ALA A 141     -10.490  61.920  60.975  1.00  0.00              
ATOM   2143  O   ALA A 141     -10.589  62.396  62.106  1.00  0.00              
ATOM   2144  CB  ALA A 141     -10.883  63.772  59.371  1.00  0.00              
ATOM   2150  N   LYS A 142      -9.627  60.963  60.647  1.00  0.00              
ATOM   2151  CA  LYS A 142      -8.640  60.396  61.564  1.00  0.00              
ATOM   2152  C   LYS A 142      -9.114  59.524  62.718  1.00  0.00              
ATOM   2153  O   LYS A 142      -8.290  58.904  63.396  1.00  0.00              
ATOM   2154  CB  LYS A 142      -7.814  61.543  62.147  1.00  0.00              
ATOM   2155  CG  LYS A 142      -7.108  62.402  61.107  1.00  0.00              
ATOM   2156  CD  LYS A 142      -6.282  63.499  61.763  1.00  0.00              
ATOM   2157  CE  LYS A 142      -5.532  64.323  60.726  1.00  0.00              
ATOM   2158  NZ  LYS A 142      -6.457  65.114  59.869  1.00  0.00              
ATOM   2172  N   THR A 143     -10.416  59.464  62.961  1.00  0.00              
ATOM   2173  CA  THR A 143     -10.898  58.644  64.070  1.00  0.00              
ATOM   2174  C   THR A 143     -12.076  57.758  63.699  1.00  0.00              
ATOM   2175  O   THR A 143     -12.277  56.703  64.296  1.00  0.00              
ATOM   2176  CB  THR A 143     -11.308  59.521  65.267  1.00  0.00              
ATOM   2177  OG1 THR A 143     -12.527  60.211  64.962  1.00  0.00              
ATOM   2178  CG2 THR A 143     -10.220  60.537  65.582  1.00  0.00              
ATOM   2186  N   GLY A 144     -12.854  58.185  62.710  1.00  0.00              
ATOM   2187  CA  GLY A 144     -14.019  57.408  62.324  1.00  0.00              
ATOM   2188  C   GLY A 144     -15.202  57.837  63.176  1.00  0.00              
ATOM   2189  O   GLY A 144     -15.027  58.519  64.192  1.00  0.00              
ATOM   2193  N   GLY A 145     -16.403  57.442  62.772  1.00  0.00              
ATOM   2194  CA  GLY A 145     -17.586  57.835  63.514  1.00  0.00              
ATOM   2195  C   GLY A 145     -18.141  56.758  64.423  1.00  0.00              
ATOM   2196  O   GLY A 145     -17.959  55.573  64.168  1.00  0.00              
ATOM   2200  N   TYR A 146     -18.812  57.178  65.492  1.00  0.00              
ATOM   2201  CA  TYR A 146     -19.409  56.238  66.430  1.00  0.00              
ATOM   2202  C   TYR A 146     -20.810  56.660  66.834  1.00  0.00              
ATOM   2203  O   TYR A 146     -21.114  57.850  66.918  1.00  0.00              
ATOM   2204  CB  TYR A 146     -18.529  56.096  67.674  1.00  0.00              
ATOM   2205  CG  TYR A 146     -18.371  57.377  68.462  1.00  0.00              
ATOM   2206  CD1 TYR A 146     -19.336  57.776  69.376  1.00  0.00              
ATOM   2207  CD2 TYR A 146     -17.255  58.183  68.292  1.00  0.00              
ATOM   2208  CE1 TYR A 146     -19.196  58.946  70.098  1.00  0.00              
ATOM   2209  CE2 TYR A 146     -17.104  59.354  69.009  1.00  0.00              
ATOM   2210  CZ  TYR A 146     -18.078  59.732  69.911  1.00  0.00              
ATOM   2211  OH  TYR A 146     -17.932  60.898  70.629  1.00  0.00              
ATOM   2221  N   LEU A 147     -21.660  55.664  67.070  1.00  0.00              
ATOM   2222  CA  LEU A 147     -23.033  55.901  67.478  1.00  0.00              
ATOM   2223  C   LEU A 147     -23.032  55.964  69.003  1.00  0.00              
ATOM   2224  O   LEU A 147     -22.779  54.965  69.670  1.00  0.00              
ATOM   2225  CB  LEU A 147     -23.968  54.802  66.958  1.00  0.00              
ATOM   2226  CG  LEU A 147     -25.441  54.956  67.357  1.00  0.00              
ATOM   2227  CD1 LEU A 147     -26.012  56.236  66.763  1.00  0.00              
ATOM   2228  CD2 LEU A 147     -26.227  53.743  66.881  1.00  0.00              
ATOM   2240  N   VAL A 148     -23.281  57.147  69.552  1.00  0.00              
ATOM   2241  CA  VAL A 148     -23.307  57.316  71.002  1.00  0.00              
ATOM   2242  C   VAL A 148     -24.619  57.964  71.434  1.00  0.00              
ATOM   2243  O   VAL A 148     -24.940  59.074  71.012  1.00  0.00              
ATOM   2244  CB  VAL A 148     -22.127  58.172  71.499  1.00  0.00              
ATOM   2245  CG1 VAL A 148     -22.239  59.593  70.968  1.00  0.00              
ATOM   2246  CG2 VAL A 148     -22.075  58.176  73.019  1.00  0.00              
ATOM   2256  N   ASN A 149     -25.375  57.255  72.271  1.00  0.00              
ATOM   2257  CA  ASN A 149     -26.655  57.745  72.778  1.00  0.00              
ATOM   2258  C   ASN A 149     -27.552  58.317  71.680  1.00  0.00              
ATOM   2259  O   ASN A 149     -28.122  59.399  71.832  1.00  0.00              
ATOM   2260  CB  ASN A 149     -26.445  58.785  73.864  1.00  0.00              
ATOM   2261  CG  ASN A 149     -27.672  59.053  74.690  1.00  0.00              
ATOM   2262  OD1 ASN A 149     -28.532  58.182  74.863  1.00  0.00              
ATOM   2263  ND2 ASN A 149     -27.798  60.279  75.131  1.00  0.00              
ATOM   2270  N   GLY A 150     -27.665  57.590  70.572  1.00  0.00              
ATOM   2271  CA  GLY A 150     -28.505  58.039  69.476  1.00  0.00              
ATOM   2272  C   GLY A 150     -27.928  59.112  68.568  1.00  0.00              
ATOM   2273  O   GLY A 150     -28.600  59.568  67.641  1.00  0.00              
ATOM   2277  N   LYS A 151     -26.691  59.524  68.822  1.00  0.00              
ATOM   2278  CA  LYS A 151     -26.051  60.549  67.995  1.00  0.00              
ATOM   2279  C   LYS A 151     -24.754  60.017  67.392  1.00  0.00              
ATOM   2280  O   LYS A 151     -24.087  59.153  67.975  1.00  0.00              
ATOM   2281  CB  LYS A 151     -25.775  61.811  68.814  1.00  0.00              
ATOM   2282  CG  LYS A 151     -27.014  62.441  69.436  1.00  0.00              
ATOM   2283  CD  LYS A 151     -27.933  63.023  68.372  1.00  0.00              
ATOM   2284  CE  LYS A 151     -29.137  63.712  68.996  1.00  0.00              
ATOM   2285  NZ  LYS A 151     -30.094  64.200  67.967  1.00  0.00              
ATOM   2299  N   THR A 152     -24.398  60.529  66.223  1.00  0.00              
ATOM   2300  CA  THR A 152     -23.170  60.112  65.563  1.00  0.00              
ATOM   2301  C   THR A 152     -22.136  61.230  65.680  1.00  0.00              
ATOM   2302  O   THR A 152     -22.448  62.391  65.430  1.00  0.00              
ATOM   2303  CB  THR A 152     -23.399  59.770  64.079  1.00  0.00              
ATOM   2304  OG1 THR A 152     -23.930  60.914  63.399  1.00  0.00              
ATOM   2305  CG2 THR A 152     -24.371  58.608  63.944  1.00  0.00              
ATOM   2313  N   ARG A 153     -20.912  60.876  66.071  1.00  0.00              
ATOM   2314  CA  ARG A 153     -19.837  61.857  66.237  1.00  0.00              
ATOM   2315  C   ARG A 153     -18.467  61.189  66.145  1.00  0.00              
ATOM   2316  O   ARG A 153     -18.361  59.974  66.315  1.00  0.00              
ATOM   2317  CB  ARG A 153     -19.981  62.658  67.523  1.00  0.00              
ATOM   2318  CG  ARG A 153     -20.995  63.789  67.462  1.00  0.00              
ATOM   2319  CD  ARG A 153     -20.988  64.683  68.648  1.00  0.00              
ATOM   2320  NE  ARG A 153     -21.391  64.040  69.889  1.00  0.00              
ATOM   2321  CZ  ARG A 153     -22.666  63.920  70.309  1.00  0.00              
ATOM   2322  NH1 ARG A 153     -23.659  64.427  69.613  1.00  0.00              
ATOM   2323  NH2 ARG A 153     -22.890  63.298  71.453  1.00  0.00              
ATOM   2337  N   LYS A 154     -17.427  61.981  65.887  1.00  0.00              
ATOM   2338  CA  LYS A 154     -16.070  61.429  65.832  1.00  0.00              
ATOM   2339  C   LYS A 154     -15.545  61.456  67.264  1.00  0.00              
ATOM   2340  O   LYS A 154     -16.205  62.004  68.157  1.00  0.00              
ATOM   2341  CB  LYS A 154     -15.164  62.226  64.892  1.00  0.00              
ATOM   2342  CG  LYS A 154     -14.877  63.649  65.353  1.00  0.00              
ATOM   2343  CD  LYS A 154     -14.072  64.415  64.313  1.00  0.00              
ATOM   2344  CE  LYS A 154     -13.587  65.750  64.861  1.00  0.00              
ATOM   2345  NZ  LYS A 154     -14.703  66.718  65.036  1.00  0.00              
ATOM   2359  N   LEU A 155     -14.385  60.854  67.497  1.00  0.00              
ATOM   2360  CA  LEU A 155     -13.811  60.830  68.836  1.00  0.00              
ATOM   2361  C   LEU A 155     -13.120  62.147  69.173  1.00  0.00              
ATOM   2362  O   LEU A 155     -12.669  62.877  68.283  1.00  0.00              
ATOM   2363  CB  LEU A 155     -12.824  59.663  68.965  1.00  0.00              
ATOM   2364  CG  LEU A 155     -13.462  58.267  68.976  1.00  0.00              
ATOM   2365  CD1 LEU A 155     -12.377  57.199  69.004  1.00  0.00              
ATOM   2366  CD2 LEU A 155     -14.379  58.137  70.183  1.00  0.00              
ATOM   2378  N   HIS A 156     -13.060  62.434  70.470  1.00  0.00              
ATOM   2379  CA  HIS A 156     -12.405  63.620  71.024  1.00  0.00              
ATOM   2380  C   HIS A 156     -10.926  63.224  71.151  1.00  0.00              
ATOM   2381  O   HIS A 156     -10.615  62.046  71.327  1.00  0.00              
ATOM   2382  CB  HIS A 156     -12.998  64.039  72.373  1.00  0.00              
ATOM   2383  CG  HIS A 156     -12.327  65.232  72.980  1.00  0.00              
ATOM   2384  ND1 HIS A 156     -11.185  65.134  73.747  1.00  0.00              
ATOM   2385  CD2 HIS A 156     -12.639  66.549  72.935  1.00  0.00              
ATOM   2386  CE1 HIS A 156     -10.822  66.340  74.146  1.00  0.00              
ATOM   2387  NE2 HIS A 156     -11.688  67.215  73.668  1.00  0.00              
ATOM   2395  N   PRO A 157      -9.998  64.189  71.049  1.00  0.00              
ATOM   2396  CA  PRO A 157      -8.579  63.831  71.168  1.00  0.00              
ATOM   2397  C   PRO A 157      -8.267  62.998  72.415  1.00  0.00              
ATOM   2398  O   PRO A 157      -7.417  62.116  72.384  1.00  0.00              
ATOM   2399  CB  PRO A 157      -7.867  65.187  71.201  1.00  0.00              
ATOM   2400  CG  PRO A 157      -8.759  66.094  70.425  1.00  0.00              
ATOM   2401  CD  PRO A 157     -10.161  65.688  70.794  1.00  0.00              
ATOM   2409  N   ARG A 158      -8.963  63.287  73.511  1.00  0.00              
ATOM   2410  CA  ARG A 158      -8.755  62.560  74.761  1.00  0.00              
ATOM   2411  C   ARG A 158      -9.118  61.088  74.590  1.00  0.00              
ATOM   2412  O   ARG A 158      -8.425  60.198  75.085  1.00  0.00              
ATOM   2413  CB  ARG A 158      -9.500  63.190  75.929  1.00  0.00              
ATOM   2414  CG  ARG A 158      -8.817  64.401  76.545  1.00  0.00              
ATOM   2415  CD  ARG A 158      -9.585  65.046  77.640  1.00  0.00              
ATOM   2416  NE  ARG A 158      -8.946  66.219  78.215  1.00  0.00              
ATOM   2417  CZ  ARG A 158      -9.493  66.998  79.168  1.00  0.00              
ATOM   2418  NH1 ARG A 158     -10.700  66.757  79.630  1.00  0.00              
ATOM   2419  NH2 ARG A 158      -8.792  68.027  79.612  1.00  0.00              
ATOM   2433  N   GLU A 159     -10.222  60.844  73.897  1.00  0.00              
ATOM   2434  CA  GLU A 159     -10.670  59.482  73.660  1.00  0.00              
ATOM   2435  C   GLU A 159      -9.650  58.774  72.751  1.00  0.00              
ATOM   2436  O   GLU A 159      -9.360  57.591  72.936  1.00  0.00              
ATOM   2437  CB  GLU A 159     -12.065  59.468  73.032  1.00  0.00              
ATOM   2438  CG  GLU A 159     -13.135  60.165  73.861  1.00  0.00              
ATOM   2439  CD  GLU A 159     -14.477  60.100  73.187  1.00  0.00              
ATOM   2440  OE1 GLU A 159     -14.560  60.454  72.036  1.00  0.00              
ATOM   2441  OE2 GLU A 159     -15.396  59.592  73.786  1.00  0.00              
ATOM   2448  N   CYS A 160      -9.090  59.504  71.788  1.00  0.00              
ATOM   2449  CA  CYS A 160      -8.073  58.923  70.912  1.00  0.00              
ATOM   2450  C   CYS A 160      -6.895  58.511  71.798  1.00  0.00              
ATOM   2451  O   CYS A 160      -6.319  57.436  71.631  1.00  0.00              
ATOM   2452  CB  CYS A 160      -7.694  60.075  69.981  1.00  0.00              
ATOM   2453  SG  CYS A 160      -8.990  60.551  68.812  1.00  0.00              
ATOM   2459  N   ALA A 161      -6.549  59.375  72.746  1.00  0.00              
ATOM   2460  CA  ALA A 161      -5.446  59.084  73.657  1.00  0.00              
ATOM   2461  C   ALA A 161      -5.735  57.770  74.375  1.00  0.00              
ATOM   2462  O   ALA A 161      -4.861  56.907  74.508  1.00  0.00              
ATOM   2463  CB  ALA A 161      -5.243  60.219  74.651  1.00  0.00              
ATOM   2469  N   ARG A 162      -6.975  57.616  74.826  1.00  0.00              
ATOM   2470  CA  ARG A 162      -7.376  56.410  75.545  1.00  0.00              
ATOM   2471  C   ARG A 162      -7.390  55.189  74.641  1.00  0.00              
ATOM   2472  O   ARG A 162      -7.009  54.098  75.064  1.00  0.00              
ATOM   2473  CB  ARG A 162      -8.711  56.585  76.253  1.00  0.00              
ATOM   2474  CG  ARG A 162      -8.679  57.509  77.460  1.00  0.00              
ATOM   2475  CD  ARG A 162     -10.002  57.730  78.097  1.00  0.00              
ATOM   2476  NE  ARG A 162      -9.976  58.620  79.247  1.00  0.00              
ATOM   2477  CZ  ARG A 162     -11.068  59.029  79.923  1.00  0.00              
ATOM   2478  NH1 ARG A 162     -12.273  58.662  79.548  1.00  0.00              
ATOM   2479  NH2 ARG A 162     -10.896  59.829  80.961  1.00  0.00              
ATOM   2493  N   VAL A 163      -7.832  55.383  73.404  1.00  0.00              
ATOM   2494  CA  VAL A 163      -7.877  54.308  72.419  1.00  0.00              
ATOM   2495  C   VAL A 163      -6.452  53.850  72.080  1.00  0.00              
ATOM   2496  O   VAL A 163      -6.246  52.720  71.617  1.00  0.00              
ATOM   2497  CB  VAL A 163      -8.599  54.745  71.130  1.00  0.00              
ATOM   2498  CG1 VAL A 163      -8.482  53.667  70.063  1.00  0.00              
ATOM   2499  CG2 VAL A 163     -10.061  55.052  71.416  1.00  0.00              
ATOM   2509  N   MET A 164      -5.482  54.728  72.321  1.00  0.00              
ATOM   2510  CA  MET A 164      -4.073  54.426  72.062  1.00  0.00              
ATOM   2511  C   MET A 164      -3.345  53.987  73.328  1.00  0.00              
ATOM   2512  O   MET A 164      -2.135  53.743  73.306  1.00  0.00              
ATOM   2513  CB  MET A 164      -3.378  55.643  71.455  1.00  0.00              
ATOM   2514  CG  MET A 164      -3.938  56.082  70.109  1.00  0.00              
ATOM   2515  SD  MET A 164      -3.744  54.823  68.832  1.00  0.00              
ATOM   2516  CE  MET A 164      -1.973  54.869  68.578  1.00  0.00              
ATOM   2526  N   GLY A 165      -4.086  53.896  74.429  1.00  0.00              
ATOM   2527  CA  GLY A 165      -3.498  53.466  75.687  1.00  0.00              
ATOM   2528  C   GLY A 165      -2.724  54.519  76.466  1.00  0.00              
ATOM   2529  O   GLY A 165      -2.019  54.191  77.424  1.00  0.00              
ATOM   2533  N   TYR A 166      -2.833  55.781  76.066  1.00  0.00              
ATOM   2534  CA  TYR A 166      -2.134  56.841  76.787  1.00  0.00              
ATOM   2535  C   TYR A 166      -2.872  57.165  78.095  1.00  0.00              
ATOM   2536  O   TYR A 166      -4.096  57.122  78.145  1.00  0.00              
ATOM   2537  CB  TYR A 166      -2.010  58.094  75.917  1.00  0.00              
ATOM   2538  CG  TYR A 166      -0.861  58.047  74.935  1.00  0.00              
ATOM   2539  CD1 TYR A 166      -0.982  57.373  73.728  1.00  0.00              
ATOM   2540  CD2 TYR A 166       0.341  58.680  75.216  1.00  0.00              
ATOM   2541  CE1 TYR A 166       0.065  57.327  72.828  1.00  0.00              
ATOM   2542  CE2 TYR A 166       1.394  58.641  74.323  1.00  0.00              
ATOM   2543  CZ  TYR A 166       1.252  57.963  73.129  1.00  0.00              
ATOM   2544  OH  TYR A 166       2.298  57.922  72.236  1.00  0.00              
ATOM   2554  N   PRO A 167      -2.131  57.473  79.174  1.00  0.00              
ATOM   2555  CA  PRO A 167      -2.768  57.800  80.458  1.00  0.00              
ATOM   2556  C   PRO A 167      -3.438  59.172  80.394  1.00  0.00              
ATOM   2557  O   PRO A 167      -3.026  60.028  79.608  1.00  0.00              
ATOM   2558  CB  PRO A 167      -1.620  57.765  81.472  1.00  0.00              
ATOM   2559  CG  PRO A 167      -0.409  58.106  80.674  1.00  0.00              
ATOM   2560  CD  PRO A 167      -0.633  57.484  79.322  1.00  0.00              
ATOM   2568  N   ASP A 168      -4.464  59.399  81.208  1.00  0.00              
ATOM   2569  CA  ASP A 168      -5.127  60.697  81.170  1.00  0.00              
ATOM   2570  C   ASP A 168      -4.192  61.830  81.595  1.00  0.00              
ATOM   2571  O   ASP A 168      -4.448  62.995  81.292  1.00  0.00              
ATOM   2572  CB  ASP A 168      -6.370  60.682  82.063  1.00  0.00              
ATOM   2573  CG  ASP A 168      -7.534  59.874  81.507  1.00  0.00              
ATOM   2574  OD1 ASP A 168      -7.486  59.514  80.355  1.00  0.00              
ATOM   2575  OD2 ASP A 168      -8.384  59.489  82.274  1.00  0.00              
ATOM   2580  N   SER A 169      -3.101  61.490  82.275  1.00  0.00              
ATOM   2581  CA  SER A 169      -2.140  62.502  82.707  1.00  0.00              
ATOM   2582  C   SER A 169      -1.348  63.063  81.522  1.00  0.00              
ATOM   2583  O   SER A 169      -0.763  64.143  81.619  1.00  0.00              
ATOM   2584  CB  SER A 169      -1.199  61.916  83.742  1.00  0.00              
ATOM   2585  OG  SER A 169      -0.376  60.920  83.200  1.00  0.00              
ATOM   2591  N   TYR A 170      -1.324  62.339  80.406  1.00  0.00              
ATOM   2592  CA  TYR A 170      -0.596  62.825  79.235  1.00  0.00              
ATOM   2593  C   TYR A 170      -1.311  64.029  78.634  1.00  0.00              
ATOM   2594  O   TYR A 170      -2.513  63.989  78.378  1.00  0.00              
ATOM   2595  CB  TYR A 170      -0.449  61.719  78.188  1.00  0.00              
ATOM   2596  CG  TYR A 170       0.470  62.077  77.042  1.00  0.00              
ATOM   2597  CD1 TYR A 170       1.833  61.828  77.116  1.00  0.00              
ATOM   2598  CD2 TYR A 170      -0.028  62.663  75.887  1.00  0.00              
ATOM   2599  CE1 TYR A 170       2.677  62.154  76.072  1.00  0.00              
ATOM   2600  CE2 TYR A 170       0.806  62.992  74.837  1.00  0.00              
ATOM   2601  CZ  TYR A 170       2.159  62.737  74.933  1.00  0.00              
ATOM   2602  OH  TYR A 170       2.994  63.062  73.889  1.00  0.00              
ATOM   2612  N   LYS A 171      -0.555  65.097  78.408  1.00  0.00              
ATOM   2613  CA  LYS A 171      -1.089  66.344  77.875  1.00  0.00              
ATOM   2614  C   LYS A 171      -1.143  66.372  76.349  1.00  0.00              
ATOM   2615  O   LYS A 171      -0.117  66.265  75.691  1.00  0.00              
ATOM   2616  CB  LYS A 171      -0.258  67.524  78.382  1.00  0.00              
ATOM   2617  CG  LYS A 171      -0.343  67.752  79.886  1.00  0.00              
ATOM   2618  CD  LYS A 171       0.526  68.924  80.317  1.00  0.00              
ATOM   2619  CE  LYS A 171       0.415  69.175  81.814  1.00  0.00              
ATOM   2620  NZ  LYS A 171       1.251  70.327  82.249  1.00  0.00              
ATOM   2634  N   VAL A 172      -2.341  66.530  75.792  1.00  0.00              
ATOM   2635  CA  VAL A 172      -2.499  66.567  74.337  1.00  0.00              
ATOM   2636  C   VAL A 172      -2.140  67.939  73.763  1.00  0.00              
ATOM   2637  O   VAL A 172      -2.205  68.946  74.462  1.00  0.00              
ATOM   2638  CB  VAL A 172      -3.938  66.211  73.919  1.00  0.00              
ATOM   2639  CG1 VAL A 172      -4.371  64.902  74.563  1.00  0.00              
ATOM   2640  CG2 VAL A 172      -4.895  67.331  74.298  1.00  0.00              
ATOM   2650  N   HIS A 173      -1.759  67.976  72.489  1.00  0.00              
ATOM   2651  CA  HIS A 173      -1.393  69.235  71.847  1.00  0.00              
ATOM   2652  C   HIS A 173      -2.628  70.136  71.698  1.00  0.00              
ATOM   2653  O   HIS A 173      -3.729  69.655  71.420  1.00  0.00              
ATOM   2654  CB  HIS A 173      -0.750  68.981  70.480  1.00  0.00              
ATOM   2655  CG  HIS A 173      -0.130  70.201  69.871  1.00  0.00              
ATOM   2656  ND1 HIS A 173      -0.872  71.171  69.230  1.00  0.00              
ATOM   2657  CD2 HIS A 173       1.160  70.607  69.805  1.00  0.00              
ATOM   2658  CE1 HIS A 173      -0.063  72.123  68.796  1.00  0.00              
ATOM   2659  NE2 HIS A 173       1.173  71.804  69.132  1.00  0.00              
ATOM   2667  N   PRO A 174      -2.454  71.458  71.877  1.00  0.00              
ATOM   2668  CA  PRO A 174      -3.555  72.430  71.769  1.00  0.00              
ATOM   2669  C   PRO A 174      -4.276  72.499  70.428  1.00  0.00              
ATOM   2670  O   PRO A 174      -5.408  72.972  70.357  1.00  0.00              
ATOM   2671  CB  PRO A 174      -2.867  73.762  72.085  1.00  0.00              
ATOM   2672  CG  PRO A 174      -1.683  73.382  72.908  1.00  0.00              
ATOM   2673  CD  PRO A 174      -1.212  72.067  72.345  1.00  0.00              
ATOM   2681  N   SER A 175      -3.619  72.057  69.360  1.00  0.00              
ATOM   2682  CA  SER A 175      -4.256  72.039  68.052  1.00  0.00              
ATOM   2683  C   SER A 175      -4.950  70.684  67.944  1.00  0.00              
ATOM   2684  O   SER A 175      -4.290  69.642  67.958  1.00  0.00              
ATOM   2685  CB  SER A 175      -3.248  72.245  66.938  1.00  0.00              
ATOM   2686  OG  SER A 175      -3.863  72.344  65.683  1.00  0.00              
ATOM   2692  N   THR A 176      -6.274  70.686  67.843  1.00  0.00              
ATOM   2693  CA  THR A 176      -6.983  69.424  67.758  1.00  0.00              
ATOM   2694  C   THR A 176      -6.557  68.649  66.524  1.00  0.00              
ATOM   2695  O   THR A 176      -6.323  67.448  66.594  1.00  0.00              
ATOM   2696  CB  THR A 176      -8.508  69.632  67.725  1.00  0.00              
ATOM   2697  OG1 THR A 176      -8.859  70.436  66.591  1.00  0.00              
ATOM   2698  CG2 THR A 176      -8.981  70.321  68.996  1.00  0.00              
ATOM   2706  N   SER A 177      -6.437  69.339  65.398  1.00  0.00              
ATOM   2707  CA  SER A 177      -6.050  68.671  64.169  1.00  0.00              
ATOM   2708  C   SER A 177      -4.689  67.992  64.305  1.00  0.00              
ATOM   2709  O   SER A 177      -4.519  66.856  63.858  1.00  0.00              
ATOM   2710  CB  SER A 177      -6.034  69.665  63.024  1.00  0.00              
ATOM   2711  OG  SER A 177      -5.231  70.779  63.305  1.00  0.00              
ATOM   2717  N   GLN A 178      -3.723  68.671  64.917  1.00  0.00              
ATOM   2718  CA  GLN A 178      -2.401  68.071  65.089  1.00  0.00              
ATOM   2719  C   GLN A 178      -2.468  66.956  66.129  1.00  0.00              
ATOM   2720  O   GLN A 178      -1.739  65.965  66.043  1.00  0.00              
ATOM   2721  CB  GLN A 178      -1.375  69.124  65.515  1.00  0.00              
ATOM   2722  CG  GLN A 178       0.055  68.615  65.568  1.00  0.00              
ATOM   2723  CD  GLN A 178       0.558  68.157  64.212  1.00  0.00              
ATOM   2724  OE1 GLN A 178       0.346  68.828  63.198  1.00  0.00              
ATOM   2725  NE2 GLN A 178       1.223  67.008  64.186  1.00  0.00              
ATOM   2734  N   ALA A 179      -3.344  67.119  67.113  1.00  0.00              
ATOM   2735  CA  ALA A 179      -3.507  66.109  68.156  1.00  0.00              
ATOM   2736  C   ALA A 179      -4.001  64.800  67.521  1.00  0.00              
ATOM   2737  O   ALA A 179      -3.487  63.725  67.820  1.00  0.00              
ATOM   2738  CB  ALA A 179      -4.467  66.594  69.232  1.00  0.00              
ATOM   2744  N   TYR A 180      -4.999  64.895  66.641  1.00  0.00              
ATOM   2745  CA  TYR A 180      -5.528  63.710  65.959  1.00  0.00              
ATOM   2746  C   TYR A 180      -4.439  63.082  65.081  1.00  0.00              
ATOM   2747  O   TYR A 180      -4.287  61.861  65.034  1.00  0.00              
ATOM   2748  CB  TYR A 180      -6.752  64.070  65.114  1.00  0.00              
ATOM   2749  CG  TYR A 180      -8.003  64.326  65.926  1.00  0.00              
ATOM   2750  CD1 TYR A 180      -8.686  65.529  65.822  1.00  0.00              
ATOM   2751  CD2 TYR A 180      -8.498  63.363  66.792  1.00  0.00              
ATOM   2752  CE1 TYR A 180      -9.828  65.769  66.561  1.00  0.00              
ATOM   2753  CE2 TYR A 180      -9.640  63.591  67.535  1.00  0.00              
ATOM   2754  CZ  TYR A 180     -10.303  64.796  67.417  1.00  0.00              
ATOM   2755  OH  TYR A 180     -11.441  65.028  68.155  1.00  0.00              
ATOM   2765  N   LYS A 181      -3.693  63.930  64.377  1.00  0.00              
ATOM   2766  CA  LYS A 181      -2.621  63.457  63.506  1.00  0.00              
ATOM   2767  C   LYS A 181      -1.578  62.725  64.343  1.00  0.00              
ATOM   2768  O   LYS A 181      -1.131  61.634  63.992  1.00  0.00              
ATOM   2769  CB  LYS A 181      -1.980  64.618  62.743  1.00  0.00              
ATOM   2770  CG  LYS A 181      -0.745  64.236  61.938  1.00  0.00              
ATOM   2771  CD  LYS A 181      -0.210  65.421  61.149  1.00  0.00              
ATOM   2772  CE  LYS A 181       1.047  65.051  60.376  1.00  0.00              
ATOM   2773  NZ  LYS A 181       1.595  66.208  59.617  1.00  0.00              
ATOM   2787  N   GLN A 182      -1.211  63.334  65.463  1.00  0.00              
ATOM   2788  CA  GLN A 182      -0.224  62.760  66.360  1.00  0.00              
ATOM   2789  C   GLN A 182      -0.659  61.394  66.888  1.00  0.00              
ATOM   2790  O   GLN A 182       0.076  60.416  66.758  1.00  0.00              
ATOM   2791  CB  GLN A 182       0.036  63.708  67.534  1.00  0.00              
ATOM   2792  CG  GLN A 182       0.870  64.926  67.177  1.00  0.00              
ATOM   2793  CD  GLN A 182       2.221  64.553  66.597  1.00  0.00              
ATOM   2794  OE1 GLN A 182       2.517  64.848  65.436  1.00  0.00              
ATOM   2795  NE2 GLN A 182       3.049  63.896  67.403  1.00  0.00              
ATOM   2804  N   PHE A 183      -1.851  61.313  67.467  1.00  0.00              
ATOM   2805  CA  PHE A 183      -2.319  60.024  67.952  1.00  0.00              
ATOM   2806  C   PHE A 183      -2.495  59.081  66.765  1.00  0.00              
ATOM   2807  O   PHE A 183      -2.325  57.870  66.896  1.00  0.00              
ATOM   2808  CB  PHE A 183      -3.630  60.173  68.726  1.00  0.00              
ATOM   2809  CG  PHE A 183      -3.459  60.746  70.104  1.00  0.00              
ATOM   2810  CD1 PHE A 183      -4.100  61.922  70.466  1.00  0.00              
ATOM   2811  CD2 PHE A 183      -2.658  60.111  71.040  1.00  0.00              
ATOM   2812  CE1 PHE A 183      -3.943  62.450  71.734  1.00  0.00              
ATOM   2813  CE2 PHE A 183      -2.500  60.636  72.308  1.00  0.00              
ATOM   2814  CZ  PHE A 183      -3.144  61.807  72.655  1.00  0.00              
ATOM   2824  N   GLY A 184      -2.797  59.660  65.606  1.00  0.00              
ATOM   2825  CA  GLY A 184      -2.991  58.875  64.393  1.00  0.00              
ATOM   2826  C   GLY A 184      -1.809  58.005  63.985  1.00  0.00              
ATOM   2827  O   GLY A 184      -1.978  56.836  63.670  1.00  0.00              
ATOM   2831  N   ASN A 185      -0.600  58.544  63.959  1.00  0.00              
ATOM   2832  CA  ASN A 185       0.500  57.677  63.561  1.00  0.00              
ATOM   2833  C   ASN A 185       1.295  57.172  64.764  1.00  0.00              
ATOM   2834  O   ASN A 185       2.412  56.703  64.615  1.00  0.00              
ATOM   2835  CB  ASN A 185       1.423  58.380  62.583  1.00  0.00              
ATOM   2836  CG  ASN A 185       2.142  59.562  63.171  1.00  0.00              
ATOM   2837  OD1 ASN A 185       1.904  59.949  64.321  1.00  0.00              
ATOM   2838  ND2 ASN A 185       2.959  60.187  62.362  1.00  0.00              
ATOM   2845  N   SER A 186       0.695  57.230  65.952  1.00  0.00              
ATOM   2846  CA  SER A 186       1.376  56.774  67.161  1.00  0.00              
ATOM   2847  C   SER A 186       1.237  55.274  67.418  1.00  0.00              
ATOM   2848  O   SER A 186       0.791  54.520  66.556  1.00  0.00              
ATOM   2849  CB  SER A 186       0.854  57.549  68.355  1.00  0.00              
ATOM   2850  OG  SER A 186       1.686  57.416  69.474  1.00  0.00              
ATOM   2856  N   VAL A 187       1.611  54.852  68.621  1.00  0.00              
ATOM   2857  CA  VAL A 187       1.572  53.445  69.002  1.00  0.00              
ATOM   2858  C   VAL A 187       0.707  53.179  70.238  1.00  0.00              
ATOM   2859  O   VAL A 187       0.511  54.065  71.066  1.00  0.00              
ATOM   2860  CB  VAL A 187       2.992  52.910  69.268  1.00  0.00              
ATOM   2861  CG1 VAL A 187       2.956  51.410  69.522  1.00  0.00              
ATOM   2862  CG2 VAL A 187       3.909  53.229  68.098  1.00  0.00              
ATOM   2872  N   VAL A 188       0.195  51.956  70.356  1.00  0.00              
ATOM   2873  CA  VAL A 188      -0.626  51.587  71.503  1.00  0.00              
ATOM   2874  C   VAL A 188       0.335  51.197  72.622  1.00  0.00              
ATOM   2875  O   VAL A 188       0.963  50.135  72.581  1.00  0.00              
ATOM   2876  CB  VAL A 188      -1.589  50.424  71.197  1.00  0.00              
ATOM   2877  CG1 VAL A 188      -2.384  50.051  72.439  1.00  0.00              
ATOM   2878  CG2 VAL A 188      -2.526  50.794  70.057  1.00  0.00              
ATOM   2888  N   ILE A 189       0.439  52.073  73.615  1.00  0.00              
ATOM   2889  CA  ILE A 189       1.347  51.884  74.746  1.00  0.00              
ATOM   2890  C   ILE A 189       1.335  50.494  75.391  1.00  0.00              
ATOM   2891  O   ILE A 189       2.392  49.923  75.655  1.00  0.00              
ATOM   2892  CB  ILE A 189       1.046  52.920  75.845  1.00  0.00              
ATOM   2893  CG1 ILE A 189       1.143  54.340  75.281  1.00  0.00              
ATOM   2894  CG2 ILE A 189       1.998  52.743  77.017  1.00  0.00              
ATOM   2895  CD1 ILE A 189       2.525  54.711  74.794  1.00  0.00              
ATOM   2907  N   ASN A 190       0.147  49.959  75.655  1.00  0.00              
ATOM   2908  CA  ASN A 190       0.015  48.652  76.304  1.00  0.00              
ATOM   2909  C   ASN A 190       0.765  47.543  75.568  1.00  0.00              
ATOM   2910  O   ASN A 190       1.450  46.724  76.189  1.00  0.00              
ATOM   2911  CB  ASN A 190      -1.445  48.267  76.459  1.00  0.00              
ATOM   2912  CG  ASN A 190      -1.667  47.091  77.368  1.00  0.00              
ATOM   2913  OD1 ASN A 190      -0.763  46.280  77.601  1.00  0.00              
ATOM   2914  ND2 ASN A 190      -2.888  46.948  77.818  1.00  0.00              
ATOM   2921  N   VAL A 191       0.622  47.514  74.245  1.00  0.00              
ATOM   2922  CA  VAL A 191       1.282  46.511  73.428  1.00  0.00              
ATOM   2923  C   VAL A 191       2.786  46.648  73.623  1.00  0.00              
ATOM   2924  O   VAL A 191       3.485  45.659  73.853  1.00  0.00              
ATOM   2925  CB  VAL A 191       0.932  46.652  71.935  1.00  0.00              
ATOM   2926  CG1 VAL A 191       1.701  45.632  71.109  1.00  0.00              
ATOM   2927  CG2 VAL A 191      -0.565  46.490  71.720  1.00  0.00              
ATOM   2937  N   LEU A 192       3.269  47.883  73.540  1.00  0.00              
ATOM   2938  CA  LEU A 192       4.683  48.168  73.720  1.00  0.00              
ATOM   2939  C   LEU A 192       5.155  47.719  75.086  1.00  0.00              
ATOM   2940  O   LEU A 192       6.246  47.177  75.218  1.00  0.00              
ATOM   2941  CB  LEU A 192       4.955  49.665  73.527  1.00  0.00              
ATOM   2942  CG  LEU A 192       4.799  50.177  72.089  1.00  0.00              
ATOM   2943  CD1 LEU A 192       4.915  51.695  72.060  1.00  0.00              
ATOM   2944  CD2 LEU A 192       5.860  49.538  71.205  1.00  0.00              
ATOM   2956  N   GLN A 193       4.329  47.943  76.102  1.00  0.00              
ATOM   2957  CA  GLN A 193       4.689  47.549  77.454  1.00  0.00              
ATOM   2958  C   GLN A 193       4.967  46.052  77.575  1.00  0.00              
ATOM   2959  O   GLN A 193       6.023  45.653  78.069  1.00  0.00              
ATOM   2960  CB  GLN A 193       3.574  47.942  78.427  1.00  0.00              
ATOM   2961  CG  GLN A 193       3.485  49.433  78.702  1.00  0.00              
ATOM   2962  CD  GLN A 193       2.365  49.779  79.665  1.00  0.00              
ATOM   2963  OE1 GLN A 193       1.191  49.817  79.286  1.00  0.00              
ATOM   2964  NE2 GLN A 193       2.722  50.037  80.918  1.00  0.00              
ATOM   2973  N   TYR A 194       4.028  45.231  77.109  1.00  0.00              
ATOM   2974  CA  TYR A 194       4.184  43.779  77.179  1.00  0.00              
ATOM   2975  C   TYR A 194       5.439  43.320  76.443  1.00  0.00              
ATOM   2976  O   TYR A 194       6.173  42.459  76.928  1.00  0.00              
ATOM   2977  CB  TYR A 194       2.952  43.080  76.599  1.00  0.00              
ATOM   2978  CG  TYR A 194       1.847  42.851  77.606  1.00  0.00              
ATOM   2979  CD1 TYR A 194       0.566  43.334  77.381  1.00  0.00              
ATOM   2980  CD2 TYR A 194       2.087  42.151  78.779  1.00  0.00              
ATOM   2981  CE1 TYR A 194      -0.447  43.128  78.297  1.00  0.00              
ATOM   2982  CE2 TYR A 194       1.082  41.939  79.702  1.00  0.00              
ATOM   2983  CZ  TYR A 194      -0.185  42.429  79.458  1.00  0.00              
ATOM   2984  OH  TYR A 194      -1.190  42.220  80.373  1.00  0.00              
ATOM   2994  N   ILE A 195       5.691  43.900  75.273  1.00  0.00              
ATOM   2995  CA  ILE A 195       6.883  43.545  74.510  1.00  0.00              
ATOM   2996  C   ILE A 195       8.136  44.016  75.251  1.00  0.00              
ATOM   2997  O   ILE A 195       9.094  43.253  75.409  1.00  0.00              
ATOM   2998  CB  ILE A 195       6.861  44.156  73.097  1.00  0.00              
ATOM   2999  CG1 ILE A 195       5.748  43.522  72.259  1.00  0.00              
ATOM   3000  CG2 ILE A 195       8.210  43.977  72.419  1.00  0.00              
ATOM   3001  CD1 ILE A 195       5.480  44.240  70.956  1.00  0.00              
ATOM   3013  N   ALA A 196       8.127  45.267  75.706  1.00  0.00              
ATOM   3014  CA  ALA A 196       9.270  45.807  76.433  1.00  0.00              
ATOM   3015  C   ALA A 196       9.583  44.918  77.641  1.00  0.00              
ATOM   3016  O   ALA A 196      10.742  44.608  77.916  1.00  0.00              
ATOM   3017  CB  ALA A 196       9.002  47.241  76.866  1.00  0.00              
ATOM   3023  N   TYR A 197       8.538  44.508  78.349  1.00  0.00              
ATOM   3024  CA  TYR A 197       8.682  43.655  79.517  1.00  0.00              
ATOM   3025  C   TYR A 197       9.388  42.365  79.135  1.00  0.00              
ATOM   3026  O   TYR A 197      10.282  41.897  79.845  1.00  0.00              
ATOM   3027  CB  TYR A 197       7.317  43.351  80.140  1.00  0.00              
ATOM   3028  CG  TYR A 197       7.382  42.433  81.340  1.00  0.00              
ATOM   3029  CD1 TYR A 197       7.493  42.946  82.624  1.00  0.00              
ATOM   3030  CD2 TYR A 197       7.330  41.056  81.186  1.00  0.00              
ATOM   3031  CE1 TYR A 197       7.553  42.113  83.724  1.00  0.00              
ATOM   3032  CE2 TYR A 197       7.388  40.213  82.278  1.00  0.00              
ATOM   3033  CZ  TYR A 197       7.500  40.745  83.547  1.00  0.00              
ATOM   3034  OH  TYR A 197       7.558  39.909  84.638  1.00  0.00              
ATOM   3044  N   ASN A 198       8.962  41.787  78.015  1.00  0.00              
ATOM   3045  CA  ASN A 198       9.538  40.544  77.523  1.00  0.00              
ATOM   3046  C   ASN A 198      10.967  40.718  77.002  1.00  0.00              
ATOM   3047  O   ASN A 198      11.760  39.772  77.021  1.00  0.00              
ATOM   3048  CB  ASN A 198       8.663  39.934  76.443  1.00  0.00              
ATOM   3049  CG  ASN A 198       7.385  39.338  76.964  1.00  0.00              
ATOM   3050  OD1 ASN A 198       7.266  39.015  78.152  1.00  0.00              
ATOM   3051  ND2 ASN A 198       6.459  39.115  76.067  1.00  0.00              
ATOM   3058  N   ILE A 199      11.294  41.925  76.538  1.00  0.00              
ATOM   3059  CA  ILE A 199      12.643  42.197  76.054  1.00  0.00              
ATOM   3060  C   ILE A 199      13.586  42.152  77.258  1.00  0.00              
ATOM   3061  O   ILE A 199      14.629  41.497  77.220  1.00  0.00              
ATOM   3062  CB  ILE A 199      12.750  43.561  75.348  1.00  0.00              
ATOM   3063  CG1 ILE A 199      12.049  43.516  73.988  1.00  0.00              
ATOM   3064  CG2 ILE A 199      14.208  43.963  75.186  1.00  0.00              
ATOM   3065  CD1 ILE A 199      11.874  44.873  73.346  1.00  0.00              
ATOM   3077  N   GLY A 200      13.201  42.837  78.331  1.00  0.00              
ATOM   3078  CA  GLY A 200      14.021  42.850  79.534  1.00  0.00              
ATOM   3079  C   GLY A 200      14.094  41.488  80.206  1.00  0.00              
ATOM   3080  O   GLY A 200      15.116  41.138  80.815  1.00  0.00              
ATOM   3084  N   SER A 201      13.009  40.723  80.124  1.00  0.00              
ATOM   3085  CA  SER A 201      12.982  39.383  80.708  1.00  0.00              
ATOM   3086  C   SER A 201      14.112  38.567  80.085  1.00  0.00              
ATOM   3087  O   SER A 201      14.883  37.906  80.789  1.00  0.00              
ATOM   3088  CB  SER A 201      11.638  38.718  80.480  1.00  0.00              
ATOM   3089  OG  SER A 201      10.607  39.365  81.174  1.00  0.00              
ATOM   3095  N   SER A 202      14.205  38.612  78.760  1.00  0.00              
ATOM   3096  CA  SER A 202      15.243  37.872  78.050  1.00  0.00              
ATOM   3097  C   SER A 202      16.630  38.430  78.358  1.00  0.00              
ATOM   3098  O   SER A 202      17.577  37.668  78.576  1.00  0.00              
ATOM   3099  CB  SER A 202      14.979  37.907  76.557  1.00  0.00              
ATOM   3100  OG  SER A 202      13.809  37.217  76.213  1.00  0.00              
ATOM   3106  N   LEU A 203      16.760  39.749  78.390  1.00  0.00              
ATOM   3107  CA  LEU A 203      18.050  40.351  78.692  1.00  0.00              
ATOM   3108  C   LEU A 203      18.526  39.969  80.092  1.00  0.00              
ATOM   3109  O   LEU A 203      19.726  39.790  80.325  1.00  0.00              
ATOM   3110  CB  LEU A 203      17.965  41.876  78.553  1.00  0.00              
ATOM   3111  CG  LEU A 203      17.782  42.392  77.119  1.00  0.00              
ATOM   3112  CD1 LEU A 203      17.539  43.895  77.132  1.00  0.00              
ATOM   3113  CD2 LEU A 203      19.014  42.051  76.295  1.00  0.00              
ATOM   3125  N   ASN A 204      17.587  39.835  81.021  1.00  0.00              
ATOM   3126  CA  ASN A 204      17.941  39.516  82.398  1.00  0.00              
ATOM   3127  C   ASN A 204      18.190  38.038  82.727  1.00  0.00              
ATOM   3128  O   ASN A 204      18.669  37.727  83.820  1.00  0.00              
ATOM   3129  CB  ASN A 204      16.875  40.056  83.334  1.00  0.00              
ATOM   3130  CG  ASN A 204      16.869  41.556  83.443  1.00  0.00              
ATOM   3131  OD1 ASN A 204      17.877  42.222  83.179  1.00  0.00              
ATOM   3132  ND2 ASN A 204      15.766  42.083  83.909  1.00  0.00              
ATOM   3139  N   PHE A 205      17.877  37.131  81.803  1.00  0.00              
ATOM   3140  CA  PHE A 205      18.088  35.704  82.064  1.00  0.00              
ATOM   3141  C   PHE A 205      19.498  35.326  81.654  1.00  0.00              
ATOM   3142  O   PHE A 205      19.746  34.996  80.491  1.00  0.00              
ATOM   3143  CB  PHE A 205      17.066  34.847  81.315  1.00  0.00              
ATOM   3144  CG  PHE A 205      17.133  33.386  81.659  1.00  0.00              
ATOM   3145  CD1 PHE A 205      16.516  32.899  82.802  1.00  0.00              
ATOM   3146  CD2 PHE A 205      17.811  32.495  80.841  1.00  0.00              
ATOM   3147  CE1 PHE A 205      16.577  31.556  83.120  1.00  0.00              
ATOM   3148  CE2 PHE A 205      17.872  31.152  81.155  1.00  0.00              
ATOM   3149  CZ  PHE A 205      17.254  30.682  82.297  1.00  0.00              
ATOM   3159  N   LYS A 206      20.416  35.373  82.617  1.00  0.00              
ATOM   3160  CA  LYS A 206      21.815  35.061  82.359  1.00  0.00              
ATOM   3161  C   LYS A 206      22.341  34.093  83.411  1.00  0.00              
ATOM   3162  O   LYS A 206      23.127  34.480  84.266  1.00  0.00              
ATOM   3163  CB  LYS A 206      22.660  36.336  82.338  1.00  0.00              
ATOM   3164  CG  LYS A 206      22.320  37.297  81.207  1.00  0.00              
ATOM   3165  CD  LYS A 206      23.243  38.507  81.213  1.00  0.00              
ATOM   3166  CE  LYS A 206      22.900  39.471  80.087  1.00  0.00              
ATOM   3167  NZ  LYS A 206      23.793  40.662  80.083  1.00  0.00              
ATOM   3181  N   PRO A 207      21.918  32.823  83.364  1.00  0.00              
ATOM   3182  CA  PRO A 207      22.409  31.880  84.370  1.00  0.00              
ATOM   3183  C   PRO A 207      23.877  31.500  84.233  1.00  0.00              
ATOM   3184  O   PRO A 207      24.504  31.692  83.188  1.00  0.00              
ATOM   3185  CB  PRO A 207      21.500  30.661  84.180  1.00  0.00              
ATOM   3186  CG  PRO A 207      21.099  30.717  82.745  1.00  0.00              
ATOM   3187  CD  PRO A 207      20.964  32.182  82.425  1.00  0.00              
ATOM   3195  N   TYR A 208      24.419  30.966  85.315  1.00  0.00              
ATOM   3196  CA  TYR A 208      25.795  30.511  85.347  1.00  0.00              
ATOM   3197  C   TYR A 208      25.826  29.135  84.698  1.00  0.00              
ATOM   3198  O   TYR A 208      26.907  28.724  84.227  1.00  0.00              
ATOM   3199  OXT TYR A 208      24.827  28.473  84.648  1.00  0.00              
ATOM   3200  CB  TYR A 208      26.337  30.460  86.777  1.00  0.00              
ATOM   3201  CG  TYR A 208      26.602  31.822  87.381  1.00  0.00              
ATOM   3202  CD1 TYR A 208      25.664  32.433  88.200  1.00  0.00              
ATOM   3203  CD2 TYR A 208      27.791  32.491  87.131  1.00  0.00              
ATOM   3204  CE1 TYR A 208      25.901  33.676  88.754  1.00  0.00              
ATOM   3205  CE2 TYR A 208      28.039  33.734  87.680  1.00  0.00              
ATOM   3206  CZ  TYR A 208      27.091  34.324  88.491  1.00  0.00              
ATOM   3207  OH  TYR A 208      27.334  35.562  89.041  1.00  0.00              
ATOM   3217  N   MET B   1      -2.532  52.520  79.381  1.00  0.00              
ATOM   3218  CA  MET B   1      -1.296  51.767  79.717  1.00  0.00              
ATOM   3219  C   MET B   1      -1.446  51.037  81.054  1.00  0.00              
ATOM   3220  O   MET B   1      -2.349  51.335  81.843  1.00  0.00              
ATOM   3221  CB  MET B   1      -0.092  52.705  79.767  1.00  0.00              
ATOM   3222  CG  MET B   1      -0.145  53.739  80.883  1.00  0.00              
ATOM   3223  SD  MET B   1       1.367  54.716  80.999  1.00  0.00              
ATOM   3224  CE  MET B   1       2.516  53.488  81.616  1.00  0.00              
ATOM   3236  N   ILE B   2      -0.559  50.086  81.305  1.00  0.00              
ATOM   3237  CA  ILE B   2      -0.628  49.256  82.501  1.00  0.00              
ATOM   3238  C   ILE B   2       0.450  49.539  83.564  1.00  0.00              
ATOM   3239  O   ILE B   2       1.486  50.128  83.270  1.00  0.00              
ATOM   3240  CB  ILE B   2      -0.549  47.767  82.116  1.00  0.00              
ATOM   3241  CG1 ILE B   2       0.774  47.469  81.405  1.00  0.00              
ATOM   3242  CG2 ILE B   2      -1.728  47.382  81.236  1.00  0.00              
ATOM   3243  CD1 ILE B   2       1.024  45.997  81.173  1.00  0.00              
ATOM   3255  N   GLU B   3       0.191  49.138  84.807  1.00  0.00              
ATOM   3256  CA  GLU B   3       1.167  49.331  85.885  1.00  0.00              
ATOM   3257  C   GLU B   3       2.154  48.174  85.832  1.00  0.00              
ATOM   3258  O   GLU B   3       1.746  47.020  85.748  1.00  0.00              
ATOM   3259  CB  GLU B   3       0.487  49.403  87.254  1.00  0.00              
ATOM   3260  CG  GLU B   3       1.438  49.654  88.416  1.00  0.00              
ATOM   3261  CD  GLU B   3       0.700  49.709  89.724  1.00  0.00              
ATOM   3262  OE1 GLU B   3      -0.494  49.527  89.719  1.00  0.00              
ATOM   3263  OE2 GLU B   3       1.343  49.820  90.742  1.00  0.00              
ATOM   3270  N   ILE B   4       3.445  48.472  85.877  1.00  0.00              
ATOM   3271  CA  ILE B   4       4.441  47.415  85.838  1.00  0.00              
ATOM   3272  C   ILE B   4       5.203  47.353  87.144  1.00  0.00              
ATOM   3273  O   ILE B   4       6.053  48.188  87.414  1.00  0.00              
ATOM   3274  CB  ILE B   4       5.436  47.611  84.680  1.00  0.00              
ATOM   3275  CG1 ILE B   4       4.698  47.628  83.339  1.00  0.00              
ATOM   3276  CG2 ILE B   4       6.493  46.517  84.696  1.00  0.00              
ATOM   3277  CD1 ILE B   4       5.571  48.014  82.166  1.00  0.00              
ATOM   3289  N   LYS B   5       4.887  46.357  87.958  1.00  0.00              
ATOM   3290  CA  LYS B   5       5.545  46.192  89.253  1.00  0.00              
ATOM   3291  C   LYS B   5       7.004  45.755  89.152  1.00  0.00              
ATOM   3292  O   LYS B   5       7.872  46.339  89.800  1.00  0.00              
ATOM   3293  CB  LYS B   5       4.769  45.184  90.102  1.00  0.00              
ATOM   3294  CG  LYS B   5       3.413  45.680  90.585  1.00  0.00              
ATOM   3295  CD  LYS B   5       2.701  44.622  91.416  1.00  0.00              
ATOM   3296  CE  LYS B   5       1.327  45.100  91.862  1.00  0.00              
ATOM   3297  NZ  LYS B   5       0.611  44.069  92.660  1.00  0.00              
ATOM   3311  N   ASP B   6       7.270  44.740  88.333  1.00  0.00              
ATOM   3312  CA  ASP B   6       8.631  44.227  88.138  1.00  0.00              
ATOM   3313  C   ASP B   6       9.352  44.931  86.990  1.00  0.00              
ATOM   3314  O   ASP B   6       9.199  44.547  85.833  1.00  0.00              
ATOM   3315  CB  ASP B   6       8.599  42.718  87.882  1.00  0.00              
ATOM   3316  CG  ASP B   6       9.972  42.078  87.725  1.00  0.00              
ATOM   3317  OD1 ASP B   6      10.943  42.797  87.704  1.00  0.00              
ATOM   3318  OD2 ASP B   6      10.054  40.874  87.785  1.00  0.00              
ATOM   3323  N   LYS B   7      10.160  45.937  87.314  1.00  0.00              
ATOM   3324  CA  LYS B   7      10.880  46.696  86.299  1.00  0.00              
ATOM   3325  C   LYS B   7      11.962  45.848  85.643  1.00  0.00              
ATOM   3326  O   LYS B   7      12.984  45.551  86.253  1.00  0.00              
ATOM   3327  CB  LYS B   7      11.496  47.956  86.909  1.00  0.00              
ATOM   3328  CG  LYS B   7      10.482  49.001  87.353  1.00  0.00              
ATOM   3329  CD  LYS B   7      11.167  50.286  87.792  1.00  0.00              
ATOM   3330  CE  LYS B   7      10.158  51.309  88.293  1.00  0.00              
ATOM   3331  NZ  LYS B   7      10.812  52.583  88.698  1.00  0.00              
ATOM   3345  N   GLN B   8      11.744  45.458  84.393  1.00  0.00              
ATOM   3346  CA  GLN B   8      12.714  44.624  83.696  1.00  0.00              
ATOM   3347  C   GLN B   8      13.817  45.389  82.990  1.00  0.00              
ATOM   3348  O   GLN B   8      14.816  44.797  82.599  1.00  0.00              
ATOM   3349  CB  GLN B   8      11.992  43.744  82.672  1.00  0.00              
ATOM   3350  CG  GLN B   8      10.996  42.771  83.279  1.00  0.00              
ATOM   3351  CD  GLN B   8      11.675  41.646  84.037  1.00  0.00              
ATOM   3352  OE1 GLN B   8      12.550  41.882  84.875  1.00  0.00              
ATOM   3353  NE2 GLN B   8      11.280  40.413  83.742  1.00  0.00              
ATOM   3362  N   LEU B   9      13.644  46.694  82.819  1.00  0.00              
ATOM   3363  CA  LEU B   9      14.650  47.476  82.110  1.00  0.00              
ATOM   3364  C   LEU B   9      15.425  48.472  82.976  1.00  0.00              
ATOM   3365  O   LEU B   9      16.097  49.368  82.458  1.00  0.00              
ATOM   3366  CB  LEU B   9      13.977  48.221  80.950  1.00  0.00              
ATOM   3367  CG  LEU B   9      13.325  47.325  79.890  1.00  0.00              
ATOM   3368  CD1 LEU B   9      12.589  48.178  78.866  1.00  0.00              
ATOM   3369  CD2 LEU B   9      14.392  46.474  79.217  1.00  0.00              
ATOM   3381  N   THR B  10      15.339  48.319  84.292  1.00  0.00              
ATOM   3382  CA  THR B  10      16.069  49.202  85.197  1.00  0.00              
ATOM   3383  C   THR B  10      17.548  49.186  84.817  1.00  0.00              
ATOM   3384  O   THR B  10      18.097  48.133  84.506  1.00  0.00              
ATOM   3385  CB  THR B  10      15.908  48.785  86.671  1.00  0.00              
ATOM   3386  OG1 THR B  10      14.518  48.791  87.022  1.00  0.00              
ATOM   3387  CG2 THR B  10      16.660  49.743  87.581  1.00  0.00              
ATOM   3395  N   GLY B  11      18.185  50.350  84.832  1.00  0.00              
ATOM   3396  CA  GLY B  11      19.599  50.419  84.503  1.00  0.00              
ATOM   3397  C   GLY B  11      19.933  50.494  83.024  1.00  0.00              
ATOM   3398  O   GLY B  11      21.095  50.705  82.664  1.00  0.00              
ATOM   3402  N   LEU B  12      18.937  50.313  82.155  1.00  0.00              
ATOM   3403  CA  LEU B  12      19.182  50.387  80.718  1.00  0.00              
ATOM   3404  C   LEU B  12      18.785  51.746  80.158  1.00  0.00              
ATOM   3405  O   LEU B  12      17.827  52.367  80.630  1.00  0.00              
ATOM   3406  CB  LEU B  12      18.422  49.270  79.992  1.00  0.00              
ATOM   3407  CG  LEU B  12      18.799  47.844  80.412  1.00  0.00              
ATOM   3408  CD1 LEU B  12      17.922  46.835  79.683  1.00  0.00              
ATOM   3409  CD2 LEU B  12      20.270  47.597  80.111  1.00  0.00              
ATOM   3421  N   ARG B  13      19.535  52.204  79.158  1.00  0.00              
ATOM   3422  CA  ARG B  13      19.287  53.491  78.516  1.00  0.00              
ATOM   3423  C   ARG B  13      18.749  53.237  77.110  1.00  0.00              
ATOM   3424  O   ARG B  13      19.173  52.295  76.449  1.00  0.00              
ATOM   3425  CB  ARG B  13      20.510  54.396  78.509  1.00  0.00              
ATOM   3426  CG  ARG B  13      20.769  55.131  79.815  1.00  0.00              
ATOM   3427  CD  ARG B  13      21.110  54.247  80.958  1.00  0.00              
ATOM   3428  NE  ARG B  13      21.563  54.949  82.149  1.00  0.00              
ATOM   3429  CZ  ARG B  13      21.877  54.353  83.315  1.00  0.00              
ATOM   3430  NH1 ARG B  13      21.753  53.053  83.467  1.00  0.00              
ATOM   3431  NH2 ARG B  13      22.290  55.114  84.314  1.00  0.00              
ATOM   3445  N   PHE B  14      17.817  54.066  76.653  1.00  0.00              
ATOM   3446  CA  PHE B  14      17.282  53.884  75.312  1.00  0.00              
ATOM   3447  C   PHE B  14      17.182  55.194  74.550  1.00  0.00              
ATOM   3448  O   PHE B  14      17.230  56.274  75.143  1.00  0.00              
ATOM   3449  CB  PHE B  14      15.907  53.216  75.379  1.00  0.00              
ATOM   3450  CG  PHE B  14      14.860  54.052  76.057  1.00  0.00              
ATOM   3451  CD1 PHE B  14      14.061  54.917  75.324  1.00  0.00              
ATOM   3452  CD2 PHE B  14      14.672  53.977  77.429  1.00  0.00              
ATOM   3453  CE1 PHE B  14      13.097  55.687  75.948  1.00  0.00              
ATOM   3454  CE2 PHE B  14      13.708  54.744  78.054  1.00  0.00              
ATOM   3455  CZ  PHE B  14      12.920  55.601  77.312  1.00  0.00              
ATOM   3465  N   ILE B  15      17.058  55.074  73.228  1.00  0.00              
ATOM   3466  CA  ILE B  15      16.921  56.217  72.329  1.00  0.00              
ATOM   3467  C   ILE B  15      15.521  56.193  71.731  1.00  0.00              
ATOM   3468  O   ILE B  15      15.047  55.151  71.290  1.00  0.00              
ATOM   3469  CB  ILE B  15      17.969  56.204  71.202  1.00  0.00              
ATOM   3470  CG1 ILE B  15      17.617  57.243  70.133  1.00  0.00              
ATOM   3471  CG2 ILE B  15      18.072  54.817  70.586  1.00  0.00              
ATOM   3472  CD1 ILE B  15      18.730  57.504  69.145  1.00  0.00              
ATOM   3484  N   ASP B  16      14.874  57.351  71.711  1.00  0.00              
ATOM   3485  CA  ASP B  16      13.513  57.485  71.198  1.00  0.00              
ATOM   3486  C   ASP B  16      13.570  58.149  69.817  1.00  0.00              
ATOM   3487  O   ASP B  16      13.517  59.377  69.723  1.00  0.00              
ATOM   3488  CB  ASP B  16      12.640  58.298  72.157  1.00  0.00              
ATOM   3489  CG  ASP B  16      11.154  58.278  71.825  1.00  0.00              
ATOM   3490  OD1 ASP B  16      10.799  57.724  70.812  1.00  0.00              
ATOM   3491  OD2 ASP B  16      10.375  58.676  72.657  1.00  0.00              
ATOM   3496  N   LEU B  17      13.698  57.348  68.752  1.00  0.00              
ATOM   3497  CA  LEU B  17      13.755  57.891  67.386  1.00  0.00              
ATOM   3498  C   LEU B  17      12.350  58.056  66.794  1.00  0.00              
ATOM   3499  O   LEU B  17      11.445  57.303  67.140  1.00  0.00              
ATOM   3500  CB  LEU B  17      14.607  56.984  66.489  1.00  0.00              
ATOM   3501  CG  LEU B  17      16.109  56.983  66.801  1.00  0.00              
ATOM   3502  CD1 LEU B  17      16.827  55.982  65.906  1.00  0.00              
ATOM   3503  CD2 LEU B  17      16.671  58.383  66.602  1.00  0.00              
ATOM   3515  N   PHE B  18      12.173  59.028  65.902  1.00  0.00              
ATOM   3516  CA  PHE B  18      10.855  59.283  65.312  1.00  0.00              
ATOM   3517  C   PHE B  18       9.883  59.275  66.497  1.00  0.00              
ATOM   3518  O   PHE B  18       8.840  58.627  66.470  1.00  0.00              
ATOM   3519  CB  PHE B  18      10.478  58.234  64.264  1.00  0.00              
ATOM   3520  CG  PHE B  18       9.305  58.624  63.411  1.00  0.00              
ATOM   3521  CD1 PHE B  18       9.477  59.431  62.296  1.00  0.00              
ATOM   3522  CD2 PHE B  18       8.026  58.186  63.722  1.00  0.00              
ATOM   3523  CE1 PHE B  18       8.398  59.790  61.511  1.00  0.00              
ATOM   3524  CE2 PHE B  18       6.946  58.542  62.938  1.00  0.00              
ATOM   3525  CZ  PHE B  18       7.133  59.346  61.831  1.00  0.00              
ATOM   3535  N   ALA B  19      10.266  60.006  67.537  1.00  0.00              
ATOM   3536  CA  ALA B  19       9.532  60.080  68.795  1.00  0.00              
ATOM   3537  C   ALA B  19       8.033  60.377  68.748  1.00  0.00              
ATOM   3538  O   ALA B  19       7.259  59.743  69.467  1.00  0.00              
ATOM   3539  CB  ALA B  19      10.209  61.118  69.677  1.00  0.00              
ATOM   3545  N   GLY B  20       7.618  61.324  67.918  1.00  0.00              
ATOM   3546  CA  GLY B  20       6.203  61.649  67.870  1.00  0.00              
ATOM   3547  C   GLY B  20       5.736  62.094  69.252  1.00  0.00              
ATOM   3548  O   GLY B  20       6.257  63.060  69.795  1.00  0.00              
ATOM   3552  N   LEU B  21       4.766  61.384  69.825  1.00  0.00              
ATOM   3553  CA  LEU B  21       4.235  61.711  71.155  1.00  0.00              
ATOM   3554  C   LEU B  21       5.091  61.158  72.305  1.00  0.00              
ATOM   3555  O   LEU B  21       4.930  61.552  73.460  1.00  0.00              
ATOM   3556  CB  LEU B  21       2.798  61.188  71.277  1.00  0.00              
ATOM   3557  CG  LEU B  21       1.753  61.954  70.456  1.00  0.00              
ATOM   3558  CD1 LEU B  21       0.394  61.279  70.581  1.00  0.00              
ATOM   3559  CD2 LEU B  21       1.685  63.396  70.935  1.00  0.00              
ATOM   3571  N   GLY B  22       5.993  60.239  71.983  1.00  0.00              
ATOM   3572  CA  GLY B  22       6.835  59.640  73.008  1.00  0.00              
ATOM   3573  C   GLY B  22       6.261  58.326  73.521  1.00  0.00              
ATOM   3574  O   GLY B  22       6.568  57.892  74.632  1.00  0.00              
ATOM   3578  N   GLY B  23       5.421  57.689  72.706  1.00  0.00              
ATOM   3579  CA  GLY B  23       4.814  56.428  73.090  1.00  0.00              
ATOM   3580  C   GLY B  23       5.828  55.392  73.543  1.00  0.00              
ATOM   3581  O   GLY B  23       5.646  54.726  74.562  1.00  0.00              
ATOM   3585  N   PHE B  24       6.898  55.238  72.776  1.00  0.00              
ATOM   3586  CA  PHE B  24       7.924  54.282  73.151  1.00  0.00              
ATOM   3587  C   PHE B  24       8.531  54.669  74.495  1.00  0.00              
ATOM   3588  O   PHE B  24       8.851  53.797  75.315  1.00  0.00              
ATOM   3589  CB  PHE B  24       9.009  54.204  72.075  1.00  0.00              
ATOM   3590  CG  PHE B  24       8.608  53.403  70.869  1.00  0.00              
ATOM   3591  CD1 PHE B  24       7.846  53.974  69.860  1.00  0.00              
ATOM   3592  CD2 PHE B  24       8.992  52.077  70.739  1.00  0.00              
ATOM   3593  CE1 PHE B  24       7.478  53.239  68.750  1.00  0.00              
ATOM   3594  CE2 PHE B  24       8.626  51.339  69.630  1.00  0.00              
ATOM   3595  CZ  PHE B  24       7.868  51.921  68.635  1.00  0.00              
ATOM   3605  N   ARG B  25       8.687  55.970  74.730  1.00  0.00              
ATOM   3606  CA  ARG B  25       9.259  56.403  75.990  1.00  0.00              
ATOM   3607  C   ARG B  25       8.369  56.026  77.164  1.00  0.00              
ATOM   3608  O   ARG B  25       8.859  55.561  78.191  1.00  0.00              
ATOM   3609  CB  ARG B  25       9.580  57.890  75.989  1.00  0.00              
ATOM   3610  CG  ARG B  25      10.377  58.374  77.190  1.00  0.00              
ATOM   3611  CD  ARG B  25      10.763  59.807  77.132  1.00  0.00              
ATOM   3612  NE  ARG B  25      11.507  60.278  78.289  1.00  0.00              
ATOM   3613  CZ  ARG B  25      11.930  61.545  78.463  1.00  0.00              
ATOM   3614  NH1 ARG B  25      11.718  62.462  77.545  1.00  0.00              
ATOM   3615  NH2 ARG B  25      12.585  61.838  79.573  1.00  0.00              
ATOM   3629  N   LEU B  26       7.064  56.241  77.027  1.00  0.00              
ATOM   3630  CA  LEU B  26       6.142  55.909  78.104  1.00  0.00              
ATOM   3631  C   LEU B  26       6.230  54.418  78.413  1.00  0.00              
ATOM   3632  O   LEU B  26       6.296  54.013  79.573  1.00  0.00              
ATOM   3633  CB  LEU B  26       4.708  56.304  77.728  1.00  0.00              
ATOM   3634  CG  LEU B  26       4.442  57.813  77.667  1.00  0.00              
ATOM   3635  CD1 LEU B  26       3.050  58.075  77.107  1.00  0.00              
ATOM   3636  CD2 LEU B  26       4.583  58.411  79.059  1.00  0.00              
ATOM   3648  N   ALA B  27       6.246  53.610  77.362  1.00  0.00              
ATOM   3649  CA  ALA B  27       6.322  52.168  77.510  1.00  0.00              
ATOM   3650  C   ALA B  27       7.617  51.698  78.175  1.00  0.00              
ATOM   3651  O   ALA B  27       7.575  50.945  79.150  1.00  0.00              
ATOM   3652  CB  ALA B  27       6.159  51.506  76.149  1.00  0.00              
ATOM   3658  N   LEU B  28       8.761  52.133  77.646  1.00  0.00              
ATOM   3659  CA  LEU B  28      10.052  51.724  78.199  1.00  0.00              
ATOM   3660  C   LEU B  28      10.302  52.290  79.594  1.00  0.00              
ATOM   3661  O   LEU B  28      10.815  51.582  80.450  1.00  0.00              
ATOM   3662  CB  LEU B  28      11.181  52.149  77.252  1.00  0.00              
ATOM   3663  CG  LEU B  28      11.837  51.008  76.465  1.00  0.00              
ATOM   3664  CD1 LEU B  28      10.778  50.018  76.000  1.00  0.00              
ATOM   3665  CD2 LEU B  28      12.599  51.580  75.278  1.00  0.00              
ATOM   3677  N   GLU B  29       9.942  53.551  79.831  1.00  0.00              
ATOM   3678  CA  GLU B  29      10.149  54.149  81.155  1.00  0.00              
ATOM   3679  C   GLU B  29       9.292  53.472  82.214  1.00  0.00              
ATOM   3680  O   GLU B  29       9.684  53.403  83.378  1.00  0.00              
ATOM   3681  CB  GLU B  29       9.844  55.648  81.121  1.00  0.00              
ATOM   3682  CG  GLU B  29      10.110  56.373  82.433  1.00  0.00              
ATOM   3683  CD  GLU B  29       9.877  57.852  82.296  1.00  0.00              
ATOM   3684  OE1 GLU B  29       9.547  58.286  81.219  1.00  0.00              
ATOM   3685  OE2 GLU B  29       9.919  58.535  83.293  1.00  0.00              
ATOM   3692  N   SER B  30       8.125  52.974  81.808  1.00  0.00              
ATOM   3693  CA  SER B  30       7.234  52.301  82.744  1.00  0.00              
ATOM   3694  C   SER B  30       7.857  50.970  83.169  1.00  0.00              
ATOM   3695  O   SER B  30       7.420  50.358  84.139  1.00  0.00              
ATOM   3696  CB  SER B  30       5.869  52.086  82.119  1.00  0.00              
ATOM   3697  OG  SER B  30       5.917  51.185  81.048  1.00  0.00              
ATOM   3703  N   CYS B  31       8.875  50.533  82.431  1.00  0.00              
ATOM   3704  CA  CYS B  31       9.569  49.288  82.738  1.00  0.00              
ATOM   3705  C   CYS B  31      10.869  49.563  83.471  1.00  0.00              
ATOM   3706  O   CYS B  31      11.608  48.636  83.810  1.00  0.00              
ATOM   3707  CB  CYS B  31       9.845  48.699  81.354  1.00  0.00              
ATOM   3708  SG  CYS B  31       8.361  48.293  80.403  1.00  0.00              
ATOM   3714  N   GLY B  32      11.149  50.844  83.705  1.00  0.00              
ATOM   3715  CA  GLY B  32      12.349  51.220  84.430  1.00  0.00              
ATOM   3716  C   GLY B  32      13.536  51.739  83.642  1.00  0.00              
ATOM   3717  O   GLY B  32      14.572  52.047  84.234  1.00  0.00              
ATOM   3721  N   ALA B  33      13.394  51.862  82.324  1.00  0.00              
ATOM   3722  CA  ALA B  33      14.486  52.334  81.473  1.00  0.00              
ATOM   3723  C   ALA B  33      14.623  53.853  81.447  1.00  0.00              
ATOM   3724  O   ALA B  33      13.677  54.579  81.751  1.00  0.00              
ATOM   3725  CB  ALA B  33      14.300  51.807  80.058  1.00  0.00              
ATOM   3731  N   GLU B  34      15.809  54.318  81.066  1.00  0.00              
ATOM   3732  CA  GLU B  34      16.098  55.751  80.988  1.00  0.00              
ATOM   3733  C   GLU B  34      16.322  56.208  79.551  1.00  0.00              
ATOM   3734  O   GLU B  34      17.129  55.626  78.822  1.00  0.00              
ATOM   3735  CB  GLU B  34      17.322  56.095  81.839  1.00  0.00              
ATOM   3736  CG  GLU B  34      17.704  57.568  81.826  1.00  0.00              
ATOM   3737  CD  GLU B  34      18.909  57.828  82.686  1.00  0.00              
ATOM   3738  OE1 GLU B  34      19.436  56.891  83.237  1.00  0.00              
ATOM   3739  OE2 GLU B  34      19.373  58.944  82.703  1.00  0.00              
ATOM   3746  N   CYS B  35      15.596  57.244  79.144  1.00  0.00              
ATOM   3747  CA  CYS B  35      15.730  57.796  77.799  1.00  0.00              
ATOM   3748  C   CYS B  35      16.928  58.746  77.785  1.00  0.00              
ATOM   3749  O   CYS B  35      17.015  59.651  78.615  1.00  0.00              
ATOM   3750  CB  CYS B  35      14.419  58.557  77.595  1.00  0.00              
ATOM   3751  SG  CYS B  35      14.147  59.140  75.905  1.00  0.00              
ATOM   3757  N   VAL B  36      17.857  58.552  76.850  1.00  0.00              
ATOM   3758  CA  VAL B  36      19.023  59.425  76.788  1.00  0.00              
ATOM   3759  C   VAL B  36      19.121  60.249  75.512  1.00  0.00              
ATOM   3760  O   VAL B  36      20.090  60.973  75.325  1.00  0.00              
ATOM   3761  CB  VAL B  36      20.321  58.609  76.937  1.00  0.00              
ATOM   3762  CG1 VAL B  36      20.370  57.930  78.298  1.00  0.00              
ATOM   3763  CG2 VAL B  36      20.434  57.579  75.824  1.00  0.00              
ATOM   3773  N   TYR B  37      18.123  60.145  74.639  1.00  0.00              
ATOM   3774  CA  TYR B  37      18.116  60.908  73.387  1.00  0.00              
ATOM   3775  C   TYR B  37      16.786  60.741  72.657  1.00  0.00              
ATOM   3776  O   TYR B  37      16.211  59.651  72.620  1.00  0.00              
ATOM   3777  CB  TYR B  37      19.270  60.471  72.482  1.00  0.00              
ATOM   3778  CG  TYR B  37      19.364  61.250  71.189  1.00  0.00              
ATOM   3779  CD1 TYR B  37      20.080  62.436  71.121  1.00  0.00              
ATOM   3780  CD2 TYR B  37      18.737  60.795  70.038  1.00  0.00              
ATOM   3781  CE1 TYR B  37      20.168  63.152  69.943  1.00  0.00              
ATOM   3782  CE2 TYR B  37      18.819  61.502  68.854  1.00  0.00              
ATOM   3783  CZ  TYR B  37      19.536  62.681  68.810  1.00  0.00              
ATOM   3784  OH  TYR B  37      19.621  63.388  67.633  1.00  0.00              
ATOM   3794  N   SER B  38      16.297  61.824  72.072  1.00  0.00              
ATOM   3795  CA  SER B  38      15.045  61.744  71.338  1.00  0.00              
ATOM   3796  C   SER B  38      15.178  62.530  70.046  1.00  0.00              
ATOM   3797  O   SER B  38      15.865  63.547  69.994  1.00  0.00              
ATOM   3798  CB  SER B  38      13.896  62.270  72.176  1.00  0.00              
ATOM   3799  OG  SER B  38      14.039  63.632  72.470  1.00  0.00              
ATOM   3805  N   ASN B  39      14.518  62.046  69.002  1.00  0.00              
ATOM   3806  CA  ASN B  39      14.575  62.704  67.709  1.00  0.00              
ATOM   3807  C   ASN B  39      13.208  62.730  67.037  1.00  0.00              
ATOM   3808  O   ASN B  39      12.517  61.718  66.968  1.00  0.00              
ATOM   3809  CB  ASN B  39      15.595  62.044  66.800  1.00  0.00              
ATOM   3810  CG  ASN B  39      15.730  62.709  65.458  1.00  0.00              
ATOM   3811  OD1 ASN B  39      14.823  62.649  64.619  1.00  0.00              
ATOM   3812  ND2 ASN B  39      16.887  63.272  65.220  1.00  0.00              
ATOM   3819  N   GLU B  40      12.830  63.904  66.549  1.00  0.00              
ATOM   3820  CA  GLU B  40      11.546  64.122  65.891  1.00  0.00              
ATOM   3821  C   GLU B  40      11.623  65.491  65.219  1.00  0.00              
ATOM   3822  O   GLU B  40      11.983  66.470  65.867  1.00  0.00              
ATOM   3823  CB  GLU B  40      10.383  64.056  66.883  1.00  0.00              
ATOM   3824  CG  GLU B  40       9.022  64.370  66.278  1.00  0.00              
ATOM   3825  CD  GLU B  40       8.639  63.353  65.238  1.00  0.00              
ATOM   3826  OE1 GLU B  40       8.589  62.191  65.561  1.00  0.00              
ATOM   3827  OE2 GLU B  40       8.287  63.748  64.151  1.00  0.00              
ATOM   3834  N   TRP B  41      11.268  65.579  63.939  1.00  0.00              
ATOM   3835  CA  TRP B  41      11.381  66.862  63.244  1.00  0.00              
ATOM   3836  C   TRP B  41      10.124  67.705  63.077  1.00  0.00              
ATOM   3837  O   TRP B  41      10.209  68.863  62.670  1.00  0.00              
ATOM   3838  CB  TRP B  41      11.974  66.610  61.856  1.00  0.00              
ATOM   3839  CG  TRP B  41      11.108  65.753  60.983  1.00  0.00              
ATOM   3840  CD1 TRP B  41      10.081  66.172  60.191  1.00  0.00              
ATOM   3841  CD2 TRP B  41      11.195  64.333  60.811  1.00  0.00              
ATOM   3842  NE1 TRP B  41       9.521  65.102  59.538  1.00  0.00              
ATOM   3843  CE2 TRP B  41      10.189  63.961  59.902  1.00  0.00              
ATOM   3844  CE3 TRP B  41      12.029  63.340  61.341  1.00  0.00              
ATOM   3845  CZ2 TRP B  41       9.991  62.646  59.511  1.00  0.00              
ATOM   3846  CZ3 TRP B  41      11.830  62.022  60.947  1.00  0.00              
ATOM   3847  CH2 TRP B  41      10.841  61.685  60.058  1.00  0.00              
ATOM   3858  N   ASP B  42       8.959  67.147  63.386  1.00  0.00              
ATOM   3859  CA  ASP B  42       7.720  67.910  63.244  1.00  0.00              
ATOM   3860  C   ASP B  42       7.593  68.908  64.399  1.00  0.00              
ATOM   3861  O   ASP B  42       7.588  68.515  65.564  1.00  0.00              
ATOM   3862  CB  ASP B  42       6.507  66.978  63.204  1.00  0.00              
ATOM   3863  CG  ASP B  42       5.169  67.692  63.070  1.00  0.00              
ATOM   3864  OD1 ASP B  42       4.909  68.577  63.851  1.00  0.00              
ATOM   3865  OD2 ASP B  42       4.488  67.459  62.100  1.00  0.00              
ATOM   3870  N   LYS B  43       7.490  70.196  64.070  1.00  0.00              
ATOM   3871  CA  LYS B  43       7.387  71.250  65.083  1.00  0.00              
ATOM   3872  C   LYS B  43       6.312  71.002  66.141  1.00  0.00              
ATOM   3873  O   LYS B  43       6.551  71.131  67.337  1.00  0.00              
ATOM   3874  CB  LYS B  43       7.125  72.594  64.402  1.00  0.00              
ATOM   3875  CG  LYS B  43       6.688  73.704  65.348  1.00  0.00              
ATOM   3876  CD  LYS B  43       7.844  74.176  66.218  1.00  0.00              
ATOM   3877  CE  LYS B  43       7.456  75.396  67.041  1.00  0.00              
ATOM   3878  NZ  LYS B  43       8.585  75.884  67.878  1.00  0.00              
ATOM   3892  N   TYR B  44       5.119  70.646  65.689  1.00  0.00              
ATOM   3893  CA  TYR B  44       4.015  70.395  66.597  1.00  0.00              
ATOM   3894  C   TYR B  44       4.294  69.196  67.511  1.00  0.00              
ATOM   3895  O   TYR B  44       3.985  69.233  68.696  1.00  0.00              
ATOM   3896  CB  TYR B  44       2.725  70.167  65.805  1.00  0.00              
ATOM   3897  CG  TYR B  44       2.292  71.360  64.982  1.00  0.00              
ATOM   3898  CD1 TYR B  44       2.466  71.377  63.606  1.00  0.00              
ATOM   3899  CD2 TYR B  44       1.708  72.464  65.584  1.00  0.00              
ATOM   3900  CE1 TYR B  44       2.072  72.464  62.850  1.00  0.00              
ATOM   3901  CE2 TYR B  44       1.310  73.556  64.838  1.00  0.00              
ATOM   3902  CZ  TYR B  44       1.494  73.553  63.470  1.00  0.00              
ATOM   3903  OH  TYR B  44       1.098  74.637  62.722  1.00  0.00              
ATOM   3913  N   ALA B  45       4.875  68.135  66.962  1.00  0.00              
ATOM   3914  CA  ALA B  45       5.190  66.963  67.776  1.00  0.00              
ATOM   3915  C   ALA B  45       6.233  67.360  68.817  1.00  0.00              
ATOM   3916  O   ALA B  45       6.143  66.971  69.982  1.00  0.00              
ATOM   3917  CB  ALA B  45       5.686  65.812  66.912  1.00  0.00              
ATOM   3923  N   GLN B  46       7.222  68.143  68.399  1.00  0.00              
ATOM   3924  CA  GLN B  46       8.254  68.573  69.338  1.00  0.00              
ATOM   3925  C   GLN B  46       7.609  69.362  70.473  1.00  0.00              
ATOM   3926  O   GLN B  46       8.037  69.259  71.621  1.00  0.00              
ATOM   3927  CB  GLN B  46       9.313  69.428  68.636  1.00  0.00              
ATOM   3928  CG  GLN B  46      10.192  68.657  67.666  1.00  0.00              
ATOM   3929  CD  GLN B  46      11.218  69.543  66.986  1.00  0.00              
ATOM   3930  OE1 GLN B  46      10.879  70.366  66.131  1.00  0.00              
ATOM   3931  NE2 GLN B  46      12.482  69.377  67.358  1.00  0.00              
ATOM   3940  N   GLU B  47       6.576  70.138  70.152  1.00  0.00              
ATOM   3941  CA  GLU B  47       5.884  70.938  71.158  1.00  0.00              
ATOM   3942  C   GLU B  47       5.171  70.075  72.190  1.00  0.00              
ATOM   3943  O   GLU B  47       5.275  70.341  73.386  1.00  0.00              
ATOM   3944  CB  GLU B  47       4.881  71.879  70.487  1.00  0.00              
ATOM   3945  CG  GLU B  47       5.515  72.998  69.674  1.00  0.00              
ATOM   3946  CD  GLU B  47       4.470  73.865  69.029  1.00  0.00              
ATOM   3947  OE1 GLU B  47       3.588  73.331  68.399  1.00  0.00              
ATOM   3948  OE2 GLU B  47       4.487  75.051  69.257  1.00  0.00              
ATOM   3955  N   VAL B  48       4.450  69.049  71.735  1.00  0.00              
ATOM   3956  CA  VAL B  48       3.734  68.170  72.660  1.00  0.00              
ATOM   3957  C   VAL B  48       4.728  67.353  73.464  1.00  0.00              
ATOM   3958  O   VAL B  48       4.562  67.151  74.668  1.00  0.00              
ATOM   3959  CB  VAL B  48       2.769  67.219  71.926  1.00  0.00              
ATOM   3960  CG1 VAL B  48       3.518  66.399  70.887  1.00  0.00              
ATOM   3961  CG2 VAL B  48       2.065  66.306  72.918  1.00  0.00              
ATOM   3971  N   TYR B  49       5.751  66.861  72.776  1.00  0.00              
ATOM   3972  CA  TYR B  49       6.784  66.054  73.422  1.00  0.00              
ATOM   3973  C   TYR B  49       7.403  66.850  74.575  1.00  0.00              
ATOM   3974  O   TYR B  49       7.487  66.367  75.704  1.00  0.00              
ATOM   3975  CB  TYR B  49       7.860  65.637  72.417  1.00  0.00              
ATOM   3976  CG  TYR B  49       8.867  64.653  72.970  1.00  0.00              
ATOM   3977  CD1 TYR B  49       8.689  63.286  72.811  1.00  0.00              
ATOM   3978  CD2 TYR B  49       9.994  65.094  73.648  1.00  0.00              
ATOM   3979  CE1 TYR B  49       9.605  62.383  73.314  1.00  0.00              
ATOM   3980  CE2 TYR B  49      10.917  64.200  74.155  1.00  0.00              
ATOM   3981  CZ  TYR B  49      10.719  62.845  73.986  1.00  0.00              
ATOM   3982  OH  TYR B  49      11.636  61.950  74.488  1.00  0.00              
ATOM   3992  N   GLU B  50       7.829  68.073  74.281  1.00  0.00              
ATOM   3993  CA  GLU B  50       8.434  68.940  75.290  1.00  0.00              
ATOM   3994  C   GLU B  50       7.440  69.230  76.422  1.00  0.00              
ATOM   3995  O   GLU B  50       7.795  69.231  77.597  1.00  0.00              
ATOM   3996  CB  GLU B  50       8.914  70.248  74.656  1.00  0.00              
ATOM   3997  CG  GLU B  50       9.616  71.193  75.620  1.00  0.00              
ATOM   3998  CD  GLU B  50      10.108  72.426  74.915  1.00  0.00              
ATOM   3999  OE1 GLU B  50       9.920  72.522  73.726  1.00  0.00              
ATOM   4000  OE2 GLU B  50      10.570  73.323  75.581  1.00  0.00              
ATOM   4007  N   MET B  51       6.184  69.455  76.061  1.00  0.00              
ATOM   4008  CA  MET B  51       5.142  69.731  77.037  1.00  0.00              
ATOM   4009  C   MET B  51       4.939  68.567  78.020  1.00  0.00              
ATOM   4010  O   MET B  51       4.487  68.763  79.152  1.00  0.00              
ATOM   4011  CB  MET B  51       3.834  70.046  76.315  1.00  0.00              
ATOM   4012  CG  MET B  51       2.759  70.664  77.199  1.00  0.00              
ATOM   4013  SD  MET B  51       1.231  71.002  76.303  1.00  0.00              
ATOM   4014  CE  MET B  51       1.717  72.423  75.328  1.00  0.00              
ATOM   4024  N   ASN B  52       5.297  67.359  77.594  1.00  0.00              
ATOM   4025  CA  ASN B  52       5.128  66.177  78.433  1.00  0.00              
ATOM   4026  C   ASN B  52       6.402  65.619  79.074  1.00  0.00              
ATOM   4027  O   ASN B  52       6.337  65.008  80.141  1.00  0.00              
ATOM   4028  CB  ASN B  52       4.448  65.075  77.641  1.00  0.00              
ATOM   4029  CG  ASN B  52       2.972  65.290  77.450  1.00  0.00              
ATOM   4030  OD1 ASN B  52       2.186  65.222  78.401  1.00  0.00              
ATOM   4031  ND2 ASN B  52       2.583  65.468  76.213  1.00  0.00              
ATOM   4038  N   PHE B  53       7.547  65.820  78.426  1.00  0.00              
ATOM   4039  CA  PHE B  53       8.811  65.294  78.925  1.00  0.00              
ATOM   4040  C   PHE B  53       9.854  66.349  79.293  1.00  0.00              
ATOM   4041  O   PHE B  53      10.889  66.026  79.874  1.00  0.00              
ATOM   4042  CB  PHE B  53       9.404  64.341  77.886  1.00  0.00              
ATOM   4043  CG  PHE B  53       8.534  63.153  77.586  1.00  0.00              
ATOM   4044  CD1 PHE B  53       7.818  63.082  76.401  1.00  0.00              
ATOM   4045  CD2 PHE B  53       8.429  62.106  78.489  1.00  0.00              
ATOM   4046  CE1 PHE B  53       7.017  61.990  76.124  1.00  0.00              
ATOM   4047  CE2 PHE B  53       7.630  61.013  78.215  1.00  0.00              
ATOM   4048  CZ  PHE B  53       6.923  60.956  77.031  1.00  0.00              
ATOM   4058  N   GLY B  54       9.585  67.605  78.952  1.00  0.00              
ATOM   4059  CA  GLY B  54      10.507  68.671  79.300  1.00  0.00              
ATOM   4060  C   GLY B  54      11.649  68.945  78.343  1.00  0.00              
ATOM   4061  O   GLY B  54      12.401  69.900  78.550  1.00  0.00              
ATOM   4065  N   GLU B  55      11.789  68.129  77.302  1.00  0.00              
ATOM   4066  CA  GLU B  55      12.861  68.310  76.327  1.00  0.00              
ATOM   4067  C   GLU B  55      12.340  68.335  74.892  1.00  0.00              
ATOM   4068  O   GLU B  55      11.317  67.720  74.576  1.00  0.00              
ATOM   4069  CB  GLU B  55      13.906  67.203  76.481  1.00  0.00              
ATOM   4070  CG  GLU B  55      14.639  67.211  77.815  1.00  0.00              
ATOM   4071  CD  GLU B  55      15.660  66.110  77.884  1.00  0.00              
ATOM   4072  OE1 GLU B  55      15.751  65.350  76.950  1.00  0.00              
ATOM   4073  OE2 GLU B  55      16.426  66.095  78.819  1.00  0.00              
ATOM   4080  N   LYS B  56      13.058  69.058  74.038  1.00  0.00              
ATOM   4081  CA  LYS B  56      12.724  69.158  72.624  1.00  0.00              
ATOM   4082  C   LYS B  56      13.589  68.161  71.838  1.00  0.00              
ATOM   4083  O   LYS B  56      14.821  68.212  71.892  1.00  0.00              
ATOM   4084  CB  LYS B  56      12.933  70.584  72.112  1.00  0.00              
ATOM   4085  CG  LYS B  56      12.535  70.794  70.657  1.00  0.00              
ATOM   4086  CD  LYS B  56      12.541  72.271  70.289  1.00  0.00              
ATOM   4087  CE  LYS B  56      13.960  72.797  70.132  1.00  0.00              
ATOM   4088  NZ  LYS B  56      13.982  74.235  69.752  1.00  0.00              
ATOM   4102  N   PRO B  57      12.954  67.225  71.114  1.00  0.00              
ATOM   4103  CA  PRO B  57      13.726  66.247  70.337  1.00  0.00              
ATOM   4104  C   PRO B  57      14.598  66.957  69.302  1.00  0.00              
ATOM   4105  O   PRO B  57      14.294  68.078  68.896  1.00  0.00              
ATOM   4106  CB  PRO B  57      12.665  65.354  69.685  1.00  0.00              
ATOM   4107  CG  PRO B  57      11.464  65.510  70.554  1.00  0.00              
ATOM   4108  CD  PRO B  57      11.495  66.940  71.024  1.00  0.00              
ATOM   4116  N   GLU B  58      15.683  66.312  68.887  1.00  0.00              
ATOM   4117  CA  GLU B  58      16.557  66.894  67.874  1.00  0.00              
ATOM   4118  C   GLU B  58      15.843  66.733  66.532  1.00  0.00              
ATOM   4119  O   GLU B  58      14.988  65.853  66.384  1.00  0.00              
ATOM   4120  CB  GLU B  58      17.931  66.220  67.857  1.00  0.00              
ATOM   4121  CG  GLU B  58      18.766  66.462  69.106  1.00  0.00              
ATOM   4122  CD  GLU B  58      19.099  67.919  69.267  1.00  0.00              
ATOM   4123  OE1 GLU B  58      19.687  68.477  68.372  1.00  0.00              
ATOM   4124  OE2 GLU B  58      18.667  68.503  70.233  1.00  0.00              
ATOM   4131  N   GLY B  59      16.191  67.575  65.563  1.00  0.00              
ATOM   4132  CA  GLY B  59      15.546  67.542  64.260  1.00  0.00              
ATOM   4133  C   GLY B  59      15.995  66.475  63.276  1.00  0.00              
ATOM   4134  O   GLY B  59      16.681  65.524  63.654  1.00  0.00              
ATOM   4138  N   ASP B  60      15.611  66.662  62.010  1.00  0.00              
ATOM   4139  CA  ASP B  60      15.910  65.749  60.896  1.00  0.00              
ATOM   4140  C   ASP B  60      17.041  64.759  61.137  1.00  0.00              
ATOM   4141  O   ASP B  60      18.216  65.112  61.060  1.00  0.00              
ATOM   4142  CB  ASP B  60      16.231  66.565  59.641  1.00  0.00              
ATOM   4143  CG  ASP B  60      16.396  65.734  58.376  1.00  0.00              
ATOM   4144  OD1 ASP B  60      16.277  64.534  58.456  1.00  0.00              
ATOM   4145  OD2 ASP B  60      16.481  66.311  57.318  1.00  0.00              
ATOM   4150  N   ILE B  61      16.668  63.509  61.395  1.00  0.00              
ATOM   4151  CA  ILE B  61      17.621  62.444  61.656  1.00  0.00              
ATOM   4152  C   ILE B  61      18.565  62.216  60.476  1.00  0.00              
ATOM   4153  O   ILE B  61      19.704  61.777  60.666  1.00  0.00              
ATOM   4154  CB  ILE B  61      16.901  61.124  61.986  1.00  0.00              
ATOM   4155  CG1 ILE B  61      17.884  60.115  62.587  1.00  0.00              
ATOM   4156  CG2 ILE B  61      16.242  60.552  60.740  1.00  0.00              
ATOM   4157  CD1 ILE B  61      18.449  60.536  63.924  1.00  0.00              
ATOM   4169  N   THR B  62      18.107  62.513  59.261  1.00  0.00              
ATOM   4170  CA  THR B  62      18.951  62.296  58.086  1.00  0.00              
ATOM   4171  C   THR B  62      20.177  63.202  58.059  1.00  0.00              
ATOM   4172  O   THR B  62      21.108  62.951  57.292  1.00  0.00              
ATOM   4173  CB  THR B  62      18.155  62.509  56.785  1.00  0.00              
ATOM   4174  OG1 THR B  62      17.064  61.581  56.731  1.00  0.00              
ATOM   4175  CG2 THR B  62      19.050  62.305  55.572  1.00  0.00              
ATOM   4183  N   GLN B  63      20.186  64.247  58.886  1.00  0.00              
ATOM   4184  CA  GLN B  63      21.334  65.151  58.918  1.00  0.00              
ATOM   4185  C   GLN B  63      22.027  65.177  60.279  1.00  0.00              
ATOM   4186  O   GLN B  63      22.743  66.123  60.611  1.00  0.00              
ATOM   4187  CB  GLN B  63      20.895  66.570  58.545  1.00  0.00              
ATOM   4188  CG  GLN B  63      20.404  66.714  57.115  1.00  0.00              
ATOM   4189  CD  GLN B  63      19.977  68.132  56.789  1.00  0.00              
ATOM   4190  OE1 GLN B  63      20.806  68.984  56.456  1.00  0.00              
ATOM   4191  NE2 GLN B  63      18.679  68.396  56.888  1.00  0.00              
ATOM   4200  N   VAL B  64      21.814  64.125  61.061  1.00  0.00              
ATOM   4201  CA  VAL B  64      22.438  64.008  62.370  1.00  0.00              
ATOM   4202  C   VAL B  64      23.569  62.992  62.261  1.00  0.00              
ATOM   4203  O   VAL B  64      23.381  61.897  61.738  1.00  0.00              
ATOM   4204  CB  VAL B  64      21.440  63.570  63.459  1.00  0.00              
ATOM   4205  CG1 VAL B  64      22.147  63.411  64.796  1.00  0.00              
ATOM   4206  CG2 VAL B  64      20.304  64.575  63.575  1.00  0.00              
ATOM   4216  N   ASN B  65      24.750  63.362  62.737  1.00  0.00              
ATOM   4217  CA  ASN B  65      25.885  62.451  62.680  1.00  0.00              
ATOM   4218  C   ASN B  65      25.699  61.370  63.740  1.00  0.00              
ATOM   4219  O   ASN B  65      25.616  61.665  64.932  1.00  0.00              
ATOM   4220  CB  ASN B  65      27.207  63.173  62.868  1.00  0.00              
ATOM   4221  CG  ASN B  65      28.410  62.295  62.661  1.00  0.00              
ATOM   4222  OD1 ASN B  65      28.343  61.070  62.812  1.00  0.00              
ATOM   4223  ND2 ASN B  65      29.528  62.922  62.397  1.00  0.00              
ATOM   4230  N   GLU B  66      25.630  60.115  63.302  1.00  0.00              
ATOM   4231  CA  GLU B  66      25.429  58.993  64.219  1.00  0.00              
ATOM   4232  C   GLU B  66      26.408  58.947  65.393  1.00  0.00              
ATOM   4233  O   GLU B  66      26.050  58.493  66.481  1.00  0.00              
ATOM   4234  CB  GLU B  66      25.511  57.677  63.442  1.00  0.00              
ATOM   4235  CG  GLU B  66      24.350  57.437  62.487  1.00  0.00              
ATOM   4236  CD  GLU B  66      24.553  58.163  61.186  1.00  0.00              
ATOM   4237  OE1 GLU B  66      25.535  58.855  61.061  1.00  0.00              
ATOM   4238  OE2 GLU B  66      23.789  57.937  60.278  1.00  0.00              
ATOM   4245  N   LYS B  67      27.636  59.415  65.183  1.00  0.00              
ATOM   4246  CA  LYS B  67      28.643  59.420  66.246  1.00  0.00              
ATOM   4247  C   LYS B  67      28.211  60.359  67.368  1.00  0.00              
ATOM   4248  O   LYS B  67      28.677  60.258  68.502  1.00  0.00              
ATOM   4249  CB  LYS B  67      30.010  59.836  65.701  1.00  0.00              
ATOM   4250  CG  LYS B  67      30.647  58.822  64.760  1.00  0.00              
ATOM   4251  CD  LYS B  67      31.987  59.317  64.237  1.00  0.00              
ATOM   4252  CE  LYS B  67      32.641  58.290  63.324  1.00  0.00              
ATOM   4253  NZ  LYS B  67      33.943  58.770  62.788  1.00  0.00              
ATOM   4267  N   THR B  68      27.308  61.274  67.030  1.00  0.00              
ATOM   4268  CA  THR B  68      26.776  62.260  67.964  1.00  0.00              
ATOM   4269  C   THR B  68      25.734  61.675  68.921  1.00  0.00              
ATOM   4270  O   THR B  68      25.536  62.192  70.021  1.00  0.00              
ATOM   4271  CB  THR B  68      26.145  63.446  67.211  1.00  0.00              
ATOM   4272  OG1 THR B  68      27.137  64.076  66.390  1.00  0.00              
ATOM   4273  CG2 THR B  68      25.585  64.464  68.193  1.00  0.00              
ATOM   4281  N   ILE B  69      25.076  60.595  68.506  1.00  0.00              
ATOM   4282  CA  ILE B  69      24.044  59.954  69.324  1.00  0.00              
ATOM   4283  C   ILE B  69      24.642  59.300  70.586  1.00  0.00              
ATOM   4284  O   ILE B  69      25.623  58.563  70.510  1.00  0.00              
ATOM   4285  CB  ILE B  69      23.276  58.890  68.519  1.00  0.00              
ATOM   4286  CG1 ILE B  69      22.514  59.543  67.363  1.00  0.00              
ATOM   4287  CG2 ILE B  69      22.323  58.124  69.423  1.00  0.00              
ATOM   4288  CD1 ILE B  69      21.922  58.553  66.386  1.00  0.00              
ATOM   4300  N   PRO B  70      24.058  59.583  71.766  1.00  0.00              
ATOM   4301  CA  PRO B  70      24.507  59.045  73.057  1.00  0.00              
ATOM   4302  C   PRO B  70      24.486  57.527  73.091  1.00  0.00              
ATOM   4303  O   PRO B  70      23.633  56.909  72.465  1.00  0.00              
ATOM   4304  CB  PRO B  70      23.529  59.647  74.071  1.00  0.00              
ATOM   4305  CG  PRO B  70      23.028  60.887  73.413  1.00  0.00              
ATOM   4306  CD  PRO B  70      22.925  60.549  71.949  1.00  0.00              
ATOM   4314  N   ASP B  71      25.429  56.930  73.822  1.00  0.00              
ATOM   4315  CA  ASP B  71      25.486  55.478  73.941  1.00  0.00              
ATOM   4316  C   ASP B  71      24.167  54.993  74.527  1.00  0.00              
ATOM   4317  O   ASP B  71      23.584  55.658  75.387  1.00  0.00              
ATOM   4318  CB  ASP B  71      26.663  55.036  74.814  1.00  0.00              
ATOM   4319  CG  ASP B  71      28.028  55.193  74.156  1.00  0.00              
ATOM   4320  OD1 ASP B  71      28.070  55.460  72.978  1.00  0.00              
ATOM   4321  OD2 ASP B  71      29.008  55.201  74.862  1.00  0.00              
ATOM   4326  N   HIS B  72      23.707  53.830  74.082  1.00  0.00              
ATOM   4327  CA  HIS B  72      22.446  53.297  74.572  1.00  0.00              
ATOM   4328  C   HIS B  72      22.320  51.785  74.412  1.00  0.00              
ATOM   4329  O   HIS B  72      23.017  51.170  73.612  1.00  0.00              
ATOM   4330  CB  HIS B  72      21.277  53.985  73.860  1.00  0.00              
ATOM   4331  CG  HIS B  72      21.351  53.906  72.367  1.00  0.00              
ATOM   4332  ND1 HIS B  72      22.142  54.749  71.615  1.00  0.00              
ATOM   4333  CD2 HIS B  72      20.732  53.085  71.486  1.00  0.00              
ATOM   4334  CE1 HIS B  72      22.007  54.449  70.335  1.00  0.00              
ATOM   4335  NE2 HIS B  72      21.158  53.443  70.231  1.00  0.00              
ATOM   4343  N   ASP B  73      21.404  51.200  75.174  1.00  0.00              
ATOM   4344  CA  ASP B  73      21.171  49.764  75.149  1.00  0.00              
ATOM   4345  C   ASP B  73      20.048  49.345  74.219  1.00  0.00              
ATOM   4346  O   ASP B  73      20.096  48.270  73.628  1.00  0.00              
ATOM   4347  CB  ASP B  73      20.874  49.261  76.564  1.00  0.00              
ATOM   4348  CG  ASP B  73      21.954  49.587  77.587  1.00  0.00              
ATOM   4349  OD1 ASP B  73      23.086  49.230  77.361  1.00  0.00              
ATOM   4350  OD2 ASP B  73      21.673  50.321  78.504  1.00  0.00              
ATOM   4355  N   ILE B  74      19.036  50.194  74.094  1.00  0.00              
ATOM   4356  CA  ILE B  74      17.886  49.883  73.262  1.00  0.00              
ATOM   4357  C   ILE B  74      17.542  51.043  72.353  1.00  0.00              
ATOM   4358  O   ILE B  74      17.459  52.181  72.808  1.00  0.00              
ATOM   4359  CB  ILE B  74      16.652  49.525  74.110  1.00  0.00              
ATOM   4360  CG1 ILE B  74      16.936  48.293  74.973  1.00  0.00              
ATOM   4361  CG2 ILE B  74      15.444  49.287  73.217  1.00  0.00              
ATOM   4362  CD1 ILE B  74      15.853  47.993  75.984  1.00  0.00              
ATOM   4374  N   LEU B  75      17.354  50.744  71.072  1.00  0.00              
ATOM   4375  CA  LEU B  75      16.992  51.751  70.086  1.00  0.00              
ATOM   4376  C   LEU B  75      15.529  51.510  69.730  1.00  0.00              
ATOM   4377  O   LEU B  75      15.162  50.426  69.298  1.00  0.00              
ATOM   4378  CB  LEU B  75      17.893  51.672  68.847  1.00  0.00              
ATOM   4379  CG  LEU B  75      17.619  52.731  67.772  1.00  0.00              
ATOM   4380  CD1 LEU B  75      18.673  52.647  66.676  1.00  0.00              
ATOM   4381  CD2 LEU B  75      16.226  52.524  67.197  1.00  0.00              
ATOM   4393  N   CYS B  76      14.697  52.525  69.930  1.00  0.00              
ATOM   4394  CA  CYS B  76      13.278  52.417  69.621  1.00  0.00              
ATOM   4395  C   CYS B  76      12.991  53.219  68.367  1.00  0.00              
ATOM   4396  O   CYS B  76      13.587  54.277  68.155  1.00  0.00              
ATOM   4397  CB  CYS B  76      12.600  53.043  70.840  1.00  0.00              
ATOM   4398  SG  CYS B  76      13.114  52.343  72.426  1.00  0.00              
ATOM   4404  N   ALA B  77      12.068  52.733  67.542  1.00  0.00              
ATOM   4405  CA  ALA B  77      11.735  53.452  66.324  1.00  0.00              
ATOM   4406  C   ALA B  77      10.482  52.994  65.606  1.00  0.00              
ATOM   4407  O   ALA B  77      10.411  51.883  65.084  1.00  0.00              
ATOM   4408  CB  ALA B  77      12.916  53.381  65.367  1.00  0.00              
ATOM   4414  N   GLY B  78       9.475  53.856  65.613  1.00  0.00              
ATOM   4415  CA  GLY B  78       8.263  53.560  64.881  1.00  0.00              
ATOM   4416  C   GLY B  78       8.489  54.442  63.672  1.00  0.00              
ATOM   4417  O   GLY B  78       8.044  55.586  63.650  1.00  0.00              
ATOM   4421  N   PHE B  79       9.220  53.945  62.678  1.00  0.00              
ATOM   4422  CA  PHE B  79       9.501  54.786  61.519  1.00  0.00              
ATOM   4423  C   PHE B  79       8.297  55.039  60.604  1.00  0.00              
ATOM   4424  O   PHE B  79       7.299  54.319  60.670  1.00  0.00              
ATOM   4425  CB  PHE B  79      10.635  54.161  60.704  1.00  0.00              
ATOM   4426  CG  PHE B  79      10.348  52.761  60.241  1.00  0.00              
ATOM   4427  CD1 PHE B  79       9.831  52.527  58.975  1.00  0.00              
ATOM   4428  CD2 PHE B  79      10.594  51.677  61.069  1.00  0.00              
ATOM   4429  CE1 PHE B  79       9.567  51.239  58.548  1.00  0.00              
ATOM   4430  CE2 PHE B  79      10.332  50.389  60.644  1.00  0.00              
ATOM   4431  CZ  PHE B  79       9.817  50.170  59.381  1.00  0.00              
ATOM   4441  N   PRO B  80       8.375  56.082  59.752  1.00  0.00              
ATOM   4442  CA  PRO B  80       7.299  56.459  58.827  1.00  0.00              
ATOM   4443  C   PRO B  80       6.703  55.286  58.068  1.00  0.00              
ATOM   4444  O   PRO B  80       7.424  54.374  57.669  1.00  0.00              
ATOM   4445  CB  PRO B  80       7.972  57.455  57.877  1.00  0.00              
ATOM   4446  CG  PRO B  80       8.962  58.171  58.730  1.00  0.00              
ATOM   4447  CD  PRO B  80       9.521  57.125  59.657  1.00  0.00              
ATOM   4455  N   CYS B  81       5.385  55.329  57.873  1.00  0.00              
ATOM   4456  CA  CYS B  81       4.670  54.255  57.202  1.00  0.00              
ATOM   4457  C   CYS B  81       3.848  54.679  55.985  1.00  0.00              
ATOM   4458  O   CYS B  81       3.192  53.836  55.372  1.00  0.00              
ATOM   4459  CB  CYS B  81       3.742  53.763  58.313  1.00  0.00              
ATOM   4460  SG  CYS B  81       2.445  54.934  58.780  1.00  0.00              
ATOM   4466  N   GLN B  82       3.851  55.962  55.637  1.00  0.00              
ATOM   4467  CA  GLN B  82       3.057  56.394  54.485  1.00  0.00              
ATOM   4468  C   GLN B  82       3.422  55.579  53.244  1.00  0.00              
ATOM   4469  O   GLN B  82       2.553  55.204  52.459  1.00  0.00              
ATOM   4470  CB  GLN B  82       3.271  57.885  54.210  1.00  0.00              
ATOM   4471  CG  GLN B  82       2.443  58.805  55.089  1.00  0.00              
ATOM   4472  CD  GLN B  82       2.704  60.272  54.800  1.00  0.00              
ATOM   4473  OE1 GLN B  82       3.741  60.819  55.184  1.00  0.00              
ATOM   4474  NE2 GLN B  82       1.761  60.917  54.124  1.00  0.00              
ATOM   4483  N   ALA B  83       4.710  55.293  53.094  1.00  0.00              
ATOM   4484  CA  ALA B  83       5.212  54.556  51.942  1.00  0.00              
ATOM   4485  C   ALA B  83       4.896  53.066  51.911  1.00  0.00              
ATOM   4486  O   ALA B  83       5.108  52.429  50.888  1.00  0.00              
ATOM   4487  CB  ALA B  83       6.718  54.753  51.849  1.00  0.00              
ATOM   4493  N   PHE B  84       4.381  52.511  53.006  1.00  0.00              
ATOM   4494  CA  PHE B  84       4.083  51.082  53.035  1.00  0.00              
ATOM   4495  C   PHE B  84       2.660  50.728  53.424  1.00  0.00              
ATOM   4496  O   PHE B  84       2.223  49.594  53.232  1.00  0.00              
ATOM   4497  CB  PHE B  84       5.050  50.380  53.991  1.00  0.00              
ATOM   4498  CG  PHE B  84       6.496  50.686  53.723  1.00  0.00              
ATOM   4499  CD1 PHE B  84       7.122  51.751  54.353  1.00  0.00              
ATOM   4500  CD2 PHE B  84       7.232  49.911  52.840  1.00  0.00              
ATOM   4501  CE1 PHE B  84       8.453  52.033  54.108  1.00  0.00              
ATOM   4502  CE2 PHE B  84       8.562  50.190  52.594  1.00  0.00              
ATOM   4503  CZ  PHE B  84       9.173  51.253  53.228  1.00  0.00              
ATOM   4513  N   SER B  85       1.932  51.690  53.977  1.00  0.00              
ATOM   4514  CA  SER B  85       0.577  51.410  54.413  1.00  0.00              
ATOM   4515  C   SER B  85      -0.385  51.027  53.305  1.00  0.00              
ATOM   4516  O   SER B  85      -0.321  51.539  52.189  1.00  0.00              
ATOM   4517  CB  SER B  85       0.037  52.617  55.156  1.00  0.00              
ATOM   4518  OG  SER B  85       0.600  52.744  56.433  1.00  0.00              
ATOM   4524  N   ILE B  86      -1.297  50.127  53.651  1.00  0.00              
ATOM   4525  CA  ILE B  86      -2.328  49.659  52.744  1.00  0.00              
ATOM   4526  C   ILE B  86      -3.167  50.851  52.262  1.00  0.00              
ATOM   4527  O   ILE B  86      -3.787  50.805  51.203  1.00  0.00              
ATOM   4528  CB  ILE B  86      -3.241  48.613  53.410  1.00  0.00              
ATOM   4529  CG1 ILE B  86      -2.466  47.320  53.675  1.00  0.00              
ATOM   4530  CG2 ILE B  86      -4.458  48.339  52.540  1.00  0.00              
ATOM   4531  CD1 ILE B  86      -1.870  46.699  52.432  1.00  0.00              
ATOM   4543  N   SER B  87      -3.154  51.935  53.035  1.00  0.00              
ATOM   4544  CA  SER B  87      -3.928  53.120  52.697  1.00  0.00              
ATOM   4545  C   SER B  87      -3.243  54.098  51.736  1.00  0.00              
ATOM   4546  O   SER B  87      -3.883  55.013  51.221  1.00  0.00              
ATOM   4547  CB  SER B  87      -4.297  53.842  53.978  1.00  0.00              
ATOM   4548  OG  SER B  87      -5.304  53.174  54.688  1.00  0.00              
ATOM   4554  N   GLY B  88      -1.951  53.907  51.489  1.00  0.00              
ATOM   4555  CA  GLY B  88      -1.234  54.817  50.612  1.00  0.00              
ATOM   4556  C   GLY B  88      -0.913  54.320  49.209  1.00  0.00              
ATOM   4557  O   GLY B  88      -1.559  53.417  48.689  1.00  0.00              
ATOM   4561  N   LYS B  89       0.105  54.922  48.602  1.00  0.00              
ATOM   4562  CA  LYS B  89       0.536  54.576  47.250  1.00  0.00              
ATOM   4563  C   LYS B  89       1.534  53.423  47.207  1.00  0.00              
ATOM   4564  O   LYS B  89       1.904  52.957  46.129  1.00  0.00              
ATOM   4565  CB  LYS B  89       1.143  55.803  46.568  1.00  0.00              
ATOM   4566  CG  LYS B  89       1.402  55.631  45.077  1.00  0.00              
ATOM   4567  CD  LYS B  89       1.953  56.908  44.460  1.00  0.00              
ATOM   4568  CE  LYS B  89       2.143  56.760  42.958  1.00  0.00              
ATOM   4569  NZ  LYS B  89       2.652  58.012  42.336  1.00  0.00              
ATOM   4583  N   GLN B  90       1.979  52.980  48.377  1.00  0.00              
ATOM   4584  CA  GLN B  90       2.918  51.869  48.470  1.00  0.00              
ATOM   4585  C   GLN B  90       4.206  52.015  47.661  1.00  0.00              
ATOM   4586  O   GLN B  90       4.716  51.035  47.134  1.00  0.00              
ATOM   4587  CB  GLN B  90       2.213  50.581  48.038  1.00  0.00              
ATOM   4588  CG  GLN B  90       1.029  50.196  48.910  1.00  0.00              
ATOM   4589  CD  GLN B  90       0.383  48.897  48.468  1.00  0.00              
ATOM   4590  OE1 GLN B  90       0.894  48.201  47.587  1.00  0.00              
ATOM   4591  NE2 GLN B  90      -0.750  48.565  49.076  1.00  0.00              
ATOM   4600  N   LYS B  91       4.741  53.227  47.573  1.00  0.00              
ATOM   4601  CA  LYS B  91       5.975  53.455  46.832  1.00  0.00              
ATOM   4602  C   LYS B  91       7.192  52.833  47.512  1.00  0.00              
ATOM   4603  O   LYS B  91       8.244  52.687  46.891  1.00  0.00              
ATOM   4604  CB  LYS B  91       6.200  54.955  46.638  1.00  0.00              
ATOM   4605  CG  LYS B  91       5.187  55.630  45.723  1.00  0.00              
ATOM   4606  CD  LYS B  91       5.423  55.260  44.267  1.00  0.00              
ATOM   4607  CE  LYS B  91       6.641  55.976  43.703  1.00  0.00              
ATOM   4608  NZ  LYS B  91       6.907  55.594  42.290  1.00  0.00              
ATOM   4622  N   GLY B  92       7.056  52.498  48.795  1.00  0.00              
ATOM   4623  CA  GLY B  92       8.156  51.883  49.524  1.00  0.00              
ATOM   4624  C   GLY B  92       9.430  52.705  49.620  1.00  0.00              
ATOM   4625  O   GLY B  92       9.387  53.905  49.886  1.00  0.00              
ATOM   4629  N   PHE B  93      10.573  52.056  49.399  1.00  0.00              
ATOM   4630  CA  PHE B  93      11.868  52.728  49.473  1.00  0.00              
ATOM   4631  C   PHE B  93      12.036  53.804  48.411  1.00  0.00              
ATOM   4632  O   PHE B  93      12.949  54.632  48.492  1.00  0.00              
ATOM   4633  CB  PHE B  93      12.998  51.704  49.351  1.00  0.00              
ATOM   4634  CG  PHE B  93      13.081  51.051  48.000  1.00  0.00              
ATOM   4635  CD1 PHE B  93      13.793  51.646  46.969  1.00  0.00              
ATOM   4636  CD2 PHE B  93      12.447  49.842  47.758  1.00  0.00              
ATOM   4637  CE1 PHE B  93      13.869  51.047  45.726  1.00  0.00              
ATOM   4638  CE2 PHE B  93      12.522  49.240  46.517  1.00  0.00              
ATOM   4639  CZ  PHE B  93      13.235  49.844  45.500  1.00  0.00              
ATOM   4649  N   GLU B  94      11.154  53.801  47.417  1.00  0.00              
ATOM   4650  CA  GLU B  94      11.220  54.792  46.344  1.00  0.00              
ATOM   4651  C   GLU B  94      10.477  56.075  46.747  1.00  0.00              
ATOM   4652  O   GLU B  94      10.458  57.056  45.998  1.00  0.00              
ATOM   4653  CB  GLU B  94      10.635  54.222  45.050  1.00  0.00              
ATOM   4654  CG  GLU B  94      11.442  53.083  44.444  1.00  0.00              
ATOM   4655  CD  GLU B  94      10.771  52.529  43.218  1.00  0.00              
ATOM   4656  OE1 GLU B  94       9.706  52.993  42.886  1.00  0.00              
ATOM   4657  OE2 GLU B  94      11.372  51.722  42.549  1.00  0.00              
ATOM   4664  N   ASP B  95       9.870  56.065  47.932  1.00  0.00              
ATOM   4665  CA  ASP B  95       9.138  57.232  48.428  1.00  0.00              
ATOM   4666  C   ASP B  95      10.104  58.171  49.161  1.00  0.00              
ATOM   4667  O   ASP B  95      11.069  57.718  49.773  1.00  0.00              
ATOM   4668  CB  ASP B  95       7.995  56.808  49.354  1.00  0.00              
ATOM   4669  CG  ASP B  95       7.010  57.920  49.687  1.00  0.00              
ATOM   4670  OD1 ASP B  95       7.378  58.816  50.409  1.00  0.00              
ATOM   4671  OD2 ASP B  95       5.956  57.949  49.097  1.00  0.00              
ATOM   4676  N   SER B  96       9.856  59.477  49.090  1.00  0.00              
ATOM   4677  CA  SER B  96      10.713  60.451  49.769  1.00  0.00              
ATOM   4678  C   SER B  96      10.724  60.264  51.291  1.00  0.00              
ATOM   4679  O   SER B  96      11.501  60.918  51.996  1.00  0.00              
ATOM   4680  CB  SER B  96      10.265  61.857  49.420  1.00  0.00              
ATOM   4681  OG  SER B  96       8.986  62.141  49.918  1.00  0.00              
ATOM   4687  N   ARG B  97       9.872  59.370  51.791  1.00  0.00              
ATOM   4688  CA  ARG B  97       9.791  59.110  53.228  1.00  0.00              
ATOM   4689  C   ARG B  97       9.869  57.620  53.544  1.00  0.00              
ATOM   4690  O   ARG B  97       9.501  57.197  54.641  1.00  0.00              
ATOM   4691  CB  ARG B  97       8.555  59.741  53.852  1.00  0.00              
ATOM   4692  CG  ARG B  97       8.611  61.254  53.992  1.00  0.00              
ATOM   4693  CD  ARG B  97       7.456  61.845  54.717  1.00  0.00              
ATOM   4694  NE  ARG B  97       6.190  61.755  54.008  1.00  0.00              
ATOM   4695  CZ  ARG B  97       5.807  62.586  53.019  1.00  0.00              
ATOM   4696  NH1 ARG B  97       6.568  63.591  52.645  1.00  0.00              
ATOM   4697  NH2 ARG B  97       4.631  62.380  52.451  1.00  0.00              
ATOM   4711  N   GLY B  98      10.350  56.825  52.590  1.00  0.00              
ATOM   4712  CA  GLY B  98      10.433  55.388  52.808  1.00  0.00              
ATOM   4713  C   GLY B  98      11.818  54.815  53.063  1.00  0.00              
ATOM   4714  O   GLY B  98      11.964  53.602  53.221  1.00  0.00              
ATOM   4718  N   THR B  99      12.833  55.672  53.116  1.00  0.00              
ATOM   4719  CA  THR B  99      14.203  55.212  53.334  1.00  0.00              
ATOM   4720  C   THR B  99      14.703  55.423  54.761  1.00  0.00              
ATOM   4721  O   THR B  99      15.864  55.129  55.063  1.00  0.00              
ATOM   4722  CB  THR B  99      15.176  55.915  52.369  1.00  0.00              
ATOM   4723  OG1 THR B  99      15.127  57.331  52.584  1.00  0.00              
ATOM   4724  CG2 THR B  99      14.807  55.612  50.925  1.00  0.00              
ATOM   4732  N   LEU B 100      13.832  55.920  55.638  1.00  0.00              
ATOM   4733  CA  LEU B 100      14.212  56.169  57.029  1.00  0.00              
ATOM   4734  C   LEU B 100      14.782  54.942  57.745  1.00  0.00              
ATOM   4735  O   LEU B 100      15.585  55.069  58.670  1.00  0.00              
ATOM   4736  CB  LEU B 100      12.998  56.701  57.801  1.00  0.00              
ATOM   4737  CG  LEU B 100      13.279  57.907  58.708  1.00  0.00              
ATOM   4738  CD1 LEU B 100      12.008  58.315  59.441  1.00  0.00              
ATOM   4739  CD2 LEU B 100      14.382  57.555  59.695  1.00  0.00              
ATOM   4751  N   PHE B 101      14.370  53.751  57.332  1.00  0.00              
ATOM   4752  CA  PHE B 101      14.893  52.558  57.964  1.00  0.00              
ATOM   4753  C   PHE B 101      16.419  52.502  57.865  1.00  0.00              
ATOM   4754  O   PHE B 101      17.102  52.086  58.806  1.00  0.00              
ATOM   4755  CB  PHE B 101      14.272  51.311  57.332  1.00  0.00              
ATOM   4756  CG  PHE B 101      14.841  50.967  55.985  1.00  0.00              
ATOM   4757  CD1 PHE B 101      15.885  50.061  55.868  1.00  0.00              
ATOM   4758  CD2 PHE B 101      14.335  51.548  54.833  1.00  0.00              
ATOM   4759  CE1 PHE B 101      16.410  49.744  54.629  1.00  0.00              
ATOM   4760  CE2 PHE B 101      14.856  51.232  53.593  1.00  0.00              
ATOM   4761  CZ  PHE B 101      15.895  50.329  53.492  1.00  0.00              
ATOM   4771  N   PHE B 102      16.953  52.918  56.722  1.00  0.00              
ATOM   4772  CA  PHE B 102      18.396  52.884  56.524  1.00  0.00              
ATOM   4773  C   PHE B 102      19.114  53.879  57.428  1.00  0.00              
ATOM   4774  O   PHE B 102      20.308  53.741  57.696  1.00  0.00              
ATOM   4775  CB  PHE B 102      18.736  53.167  55.060  1.00  0.00              
ATOM   4776  CG  PHE B 102      20.174  52.907  54.711  1.00  0.00              
ATOM   4777  CD1 PHE B 102      20.658  51.610  54.624  1.00  0.00              
ATOM   4778  CD2 PHE B 102      21.046  53.958  54.469  1.00  0.00              
ATOM   4779  CE1 PHE B 102      21.981  51.370  54.303  1.00  0.00              
ATOM   4780  CE2 PHE B 102      22.368  53.721  54.147  1.00  0.00              
ATOM   4781  CZ  PHE B 102      22.836  52.425  54.064  1.00  0.00              
ATOM   4791  N   ASP B 103      18.390  54.879  57.919  1.00  0.00              
ATOM   4792  CA  ASP B 103      19.003  55.833  58.836  1.00  0.00              
ATOM   4793  C   ASP B 103      19.120  55.118  60.175  1.00  0.00              
ATOM   4794  O   ASP B 103      20.051  55.372  60.945  1.00  0.00              
ATOM   4795  CB  ASP B 103      18.180  57.117  58.961  1.00  0.00              
ATOM   4796  CG  ASP B 103      18.238  58.023  57.738  1.00  0.00              
ATOM   4797  OD1 ASP B 103      19.085  57.808  56.904  1.00  0.00              
ATOM   4798  OD2 ASP B 103      17.344  58.818  57.569  1.00  0.00              
ATOM   4803  N   ILE B 104      18.180  54.211  60.443  1.00  0.00              
ATOM   4804  CA  ILE B 104      18.203  53.425  61.675  1.00  0.00              
ATOM   4805  C   ILE B 104      19.378  52.457  61.568  1.00  0.00              
ATOM   4806  O   ILE B 104      20.164  52.310  62.505  1.00  0.00              
ATOM   4807  CB  ILE B 104      16.895  52.647  61.908  1.00  0.00              
ATOM   4808  CG1 ILE B 104      15.740  53.615  62.183  1.00  0.00              
ATOM   4809  CG2 ILE B 104      17.057  51.666  63.058  1.00  0.00              
ATOM   4810  CD1 ILE B 104      14.378  52.961  62.161  1.00  0.00              
ATOM   4822  N   ALA B 105      19.485  51.809  60.408  1.00  0.00              
ATOM   4823  CA  ALA B 105      20.548  50.843  60.151  1.00  0.00              
ATOM   4824  C   ALA B 105      21.929  51.451  60.321  1.00  0.00              
ATOM   4825  O   ALA B 105      22.834  50.804  60.849  1.00  0.00              
ATOM   4826  CB  ALA B 105      20.400  50.259  58.754  1.00  0.00              
ATOM   4832  N   ARG B 106      22.101  52.694  59.892  1.00  0.00              
ATOM   4833  CA  ARG B 106      23.412  53.306  60.009  1.00  0.00              
ATOM   4834  C   ARG B 106      23.690  53.835  61.414  1.00  0.00              
ATOM   4835  O   ARG B 106      24.834  54.131  61.753  1.00  0.00              
ATOM   4836  CB  ARG B 106      23.618  54.389  58.961  1.00  0.00              
ATOM   4837  CG  ARG B 106      23.617  53.897  57.523  1.00  0.00              
ATOM   4838  CD  ARG B 106      24.823  53.119  57.140  1.00  0.00              
ATOM   4839  NE  ARG B 106      26.071  53.861  57.226  1.00  0.00              
ATOM   4840  CZ  ARG B 106      26.561  54.648  56.248  1.00  0.00              
ATOM   4841  NH1 ARG B 106      25.936  54.769  55.098  1.00  0.00              
ATOM   4842  NH2 ARG B 106      27.703  55.277  56.467  1.00  0.00              
ATOM   4856  N   ILE B 107      22.643  53.958  62.229  1.00  0.00              
ATOM   4857  CA  ILE B 107      22.822  54.388  63.611  1.00  0.00              
ATOM   4858  C   ILE B 107      23.253  53.123  64.339  1.00  0.00              
ATOM   4859  O   ILE B 107      24.187  53.132  65.142  1.00  0.00              
ATOM   4860  CB  ILE B 107      21.547  54.977  64.241  1.00  0.00              
ATOM   4861  CG1 ILE B 107      21.235  56.348  63.634  1.00  0.00              
ATOM   4862  CG2 ILE B 107      21.700  55.083  65.751  1.00  0.00              
ATOM   4863  CD1 ILE B 107      19.877  56.890  64.016  1.00  0.00              
ATOM   4875  N   VAL B 108      22.563  52.029  64.044  1.00  0.00              
ATOM   4876  CA  VAL B 108      22.869  50.746  64.664  1.00  0.00              
ATOM   4877  C   VAL B 108      24.309  50.319  64.380  1.00  0.00              
ATOM   4878  O   VAL B 108      24.995  49.786  65.253  1.00  0.00              
ATOM   4879  CB  VAL B 108      21.910  49.644  64.176  1.00  0.00              
ATOM   4880  CG1 VAL B 108      22.367  48.281  64.676  1.00  0.00              
ATOM   4881  CG2 VAL B 108      20.490  49.930  64.639  1.00  0.00              
ATOM   4891  N   ARG B 109      24.777  50.561  63.160  1.00  0.00              
ATOM   4892  CA  ARG B 109      26.140  50.178  62.812  1.00  0.00              
ATOM   4893  C   ARG B 109      27.140  50.901  63.716  1.00  0.00              
ATOM   4894  O   ARG B 109      28.079  50.287  64.216  1.00  0.00              
ATOM   4895  CB  ARG B 109      26.445  50.401  61.338  1.00  0.00              
ATOM   4896  CG  ARG B 109      27.849  50.004  60.909  1.00  0.00              
ATOM   4897  CD  ARG B 109      28.114  50.166  59.456  1.00  0.00              
ATOM   4898  NE  ARG B 109      29.439  49.741  59.034  1.00  0.00              
ATOM   4899  CZ  ARG B 109      30.548  50.502  59.113  1.00  0.00              
ATOM   4900  NH1 ARG B 109      30.491  51.736  59.561  1.00  0.00              
ATOM   4901  NH2 ARG B 109      31.692  49.981  58.706  1.00  0.00              
ATOM   4915  N   GLU B 110      26.925  52.190  63.949  1.00  0.00              
ATOM   4916  CA  GLU B 110      27.827  52.978  64.785  1.00  0.00              
ATOM   4917  C   GLU B 110      27.716  52.781  66.291  1.00  0.00              
ATOM   4918  O   GLU B 110      28.742  52.658  66.973  1.00  0.00              
ATOM   4919  CB  GLU B 110      27.625  54.462  64.470  1.00  0.00              
ATOM   4920  CG  GLU B 110      28.628  55.389  65.142  1.00  0.00              
ATOM   4921  CD  GLU B 110      30.036  55.059  64.732  1.00  0.00              
ATOM   4922  OE1 GLU B 110      30.270  54.893  63.559  1.00  0.00              
ATOM   4923  OE2 GLU B 110      30.901  55.084  65.576  1.00  0.00              
ATOM   4930  N   LYS B 111      26.491  52.749  66.814  1.00  0.00              
ATOM   4931  CA  LYS B 111      26.285  52.612  68.253  1.00  0.00              
ATOM   4932  C   LYS B 111      26.064  51.181  68.747  1.00  0.00              
ATOM   4933  O   LYS B 111      26.150  50.917  69.943  1.00  0.00              
ATOM   4934  CB  LYS B 111      25.098  53.478  68.677  1.00  0.00              
ATOM   4935  CG  LYS B 111      25.354  54.978  68.599  1.00  0.00              
ATOM   4936  CD  LYS B 111      26.340  55.428  69.666  1.00  0.00              
ATOM   4937  CE  LYS B 111      27.764  55.449  69.131  1.00  0.00              
ATOM   4938  NZ  LYS B 111      28.740  55.893  70.163  1.00  0.00              
ATOM   4952  N   LYS B 112      25.760  50.271  67.833  1.00  0.00              
ATOM   4953  CA  LYS B 112      25.543  48.862  68.172  1.00  0.00              
ATOM   4954  C   LYS B 112      24.875  48.583  69.524  1.00  0.00              
ATOM   4955  O   LYS B 112      25.504  48.055  70.450  1.00  0.00              
ATOM   4956  CB  LYS B 112      26.883  48.127  68.122  1.00  0.00              
ATOM   4957  CG  LYS B 112      27.499  48.036  66.732  1.00  0.00              
ATOM   4958  CD  LYS B 112      28.793  47.236  66.751  1.00  0.00              
ATOM   4959  CE  LYS B 112      29.427  47.174  65.370  1.00  0.00              
ATOM   4960  NZ  LYS B 112      30.699  46.401  65.375  1.00  0.00              
ATOM   4974  N   PRO B 113      23.584  48.929  69.657  1.00  0.00              
ATOM   4975  CA  PRO B 113      22.857  48.700  70.912  1.00  0.00              
ATOM   4976  C   PRO B 113      22.570  47.223  71.165  1.00  0.00              
ATOM   4977  O   PRO B 113      22.649  46.397  70.254  1.00  0.00              
ATOM   4978  CB  PRO B 113      21.566  49.507  70.740  1.00  0.00              
ATOM   4979  CG  PRO B 113      21.331  49.523  69.268  1.00  0.00              
ATOM   4980  CD  PRO B 113      22.700  49.600  68.647  1.00  0.00              
ATOM   4988  N   LYS B 114      22.226  46.892  72.405  1.00  0.00              
ATOM   4989  CA  LYS B 114      21.909  45.510  72.741  1.00  0.00              
ATOM   4990  C   LYS B 114      20.637  45.077  72.006  1.00  0.00              
ATOM   4991  O   LYS B 114      20.537  43.941  71.525  1.00  0.00              
ATOM   4992  CB  LYS B 114      21.740  45.344  74.252  1.00  0.00              
ATOM   4993  CG  LYS B 114      22.997  45.636  75.061  1.00  0.00              
ATOM   4994  CD  LYS B 114      22.753  45.448  76.551  1.00  0.00              
ATOM   4995  CE  LYS B 114      24.000  45.764  77.362  1.00  0.00              
ATOM   4996  NZ  LYS B 114      23.768  45.611  78.824  1.00  0.00              
ATOM   5010  N   VAL B 115      19.670  45.989  71.904  1.00  0.00              
ATOM   5011  CA  VAL B 115      18.404  45.682  71.242  1.00  0.00              
ATOM   5012  C   VAL B 115      17.916  46.781  70.299  1.00  0.00              
ATOM   5013  O   VAL B 115      18.148  47.969  70.533  1.00  0.00              
ATOM   5014  CB  VAL B 115      17.299  45.405  72.279  1.00  0.00              
ATOM   5015  CG1 VAL B 115      16.026  44.939  71.589  1.00  0.00              
ATOM   5016  CG2 VAL B 115      17.766  44.369  73.290  1.00  0.00              
ATOM   5026  N   VAL B 116      17.255  46.362  69.222  1.00  0.00              
ATOM   5027  CA  VAL B 116      16.672  47.272  68.240  1.00  0.00              
ATOM   5028  C   VAL B 116      15.177  46.931  68.276  1.00  0.00              
ATOM   5029  O   VAL B 116      14.785  45.788  68.043  1.00  0.00              
ATOM   5030  CB  VAL B 116      17.247  47.097  66.822  1.00  0.00              
ATOM   5031  CG1 VAL B 116      16.671  48.144  65.880  1.00  0.00              
ATOM   5032  CG2 VAL B 116      18.766  47.185  66.848  1.00  0.00              
ATOM   5042  N   PHE B 117      14.361  47.931  68.584  1.00  0.00              
ATOM   5043  CA  PHE B 117      12.918  47.770  68.732  1.00  0.00              
ATOM   5044  C   PHE B 117      12.197  48.695  67.746  1.00  0.00              
ATOM   5045  O   PHE B 117      12.133  49.902  67.957  1.00  0.00              
ATOM   5046  CB  PHE B 117      12.482  48.067  70.168  1.00  0.00              
ATOM   5047  CG  PHE B 117      11.021  47.824  70.420  1.00  0.00              
ATOM   5048  CD1 PHE B 117      10.255  47.111  69.510  1.00  0.00              
ATOM   5049  CD2 PHE B 117      10.410  48.308  71.567  1.00  0.00              
ATOM   5050  CE1 PHE B 117       8.910  46.887  69.741  1.00  0.00              
ATOM   5051  CE2 PHE B 117       9.067  48.085  71.801  1.00  0.00              
ATOM   5052  CZ  PHE B 117       8.317  47.374  70.886  1.00  0.00              
ATOM   5062  N   MET B 118      11.665  48.123  66.670  1.00  0.00              
ATOM   5063  CA  MET B 118      10.976  48.910  65.650  1.00  0.00              
ATOM   5064  C   MET B 118       9.504  48.553  65.480  1.00  0.00              
ATOM   5065  O   MET B 118       9.063  47.466  65.851  1.00  0.00              
ATOM   5066  CB  MET B 118      11.697  48.751  64.313  1.00  0.00              
ATOM   5067  CG  MET B 118      13.179  49.097  64.351  1.00  0.00              
ATOM   5068  SD  MET B 118      13.989  48.863  62.757  1.00  0.00              
ATOM   5069  CE  MET B 118      14.046  47.076  62.664  1.00  0.00              
ATOM   5079  N   GLU B 119       8.758  49.480  64.885  1.00  0.00              
ATOM   5080  CA  GLU B 119       7.340  49.278  64.645  1.00  0.00              
ATOM   5081  C   GLU B 119       6.912  49.910  63.327  1.00  0.00              
ATOM   5082  O   GLU B 119       7.469  50.917  62.906  1.00  0.00              
ATOM   5083  CB  GLU B 119       6.515  49.852  65.799  1.00  0.00              
ATOM   5084  CG  GLU B 119       5.010  49.811  65.578  1.00  0.00              
ATOM   5085  CD  GLU B 119       4.555  50.946  64.704  1.00  0.00              
ATOM   5086  OE1 GLU B 119       4.924  52.064  64.974  1.00  0.00              
ATOM   5087  OE2 GLU B 119       3.932  50.685  63.701  1.00  0.00              
ATOM   5094  N   ASN B 120       5.927  49.296  62.677  1.00  0.00              
ATOM   5095  CA  ASN B 120       5.382  49.823  61.430  1.00  0.00              
ATOM   5096  C   ASN B 120       4.039  49.146  61.163  1.00  0.00              
ATOM   5097  O   ASN B 120       3.625  48.261  61.915  1.00  0.00              
ATOM   5098  CB  ASN B 120       6.331  49.627  60.262  1.00  0.00              
ATOM   5099  CG  ASN B 120       6.066  50.551  59.106  1.00  0.00              
ATOM   5100  OD1 ASN B 120       5.472  51.624  59.265  1.00  0.00              
ATOM   5101  ND2 ASN B 120       6.432  50.105  57.931  1.00  0.00              
ATOM   5108  N   VAL B 121       3.354  49.561  60.103  1.00  0.00              
ATOM   5109  CA  VAL B 121       2.043  49.008  59.811  1.00  0.00              
ATOM   5110  C   VAL B 121       2.067  47.569  59.316  1.00  0.00              
ATOM   5111  O   VAL B 121       3.105  47.072  58.879  1.00  0.00              
ATOM   5112  CB  VAL B 121       1.313  49.869  58.763  1.00  0.00              
ATOM   5113  CG1 VAL B 121       1.927  49.667  57.386  1.00  0.00              
ATOM   5114  CG2 VAL B 121      -0.170  49.535  58.738  1.00  0.00              
ATOM   5124  N   LYS B 122       0.916  46.900  59.410  1.00  0.00              
ATOM   5125  CA  LYS B 122       0.792  45.500  58.996  1.00  0.00              
ATOM   5126  C   LYS B 122       1.227  45.227  57.562  1.00  0.00              
ATOM   5127  O   LYS B 122       1.910  44.240  57.296  1.00  0.00              
ATOM   5128  CB  LYS B 122      -0.653  45.034  59.180  1.00  0.00              
ATOM   5129  CG  LYS B 122      -1.654  45.706  58.249  1.00  0.00              
ATOM   5130  CD  LYS B 122      -3.068  45.208  58.505  1.00  0.00              
ATOM   5131  CE  LYS B 122      -4.068  45.875  57.572  1.00  0.00              
ATOM   5132  NZ  LYS B 122      -5.461  45.419  57.831  1.00  0.00              
ATOM   5146  N   ASN B 123       0.838  46.098  56.638  1.00  0.00              
ATOM   5147  CA  ASN B 123       1.186  45.896  55.241  1.00  0.00              
ATOM   5148  C   ASN B 123       2.689  45.866  54.985  1.00  0.00              
ATOM   5149  O   ASN B 123       3.133  45.362  53.949  1.00  0.00              
ATOM   5150  CB  ASN B 123       0.540  46.957  54.370  1.00  0.00              
ATOM   5151  CG  ASN B 123       0.730  46.729  52.896  1.00  0.00              
ATOM   5152  OD1 ASN B 123       0.867  45.589  52.436  1.00  0.00              
ATOM   5153  ND2 ASN B 123       0.822  47.810  52.164  1.00  0.00              
ATOM   5160  N   PHE B 124       3.473  46.397  55.920  1.00  0.00              
ATOM   5161  CA  PHE B 124       4.926  46.411  55.774  1.00  0.00              
ATOM   5162  C   PHE B 124       5.387  44.966  55.586  1.00  0.00              
ATOM   5163  O   PHE B 124       6.315  44.682  54.825  1.00  0.00              
ATOM   5164  CB  PHE B 124       5.603  47.050  56.988  1.00  0.00              
ATOM   5165  CG  PHE B 124       7.100  47.119  56.880  1.00  0.00              
ATOM   5166  CD1 PHE B 124       7.704  47.920  55.922  1.00  0.00              
ATOM   5167  CD2 PHE B 124       7.907  46.384  57.735  1.00  0.00              
ATOM   5168  CE1 PHE B 124       9.081  47.984  55.822  1.00  0.00              
ATOM   5169  CE2 PHE B 124       9.283  46.447  57.638  1.00  0.00              
ATOM   5170  CZ  PHE B 124       9.871  47.248  56.680  1.00  0.00              
ATOM   5180  N   ALA B 125       4.714  44.059  56.281  1.00  0.00              
ATOM   5181  CA  ALA B 125       5.039  42.643  56.231  1.00  0.00              
ATOM   5182  C   ALA B 125       4.926  42.018  54.844  1.00  0.00              
ATOM   5183  O   ALA B 125       5.718  41.145  54.503  1.00  0.00              
ATOM   5184  CB  ALA B 125       4.152  41.888  57.210  1.00  0.00              
ATOM   5190  N   SER B 126       3.961  42.460  54.041  1.00  0.00              
ATOM   5191  CA  SER B 126       3.777  41.890  52.709  1.00  0.00              
ATOM   5192  C   SER B 126       4.140  42.813  51.559  1.00  0.00              
ATOM   5193  O   SER B 126       4.222  42.373  50.408  1.00  0.00              
ATOM   5194  CB  SER B 126       2.337  41.440  52.555  1.00  0.00              
ATOM   5195  OG  SER B 126       1.437  42.509  52.667  1.00  0.00              
ATOM   5201  N   HIS B 127       4.379  44.086  51.866  1.00  0.00              
ATOM   5202  CA  HIS B 127       4.721  45.075  50.851  1.00  0.00              
ATOM   5203  C   HIS B 127       5.763  44.585  49.846  1.00  0.00              
ATOM   5204  O   HIS B 127       6.801  44.025  50.219  1.00  0.00              
ATOM   5205  CB  HIS B 127       5.222  46.358  51.521  1.00  0.00              
ATOM   5206  CG  HIS B 127       5.397  47.503  50.572  1.00  0.00              
ATOM   5207  ND1 HIS B 127       6.487  47.616  49.735  1.00  0.00              
ATOM   5208  CD2 HIS B 127       4.622  48.586  50.329  1.00  0.00              
ATOM   5209  CE1 HIS B 127       6.374  48.719  49.016  1.00  0.00              
ATOM   5210  NE2 HIS B 127       5.252  49.325  49.358  1.00  0.00              
ATOM   5218  N   ASP B 128       5.478  44.816  48.571  1.00  0.00              
ATOM   5219  CA  ASP B 128       6.384  44.423  47.497  1.00  0.00              
ATOM   5220  C   ASP B 128       6.763  42.950  47.584  1.00  0.00              
ATOM   5221  O   ASP B 128       7.942  42.595  47.653  1.00  0.00              
ATOM   5222  CB  ASP B 128       7.646  45.288  47.523  1.00  0.00              
ATOM   5223  CG  ASP B 128       8.478  45.226  46.249  1.00  0.00              
ATOM   5224  OD1 ASP B 128       7.975  44.754  45.257  1.00  0.00              
ATOM   5225  OD2 ASP B 128       9.546  45.789  46.232  1.00  0.00              
ATOM   5230  N   ASN B 129       5.739  42.105  47.593  1.00  0.00              
ATOM   5231  CA  ASN B 129       5.898  40.658  47.636  1.00  0.00              
ATOM   5232  C   ASN B 129       6.760  40.170  48.784  1.00  0.00              
ATOM   5233  O   ASN B 129       7.333  39.076  48.726  1.00  0.00              
ATOM   5234  CB  ASN B 129       6.461  40.140  46.325  1.00  0.00              
ATOM   5235  CG  ASN B 129       6.766  38.667  46.338  1.00  0.00              
ATOM   5236  OD1 ASN B 129       7.660  38.204  47.055  1.00  0.00              
ATOM   5237  ND2 ASN B 129       6.083  37.943  45.488  1.00  0.00              
ATOM   5244  N   GLY B 130       6.841  40.978  49.836  1.00  0.00              
ATOM   5245  CA  GLY B 130       7.625  40.603  50.999  1.00  0.00              
ATOM   5246  C   GLY B 130       9.091  40.966  50.890  1.00  0.00              
ATOM   5247  O   GLY B 130       9.873  40.640  51.776  1.00  0.00              
ATOM   5251  N   ASN B 131       9.468  41.645  49.810  1.00  0.00              
ATOM   5252  CA  ASN B 131      10.862  42.029  49.622  1.00  0.00              
ATOM   5253  C   ASN B 131      11.335  43.127  50.572  1.00  0.00              
ATOM   5254  O   ASN B 131      12.520  43.196  50.898  1.00  0.00              
ATOM   5255  CB  ASN B 131      11.109  42.457  48.187  1.00  0.00              
ATOM   5256  CG  ASN B 131      11.103  41.318  47.206  1.00  0.00              
ATOM   5257  OD1 ASN B 131      11.294  40.153  47.575  1.00  0.00              
ATOM   5258  ND2 ASN B 131      10.966  41.656  45.949  1.00  0.00              
ATOM   5265  N   THR B 132      10.432  43.988  51.033  1.00  0.00              
ATOM   5266  CA  THR B 132      10.873  45.054  51.923  1.00  0.00              
ATOM   5267  C   THR B 132      11.178  44.546  53.319  1.00  0.00              
ATOM   5268  O   THR B 132      12.127  45.013  53.962  1.00  0.00              
ATOM   5269  CB  THR B 132       9.819  46.172  52.023  1.00  0.00              
ATOM   5270  OG1 THR B 132       8.591  45.631  52.528  1.00  0.00              
ATOM   5271  CG2 THR B 132       9.570  46.795  50.658  1.00  0.00              
ATOM   5279  N   LEU B 133      10.390  43.586  53.790  1.00  0.00              
ATOM   5280  CA  LEU B 133      10.629  43.036  55.114  1.00  0.00              
ATOM   5281  C   LEU B 133      11.936  42.254  55.081  1.00  0.00              
ATOM   5282  O   LEU B 133      12.677  42.223  56.061  1.00  0.00              
ATOM   5283  CB  LEU B 133       9.462  42.144  55.556  1.00  0.00              
ATOM   5284  CG  LEU B 133       9.568  41.589  56.982  1.00  0.00              
ATOM   5285  CD1 LEU B 133       9.624  42.734  57.985  1.00  0.00              
ATOM   5286  CD2 LEU B 133       8.380  40.682  57.265  1.00  0.00              
ATOM   5298  N   GLU B 134      12.226  41.632  53.941  1.00  0.00              
ATOM   5299  CA  GLU B 134      13.451  40.851  53.809  1.00  0.00              
ATOM   5300  C   GLU B 134      14.685  41.745  53.771  1.00  0.00              
ATOM   5301  O   GLU B 134      15.738  41.372  54.293  1.00  0.00              
ATOM   5302  CB  GLU B 134      13.396  39.982  52.551  1.00  0.00              
ATOM   5303  CG  GLU B 134      12.398  38.835  52.623  1.00  0.00              
ATOM   5304  CD  GLU B 134      12.324  38.092  51.318  1.00  0.00              
ATOM   5305  OE1 GLU B 134      12.976  38.500  50.386  1.00  0.00              
ATOM   5306  OE2 GLU B 134      11.707  37.054  51.282  1.00  0.00              
ATOM   5313  N   VAL B 135      14.565  42.923  53.167  1.00  0.00              
ATOM   5314  CA  VAL B 135      15.690  43.841  53.119  1.00  0.00              
ATOM   5315  C   VAL B 135      16.044  44.241  54.545  1.00  0.00              
ATOM   5316  O   VAL B 135      17.220  44.356  54.888  1.00  0.00              
ATOM   5317  CB  VAL B 135      15.382  45.098  52.284  1.00  0.00              
ATOM   5318  CG1 VAL B 135      16.505  46.116  52.420  1.00  0.00              
ATOM   5319  CG2 VAL B 135      15.174  44.729  50.823  1.00  0.00              
ATOM   5329  N   VAL B 136      15.024  44.447  55.374  1.00  0.00              
ATOM   5330  CA  VAL B 136      15.239  44.823  56.771  1.00  0.00              
ATOM   5331  C   VAL B 136      15.839  43.634  57.542  1.00  0.00              
ATOM   5332  O   VAL B 136      16.753  43.808  58.347  1.00  0.00              
ATOM   5333  CB  VAL B 136      13.932  45.273  57.450  1.00  0.00              
ATOM   5334  CG1 VAL B 136      14.113  45.348  58.959  1.00  0.00              
ATOM   5335  CG2 VAL B 136      13.482  46.619  56.902  1.00  0.00              
ATOM   5345  N   LYS B 137      15.331  42.434  57.284  1.00  0.00              
ATOM   5346  CA  LYS B 137      15.829  41.232  57.951  1.00  0.00              
ATOM   5347  C   LYS B 137      17.309  41.024  57.650  1.00  0.00              
ATOM   5348  O   LYS B 137      18.118  40.804  58.560  1.00  0.00              
ATOM   5349  CB  LYS B 137      15.025  40.003  57.522  1.00  0.00              
ATOM   5350  CG  LYS B 137      15.448  38.707  58.200  1.00  0.00              
ATOM   5351  CD  LYS B 137      14.560  37.546  57.778  1.00  0.00              
ATOM   5352  CE  LYS B 137      15.011  36.241  58.417  1.00  0.00              
ATOM   5353  NZ  LYS B 137      14.166  35.092  57.994  1.00  0.00              
ATOM   5367  N   ASN B 138      17.656  41.081  56.368  1.00  0.00              
ATOM   5368  CA  ASN B 138      19.040  40.885  55.955  1.00  0.00              
ATOM   5369  C   ASN B 138      19.944  41.991  56.477  1.00  0.00              
ATOM   5370  O   ASN B 138      21.063  41.727  56.927  1.00  0.00              
ATOM   5371  CB  ASN B 138      19.157  40.786  54.445  1.00  0.00              
ATOM   5372  CG  ASN B 138      18.638  39.492  53.881  1.00  0.00              
ATOM   5373  OD1 ASN B 138      18.518  38.486  54.590  1.00  0.00              
ATOM   5374  ND2 ASN B 138      18.407  39.490  52.593  1.00  0.00              
ATOM   5381  N   THR B 139      19.448  43.224  56.426  1.00  0.00              
ATOM   5382  CA  THR B 139      20.205  44.373  56.900  1.00  0.00              
ATOM   5383  C   THR B 139      20.561  44.194  58.373  1.00  0.00              
ATOM   5384  O   THR B 139      21.698  44.446  58.766  1.00  0.00              
ATOM   5385  CB  THR B 139      19.423  45.687  56.718  1.00  0.00              
ATOM   5386  OG1 THR B 139      19.163  45.902  55.325  1.00  0.00              
ATOM   5387  CG2 THR B 139      20.217  46.861  57.269  1.00  0.00              
ATOM   5395  N   MET B 140      19.601  43.754  59.186  1.00  0.00              
ATOM   5396  CA  MET B 140      19.870  43.533  60.611  1.00  0.00              
ATOM   5397  C   MET B 140      20.716  42.276  60.793  1.00  0.00              
ATOM   5398  O   MET B 140      21.698  42.293  61.532  1.00  0.00              
ATOM   5399  CB  MET B 140      18.564  43.415  61.394  1.00  0.00              
ATOM   5400  CG  MET B 140      17.775  44.713  61.501  1.00  0.00              
ATOM   5401  SD  MET B 140      18.606  45.950  62.517  1.00  0.00              
ATOM   5402  CE  MET B 140      17.559  47.375  62.239  1.00  0.00              
ATOM   5412  N   ASN B 141      20.322  41.184  60.135  1.00  0.00              
ATOM   5413  CA  ASN B 141      21.089  39.940  60.244  1.00  0.00              
ATOM   5414  C   ASN B 141      22.555  40.218  59.911  1.00  0.00              
ATOM   5415  O   ASN B 141      23.461  39.631  60.503  1.00  0.00              
ATOM   5416  CB  ASN B 141      20.534  38.849  59.348  1.00  0.00              
ATOM   5417  CG  ASN B 141      19.240  38.261  59.840  1.00  0.00              
ATOM   5418  OD1 ASN B 141      18.869  38.417  61.009  1.00  0.00              
ATOM   5419  ND2 ASN B 141      18.593  37.518  58.978  1.00  0.00              
ATOM   5426  N   GLU B 142      22.779  41.135  58.976  1.00  0.00              
ATOM   5427  CA  GLU B 142      24.125  41.490  58.555  1.00  0.00              
ATOM   5428  C   GLU B 142      24.836  42.507  59.430  1.00  0.00              
ATOM   5429  O   GLU B 142      26.057  42.664  59.333  1.00  0.00              
ATOM   5430  CB  GLU B 142      24.083  42.013  57.117  1.00  0.00              
ATOM   5431  CG  GLU B 142      23.677  40.973  56.082  1.00  0.00              
ATOM   5432  CD  GLU B 142      24.650  39.828  56.047  1.00  0.00              
ATOM   5433  OE1 GLU B 142      25.819  40.072  55.864  1.00  0.00              
ATOM   5434  OE2 GLU B 142      24.245  38.722  56.314  1.00  0.00              
ATOM   5441  N   LEU B 143      24.089  43.207  60.279  1.00  0.00              
ATOM   5442  CA  LEU B 143      24.707  44.160  61.197  1.00  0.00              
ATOM   5443  C   LEU B 143      25.042  43.308  62.415  1.00  0.00              
ATOM   5444  O   LEU B 143      25.522  43.807  63.431  1.00  0.00              
ATOM   5445  CB  LEU B 143      23.776  45.329  61.543  1.00  0.00              
ATOM   5446  CG  LEU B 143      23.362  46.207  60.355  1.00  0.00              
ATOM   5447  CD1 LEU B 143      22.363  47.263  60.810  1.00  0.00              
ATOM   5448  CD2 LEU B 143      24.596  46.858  59.749  1.00  0.00              
ATOM   5460  N   ASP B 144      24.751  42.013  62.281  1.00  0.00              
ATOM   5461  CA  ASP B 144      24.978  40.990  63.300  1.00  0.00              
ATOM   5462  C   ASP B 144      23.911  40.914  64.400  1.00  0.00              
ATOM   5463  O   ASP B 144      24.234  40.784  65.585  1.00  0.00              
ATOM   5464  CB  ASP B 144      26.348  41.215  63.944  1.00  0.00              
ATOM   5465  CG  ASP B 144      27.525  41.049  62.992  1.00  0.00              
ATOM   5466  OD1 ASP B 144      27.589  40.041  62.327  1.00  0.00              
ATOM   5467  OD2 ASP B 144      28.262  41.990  62.820  1.00  0.00              
ATOM   5472  N   TYR B 145      22.644  40.974  63.994  1.00  0.00              
ATOM   5473  CA  TYR B 145      21.519  40.902  64.925  1.00  0.00              
ATOM   5474  C   TYR B 145      20.544  39.798  64.536  1.00  0.00              
ATOM   5475  O   TYR B 145      20.473  39.413  63.373  1.00  0.00              
ATOM   5476  CB  TYR B 145      20.789  42.245  64.987  1.00  0.00              
ATOM   5477  CG  TYR B 145      21.564  43.333  65.696  1.00  0.00              
ATOM   5478  CD1 TYR B 145      22.605  43.995  65.062  1.00  0.00              
ATOM   5479  CD2 TYR B 145      21.252  43.696  66.998  1.00  0.00              
ATOM   5480  CE1 TYR B 145      23.317  44.989  65.705  1.00  0.00              
ATOM   5481  CE2 TYR B 145      21.956  44.688  67.651  1.00  0.00              
ATOM   5482  CZ  TYR B 145      22.989  45.333  67.001  1.00  0.00              
ATOM   5483  OH  TYR B 145      23.693  46.323  67.646  1.00  0.00              
ATOM   5493  N   SER B 146      19.797  39.293  65.518  1.00  0.00              
ATOM   5494  CA  SER B 146      18.785  38.275  65.256  1.00  0.00              
ATOM   5495  C   SER B 146      17.580  39.096  64.802  1.00  0.00              
ATOM   5496  O   SER B 146      17.567  40.310  64.980  1.00  0.00              
ATOM   5497  CB  SER B 146      18.483  37.432  66.480  1.00  0.00              
ATOM   5498  OG  SER B 146      17.862  38.176  67.492  1.00  0.00              
ATOM   5504  N   PHE B 147      16.582  38.455  64.210  1.00  0.00              
ATOM   5505  CA  PHE B 147      15.420  39.188  63.724  1.00  0.00              
ATOM   5506  C   PHE B 147      14.109  38.525  64.094  1.00  0.00              
ATOM   5507  O   PHE B 147      13.720  37.514  63.508  1.00  0.00              
ATOM   5508  CB  PHE B 147      15.501  39.353  62.205  1.00  0.00              
ATOM   5509  CG  PHE B 147      14.418  40.223  61.632  1.00  0.00              
ATOM   5510  CD1 PHE B 147      14.519  41.605  61.684  1.00  0.00              
ATOM   5511  CD2 PHE B 147      13.297  39.661  61.041  1.00  0.00              
ATOM   5512  CE1 PHE B 147      13.524  42.406  61.157  1.00  0.00              
ATOM   5513  CE2 PHE B 147      12.301  40.459  60.512  1.00  0.00              
ATOM   5514  CZ  PHE B 147      12.415  41.834  60.571  1.00  0.00              
ATOM   5524  N   HIS B 148      13.434  39.104  65.080  1.00  0.00              
ATOM   5525  CA  HIS B 148      12.148  38.615  65.546  1.00  0.00              
ATOM   5526  C   HIS B 148      11.097  39.594  65.045  1.00  0.00              
ATOM   5527  O   HIS B 148      11.095  40.762  65.436  1.00  0.00              
ATOM   5528  CB  HIS B 148      12.104  38.490  67.072  1.00  0.00              
ATOM   5529  CG  HIS B 148      13.249  37.716  67.646  1.00  0.00              
ATOM   5530  ND1 HIS B 148      13.303  36.338  67.621  1.00  0.00              
ATOM   5531  CD2 HIS B 148      14.384  38.126  68.261  1.00  0.00              
ATOM   5532  CE1 HIS B 148      14.423  35.934  68.196  1.00  0.00              
ATOM   5533  NE2 HIS B 148      15.095  36.999  68.592  1.00  0.00              
ATOM   5541  N   ALA B 149      10.211  39.131  64.171  1.00  0.00              
ATOM   5542  CA  ALA B 149       9.178  40.006  63.635  1.00  0.00              
ATOM   5543  C   ALA B 149       7.814  39.349  63.708  1.00  0.00              
ATOM   5544  O   ALA B 149       7.646  38.191  63.335  1.00  0.00              
ATOM   5545  CB  ALA B 149       9.503  40.398  62.201  1.00  0.00              
ATOM   5551  N   LYS B 150       6.834  40.085  64.215  1.00  0.00              
ATOM   5552  CA  LYS B 150       5.487  39.548  64.301  1.00  0.00              
ATOM   5553  C   LYS B 150       4.435  40.646  64.272  1.00  0.00              
ATOM   5554  O   LYS B 150       4.674  41.772  64.723  1.00  0.00              
ATOM   5555  CB  LYS B 150       5.332  38.709  65.570  1.00  0.00              
ATOM   5556  CG  LYS B 150       3.999  37.981  65.684  1.00  0.00              
ATOM   5557  CD  LYS B 150       3.958  37.091  66.918  1.00  0.00              
ATOM   5558  CE  LYS B 150       2.654  36.311  66.995  1.00  0.00              
ATOM   5559  NZ  LYS B 150       2.573  35.484  68.230  1.00  0.00              
ATOM   5573  N   VAL B 151       3.274  40.309  63.722  1.00  0.00              
ATOM   5574  CA  VAL B 151       2.164  41.239  63.644  1.00  0.00              
ATOM   5575  C   VAL B 151       1.233  41.000  64.826  1.00  0.00              
ATOM   5576  O   VAL B 151       0.689  39.910  64.989  1.00  0.00              
ATOM   5577  CB  VAL B 151       1.380  41.094  62.326  1.00  0.00              
ATOM   5578  CG1 VAL B 151       0.199  42.053  62.300  1.00  0.00              
ATOM   5579  CG2 VAL B 151       2.292  41.342  61.134  1.00  0.00              
ATOM   5589  N   LEU B 152       1.079  42.014  65.667  1.00  0.00              
ATOM   5590  CA  LEU B 152       0.190  41.917  66.822  1.00  0.00              
ATOM   5591  C   LEU B 152      -0.988  42.873  66.622  1.00  0.00              
ATOM   5592  O   LEU B 152      -0.828  43.947  66.047  1.00  0.00              
ATOM   5593  CB  LEU B 152       0.944  42.238  68.119  1.00  0.00              
ATOM   5594  CG  LEU B 152       2.137  41.323  68.423  1.00  0.00              
ATOM   5595  CD1 LEU B 152       2.857  41.803  69.676  1.00  0.00              
ATOM   5596  CD2 LEU B 152       1.650  39.892  68.596  1.00  0.00              
ATOM   5608  N   ASN B 153      -2.170  42.470  67.079  1.00  0.00              
ATOM   5609  CA  ASN B 153      -3.356  43.312  66.964  1.00  0.00              
ATOM   5610  C   ASN B 153      -3.672  43.795  68.378  1.00  0.00              
ATOM   5611  O   ASN B 153      -3.830  42.986  69.278  1.00  0.00              
ATOM   5612  CB  ASN B 153      -4.537  42.587  66.345  1.00  0.00              
ATOM   5613  CG  ASN B 153      -5.767  43.440  66.209  1.00  0.00              
ATOM   5614  OD1 ASN B 153      -5.692  44.674  66.177  1.00  0.00              
ATOM   5615  ND2 ASN B 153      -6.905  42.794  66.211  1.00  0.00              
ATOM   5622  N   ALA B 154      -3.763  45.110  68.567  1.00  0.00              
ATOM   5623  CA  ALA B 154      -4.021  45.690  69.891  1.00  0.00              
ATOM   5624  C   ALA B 154      -5.215  45.117  70.638  1.00  0.00              
ATOM   5625  O   ALA B 154      -5.217  45.081  71.866  1.00  0.00              
ATOM   5626  CB  ALA B 154      -4.192  47.196  69.756  1.00  0.00              
ATOM   5632  N   LEU B 155      -6.234  44.676  69.910  1.00  0.00              
ATOM   5633  CA  LEU B 155      -7.420  44.123  70.550  1.00  0.00              
ATOM   5634  C   LEU B 155      -7.084  42.856  71.339  1.00  0.00              
ATOM   5635  O   LEU B 155      -7.849  42.440  72.205  1.00  0.00              
ATOM   5636  CB  LEU B 155      -8.498  43.830  69.499  1.00  0.00              
ATOM   5637  CG  LEU B 155      -9.214  45.065  68.937  1.00  0.00              
ATOM   5638  CD1 LEU B 155     -10.162  44.655  67.818  1.00  0.00              
ATOM   5639  CD2 LEU B 155      -9.972  45.766  70.055  1.00  0.00              
ATOM   5651  N   ASP B 156      -5.938  42.249  71.036  1.00  0.00              
ATOM   5652  CA  ASP B 156      -5.504  41.045  71.743  1.00  0.00              
ATOM   5653  C   ASP B 156      -4.741  41.387  73.017  1.00  0.00              
ATOM   5654  O   ASP B 156      -4.356  40.486  73.777  1.00  0.00              
ATOM   5655  CB  ASP B 156      -4.635  40.174  70.832  1.00  0.00              
ATOM   5656  CG  ASP B 156      -5.418  39.332  69.834  1.00  0.00              
ATOM   5657  OD1 ASP B 156      -6.604  39.184  70.012  1.00  0.00              
ATOM   5658  OD2 ASP B 156      -4.861  38.976  68.823  1.00  0.00              
ATOM   5663  N   TYR B 157      -4.527  42.676  73.265  1.00  0.00              
ATOM   5664  CA  TYR B 157      -3.787  43.070  74.453  1.00  0.00              
ATOM   5665  C   TYR B 157      -4.430  44.109  75.372  1.00  0.00              
ATOM   5666  O   TYR B 157      -3.759  45.011  75.877  1.00  0.00              
ATOM   5667  CB  TYR B 157      -2.412  43.584  74.020  1.00  0.00              
ATOM   5668  CG  TYR B 157      -1.567  42.551  73.308  1.00  0.00              
ATOM   5669  CD1 TYR B 157      -1.389  42.600  71.934  1.00  0.00              
ATOM   5670  CD2 TYR B 157      -0.949  41.530  74.015  1.00  0.00              
ATOM   5671  CE1 TYR B 157      -0.619  41.658  71.279  1.00  0.00              
ATOM   5672  CE2 TYR B 157      -0.176  40.583  73.371  1.00  0.00              
ATOM   5673  CZ  TYR B 157      -0.013  40.651  72.002  1.00  0.00              
ATOM   5674  OH  TYR B 157       0.757  39.711  71.356  1.00  0.00              
ATOM   5684  N   GLY B 158      -5.729  43.949  75.596  1.00  0.00              
ATOM   5685  CA  GLY B 158      -6.461  44.831  76.487  1.00  0.00              
ATOM   5686  C   GLY B 158      -6.900  46.198  75.990  1.00  0.00              
ATOM   5687  O   GLY B 158      -7.434  46.985  76.771  1.00  0.00              
ATOM   5691  N   ILE B 159      -6.696  46.496  74.712  1.00  0.00              
ATOM   5692  CA  ILE B 159      -7.095  47.800  74.176  1.00  0.00              
ATOM   5693  C   ILE B 159      -8.112  47.628  73.059  1.00  0.00              
ATOM   5694  O   ILE B 159      -7.872  46.908  72.095  1.00  0.00              
ATOM   5695  CB  ILE B 159      -5.889  48.594  73.643  1.00  0.00              
ATOM   5696  CG1 ILE B 159      -4.849  48.792  74.748  1.00  0.00              
ATOM   5697  CG2 ILE B 159      -6.340  49.936  73.085  1.00  0.00              
ATOM   5698  CD1 ILE B 159      -5.354  49.594  75.926  1.00  0.00              
ATOM   5710  N   PRO B 160      -9.264  48.301  73.168  1.00  0.00              
ATOM   5711  CA  PRO B 160     -10.308  48.189  72.147  1.00  0.00              
ATOM   5712  C   PRO B 160     -10.059  48.938  70.846  1.00  0.00              
ATOM   5713  O   PRO B 160     -10.737  49.920  70.564  1.00  0.00              
ATOM   5714  CB  PRO B 160     -11.547  48.734  72.864  1.00  0.00              
ATOM   5715  CG  PRO B 160     -11.013  49.770  73.793  1.00  0.00              
ATOM   5716  CD  PRO B 160      -9.707  49.217  74.299  1.00  0.00              
ATOM   5724  N   GLN B 161      -9.091  48.472  70.060  1.00  0.00              
ATOM   5725  CA  GLN B 161      -8.802  49.082  68.763  1.00  0.00              
ATOM   5726  C   GLN B 161      -8.224  48.023  67.824  1.00  0.00              
ATOM   5727  O   GLN B 161      -7.332  47.268  68.214  1.00  0.00              
ATOM   5728  CB  GLN B 161      -7.822  50.249  68.911  1.00  0.00              
ATOM   5729  CG  GLN B 161      -7.367  50.851  67.593  1.00  0.00              
ATOM   5730  CD  GLN B 161      -6.428  52.027  67.787  1.00  0.00              
ATOM   5731  OE1 GLN B 161      -5.254  51.852  68.124  1.00  0.00              
ATOM   5732  NE2 GLN B 161      -6.942  53.234  67.579  1.00  0.00              
ATOM   5741  N   LYS B 162      -8.734  47.961  66.595  1.00  0.00              
ATOM   5742  CA  LYS B 162      -8.251  46.992  65.613  1.00  0.00              
ATOM   5743  C   LYS B 162      -7.000  47.517  64.911  1.00  0.00              
ATOM   5744  O   LYS B 162      -6.987  47.686  63.692  1.00  0.00              
ATOM   5745  CB  LYS B 162      -9.340  46.674  64.587  1.00  0.00              
ATOM   5746  CG  LYS B 162      -8.901  45.731  63.475  1.00  0.00              
ATOM   5747  CD  LYS B 162     -10.063  45.374  62.561  1.00  0.00              
ATOM   5748  CE  LYS B 162      -9.635  44.398  61.475  1.00  0.00              
ATOM   5749  NZ  LYS B 162     -10.763  44.037  60.574  1.00  0.00              
ATOM   5763  N   ARG B 163      -5.943  47.765  65.673  1.00  0.00              
ATOM   5764  CA  ARG B 163      -4.710  48.274  65.094  1.00  0.00              
ATOM   5765  C   ARG B 163      -3.677  47.164  64.976  1.00  0.00              
ATOM   5766  O   ARG B 163      -3.072  46.757  65.968  1.00  0.00              
ATOM   5767  CB  ARG B 163      -4.164  49.471  65.858  1.00  0.00              
ATOM   5768  CG  ARG B 163      -3.060  50.236  65.144  1.00  0.00              
ATOM   5769  CD  ARG B 163      -2.557  51.420  65.886  1.00  0.00              
ATOM   5770  NE  ARG B 163      -1.437  52.097  65.253  1.00  0.00              
ATOM   5771  CZ  ARG B 163      -1.552  53.016  64.275  1.00  0.00              
ATOM   5772  NH1 ARG B 163      -2.729  53.344  63.789  1.00  0.00              
ATOM   5773  NH2 ARG B 163      -0.447  53.563  63.799  1.00  0.00              
ATOM   5787  N   GLU B 164      -3.498  46.678  63.752  1.00  0.00              
ATOM   5788  CA  GLU B 164      -2.550  45.613  63.466  1.00  0.00              
ATOM   5789  C   GLU B 164      -1.242  46.247  63.033  1.00  0.00              
ATOM   5790  O   GLU B 164      -1.200  47.009  62.070  1.00  0.00              
ATOM   5791  CB  GLU B 164      -3.081  44.669  62.385  1.00  0.00              
ATOM   5792  CG  GLU B 164      -4.279  43.834  62.813  1.00  0.00              
ATOM   5793  CD  GLU B 164      -4.743  42.934  61.701  1.00  0.00              
ATOM   5794  OE1 GLU B 164      -4.146  42.962  60.651  1.00  0.00              
ATOM   5795  OE2 GLU B 164      -5.621  42.138  61.935  1.00  0.00              
ATOM   5802  N   ARG B 165      -0.175  45.926  63.745  1.00  0.00              
ATOM   5803  CA  ARG B 165       1.129  46.487  63.440  1.00  0.00              
ATOM   5804  C   ARG B 165       2.195  45.402  63.482  1.00  0.00              
ATOM   5805  O   ARG B 165       2.015  44.380  64.123  1.00  0.00              
ATOM   5806  CB  ARG B 165       1.481  47.659  64.344  1.00  0.00              
ATOM   5807  CG  ARG B 165       0.395  48.716  64.473  1.00  0.00              
ATOM   5808  CD  ARG B 165       0.265  49.607  63.291  1.00  0.00              
ATOM   5809  NE  ARG B 165       1.417  50.461  63.051  1.00  0.00              
ATOM   5810  CZ  ARG B 165       1.583  51.231  61.958  1.00  0.00              
ATOM   5811  NH1 ARG B 165       0.697  51.230  60.987  1.00  0.00              
ATOM   5812  NH2 ARG B 165       2.675  51.970  61.876  1.00  0.00              
ATOM   5826  N   ILE B 166       3.296  45.622  62.774  1.00  0.00              
ATOM   5827  CA  ILE B 166       4.377  44.656  62.781  1.00  0.00              
ATOM   5828  C   ILE B 166       5.418  45.165  63.764  1.00  0.00              
ATOM   5829  O   ILE B 166       5.822  46.321  63.702  1.00  0.00              
ATOM   5830  CB  ILE B 166       5.007  44.461  61.390  1.00  0.00              
ATOM   5831  CG1 ILE B 166       6.040  43.331  61.426  1.00  0.00              
ATOM   5832  CG2 ILE B 166       5.645  45.755  60.908  1.00  0.00              
ATOM   5833  CD1 ILE B 166       6.489  42.871  60.057  1.00  0.00              
ATOM   5845  N   TYR B 167       5.823  44.305  64.692  1.00  0.00              
ATOM   5846  CA  TYR B 167       6.821  44.672  65.686  1.00  0.00              
ATOM   5847  C   TYR B 167       8.104  43.870  65.433  1.00  0.00              
ATOM   5848  O   TYR B 167       8.073  42.641  65.344  1.00  0.00              
ATOM   5849  CB  TYR B 167       6.297  44.423  67.102  1.00  0.00              
ATOM   5850  CG  TYR B 167       5.143  45.319  67.495  1.00  0.00              
ATOM   5851  CD1 TYR B 167       3.830  44.928  67.276  1.00  0.00              
ATOM   5852  CD2 TYR B 167       5.370  46.553  68.085  1.00  0.00              
ATOM   5853  CE1 TYR B 167       2.773  45.742  67.632  1.00  0.00              
ATOM   5854  CE2 TYR B 167       4.321  47.376  68.446  1.00  0.00              
ATOM   5855  CZ  TYR B 167       3.023  46.967  68.218  1.00  0.00              
ATOM   5856  OH  TYR B 167       1.974  47.782  68.576  1.00  0.00              
ATOM   5866  N   MET B 168       9.221  44.580  65.321  1.00  0.00              
ATOM   5867  CA  MET B 168      10.509  43.958  65.045  1.00  0.00              
ATOM   5868  C   MET B 168      11.513  44.154  66.172  1.00  0.00              
ATOM   5869  O   MET B 168      11.946  45.277  66.458  1.00  0.00              
ATOM   5870  CB  MET B 168      11.080  44.511  63.740  1.00  0.00              
ATOM   5871  CG  MET B 168      10.248  44.194  62.505  1.00  0.00              
ATOM   5872  SD  MET B 168      10.923  44.934  61.005  1.00  0.00              
ATOM   5873  CE  MET B 168      10.388  46.632  61.195  1.00  0.00              
ATOM   5883  N   ILE B 169      11.881  43.042  66.801  1.00  0.00              
ATOM   5884  CA  ILE B 169      12.821  43.030  67.912  1.00  0.00              
ATOM   5885  C   ILE B 169      14.111  42.339  67.468  1.00  0.00              
ATOM   5886  O   ILE B 169      14.088  41.187  67.028  1.00  0.00              
ATOM   5887  CB  ILE B 169      12.245  42.314  69.147  1.00  0.00              
ATOM   5888  CG1 ILE B 169      11.131  43.153  69.780  1.00  0.00              
ATOM   5889  CG2 ILE B 169      13.344  42.033  70.160  1.00  0.00              
ATOM   5890  CD1 ILE B 169       9.751  42.829  69.257  1.00  0.00              
ATOM   5902  N   CYS B 170      15.233  43.034  67.603  1.00  0.00              
ATOM   5903  CA  CYS B 170      16.521  42.485  67.204  1.00  0.00              
ATOM   5904  C   CYS B 170      17.526  42.535  68.346  1.00  0.00              
ATOM   5905  O   CYS B 170      17.779  43.600  68.914  1.00  0.00              
ATOM   5906  CB  CYS B 170      16.948  43.419  66.071  1.00  0.00              
ATOM   5907  SG  CYS B 170      15.705  43.642  64.776  1.00  0.00              
ATOM   5913  N   PHE B 171      18.107  41.382  68.665  1.00  0.00              
ATOM   5914  CA  PHE B 171      19.098  41.269  69.734  1.00  0.00              
ATOM   5915  C   PHE B 171      20.496  41.137  69.149  1.00  0.00              
ATOM   5916  O   PHE B 171      20.689  40.479  68.130  1.00  0.00              
ATOM   5917  CB  PHE B 171      18.788  40.074  70.637  1.00  0.00              
ATOM   5918  CG  PHE B 171      17.522  40.227  71.431  1.00  0.00              
ATOM   5919  CD1 PHE B 171      16.322  39.716  70.957  1.00  0.00              
ATOM   5920  CD2 PHE B 171      17.527  40.883  72.653  1.00  0.00              
ATOM   5921  CE1 PHE B 171      15.157  39.857  71.687  1.00  0.00              
ATOM   5922  CE2 PHE B 171      16.364  41.024  73.385  1.00  0.00              
ATOM   5923  CZ  PHE B 171      15.178  40.511  72.901  1.00  0.00              
ATOM   5933  N   ARG B 172      21.472  41.763  69.790  1.00  0.00              
ATOM   5934  CA  ARG B 172      22.846  41.673  69.312  1.00  0.00              
ATOM   5935  C   ARG B 172      23.202  40.191  69.480  1.00  0.00              
ATOM   5936  O   ARG B 172      22.931  39.601  70.526  1.00  0.00              
ATOM   5937  CB  ARG B 172      23.814  42.614  70.014  1.00  0.00              
ATOM   5938  CG  ARG B 172      25.229  42.606  69.460  1.00  0.00              
ATOM   5939  CD  ARG B 172      26.156  43.551  70.135  1.00  0.00              
ATOM   5940  NE  ARG B 172      27.513  43.541  69.611  1.00  0.00              
ATOM   5941  CZ  ARG B 172      28.516  44.313  70.072  1.00  0.00              
ATOM   5942  NH1 ARG B 172      28.314  45.183  71.036  1.00  0.00              
ATOM   5943  NH2 ARG B 172      29.707  44.190  69.511  1.00  0.00              
ATOM   5957  N   ASN B 173      23.793  39.588  68.457  1.00  0.00              
ATOM   5958  CA  ASN B 173      24.121  38.163  68.520  1.00  0.00              
ATOM   5959  C   ASN B 173      24.992  37.677  69.678  1.00  0.00              
ATOM   5960  O   ASN B 173      24.823  36.543  70.128  1.00  0.00              
ATOM   5961  CB  ASN B 173      24.774  37.738  67.218  1.00  0.00              
ATOM   5962  CG  ASN B 173      23.816  37.646  66.062  1.00  0.00              
ATOM   5963  OD1 ASN B 173      22.596  37.568  66.246  1.00  0.00              
ATOM   5964  ND2 ASN B 173      24.367  37.573  64.877  1.00  0.00              
ATOM   5971  N   ASP B 174      25.919  38.501  70.158  1.00  0.00              
ATOM   5972  CA  ASP B 174      26.772  38.071  71.266  1.00  0.00              
ATOM   5973  C   ASP B 174      25.926  37.836  72.505  1.00  0.00              
ATOM   5974  O   ASP B 174      26.316  37.084  73.396  1.00  0.00              
ATOM   5975  CB  ASP B 174      27.861  39.107  71.555  1.00  0.00              
ATOM   5976  CG  ASP B 174      28.970  39.161  70.513  1.00  0.00              
ATOM   5977  OD1 ASP B 174      29.038  38.271  69.699  1.00  0.00              
ATOM   5978  OD2 ASP B 174      29.639  40.165  70.439  1.00  0.00              
ATOM   5983  N   LEU B 175      24.775  38.498  72.567  1.00  0.00              
ATOM   5984  CA  LEU B 175      23.861  38.319  73.685  1.00  0.00              
ATOM   5985  C   LEU B 175      22.995  37.148  73.261  1.00  0.00              
ATOM   5986  O   LEU B 175      21.833  37.335  72.876  1.00  0.00              
ATOM   5987  CB  LEU B 175      23.033  39.578  73.968  1.00  0.00              
ATOM   5988  CG  LEU B 175      23.846  40.827  74.333  1.00  0.00              
ATOM   5989  CD1 LEU B 175      22.915  42.011  74.555  1.00  0.00              
ATOM   5990  CD2 LEU B 175      24.672  40.549  75.581  1.00  0.00              
ATOM   6002  N   ASN B 176      23.561  35.953  73.305  1.00  0.00              
ATOM   6003  CA  ASN B 176      22.868  34.734  72.913  1.00  0.00              
ATOM   6004  C   ASN B 176      21.449  34.627  73.434  1.00  0.00              
ATOM   6005  O   ASN B 176      21.136  33.713  74.196  1.00  0.00              
ATOM   6006  CB  ASN B 176      23.655  33.510  73.345  1.00  0.00              
ATOM   6007  CG  ASN B 176      24.924  33.301  72.566  1.00  0.00              
ATOM   6008  OD1 ASN B 176      25.067  33.777  71.434  1.00  0.00              
ATOM   6009  ND2 ASN B 176      25.812  32.523  73.132  1.00  0.00              
ATOM   6016  N   ILE B 177      20.583  35.542  73.005  1.00  0.00              
ATOM   6017  CA  ILE B 177      19.197  35.542  73.454  1.00  0.00              
ATOM   6018  C   ILE B 177      18.389  34.546  72.643  1.00  0.00              
ATOM   6019  O   ILE B 177      18.115  34.769  71.467  1.00  0.00              
ATOM   6020  CB  ILE B 177      18.554  36.936  73.337  1.00  0.00              
ATOM   6021  CG1 ILE B 177      19.269  37.932  74.254  1.00  0.00              
ATOM   6022  CG2 ILE B 177      17.072  36.868  73.671  1.00  0.00              
ATOM   6023  CD1 ILE B 177      19.226  37.554  75.717  1.00  0.00              
ATOM   6035  N   GLN B 178      18.009  33.441  73.274  1.00  0.00              
ATOM   6036  CA  GLN B 178      17.239  32.417  72.590  1.00  0.00              
ATOM   6037  C   GLN B 178      15.856  32.184  73.188  1.00  0.00              
ATOM   6038  O   GLN B 178      15.155  31.259  72.777  1.00  0.00              
ATOM   6039  CB  GLN B 178      18.018  31.099  72.595  1.00  0.00              
ATOM   6040  CG  GLN B 178      19.349  31.159  71.865  1.00  0.00              
ATOM   6041  CD  GLN B 178      20.079  29.830  71.882  1.00  0.00              
ATOM   6042  OE1 GLN B 178      19.582  28.840  72.426  1.00  0.00              
ATOM   6043  NE2 GLN B 178      21.266  29.800  71.288  1.00  0.00              
ATOM   6052  N   ASN B 179      15.448  33.018  74.141  1.00  0.00              
ATOM   6053  CA  ASN B 179      14.130  32.840  74.756  1.00  0.00              
ATOM   6054  C   ASN B 179      13.176  34.022  74.615  1.00  0.00              
ATOM   6055  O   ASN B 179      12.234  34.147  75.400  1.00  0.00              
ATOM   6056  CB  ASN B 179      14.278  32.497  76.227  1.00  0.00              
ATOM   6057  CG  ASN B 179      14.976  31.188  76.476  1.00  0.00              
ATOM   6058  OD1 ASN B 179      14.430  30.110  76.215  1.00  0.00              
ATOM   6059  ND2 ASN B 179      16.147  31.274  77.054  1.00  0.00              
ATOM   6066  N   PHE B 180      13.411  34.907  73.650  1.00  0.00              
ATOM   6067  CA  PHE B 180      12.493  36.021  73.489  1.00  0.00              
ATOM   6068  C   PHE B 180      11.191  35.473  72.952  1.00  0.00              
ATOM   6069  O   PHE B 180      11.190  34.581  72.116  1.00  0.00              
ATOM   6070  CB  PHE B 180      13.064  37.087  72.552  1.00  0.00              
ATOM   6071  CG  PHE B 180      12.080  38.162  72.186  1.00  0.00              
ATOM   6072  CD1 PHE B 180      11.776  39.177  73.081  1.00  0.00              
ATOM   6073  CD2 PHE B 180      11.457  38.161  70.948  1.00  0.00              
ATOM   6074  CE1 PHE B 180      10.871  40.166  72.746  1.00  0.00              
ATOM   6075  CE2 PHE B 180      10.554  39.149  70.609  1.00  0.00              
ATOM   6076  CZ  PHE B 180      10.260  40.153  71.510  1.00  0.00              
ATOM   6086  N   GLN B 181      10.078  36.006  73.435  1.00  0.00              
ATOM   6087  CA  GLN B 181       8.782  35.557  72.961  1.00  0.00              
ATOM   6088  C   GLN B 181       7.870  36.769  72.891  1.00  0.00              
ATOM   6089  O   GLN B 181       8.002  37.698  73.689  1.00  0.00              
ATOM   6090  CB  GLN B 181       8.189  34.488  73.883  1.00  0.00              
ATOM   6091  CG  GLN B 181       8.966  33.183  73.904  1.00  0.00              
ATOM   6092  CD  GLN B 181       8.310  32.133  74.781  1.00  0.00              
ATOM   6093  OE1 GLN B 181       7.219  32.345  75.317  1.00  0.00              
ATOM   6094  NE2 GLN B 181       8.974  30.994  74.935  1.00  0.00              
ATOM   6103  N   PHE B 182       6.969  36.770  71.922  1.00  0.00              
ATOM   6104  CA  PHE B 182       6.025  37.865  71.789  1.00  0.00              
ATOM   6105  C   PHE B 182       4.944  37.604  72.826  1.00  0.00              
ATOM   6106  O   PHE B 182       4.667  36.458  73.154  1.00  0.00              
ATOM   6107  CB  PHE B 182       5.441  37.949  70.377  1.00  0.00              
ATOM   6108  CG  PHE B 182       6.413  38.453  69.349  1.00  0.00              
ATOM   6109  CD1 PHE B 182       7.079  37.570  68.512  1.00  0.00              
ATOM   6110  CD2 PHE B 182       6.662  39.810  69.216  1.00  0.00              
ATOM   6111  CE1 PHE B 182       7.974  38.033  67.565  1.00  0.00              
ATOM   6112  CE2 PHE B 182       7.555  40.276  68.270  1.00  0.00              
ATOM   6113  CZ  PHE B 182       8.211  39.386  67.444  1.00  0.00              
ATOM   6123  N   PRO B 183       4.337  38.668  73.379  1.00  0.00              
ATOM   6124  CA  PRO B 183       3.286  38.545  74.392  1.00  0.00              
ATOM   6125  C   PRO B 183       2.145  37.652  73.914  1.00  0.00              
ATOM   6126  O   PRO B 183       1.744  37.729  72.757  1.00  0.00              
ATOM   6127  CB  PRO B 183       2.825  39.987  74.628  1.00  0.00              
ATOM   6128  CG  PRO B 183       4.007  40.819  74.266  1.00  0.00              
ATOM   6129  CD  PRO B 183       4.636  40.127  73.085  1.00  0.00              
ATOM   6137  N   LYS B 184       1.624  36.810  74.800  1.00  0.00              
ATOM   6138  CA  LYS B 184       0.515  35.932  74.433  1.00  0.00              
ATOM   6139  C   LYS B 184      -0.819  36.678  74.543  1.00  0.00              
ATOM   6140  O   LYS B 184      -1.124  37.286  75.571  1.00  0.00              
ATOM   6141  CB  LYS B 184       0.501  34.684  75.317  1.00  0.00              
ATOM   6142  CG  LYS B 184      -0.585  33.676  74.965  1.00  0.00              
ATOM   6143  CD  LYS B 184      -0.501  32.441  75.849  1.00  0.00              
ATOM   6144  CE  LYS B 184      -1.588  31.434  75.500  1.00  0.00              
ATOM   6145  NZ  LYS B 184      -1.513  30.216  76.351  1.00  0.00              
ATOM   6159  N   PRO B 185      -1.638  36.631  73.486  1.00  0.00              
ATOM   6160  CA  PRO B 185      -2.934  37.317  73.506  1.00  0.00              
ATOM   6161  C   PRO B 185      -3.802  36.889  74.681  1.00  0.00              
ATOM   6162  O   PRO B 185      -3.676  35.773  75.185  1.00  0.00              
ATOM   6163  CB  PRO B 185      -3.571  36.941  72.164  1.00  0.00              
ATOM   6164  CG  PRO B 185      -2.414  36.617  71.282  1.00  0.00              
ATOM   6165  CD  PRO B 185      -1.406  35.945  72.176  1.00  0.00              
ATOM   6173  N   PHE B 186      -4.676  37.786  75.123  1.00  0.00              
ATOM   6174  CA  PHE B 186      -5.585  37.481  76.213  1.00  0.00              
ATOM   6175  C   PHE B 186      -6.941  38.117  75.928  1.00  0.00              
ATOM   6176  O   PHE B 186      -7.045  39.008  75.090  1.00  0.00              
ATOM   6177  CB  PHE B 186      -5.024  37.977  77.547  1.00  0.00              
ATOM   6178  CG  PHE B 186      -4.886  39.471  77.628  1.00  0.00              
ATOM   6179  CD1 PHE B 186      -5.916  40.250  78.135  1.00  0.00              
ATOM   6180  CD2 PHE B 186      -3.728  40.100  77.199  1.00  0.00              
ATOM   6181  CE1 PHE B 186      -5.791  41.624  78.210  1.00  0.00              
ATOM   6182  CE2 PHE B 186      -3.599  41.473  77.274  1.00  0.00              
ATOM   6183  CZ  PHE B 186      -4.633  42.236  77.780  1.00  0.00              
ATOM   6193  N   GLU B 187      -7.983  37.639  76.601  1.00  0.00              
ATOM   6194  CA  GLU B 187      -9.334  38.153  76.382  1.00  0.00              
ATOM   6195  C   GLU B 187      -9.476  39.659  76.583  1.00  0.00              
ATOM   6196  O   GLU B 187      -8.939  40.217  77.541  1.00  0.00              
ATOM   6197  CB  GLU B 187     -10.315  37.426  77.304  1.00  0.00              
ATOM   6198  CG  GLU B 187     -11.769  37.841  77.128  1.00  0.00              
ATOM   6199  CD  GLU B 187     -12.675  37.053  78.032  1.00  0.00              
ATOM   6200  OE1 GLU B 187     -12.185  36.214  78.749  1.00  0.00              
ATOM   6201  OE2 GLU B 187     -13.842  37.365  78.090  1.00  0.00              
ATOM   6208  N   LEU B 188     -10.205  40.302  75.674  1.00  0.00              
ATOM   6209  CA  LEU B 188     -10.452  41.746  75.743  1.00  0.00              
ATOM   6210  C   LEU B 188     -11.713  42.007  76.566  1.00  0.00              
ATOM   6211  O   LEU B 188     -12.800  41.540  76.222  1.00  0.00              
ATOM   6212  CB  LEU B 188     -10.588  42.343  74.337  1.00  0.00              
ATOM   6213  CG  LEU B 188     -10.871  43.850  74.291  1.00  0.00              
ATOM   6214  CD1 LEU B 188      -9.689  44.620  74.864  1.00  0.00              
ATOM   6215  CD2 LEU B 188     -11.146  44.273  72.856  1.00  0.00              
ATOM   6227  N   ASN B 189     -11.569  42.772  77.641  1.00  0.00              
ATOM   6228  CA  ASN B 189     -12.690  43.082  78.529  1.00  0.00              
ATOM   6229  C   ASN B 189     -13.035  44.576  78.590  1.00  0.00              
ATOM   6230  O   ASN B 189     -13.800  45.007  79.454  1.00  0.00              
ATOM   6231  CB  ASN B 189     -12.421  42.563  79.930  1.00  0.00              
ATOM   6232  CG  ASN B 189     -11.234  43.201  80.594  1.00  0.00              
ATOM   6233  OD1 ASN B 189     -10.545  44.042  80.005  1.00  0.00              
ATOM   6234  ND2 ASN B 189     -10.942  42.747  81.787  1.00  0.00              
ATOM   6241  N   THR B 190     -12.455  45.361  77.689  1.00  0.00              
ATOM   6242  CA  THR B 190     -12.710  46.797  77.635  1.00  0.00              
ATOM   6243  C   THR B 190     -13.146  47.126  76.219  1.00  0.00              
ATOM   6244  O   THR B 190     -12.566  46.617  75.266  1.00  0.00              
ATOM   6245  CB  THR B 190     -11.474  47.635  78.012  1.00  0.00              
ATOM   6246  OG1 THR B 190     -11.060  47.307  79.345  1.00  0.00              
ATOM   6247  CG2 THR B 190     -11.793  49.120  77.936  1.00  0.00              
ATOM   6255  N   PHE B 191     -14.165  47.968  76.082  1.00  0.00              
ATOM   6256  CA  PHE B 191     -14.666  48.332  74.760  1.00  0.00              
ATOM   6257  C   PHE B 191     -14.760  49.847  74.602  1.00  0.00              
ATOM   6258  O   PHE B 191     -14.604  50.587  75.572  1.00  0.00              
ATOM   6259  CB  PHE B 191     -16.033  47.691  74.512  1.00  0.00              
ATOM   6260  CG  PHE B 191     -16.056  46.206  74.738  1.00  0.00              
ATOM   6261  CD1 PHE B 191     -16.420  45.683  75.970  1.00  0.00              
ATOM   6262  CD2 PHE B 191     -15.713  45.329  73.720  1.00  0.00              
ATOM   6263  CE1 PHE B 191     -16.442  44.317  76.179  1.00  0.00              
ATOM   6264  CE2 PHE B 191     -15.735  43.964  73.926  1.00  0.00              
ATOM   6265  CZ  PHE B 191     -16.099  43.458  75.158  1.00  0.00              
ATOM   6275  N   VAL B 192     -14.998  50.297  73.375  1.00  0.00              
ATOM   6276  CA  VAL B 192     -15.072  51.726  73.093  1.00  0.00              
ATOM   6277  C   VAL B 192     -15.920  52.501  74.092  1.00  0.00              
ATOM   6278  O   VAL B 192     -15.520  53.573  74.553  1.00  0.00              
ATOM   6279  CB  VAL B 192     -15.631  51.978  71.680  1.00  0.00              
ATOM   6280  CG1 VAL B 192     -15.883  53.463  71.464  1.00  0.00              
ATOM   6281  CG2 VAL B 192     -14.675  51.443  70.625  1.00  0.00              
ATOM   6291  N   LYS B 193     -17.083  51.959  74.437  1.00  0.00              
ATOM   6292  CA  LYS B 193     -17.981  52.634  75.370  1.00  0.00              
ATOM   6293  C   LYS B 193     -17.307  52.933  76.702  1.00  0.00              
ATOM   6294  O   LYS B 193     -17.516  53.992  77.289  1.00  0.00              
ATOM   6295  CB  LYS B 193     -19.236  51.791  75.602  1.00  0.00              
ATOM   6296  CG  LYS B 193     -20.270  52.439  76.513  1.00  0.00              
ATOM   6297  CD  LYS B 193     -21.514  51.572  76.642  1.00  0.00              
ATOM   6298  CE  LYS B 193     -22.593  52.270  77.457  1.00  0.00              
ATOM   6299  NZ  LYS B 193     -22.179  52.470  78.873  1.00  0.00              
ATOM   6313  N   ASP B 194     -16.487  52.001  77.171  1.00  0.00              
ATOM   6314  CA  ASP B 194     -15.811  52.172  78.445  1.00  0.00              
ATOM   6315  C   ASP B 194     -14.799  53.313  78.475  1.00  0.00              
ATOM   6316  O   ASP B 194     -14.418  53.772  79.550  1.00  0.00              
ATOM   6317  CB  ASP B 194     -15.115  50.865  78.832  1.00  0.00              
ATOM   6318  CG  ASP B 194     -16.063  49.712  79.132  1.00  0.00              
ATOM   6319  OD1 ASP B 194     -17.007  49.918  79.856  1.00  0.00              
ATOM   6320  OD2 ASP B 194     -15.928  48.682  78.515  1.00  0.00              
ATOM   6325  N   LEU B 195     -14.363  53.783  77.313  1.00  0.00              
ATOM   6326  CA  LEU B 195     -13.364  54.853  77.276  1.00  0.00              
ATOM   6327  C   LEU B 195     -13.898  56.228  76.897  1.00  0.00              
ATOM   6328  O   LEU B 195     -13.175  57.220  76.975  1.00  0.00              
ATOM   6329  CB  LEU B 195     -12.243  54.461  76.305  1.00  0.00              
ATOM   6330  CG  LEU B 195     -11.471  53.190  76.678  1.00  0.00              
ATOM   6331  CD1 LEU B 195     -10.463  52.852  75.588  1.00  0.00              
ATOM   6332  CD2 LEU B 195     -10.772  53.393  78.015  1.00  0.00              
ATOM   6344  N   LEU B 196     -15.155  56.297  76.484  1.00  0.00              
ATOM   6345  CA  LEU B 196     -15.732  57.569  76.071  1.00  0.00              
ATOM   6346  C   LEU B 196     -15.867  58.593  77.198  1.00  0.00              
ATOM   6347  O   LEU B 196     -15.937  58.244  78.383  1.00  0.00              
ATOM   6348  CB  LEU B 196     -17.104  57.317  75.434  1.00  0.00              
ATOM   6349  CG  LEU B 196     -17.101  56.364  74.232  1.00  0.00              
ATOM   6350  CD1 LEU B 196     -18.529  56.096  73.774  1.00  0.00              
ATOM   6351  CD2 LEU B 196     -16.278  56.969  73.105  1.00  0.00              
ATOM   6363  N   LEU B 197     -15.892  59.863  76.813  1.00  0.00              
ATOM   6364  CA  LEU B 197     -16.053  60.956  77.762  1.00  0.00              
ATOM   6365  C   LEU B 197     -17.553  61.222  77.908  1.00  0.00              
ATOM   6366  O   LEU B 197     -18.355  60.719  77.127  1.00  0.00              
ATOM   6367  CB  LEU B 197     -15.305  62.210  77.293  1.00  0.00              
ATOM   6368  CG  LEU B 197     -13.797  62.030  77.081  1.00  0.00              
ATOM   6369  CD1 LEU B 197     -13.182  63.327  76.571  1.00  0.00              
ATOM   6370  CD2 LEU B 197     -13.146  61.603  78.389  1.00  0.00              
ATOM   6382  N   PRO B 198     -17.947  62.002  78.924  1.00  0.00              
ATOM   6383  CA  PRO B 198     -19.366  62.307  79.116  1.00  0.00              
ATOM   6384  C   PRO B 198     -19.870  63.124  77.923  1.00  0.00              
ATOM   6385  O   PRO B 198     -19.110  63.890  77.328  1.00  0.00              
ATOM   6386  CB  PRO B 198     -19.420  63.092  80.430  1.00  0.00              
ATOM   6387  CG  PRO B 198     -18.175  62.699  81.149  1.00  0.00              
ATOM   6388  CD  PRO B 198     -17.135  62.515  80.076  1.00  0.00              
ATOM   6396  N   ASP B 199     -21.145  62.958  77.580  1.00  0.00              
ATOM   6397  CA  ASP B 199     -21.747  63.670  76.456  1.00  0.00              
ATOM   6398  C   ASP B 199     -21.535  65.186  76.500  1.00  0.00              
ATOM   6399  O   ASP B 199     -21.331  65.819  75.459  1.00  0.00              
ATOM   6400  CB  ASP B 199     -23.246  63.365  76.396  1.00  0.00              
ATOM   6401  CG  ASP B 199     -23.583  61.958  75.921  1.00  0.00              
ATOM   6402  OD1 ASP B 199     -22.702  61.289  75.435  1.00  0.00              
ATOM   6403  OD2 ASP B 199     -24.670  61.506  76.190  1.00  0.00              
ATOM   6408  N   SER B 200     -21.580  65.766  77.697  1.00  0.00              
ATOM   6409  CA  SER B 200     -21.413  67.218  77.843  1.00  0.00              
ATOM   6410  C   SER B 200     -20.097  67.719  77.268  1.00  0.00              
ATOM   6411  O   SER B 200     -20.016  68.850  76.780  1.00  0.00              
ATOM   6412  CB  SER B 200     -21.515  67.605  79.306  1.00  0.00              
ATOM   6413  OG  SER B 200     -20.466  67.070  80.066  1.00  0.00              
ATOM   6419  N   GLU B 201     -19.073  66.874  77.318  1.00  0.00              
ATOM   6420  CA  GLU B 201     -17.750  67.246  76.835  1.00  0.00              
ATOM   6421  C   GLU B 201     -17.482  67.007  75.349  1.00  0.00              
ATOM   6422  O   GLU B 201     -16.453  67.444  74.828  1.00  0.00              
ATOM   6423  CB  GLU B 201     -16.695  66.502  77.656  1.00  0.00              
ATOM   6424  CG  GLU B 201     -16.634  66.911  79.121  1.00  0.00              
ATOM   6425  CD  GLU B 201     -15.605  66.110  79.869  1.00  0.00              
ATOM   6426  OE1 GLU B 201     -15.016  65.236  79.280  1.00  0.00              
ATOM   6427  OE2 GLU B 201     -15.326  66.445  80.997  1.00  0.00              
ATOM   6434  N   VAL B 202     -18.402  66.338  74.662  1.00  0.00              
ATOM   6435  CA  VAL B 202     -18.209  66.044  73.246  1.00  0.00              
ATOM   6436  C   VAL B 202     -19.343  66.486  72.325  1.00  0.00              
ATOM   6437  O   VAL B 202     -19.378  66.100  71.156  1.00  0.00              
ATOM   6438  CB  VAL B 202     -17.988  64.534  73.039  1.00  0.00              
ATOM   6439  CG1 VAL B 202     -16.708  64.084  73.728  1.00  0.00              
ATOM   6440  CG2 VAL B 202     -19.179  63.744  73.562  1.00  0.00              
ATOM   6450  N   GLU B 203     -20.264  67.291  72.845  1.00  0.00              
ATOM   6451  CA  GLU B 203     -21.395  67.768  72.052  1.00  0.00              
ATOM   6452  C   GLU B 203     -20.942  68.393  70.740  1.00  0.00              
ATOM   6453  O   GLU B 203     -21.585  68.219  69.715  1.00  0.00              
ATOM   6454  CB  GLU B 203     -22.219  68.779  72.853  1.00  0.00              
ATOM   6455  CG  GLU B 203     -23.031  68.170  73.987  1.00  0.00              
ATOM   6456  CD  GLU B 203     -23.743  69.231  74.779  1.00  0.00              
ATOM   6457  OE1 GLU B 203     -23.546  70.389  74.498  1.00  0.00              
ATOM   6458  OE2 GLU B 203     -24.569  68.884  75.590  1.00  0.00              
ATOM   6465  N   HIS B 204     -19.829  69.115  70.788  1.00  0.00              
ATOM   6466  CA  HIS B 204     -19.294  69.778  69.605  1.00  0.00              
ATOM   6467  C   HIS B 204     -20.304  70.747  69.004  1.00  0.00              
ATOM   6468  O   HIS B 204     -20.770  70.557  67.881  1.00  0.00              
ATOM   6469  CB  HIS B 204     -18.871  68.747  68.554  1.00  0.00              
ATOM   6470  CG  HIS B 204     -17.668  67.947  68.946  1.00  0.00              
ATOM   6471  ND1 HIS B 204     -17.247  66.840  68.238  1.00  0.00              
ATOM   6472  CD2 HIS B 204     -16.796  68.092  69.971  1.00  0.00              
ATOM   6473  CE1 HIS B 204     -16.167  66.340  68.812  1.00  0.00              
ATOM   6474  NE2 HIS B 204     -15.873  67.080  69.865  1.00  0.00              
ATOM   6482  N   LEU B 205     -20.639  71.788  69.759  1.00  0.00              
ATOM   6483  CA  LEU B 205     -21.592  72.792  69.301  1.00  0.00              
ATOM   6484  C   LEU B 205     -20.913  73.752  68.334  1.00  0.00              
ATOM   6485  O   LEU B 205     -21.579  74.478  67.595  1.00  0.00              
ATOM   6486  CB  LEU B 205     -22.186  73.554  70.492  1.00  0.00              
ATOM   6487  CG  LEU B 205     -23.034  72.709  71.451  1.00  0.00              
ATOM   6488  CD1 LEU B 205     -23.476  73.552  72.639  1.00  0.00              
ATOM   6489  CD2 LEU B 205     -24.239  72.152  70.707  1.00  0.00              
ATOM   6501  N   VAL B 206     -19.585  73.752  68.342  1.00  0.00              
ATOM   6502  CA  VAL B 206     -18.813  74.621  67.462  1.00  0.00              
ATOM   6503  C   VAL B 206     -17.892  73.787  66.581  1.00  0.00              
ATOM   6504  O   VAL B 206     -17.339  72.780  67.023  1.00  0.00              
ATOM   6505  CB  VAL B 206     -17.975  75.642  68.255  1.00  0.00              
ATOM   6506  CG1 VAL B 206     -17.136  76.490  67.311  1.00  0.00              
ATOM   6507  CG2 VAL B 206     -18.876  76.525  69.105  1.00  0.00              
ATOM   6517  N   ILE B 207     -17.732  74.211  65.332  1.00  0.00              
ATOM   6518  CA  ILE B 207     -16.874  73.506  64.387  1.00  0.00              
ATOM   6519  C   ILE B 207     -15.420  73.900  64.615  1.00  0.00              
ATOM   6520  O   ILE B 207     -15.031  75.043  64.374  1.00  0.00              
ATOM   6521  CB  ILE B 207     -17.263  73.802  62.927  1.00  0.00              
ATOM   6522  CG1 ILE B 207     -18.695  73.336  62.651  1.00  0.00              
ATOM   6523  CG2 ILE B 207     -16.288  73.132  61.971  1.00  0.00              
ATOM   6524  CD1 ILE B 207     -19.237  73.787  61.314  1.00  0.00              
ATOM   6536  N   ASP B 208     -14.620  72.946  65.079  1.00  0.00              
ATOM   6537  CA  ASP B 208     -13.205  73.191  65.336  1.00  0.00              
ATOM   6538  C   ASP B 208     -12.356  72.991  64.087  1.00  0.00              
ATOM   6539  O   ASP B 208     -12.615  72.093  63.286  1.00  0.00              
ATOM   6540  CB  ASP B 208     -12.703  72.279  66.458  1.00  0.00              
ATOM   6541  CG  ASP B 208     -13.222  72.641  67.843  1.00  0.00              
ATOM   6542  OD1 ASP B 208     -13.761  73.712  67.993  1.00  0.00              
ATOM   6543  OD2 ASP B 208     -13.219  71.788  68.698  1.00  0.00              
ATOM   6548  N   ARG B 209     -11.341  73.833  63.927  1.00  0.00              
ATOM   6549  CA  ARG B 209     -10.449  73.748  62.777  1.00  0.00              
ATOM   6550  C   ARG B 209      -8.998  73.605  63.219  1.00  0.00              
ATOM   6551  O   ARG B 209      -8.270  72.744  62.723  1.00  0.00              
ATOM   6552  CB  ARG B 209     -10.629  74.919  61.822  1.00  0.00              
ATOM   6553  CG  ARG B 209     -11.974  74.967  61.115  1.00  0.00              
ATOM   6554  CD  ARG B 209     -12.099  76.053  60.110  1.00  0.00              
ATOM   6555  NE  ARG B 209     -12.004  77.396  60.659  1.00  0.00              
ATOM   6556  CZ  ARG B 209     -13.031  78.074  61.207  1.00  0.00              
ATOM   6557  NH1 ARG B 209     -14.239  77.555  61.247  1.00  0.00              
ATOM   6558  NH2 ARG B 209     -12.799  79.285  61.682  1.00  0.00              
ATOM   6572  N   GLY B 210      -8.583  74.453  64.153  1.00  0.00              
ATOM   6573  CA  GLY B 210      -7.218  74.419  64.667  1.00  0.00              
ATOM   6574  C   GLY B 210      -6.214  74.919  63.636  1.00  0.00              
ATOM   6575  O   GLY B 210      -6.594  75.452  62.593  1.00  0.00              
ATOM   6579  N   GLY B 211      -4.931  74.743  63.933  1.00  0.00              
ATOM   6580  CA  GLY B 211      -3.870  75.171  63.030  1.00  0.00              
ATOM   6581  C   GLY B 211      -3.300  76.504  63.500  1.00  0.00              
ATOM   6582  O   GLY B 211      -2.144  76.826  63.228  1.00  0.00              
ATOM   6586  N   GLY B 212      -4.119  77.274  64.209  1.00  0.00              
ATOM   6587  CA  GLY B 212      -3.697  78.572  64.722  1.00  0.00              
ATOM   6588  C   GLY B 212      -3.049  78.422  66.092  1.00  0.00              
ATOM   6589  O   GLY B 212      -3.187  77.388  66.745  1.00  0.00              
ATOM   6593  N   GLY B 213      -2.340  79.460  66.523  1.00  0.00              
ATOM   6594  CA  GLY B 213      -1.673  79.448  67.819  1.00  0.00              
ATOM   6595  C   GLY B 213      -0.163  79.375  67.627  1.00  0.00              
ATOM   6596  O   GLY B 213       0.580  80.198  68.161  1.00  0.00              
ATOM   6600  N   SER B 214       0.284  78.386  66.861  1.00  0.00              
ATOM   6601  CA  SER B 214       1.706  78.207  66.594  1.00  0.00              
ATOM   6602  C   SER B 214       1.962  77.998  65.107  1.00  0.00              
ATOM   6603  O   SER B 214       1.086  77.537  64.375  1.00  0.00              
ATOM   6604  CB  SER B 214       2.245  77.037  67.393  1.00  0.00              
ATOM   6605  OG  SER B 214       3.607  76.817  67.152  1.00  0.00              
ATOM   6611  N   GLY B 215       3.168  78.339  64.666  1.00  0.00              
ATOM   6612  CA  GLY B 215       3.543  78.185  63.265  1.00  0.00              
ATOM   6613  C   GLY B 215       4.279  76.870  63.040  1.00  0.00              
ATOM   6614  O   GLY B 215       4.452  76.078  63.967  1.00  0.00              
ATOM   6618  N   GLY B 216       4.709  76.643  61.804  1.00  0.00              
ATOM   6619  CA  GLY B 216       5.431  75.425  61.456  1.00  0.00              
ATOM   6620  C   GLY B 216       6.934  75.629  61.600  1.00  0.00              
ATOM   6621  O   GLY B 216       7.393  76.726  61.917  1.00  0.00              
ATOM   6625  N   GLY B 217       7.724  74.550  61.336  1.00  0.00              
ATOM   6626  CA  GLY B 217       9.168  74.664  61.503  1.00  0.00              
ATOM   6627  C   GLY B 217       9.784  75.446  60.349  1.00  0.00              
ATOM   6628  O   GLY B 217       9.292  75.399  59.222  1.00  0.00              
ATOM   6632  N   GLY B 218      10.863  76.166  60.638  1.00  0.00              
ATOM   6633  CA  GLY B 218      11.551  76.956  59.625  1.00  0.00              
ATOM   6634  C   GLY B 218      12.149  76.035  58.570  1.00  0.00              
ATOM   6635  O   GLY B 218      12.486  76.472  57.469  1.00  0.00              
ATOM   6639  N   SER B 219      12.279  74.758  58.912  1.00  0.00              
ATOM   6640  CA  SER B 219      12.833  73.771  57.993  1.00  0.00              
ATOM   6641  C   SER B 219      11.749  73.126  57.139  1.00  0.00              
ATOM   6642  O   SER B 219      12.044  72.382  56.203  1.00  0.00              
ATOM   6643  CB  SER B 219      13.592  72.711  58.767  1.00  0.00              
ATOM   6644  OG  SER B 219      12.746  71.946  59.580  1.00  0.00              
ATOM   6650  N   GLY B 220      10.495  73.414  57.467  1.00  0.00              
ATOM   6651  CA  GLY B 220       9.364  72.866  56.727  1.00  0.00              
ATOM   6652  C   GLY B 220       8.801  71.627  57.411  1.00  0.00              
ATOM   6653  O   GLY B 220       7.619  71.311  57.270  1.00  0.00              
ATOM   6657  N   GLY B 221       9.653  70.928  58.153  1.00  0.00              
ATOM   6658  CA  GLY B 221       9.241  69.724  58.864  1.00  0.00              
ATOM   6659  C   GLY B 221       8.725  68.665  57.898  1.00  0.00              
ATOM   6660  O   GLY B 221       7.834  67.885  58.235  1.00  0.00              
ATOM   6664  N   GLY B 222       9.290  68.643  56.696  1.00  0.00              
ATOM   6665  CA  GLY B 222       8.890  67.676  55.680  1.00  0.00              
ATOM   6666  C   GLY B 222       7.420  67.831  55.312  1.00  0.00              
ATOM   6667  O   GLY B 222       6.738  66.850  55.017  1.00  0.00              
ATOM   6671  N   GLY B 223       6.938  69.069  55.331  1.00  0.00              
ATOM   6672  CA  GLY B 223       5.548  69.355  54.995  1.00  0.00              
ATOM   6673  C   GLY B 223       5.228  68.940  53.564  1.00  0.00              
ATOM   6674  O   GLY B 223       4.065  68.904  53.164  1.00  0.00              
ATOM   6678  N   SER B 224       6.267  68.629  52.797  1.00  0.00              
ATOM   6679  CA  SER B 224       6.098  68.212  51.410  1.00  0.00              
ATOM   6680  C   SER B 224       5.483  66.820  51.336  1.00  0.00              
ATOM   6681  O   SER B 224       5.788  65.951  52.152  1.00  0.00              
ATOM   6682  CB  SER B 224       7.430  68.243  50.686  1.00  0.00              
ATOM   6683  OG  SER B 224       7.328  67.762  49.374  1.00  0.00              
ATOM   6689  N   CYS B 225       4.614  66.615  50.352  1.00  0.00              
ATOM   6690  CA  CYS B 225       3.956  65.327  50.166  1.00  0.00              
ATOM   6691  C   CYS B 225       4.779  64.451  49.230  1.00  0.00              
ATOM   6692  O   CYS B 225       5.852  64.847  48.775  1.00  0.00              
ATOM   6693  CB  CYS B 225       2.624  65.710  49.521  1.00  0.00              
ATOM   6694  SG  CYS B 225       1.437  66.477  50.651  1.00  0.00              
ATOM   6700  N   GLU B 226       4.270  63.257  48.946  1.00  0.00              
ATOM   6701  CA  GLU B 226       4.954  62.322  48.061  1.00  0.00              
ATOM   6702  C   GLU B 226       4.513  62.554  46.621  1.00  0.00              
ATOM   6703  O   GLU B 226       5.054  61.954  45.692  1.00  0.00              
ATOM   6704  CB  GLU B 226       4.678  60.876  48.478  1.00  0.00              
ATOM   6705  CG  GLU B 226       3.290  60.370  48.111  1.00  0.00              
ATOM   6706  CD  GLU B 226       2.247  60.902  49.054  1.00  0.00              
ATOM   6707  OE1 GLU B 226       2.603  61.613  49.963  1.00  0.00              
ATOM   6708  OE2 GLU B 226       1.084  60.692  48.802  1.00  0.00              
ATOM   6715  N   LYS B 227       3.529  63.428  46.443  1.00  0.00              
ATOM   6716  CA  LYS B 227       3.016  63.744  45.115  1.00  0.00              
ATOM   6717  C   LYS B 227       3.584  65.068  44.619  1.00  0.00              
ATOM   6718  O   LYS B 227       2.882  66.079  44.577  1.00  0.00              
ATOM   6719  CB  LYS B 227       1.487  63.795  45.126  1.00  0.00              
ATOM   6720  CG  LYS B 227       0.816  62.472  45.471  1.00  0.00              
ATOM   6721  CD  LYS B 227       1.058  61.430  44.390  1.00  0.00              
ATOM   6722  CE  LYS B 227       0.291  61.761  43.119  1.00  0.00              
ATOM   6723  NZ  LYS B 227       0.516  60.748  42.052  1.00  0.00              
ATOM   6737  N   PRO B 228       4.859  65.056  44.245  1.00  0.00              
ATOM   6738  CA  PRO B 228       5.523  66.256  43.747  1.00  0.00              
ATOM   6739  C   PRO B 228       5.048  66.604  42.343  1.00  0.00              
ATOM   6740  O   PRO B 228       4.840  65.721  41.509  1.00  0.00              
ATOM   6741  CB  PRO B 228       7.013  65.902  43.780  1.00  0.00              
ATOM   6742  CG  PRO B 228       7.045  64.417  43.655  1.00  0.00              
ATOM   6743  CD  PRO B 228       5.809  63.930  44.364  1.00  0.00              
ATOM   6751  N   TYR B 229       4.878  67.896  42.083  1.00  0.00              
ATOM   6752  CA  TYR B 229       4.456  68.364  40.770  1.00  0.00              
ATOM   6753  C   TYR B 229       5.234  69.605  40.350  1.00  0.00              
ATOM   6754  O   TYR B 229       5.843  70.278  41.182  1.00  0.00              
ATOM   6755  CB  TYR B 229       2.954  68.659  40.765  1.00  0.00              
ATOM   6756  CG  TYR B 229       2.093  67.461  41.100  1.00  0.00              
ATOM   6757  CD1 TYR B 229       1.724  67.192  42.409  1.00  0.00              
ATOM   6758  CD2 TYR B 229       1.650  66.603  40.104  1.00  0.00              
ATOM   6759  CE1 TYR B 229       0.939  66.099  42.721  1.00  0.00              
ATOM   6760  CE2 TYR B 229       0.864  65.508  40.403  1.00  0.00              
ATOM   6761  CZ  TYR B 229       0.510  65.259  41.713  1.00  0.00              
ATOM   6762  OH  TYR B 229      -0.274  64.170  42.016  1.00  0.00              
ATOM   6772  N   ALA B 230       5.211  69.904  39.056  1.00  0.00              
ATOM   6773  CA  ALA B 230       5.648  71.204  38.561  1.00  0.00              
ATOM   6774  C   ALA B 230       4.822  71.642  37.358  1.00  0.00              
ATOM   6775  O   ALA B 230       4.008  70.878  36.841  1.00  0.00              
ATOM   6776  CB  ALA B 230       7.127  71.166  38.207  1.00  0.00              
ATOM   6782  N   CYS B 231       5.036  72.877  36.918  1.00  0.00              
ATOM   6783  CA  CYS B 231       4.535  73.328  35.627  1.00  0.00              
ATOM   6784  C   CYS B 231       5.562  74.193  34.908  1.00  0.00              
ATOM   6785  O   CYS B 231       5.910  75.278  35.375  1.00  0.00              
ATOM   6786  CB  CYS B 231       3.309  74.156  36.012  1.00  0.00              
ATOM   6787  SG  CYS B 231       2.413  74.865  34.610  1.00  0.00              
ATOM   6793  N   PRO B 232       6.045  73.708  33.769  1.00  0.00              
ATOM   6794  CA  PRO B 232       7.079  74.406  33.015  1.00  0.00              
ATOM   6795  C   PRO B 232       6.532  75.678  32.378  1.00  0.00              
ATOM   6796  O   PRO B 232       7.288  76.587  32.036  1.00  0.00              
ATOM   6797  CB  PRO B 232       7.532  73.384  31.967  1.00  0.00              
ATOM   6798  CG  PRO B 232       6.366  72.468  31.813  1.00  0.00              
ATOM   6799  CD  PRO B 232       5.739  72.387  33.180  1.00  0.00              
ATOM   6807  N   GLU B 233       5.214  75.735  32.141  1.00  0.00              
ATOM   6808  CA  GLU B 233       4.580  76.952  31.650  1.00  0.00              
ATOM   6809  C   GLU B 233       4.857  78.129  32.577  1.00  0.00              
ATOM   6810  O   GLU B 233       5.089  79.250  32.122  1.00  0.00              
ATOM   6811  CB  GLU B 233       3.071  76.746  31.497  1.00  0.00              
ATOM   6812  CG  GLU B 233       2.675  75.836  30.343  1.00  0.00              
ATOM   6813  CD  GLU B 233       1.190  75.598  30.321  1.00  0.00              
ATOM   6814  OE1 GLU B 233       0.520  76.062  31.212  1.00  0.00              
ATOM   6815  OE2 GLU B 233       0.712  75.049  29.356  1.00  0.00              
ATOM   6822  N   CYS B 234       4.833  77.868  33.879  1.00  0.00              
ATOM   6823  CA  CYS B 234       5.072  78.907  34.873  1.00  0.00              
ATOM   6824  C   CYS B 234       6.543  78.965  35.269  1.00  0.00              
ATOM   6825  O   CYS B 234       7.079  80.037  35.545  1.00  0.00              
ATOM   6826  CB  CYS B 234       4.214  78.448  36.053  1.00  0.00              
ATOM   6827  SG  CYS B 234       2.440  78.379  35.707  1.00  0.00              
ATOM   6833  N   GLY B 235       7.188  77.804  35.297  1.00  0.00              
ATOM   6834  CA  GLY B 235       8.573  77.709  35.741  1.00  0.00              
ATOM   6835  C   GLY B 235       8.657  77.528  37.251  1.00  0.00              
ATOM   6836  O   GLY B 235       9.713  77.726  37.852  1.00  0.00              
ATOM   6840  N   LYS B 236       7.538  77.149  37.858  1.00  0.00              
ATOM   6841  CA  LYS B 236       7.493  76.898  39.293  1.00  0.00              
ATOM   6842  C   LYS B 236       7.135  75.447  39.589  1.00  0.00              
ATOM   6843  O   LYS B 236       6.393  74.816  38.837  1.00  0.00              
ATOM   6844  CB  LYS B 236       6.491  77.835  39.969  1.00  0.00              
ATOM   6845  CG  LYS B 236       6.777  79.317  39.762  1.00  0.00              
ATOM   6846  CD  LYS B 236       8.068  79.732  40.451  1.00  0.00              
ATOM   6847  CE  LYS B 236       8.318  81.226  40.306  1.00  0.00              
ATOM   6848  NZ  LYS B 236       9.632  81.629  40.877  1.00  0.00              
ATOM   6862  N   SER B 237       7.669  74.923  40.686  1.00  0.00              
ATOM   6863  CA  SER B 237       7.420  73.541  41.107  1.00  0.00              
ATOM   6864  C   SER B 237       6.925  73.559  42.558  1.00  0.00              
ATOM   6865  O   SER B 237       7.375  74.382  43.359  1.00  0.00              
ATOM   6866  CB  SER B 237       8.673  72.699  40.968  1.00  0.00              
ATOM   6867  OG  SER B 237       9.706  73.150  41.800  1.00  0.00              
ATOM   6873  N   PHE B 238       6.054  72.616  42.912  1.00  0.00              
ATOM   6874  CA  PHE B 238       5.480  72.570  44.250  1.00  0.00              
ATOM   6875  C   PHE B 238       5.491  71.191  44.891  1.00  0.00              
ATOM   6876  O   PHE B 238       5.497  70.181  44.192  1.00  0.00              
ATOM   6877  CB  PHE B 238       4.044  73.097  44.209  1.00  0.00              
ATOM   6878  CG  PHE B 238       3.913  74.450  43.569  1.00  0.00              
ATOM   6879  CD1 PHE B 238       3.399  74.579  42.287  1.00  0.00              
ATOM   6880  CD2 PHE B 238       4.305  75.595  44.246  1.00  0.00              
ATOM   6881  CE1 PHE B 238       3.278  75.823  41.697  1.00  0.00              
ATOM   6882  CE2 PHE B 238       4.184  76.839  43.659  1.00  0.00              
ATOM   6883  CZ  PHE B 238       3.670  76.953  42.383  1.00  0.00              
ATOM   6893  N   SER B 239       5.439  71.169  46.225  1.00  0.00              
ATOM   6894  CA  SER B 239       5.440  69.941  47.020  1.00  0.00              
ATOM   6895  C   SER B 239       4.116  69.189  46.986  1.00  0.00              
ATOM   6896  O   SER B 239       4.090  67.954  46.947  1.00  0.00              
ATOM   6897  CB  SER B 239       5.805  70.267  48.455  1.00  0.00              
ATOM   6898  OG  SER B 239       7.118  70.744  48.569  1.00  0.00              
ATOM   6904  N   GLN B 240       3.014  69.928  47.054  1.00  0.00              
ATOM   6905  CA  GLN B 240       1.696  69.316  47.042  1.00  0.00              
ATOM   6906  C   GLN B 240       0.912  69.738  45.810  1.00  0.00              
ATOM   6907  O   GLN B 240       1.131  70.824  45.255  1.00  0.00              
ATOM   6908  CB  GLN B 240       0.918  69.692  48.306  1.00  0.00              
ATOM   6909  CG  GLN B 240       1.683  69.465  49.598  1.00  0.00              
ATOM   6910  CD  GLN B 240       0.878  69.854  50.824  1.00  0.00              
ATOM   6911  OE1 GLN B 240      -0.259  70.322  50.714  1.00  0.00              
ATOM   6912  NE2 GLN B 240       1.466  69.668  52.000  1.00  0.00              
ATOM   6921  N   SER B 241      -0.032  68.894  45.411  1.00  0.00              
ATOM   6922  CA  SER B 241      -0.854  69.183  44.251  1.00  0.00              
ATOM   6923  C   SER B 241      -1.728  70.406  44.445  1.00  0.00              
ATOM   6924  O   SER B 241      -1.969  71.133  43.504  1.00  0.00              
ATOM   6925  CB  SER B 241      -1.713  67.978  43.920  1.00  0.00              
ATOM   6926  OG  SER B 241      -2.649  67.706  44.927  1.00  0.00              
ATOM   6932  N   SER B 242      -2.203  70.639  45.663  1.00  0.00              
ATOM   6933  CA  SER B 242      -3.063  71.791  45.912  1.00  0.00              
ATOM   6934  C   SER B 242      -2.330  73.119  45.733  1.00  0.00              
ATOM   6935  O   SER B 242      -2.942  74.135  45.390  1.00  0.00              
ATOM   6936  CB  SER B 242      -3.645  71.702  47.309  1.00  0.00              
ATOM   6937  OG  SER B 242      -2.660  71.816  48.299  1.00  0.00              
ATOM   6943  N   HIS B 243      -1.018  73.101  45.950  1.00  0.00              
ATOM   6944  CA  HIS B 243      -0.211  74.300  45.772  1.00  0.00              
ATOM   6945  C   HIS B 243      -0.147  74.612  44.272  1.00  0.00              
ATOM   6946  O   HIS B 243      -0.112  75.779  43.884  1.00  0.00              
ATOM   6947  CB  HIS B 243       1.195  74.120  46.354  1.00  0.00              
ATOM   6948  CG  HIS B 243       1.209  73.901  47.835  1.00  0.00              
ATOM   6949  ND1 HIS B 243       2.320  73.436  48.508  1.00  0.00              
ATOM   6950  CD2 HIS B 243       0.250  74.083  48.773  1.00  0.00              
ATOM   6951  CE1 HIS B 243       2.042  73.342  49.797  1.00  0.00              
ATOM   6952  NE2 HIS B 243       0.793  73.729  49.983  1.00  0.00              
ATOM   6960  N   LEU B 244      -0.129  73.570  43.436  1.00  0.00              
ATOM   6961  CA  LEU B 244      -0.082  73.764  41.987  1.00  0.00              
ATOM   6962  C   LEU B 244      -1.405  74.324  41.498  1.00  0.00              
ATOM   6963  O   LEU B 244      -1.431  75.244  40.685  1.00  0.00              
ATOM   6964  CB  LEU B 244       0.241  72.446  41.273  1.00  0.00              
ATOM   6965  CG  LEU B 244       0.335  72.537  39.744  1.00  0.00              
ATOM   6966  CD1 LEU B 244       1.443  73.504  39.346  1.00  0.00              
ATOM   6967  CD2 LEU B 244       0.593  71.154  39.166  1.00  0.00              
ATOM   6979  N   VAL B 245      -2.505  73.795  42.021  1.00  0.00              
ATOM   6980  CA  VAL B 245      -3.831  74.255  41.621  1.00  0.00              
ATOM   6981  C   VAL B 245      -4.048  75.719  42.000  1.00  0.00              
ATOM   6982  O   VAL B 245      -4.597  76.489  41.222  1.00  0.00              
ATOM   6983  CB  VAL B 245      -4.941  73.399  42.260  1.00  0.00              
ATOM   6984  CG1 VAL B 245      -6.307  74.011  41.990  1.00  0.00              
ATOM   6985  CG2 VAL B 245      -4.884  71.973  41.733  1.00  0.00              
ATOM   6995  N   ARG B 246      -3.587  76.111  43.181  1.00  0.00              
ATOM   6996  CA  ARG B 246      -3.735  77.494  43.613  1.00  0.00              
ATOM   6997  C   ARG B 246      -2.887  78.417  42.724  1.00  0.00              
ATOM   6998  O   ARG B 246      -3.359  79.458  42.275  1.00  0.00              
ATOM   6999  CB  ARG B 246      -3.417  77.674  45.090  1.00  0.00              
ATOM   7000  CG  ARG B 246      -4.454  77.100  46.042  1.00  0.00              
ATOM   7001  CD  ARG B 246      -4.112  77.247  47.480  1.00  0.00              
ATOM   7002  NE  ARG B 246      -4.093  78.620  47.958  1.00  0.00              
ATOM   7003  CZ  ARG B 246      -5.185  79.313  48.336  1.00  0.00              
ATOM   7004  NH1 ARG B 246      -6.385  78.783  48.257  1.00  0.00              
ATOM   7005  NH2 ARG B 246      -5.020  80.553  48.765  1.00  0.00              
ATOM   7019  N   HIS B 247      -1.648  78.003  42.450  1.00  0.00              
ATOM   7020  CA  HIS B 247      -0.711  78.764  41.620  1.00  0.00              
ATOM   7021  C   HIS B 247      -1.223  78.931  40.194  1.00  0.00              
ATOM   7022  O   HIS B 247      -1.093  80.004  39.607  1.00  0.00              
ATOM   7023  CB  HIS B 247       0.663  78.087  41.600  1.00  0.00              
ATOM   7024  CG  HIS B 247       1.593  78.644  40.567  1.00  0.00              
ATOM   7025  ND1 HIS B 247       2.172  79.891  40.682  1.00  0.00              
ATOM   7026  CD2 HIS B 247       2.044  78.126  39.401  1.00  0.00              
ATOM   7027  CE1 HIS B 247       2.940  80.115  39.630  1.00  0.00              
ATOM   7028  NE2 HIS B 247       2.879  79.060  38.838  1.00  0.00              
ATOM   7036  N   GLN B 248      -1.795  77.858  39.650  1.00  0.00              
ATOM   7037  CA  GLN B 248      -2.331  77.829  38.291  1.00  0.00              
ATOM   7038  C   GLN B 248      -3.256  79.014  37.998  1.00  0.00              
ATOM   7039  O   GLN B 248      -3.296  79.523  36.874  1.00  0.00              
ATOM   7040  CB  GLN B 248      -3.089  76.520  38.054  1.00  0.00              
ATOM   7041  CG  GLN B 248      -3.557  76.322  36.623  1.00  0.00              
ATOM   7042  CD  GLN B 248      -2.402  76.142  35.656  1.00  0.00              
ATOM   7043  OE1 GLN B 248      -1.481  75.359  35.906  1.00  0.00              
ATOM   7044  NE2 GLN B 248      -2.441  76.871  34.546  1.00  0.00              
ATOM   7053  N   ARG B 249      -3.954  79.473  39.035  1.00  0.00              
ATOM   7054  CA  ARG B 249      -4.871  80.601  38.916  1.00  0.00              
ATOM   7055  C   ARG B 249      -4.246  81.901  38.413  1.00  0.00              
ATOM   7056  O   ARG B 249      -4.952  82.745  37.872  1.00  0.00              
ATOM   7057  CB  ARG B 249      -5.608  80.839  40.226  1.00  0.00              
ATOM   7058  CG  ARG B 249      -6.630  79.772  40.587  1.00  0.00              
ATOM   7059  CD  ARG B 249      -7.301  79.986  41.895  1.00  0.00              
ATOM   7060  NE  ARG B 249      -8.244  78.943  42.266  1.00  0.00              
ATOM   7061  CZ  ARG B 249      -8.837  78.841  43.472  1.00  0.00              
ATOM   7062  NH1 ARG B 249      -8.560  79.690  44.436  1.00  0.00              
ATOM   7063  NH2 ARG B 249      -9.687  77.848  43.667  1.00  0.00              
ATOM   7077  N   THR B 250      -2.943  82.090  38.604  1.00  0.00              
ATOM   7078  CA  THR B 250      -2.300  83.315  38.114  1.00  0.00              
ATOM   7079  C   THR B 250      -2.257  83.261  36.582  1.00  0.00              
ATOM   7080  O   THR B 250      -2.264  84.297  35.923  1.00  0.00              
ATOM   7081  CB  THR B 250      -0.874  83.489  38.669  1.00  0.00              
ATOM   7082  OG1 THR B 250      -0.064  82.375  38.271  1.00  0.00              
ATOM   7083  CG2 THR B 250      -0.900  83.575  40.188  1.00  0.00              
ATOM   7091  N   HIS B 251      -2.226  82.042  36.035  1.00  0.00              
ATOM   7092  CA  HIS B 251      -2.186  81.825  34.587  1.00  0.00              
ATOM   7093  C   HIS B 251      -3.578  81.832  33.951  1.00  0.00              
ATOM   7094  O   HIS B 251      -3.764  82.374  32.862  1.00  0.00              
ATOM   7095  CB  HIS B 251      -1.482  80.502  34.268  1.00  0.00              
ATOM   7096  CG  HIS B 251      -1.346  80.232  32.802  1.00  0.00              
ATOM   7097  ND1 HIS B 251      -0.519  80.972  31.982  1.00  0.00              
ATOM   7098  CD2 HIS B 251      -1.931  79.304  32.008  1.00  0.00              
ATOM   7099  CE1 HIS B 251      -0.602  80.510  30.747  1.00  0.00              
ATOM   7100  NE2 HIS B 251      -1.451  79.499  30.736  1.00  0.00              
ATOM   7108  N   THR B 252      -4.550  81.223  34.620  1.00  0.00              
ATOM   7109  CA  THR B 252      -5.907  81.172  34.083  1.00  0.00              
ATOM   7110  C   THR B 252      -6.697  82.458  34.333  1.00  0.00              
ATOM   7111  O   THR B 252      -7.721  82.687  33.694  1.00  0.00              
ATOM   7112  CB  THR B 252      -6.691  79.988  34.679  1.00  0.00              
ATOM   7113  OG1 THR B 252      -6.784  80.140  36.101  1.00  0.00              
ATOM   7114  CG2 THR B 252      -5.997  78.673  34.358  1.00  0.00              
ATOM   7122  N   GLY B 253      -6.217  83.278  35.272  1.00  0.00              
ATOM   7123  CA  GLY B 253      -6.877  84.530  35.611  1.00  0.00              
ATOM   7124  C   GLY B 253      -8.133  84.354  36.440  1.00  0.00              
ATOM   7125  O   GLY B 253      -8.863  85.318  36.683  1.00  0.00              
ATOM   7129  N   GLU B 254      -8.374  83.127  36.892  1.00  0.00              
ATOM   7130  CA  GLU B 254      -9.548  82.794  37.683  1.00  0.00              
ATOM   7131  C   GLU B 254      -9.454  83.362  39.092  1.00  0.00              
ATOM   7132  O   GLU B 254      -8.439  83.207  39.770  1.00  0.00              
ATOM   7133  CB  GLU B 254      -9.737  81.277  37.741  1.00  0.00              
ATOM   7134  CG  GLU B 254     -10.997  80.827  38.467  1.00  0.00              
ATOM   7135  CD  GLU B 254     -11.135  79.330  38.448  1.00  0.00              
ATOM   7136  OE1 GLU B 254     -10.277  78.681  37.900  1.00  0.00              
ATOM   7137  OE2 GLU B 254     -12.036  78.829  39.078  1.00  0.00              
ATOM   7144  N   LYS B 255     -10.524  84.027  39.514  1.00  0.00              
ATOM   7145  CA  LYS B 255     -10.623  84.635  40.838  1.00  0.00              
ATOM   7146  C   LYS B 255     -11.996  84.263  41.401  1.00  0.00              
ATOM   7147  O   LYS B 255     -12.965  85.003  41.260  1.00  0.00              
ATOM   7148  CB  LYS B 255     -10.443  86.153  40.776  1.00  0.00              
ATOM   7149  CG  LYS B 255      -9.058  86.604  40.333  1.00  0.00              
ATOM   7150  CD  LYS B 255      -8.899  88.112  40.464  1.00  0.00              
ATOM   7151  CE  LYS B 255      -7.499  88.558  40.068  1.00  0.00              
ATOM   7152  NZ  LYS B 255      -7.383  90.041  40.012  1.00  0.00              
ATOM   7166  N   PRO B 256     -12.077  83.106  42.073  1.00  0.00              
ATOM   7167  CA  PRO B 256     -13.274  82.525  42.689  1.00  0.00              
ATOM   7168  C   PRO B 256     -13.998  83.303  43.788  1.00  0.00              
ATOM   7169  O   PRO B 256     -15.191  83.109  43.994  1.00  0.00              
ATOM   7170  CB  PRO B 256     -12.737  81.199  43.238  1.00  0.00              
ATOM   7171  CG  PRO B 256     -11.558  80.892  42.380  1.00  0.00              
ATOM   7172  CD  PRO B 256     -10.929  82.226  42.074  1.00  0.00              
ATOM   7180  N   TYR B 257     -13.291  84.177  44.493  1.00  0.00              
ATOM   7181  CA  TYR B 257     -13.901  84.907  45.601  1.00  0.00              
ATOM   7182  C   TYR B 257     -14.207  86.366  45.302  1.00  0.00              
ATOM   7183  O   TYR B 257     -13.365  87.094  44.806  1.00  0.00              
ATOM   7184  CB  TYR B 257     -12.993  84.826  46.831  1.00  0.00              
ATOM   7185  CG  TYR B 257     -12.885  83.439  47.423  1.00  0.00              
ATOM   7186  CD1 TYR B 257     -11.878  82.571  47.027  1.00  0.00              
ATOM   7187  CD2 TYR B 257     -13.791  83.001  48.378  1.00  0.00              
ATOM   7188  CE1 TYR B 257     -11.775  81.303  47.564  1.00  0.00              
ATOM   7189  CE2 TYR B 257     -13.697  81.735  48.923  1.00  0.00              
ATOM   7190  CZ  TYR B 257     -12.687  80.888  48.513  1.00  0.00              
ATOM   7191  OH  TYR B 257     -12.589  79.627  49.054  1.00  0.00              
ATOM   7201  N   LYS B 258     -15.430  86.781  45.599  1.00  0.00              
ATOM   7202  CA  LYS B 258     -15.859  88.145  45.329  1.00  0.00              
ATOM   7203  C   LYS B 258     -16.228  88.905  46.600  1.00  0.00              
ATOM   7204  O   LYS B 258     -16.871  88.357  47.499  1.00  0.00              
ATOM   7205  CB  LYS B 258     -17.046  88.139  44.364  1.00  0.00              
ATOM   7206  CG  LYS B 258     -16.717  87.635  42.965  1.00  0.00              
ATOM   7207  CD  LYS B 258     -17.933  87.699  42.054  1.00  0.00              
ATOM   7208  CE  LYS B 258     -17.608  87.184  40.659  1.00  0.00              
ATOM   7209  NZ  LYS B 258     -18.789  87.241  39.756  1.00  0.00              
ATOM   7223  N   CYS B 259     -15.811  90.168  46.673  1.00  0.00              
ATOM   7224  CA  CYS B 259     -16.109  91.012  47.824  1.00  0.00              
ATOM   7225  C   CYS B 259     -17.567  91.446  47.753  1.00  0.00              
ATOM   7226  O   CYS B 259     -17.995  92.083  46.780  1.00  0.00              
ATOM   7227  CB  CYS B 259     -15.171  92.205  47.639  1.00  0.00              
ATOM   7228  SG  CYS B 259     -15.302  93.468  48.927  1.00  0.00              
ATOM   7234  N   PRO B 260     -18.312  91.118  48.802  1.00  0.00              
ATOM   7235  CA  PRO B 260     -19.730  91.442  48.907  1.00  0.00              
ATOM   7236  C   PRO B 260     -19.950  92.950  48.851  1.00  0.00              
ATOM   7237  O   PRO B 260     -20.998  93.419  48.397  1.00  0.00              
ATOM   7238  CB  PRO B 260     -20.153  90.845  50.253  1.00  0.00              
ATOM   7239  CG  PRO B 260     -19.184  89.738  50.490  1.00  0.00              
ATOM   7240  CD  PRO B 260     -17.872  90.232  49.939  1.00  0.00              
ATOM   7248  N   GLU B 261     -18.939  93.707  49.275  1.00  0.00              
ATOM   7249  CA  GLU B 261     -19.043  95.161  49.295  1.00  0.00              
ATOM   7250  C   GLU B 261     -18.700  95.892  48.001  1.00  0.00              
ATOM   7251  O   GLU B 261     -19.553  96.578  47.452  1.00  0.00              
ATOM   7252  CB  GLU B 261     -18.155  95.704  50.416  1.00  0.00              
ATOM   7253  CG  GLU B 261     -18.507  95.187  51.804  1.00  0.00              
ATOM   7254  CD  GLU B 261     -19.804  95.770  52.292  1.00  0.00              
ATOM   7255  OE1 GLU B 261     -20.280  96.699  51.685  1.00  0.00              
ATOM   7256  OE2 GLU B 261     -20.376  95.217  53.201  1.00  0.00              
ATOM   7263  N   CYS B 262     -17.472  95.758  47.513  1.00  0.00              
ATOM   7264  CA  CYS B 262     -17.076  96.462  46.295  1.00  0.00              
ATOM   7265  C   CYS B 262     -17.149  95.644  45.005  1.00  0.00              
ATOM   7266  O   CYS B 262     -16.892  96.178  43.921  1.00  0.00              
ATOM   7267  CB  CYS B 262     -15.621  96.815  46.603  1.00  0.00              
ATOM   7268  SG  CYS B 262     -14.509  95.391  46.701  1.00  0.00              
ATOM   7274  N   GLY B 263     -17.487  94.363  45.119  1.00  0.00              
ATOM   7275  CA  GLY B 263     -17.599  93.463  43.963  1.00  0.00              
ATOM   7276  C   GLY B 263     -16.280  93.036  43.307  1.00  0.00              
ATOM   7277  O   GLY B 263     -16.293  92.315  42.311  1.00  0.00              
ATOM   7281  N   LYS B 264     -15.145  93.452  43.861  1.00  0.00              
ATOM   7282  CA  LYS B 264     -13.859  93.060  43.295  1.00  0.00              
ATOM   7283  C   LYS B 264     -13.625  91.578  43.558  1.00  0.00              
ATOM   7284  O   LYS B 264     -13.993  91.066  44.615  1.00  0.00              
ATOM   7285  CB  LYS B 264     -12.722  93.897  43.883  1.00  0.00              
ATOM   7286  CG  LYS B 264     -11.350  93.595  43.294  1.00  0.00              
ATOM   7287  CD  LYS B 264     -10.285  94.514  43.875  1.00  0.00              
ATOM   7288  CE  LYS B 264      -8.917  94.226  43.273  1.00  0.00              
ATOM   7289  NZ  LYS B 264      -7.865  95.119  43.830  1.00  0.00              
ATOM   7303  N   SER B 265     -13.005  90.901  42.595  1.00  0.00              
ATOM   7304  CA  SER B 265     -12.726  89.474  42.704  1.00  0.00              
ATOM   7305  C   SER B 265     -11.292  89.210  43.147  1.00  0.00              
ATOM   7306  O   SER B 265     -10.391  89.991  42.859  1.00  0.00              
ATOM   7307  CB  SER B 265     -13.000  88.790  41.379  1.00  0.00              
ATOM   7308  OG  SER B 265     -12.169  89.270  40.357  1.00  0.00              
ATOM   7314  N   PHE B 266     -11.093  88.086  43.831  1.00  0.00              
ATOM   7315  CA  PHE B 266      -9.786  87.718  44.352  1.00  0.00              
ATOM   7316  C   PHE B 266      -9.476  86.255  44.070  1.00  0.00              
ATOM   7317  O   PHE B 266     -10.380  85.405  44.010  1.00  0.00              
ATOM   7318  CB  PHE B 266      -9.713  87.993  45.855  1.00  0.00              
ATOM   7319  CG  PHE B 266      -9.705  89.454  46.205  1.00  0.00              
ATOM   7320  CD1 PHE B 266     -10.888  90.119  46.491  1.00  0.00              
ATOM   7321  CD2 PHE B 266      -8.516  90.165  46.247  1.00  0.00              
ATOM   7322  CE1 PHE B 266     -10.882  91.464  46.813  1.00  0.00              
ATOM   7323  CE2 PHE B 266      -8.507  91.509  46.569  1.00  0.00              
ATOM   7324  CZ  PHE B 266      -9.692  92.158  46.852  1.00  0.00              
ATOM   7334  N   SER B 267      -8.184  85.965  43.947  1.00  0.00              
ATOM   7335  CA  SER B 267      -7.713  84.613  43.675  1.00  0.00              
ATOM   7336  C   SER B 267      -7.799  83.712  44.892  1.00  0.00              
ATOM   7337  O   SER B 267      -7.906  82.490  44.754  1.00  0.00              
ATOM   7338  CB  SER B 267      -6.286  84.658  43.164  1.00  0.00              
ATOM   7339  OG  SER B 267      -5.392  85.118  44.140  1.00  0.00              
ATOM   7345  N   ASP B 268      -7.776  84.312  46.082  1.00  0.00              
ATOM   7346  CA  ASP B 268      -7.793  83.538  47.316  1.00  0.00              
ATOM   7347  C   ASP B 268      -8.760  84.029  48.391  1.00  0.00              
ATOM   7348  O   ASP B 268      -9.051  85.218  48.479  1.00  0.00              
ATOM   7349  CB  ASP B 268      -6.379  83.493  47.900  1.00  0.00              
ATOM   7350  CG  ASP B 268      -5.332  82.900  46.966  1.00  0.00              
ATOM   7351  OD1 ASP B 268      -5.430  81.736  46.657  1.00  0.00              
ATOM   7352  OD2 ASP B 268      -4.537  83.647  46.447  1.00  0.00              
ATOM   7357  N   CYS B 269      -9.221  83.085  49.217  1.00  0.00              
ATOM   7358  CA  CYS B 269     -10.158  83.348  50.310  1.00  0.00              
ATOM   7359  C   CYS B 269      -9.552  84.149  51.450  1.00  0.00              
ATOM   7360  O   CYS B 269     -10.212  85.014  52.028  1.00  0.00              
ATOM   7361  CB  CYS B 269     -10.506  81.938  50.787  1.00  0.00              
ATOM   7362  SG  CYS B 269     -11.765  81.874  52.084  1.00  0.00              
ATOM   7368  N   ARG B 270      -8.327  83.808  51.832  1.00  0.00              
ATOM   7369  CA  ARG B 270      -7.667  84.535  52.916  1.00  0.00              
ATOM   7370  C   ARG B 270      -7.405  85.995  52.535  1.00  0.00              
ATOM   7371  O   ARG B 270      -7.535  86.893  53.370  1.00  0.00              
ATOM   7372  CB  ARG B 270      -6.392  83.842  53.374  1.00  0.00              
ATOM   7373  CG  ARG B 270      -5.710  84.484  54.572  1.00  0.00              
ATOM   7374  CD  ARG B 270      -6.370  84.207  55.873  1.00  0.00              
ATOM   7375  NE  ARG B 270      -7.439  85.132  56.216  1.00  0.00              
ATOM   7376  CZ  ARG B 270      -8.175  85.067  57.342  1.00  0.00              
ATOM   7377  NH1 ARG B 270      -7.989  84.104  58.218  1.00  0.00              
ATOM   7378  NH2 ARG B 270      -9.107  85.985  57.533  1.00  0.00              
ATOM   7392  N   ASP B 271      -7.096  86.235  51.265  1.00  0.00              
ATOM   7393  CA  ASP B 271      -6.845  87.594  50.799  1.00  0.00              
ATOM   7394  C   ASP B 271      -8.160  88.380  50.727  1.00  0.00              
ATOM   7395  O   ASP B 271      -8.175  89.605  50.875  1.00  0.00              
ATOM   7396  CB  ASP B 271      -6.155  87.578  49.433  1.00  0.00              
ATOM   7397  CG  ASP B 271      -4.696  87.145  49.470  1.00  0.00              
ATOM   7398  OD1 ASP B 271      -4.140  87.091  50.541  1.00  0.00              
ATOM   7399  OD2 ASP B 271      -4.196  86.722  48.455  1.00  0.00              
ATOM   7404  N   LEU B 272      -9.266  87.672  50.512  1.00  0.00              
ATOM   7405  CA  LEU B 272     -10.569  88.330  50.484  1.00  0.00              
ATOM   7406  C   LEU B 272     -10.901  88.759  51.915  1.00  0.00              
ATOM   7407  O   LEU B 272     -11.391  89.864  52.148  1.00  0.00              
ATOM   7408  CB  LEU B 272     -11.648  87.399  49.916  1.00  0.00              
ATOM   7409  CG  LEU B 272     -13.086  87.922  50.028  1.00  0.00              
ATOM   7410  CD1 LEU B 272     -13.227  89.231  49.264  1.00  0.00              
ATOM   7411  CD2 LEU B 272     -14.050  86.876  49.488  1.00  0.00              
ATOM   7423  N   ALA B 273     -10.596  87.889  52.873  1.00  0.00              
ATOM   7424  CA  ALA B 273     -10.856  88.162  54.282  1.00  0.00              
ATOM   7425  C   ALA B 273     -10.152  89.421  54.766  1.00  0.00              
ATOM   7426  O   ALA B 273     -10.762  90.268  55.409  1.00  0.00              
ATOM   7427  CB  ALA B 273     -10.441  86.969  55.131  1.00  0.00              
ATOM   7433  N   ARG B 274      -8.873  89.559  54.431  1.00  0.00              
ATOM   7434  CA  ARG B 274      -8.146  90.737  54.860  1.00  0.00              
ATOM   7435  C   ARG B 274      -8.562  91.963  54.056  1.00  0.00              
ATOM   7436  O   ARG B 274      -8.632  93.070  54.583  1.00  0.00              
ATOM   7437  CB  ARG B 274      -6.640  90.524  54.820  1.00  0.00              
ATOM   7438  CG  ARG B 274      -6.144  89.313  55.594  1.00  0.00              
ATOM   7439  CD  ARG B 274      -6.322  89.413  57.066  1.00  0.00              
ATOM   7440  NE  ARG B 274      -5.810  88.275  57.813  1.00  0.00              
ATOM   7441  CZ  ARG B 274      -5.959  88.103  59.141  1.00  0.00              
ATOM   7442  NH1 ARG B 274      -6.569  89.005  59.877  1.00  0.00              
ATOM   7443  NH2 ARG B 274      -5.454  87.011  59.689  1.00  0.00              
ATOM   7457  N   HIS B 275      -8.935  91.752  52.800  1.00  0.00              
ATOM   7458  CA  HIS B 275      -9.373  92.858  51.977  1.00  0.00              
ATOM   7459  C   HIS B 275     -10.635  93.494  52.555  1.00  0.00              
ATOM   7460  O   HIS B 275     -10.785  94.725  52.540  1.00  0.00              
ATOM   7461  CB  HIS B 275      -9.622  92.394  50.538  1.00  0.00              
ATOM   7462  CG  HIS B 275     -10.331  93.407  49.694  1.00  0.00              
ATOM   7463  ND1 HIS B 275      -9.724  94.564  49.253  1.00  0.00              
ATOM   7464  CD2 HIS B 275     -11.595  93.436  49.210  1.00  0.00              
ATOM   7465  CE1 HIS B 275     -10.585  95.262  48.533  1.00  0.00              
ATOM   7466  NE2 HIS B 275     -11.727  94.600  48.493  1.00  0.00              
ATOM   7474  N   GLN B 276     -11.556  92.658  53.023  1.00  0.00              
ATOM   7475  CA  GLN B 276     -12.817  93.158  53.569  1.00  0.00              
ATOM   7476  C   GLN B 276     -12.632  94.124  54.725  1.00  0.00              
ATOM   7477  O   GLN B 276     -13.432  95.055  54.879  1.00  0.00              
ATOM   7478  CB  GLN B 276     -13.689  91.987  54.032  1.00  0.00              
ATOM   7479  CG  GLN B 276     -14.264  91.154  52.899  1.00  0.00              
ATOM   7480  CD  GLN B 276     -15.049  89.958  53.402  1.00  0.00              
ATOM   7481  OE1 GLN B 276     -15.133  89.716  54.609  1.00  0.00              
ATOM   7482  NE2 GLN B 276     -15.627  89.199  52.478  1.00  0.00              
ATOM   7491  N   ARG B 277     -11.550  93.949  55.488  1.00  0.00              
ATOM   7492  CA  ARG B 277     -11.250  94.839  56.613  1.00  0.00              
ATOM   7493  C   ARG B 277     -11.015  96.297  56.203  1.00  0.00              
ATOM   7494  O   ARG B 277     -11.190  97.215  57.007  1.00  0.00              
ATOM   7495  CB  ARG B 277     -10.083  94.315  57.437  1.00  0.00              
ATOM   7496  CG  ARG B 277     -10.465  93.340  58.539  1.00  0.00              
ATOM   7497  CD  ARG B 277     -10.927  92.015  58.053  1.00  0.00              
ATOM   7498  NE  ARG B 277     -11.222  91.056  59.105  1.00  0.00              
ATOM   7499  CZ  ARG B 277     -11.608  89.783  58.893  1.00  0.00              
ATOM   7500  NH1 ARG B 277     -11.781  89.321  57.674  1.00  0.00              
ATOM   7501  NH2 ARG B 277     -11.830  89.014  59.945  1.00  0.00              
ATOM   7515  N   THR B 278     -10.652  96.503  54.941  1.00  0.00              
ATOM   7516  CA  THR B 278     -10.420  97.843  54.420  1.00  0.00              
ATOM   7517  C   THR B 278     -11.764  98.593  54.336  1.00  0.00              
ATOM   7518  O   THR B 278     -11.804  99.833  54.304  1.00  0.00              
ATOM   7519  CB  THR B 278      -9.751  97.810  53.033  1.00  0.00              
ATOM   7520  OG1 THR B 278     -10.598  97.117  52.108  1.00  0.00              
ATOM   7521  CG2 THR B 278      -8.405  97.107  53.107  1.00  0.00              
ATOM   7529  N   HIS B 279     -12.850  97.824  54.277  1.00  0.00              
ATOM   7530  CA  HIS B 279     -14.192  98.381  54.200  1.00  0.00              
ATOM   7531  C   HIS B 279     -14.776  98.605  55.579  1.00  0.00              
ATOM   7532  O   HIS B 279     -15.377  99.654  55.851  1.00  0.00              
ATOM   7533  CB  HIS B 279     -15.113  97.466  53.387  1.00  0.00              
ATOM   7534  CG  HIS B 279     -14.730  97.354  51.944  1.00  0.00              
ATOM   7535  ND1 HIS B 279     -14.756  98.431  51.083  1.00  0.00              
ATOM   7536  CD2 HIS B 279     -14.313  96.295  51.211  1.00  0.00              
ATOM   7537  CE1 HIS B 279     -14.370  98.038  49.881  1.00  0.00              
ATOM   7538  NE2 HIS B 279     -14.096  96.747  49.933  1.00  0.00              
ATOM   7546  N   THR B 280     -14.607  97.601  56.439  1.00  0.00              
ATOM   7547  CA  THR B 280     -15.159  97.630  57.790  1.00  0.00              
ATOM   7548  C   THR B 280     -14.376  98.429  58.812  1.00  0.00              
ATOM   7549  O   THR B 280     -14.949  98.883  59.799  1.00  0.00              
ATOM   7550  CB  THR B 280     -15.313  96.198  58.335  1.00  0.00              
ATOM   7551  OG1 THR B 280     -14.029  95.561  58.381  1.00  0.00              
ATOM   7552  CG2 THR B 280     -16.245  95.387  57.449  1.00  0.00              
ATOM   7560  N   GLY B 281     -13.076  98.598  58.575  1.00  0.00              
ATOM   7561  CA  GLY B 281     -12.234  99.338  59.508  1.00  0.00              
ATOM   7562  C   GLY B 281     -11.829  98.494  60.699  1.00  0.00              
ATOM   7563  O   GLY B 281     -11.373  98.998  61.728  1.00  0.00              
ATOM   7567  N   GLU B 282     -12.023  97.189  60.553  1.00  0.00              
ATOM   7568  CA  GLU B 282     -11.693  96.223  61.580  1.00  0.00              
ATOM   7569  C   GLU B 282     -10.178  96.037  61.638  1.00  0.00              
ATOM   7570  O   GLU B 282      -9.524  95.831  60.605  1.00  0.00              
ATOM   7571  CB  GLU B 282     -12.393  94.888  61.314  1.00  0.00              
ATOM   7572  CG  GLU B 282     -13.893  94.903  61.572  1.00  0.00              
ATOM   7573  CD  GLU B 282     -14.197  95.208  63.012  1.00  0.00              
ATOM   7574  OE1 GLU B 282     -13.656  94.549  63.867  1.00  0.00              
ATOM   7575  OE2 GLU B 282     -14.881  96.173  63.262  1.00  0.00              
ATOM   7582  N   LYS B 283      -9.629  96.128  62.851  1.00  0.00              
ATOM   7583  CA  LYS B 283      -8.192  95.982  63.086  1.00  0.00              
ATOM   7584  C   LYS B 283      -7.971  95.126  64.330  1.00  0.00              
ATOM   7585  O   LYS B 283      -7.812  95.637  65.441  1.00  0.00              
ATOM   7586  CB  LYS B 283      -7.519  97.346  63.246  1.00  0.00              
ATOM   7587  CG  LYS B 283      -7.529  98.204  61.987  1.00  0.00              
ATOM   7588  CD  LYS B 283      -6.710  99.472  62.175  1.00  0.00              
ATOM   7589  CE  LYS B 283      -6.671 100.301  60.900  1.00  0.00              
ATOM   7590  NZ  LYS B 283      -6.042 101.632  61.120  1.00  0.00              
ATOM   7604  N   PRO B 284      -7.923  93.802  64.143  1.00  0.00              
ATOM   7605  CA  PRO B 284      -7.730  92.809  65.201  1.00  0.00              
ATOM   7606  C   PRO B 284      -6.336  92.711  65.846  1.00  0.00              
ATOM   7607  O   PRO B 284      -6.201  92.108  66.912  1.00  0.00              
ATOM   7608  CB  PRO B 284      -8.095  91.503  64.488  1.00  0.00              
ATOM   7609  CG  PRO B 284      -7.813  91.773  63.050  1.00  0.00              
ATOM   7610  CD  PRO B 284      -8.159  93.223  62.841  1.00  0.00              
ATOM   7618  N   TYR B 285      -5.314  93.318  65.241  1.00  0.00              
ATOM   7619  CA  TYR B 285      -3.956  93.199  65.783  1.00  0.00              
ATOM   7620  C   TYR B 285      -3.382  94.479  66.359  1.00  0.00              
ATOM   7621  O   TYR B 285      -3.132  95.434  65.636  1.00  0.00              
ATOM   7622  CB  TYR B 285      -3.012  92.679  64.696  1.00  0.00              
ATOM   7623  CG  TYR B 285      -3.436  91.357  64.097  1.00  0.00              
ATOM   7624  CD1 TYR B 285      -3.989  91.295  62.826  1.00  0.00              
ATOM   7625  CD2 TYR B 285      -3.281  90.174  64.803  1.00  0.00              
ATOM   7626  CE1 TYR B 285      -4.379  90.090  62.274  1.00  0.00              
ATOM   7627  CE2 TYR B 285      -3.666  88.963  64.261  1.00  0.00              
ATOM   7628  CZ  TYR B 285      -4.215  88.925  62.996  1.00  0.00              
ATOM   7629  OH  TYR B 285      -4.600  87.722  62.451  1.00  0.00              
ATOM   7639  N   LYS B 286      -3.094  94.465  67.651  1.00  0.00              
ATOM   7640  CA  LYS B 286      -2.543  95.643  68.306  1.00  0.00              
ATOM   7641  C   LYS B 286      -1.094  95.449  68.718  1.00  0.00              
ATOM   7642  O   LYS B 286      -0.680  94.350  69.073  1.00  0.00              
ATOM   7643  CB  LYS B 286      -3.385  96.010  69.529  1.00  0.00              
ATOM   7644  CG  LYS B 286      -4.802  96.462  69.205  1.00  0.00              
ATOM   7645  CD  LYS B 286      -5.566  96.836  70.467  1.00  0.00              
ATOM   7646  CE  LYS B 286      -6.983  97.287  70.144  1.00  0.00              
ATOM   7647  NZ  LYS B 286      -7.742  97.657  71.369  1.00  0.00              
ATOM   7661  N   CYS B 287      -0.334  96.534  68.666  1.00  0.00              
ATOM   7662  CA  CYS B 287       1.066  96.516  69.063  1.00  0.00              
ATOM   7663  C   CYS B 287       1.119  96.350  70.584  1.00  0.00              
ATOM   7664  O   CYS B 287       0.426  97.063  71.302  1.00  0.00              
ATOM   7665  CB  CYS B 287       1.576  97.892  68.635  1.00  0.00              
ATOM   7666  SG  CYS B 287       1.601  98.159  66.846  1.00  0.00              
ATOM   7672  N   PRO B 288       1.926  95.407  71.069  1.00  0.00              
ATOM   7673  CA  PRO B 288       2.048  95.173  72.510  1.00  0.00              
ATOM   7674  C   PRO B 288       2.655  96.350  73.249  1.00  0.00              
ATOM   7675  O   PRO B 288       2.405  96.537  74.437  1.00  0.00              
ATOM   7676  CB  PRO B 288       2.936  93.928  72.607  1.00  0.00              
ATOM   7677  CG  PRO B 288       3.689  93.909  71.321  1.00  0.00              
ATOM   7678  CD  PRO B 288       2.740  94.466  70.293  1.00  0.00              
ATOM   7686  N   GLU B 289       3.459  97.134  72.541  1.00  0.00              
ATOM   7687  CA  GLU B 289       4.139  98.271  73.127  1.00  0.00              
ATOM   7688  C   GLU B 289       3.370  99.589  73.134  1.00  0.00              
ATOM   7689  O   GLU B 289       3.286 100.253  74.179  1.00  0.00              
ATOM   7690  CB  GLU B 289       5.472  98.475  72.403  1.00  0.00              
ATOM   7691  CG  GLU B 289       6.398  99.485  73.065  1.00  0.00              
ATOM   7692  CD  GLU B 289       6.736  99.077  74.472  1.00  0.00              
ATOM   7693  OE1 GLU B 289       7.129  97.951  74.665  1.00  0.00              
ATOM   7694  OE2 GLU B 289       6.708  99.920  75.337  1.00  0.00              
ATOM   7701  N   CYS B 290       2.757  99.949  72.008  1.00  0.00              
ATOM   7702  CA  CYS B 290       2.035 101.211  71.948  1.00  0.00              
ATOM   7703  C   CYS B 290       0.528 101.098  71.707  1.00  0.00              
ATOM   7704  O   CYS B 290      -0.178 102.108  71.693  1.00  0.00              
ATOM   7705  CB  CYS B 290       2.705 101.889  70.752  1.00  0.00              
ATOM   7706  SG  CYS B 290       4.481 102.169  70.948  1.00  0.00              
ATOM   7712  N   GLY B 291       0.031  99.879  71.530  1.00  0.00              
ATOM   7713  CA  GLY B 291      -1.391  99.697  71.310  1.00  0.00              
ATOM   7714  C   GLY B 291      -1.936 100.078  69.940  1.00  0.00              
ATOM   7715  O   GLY B 291      -3.140 100.002  69.716  1.00  0.00              
ATOM   7719  N   LYS B 292      -1.077 100.495  69.017  1.00  0.00              
ATOM   7720  CA  LYS B 292      -1.555 100.843  67.687  1.00  0.00              
ATOM   7721  C   LYS B 292      -2.115  99.589  67.011  1.00  0.00              
ATOM   7722  O   LYS B 292      -1.508  98.524  67.059  1.00  0.00              
ATOM   7723  CB  LYS B 292      -0.435 101.458  66.847  1.00  0.00              
ATOM   7724  CG  LYS B 292      -0.869 101.926  65.464  1.00  0.00              
ATOM   7725  CD  LYS B 292       0.275 102.601  64.723  1.00  0.00              
ATOM   7726  CE  LYS B 292      -0.162 103.080  63.347  1.00  0.00              
ATOM   7727  NZ  LYS B 292       0.947 103.745  62.611  1.00  0.00              
ATOM   7741  N   SER B 293      -3.285  99.732  66.401  1.00  0.00              
ATOM   7742  CA  SER B 293      -3.975  98.625  65.749  1.00  0.00              
ATOM   7743  C   SER B 293      -3.754  98.532  64.251  1.00  0.00              
ATOM   7744  O   SER B 293      -3.574  99.541  63.562  1.00  0.00              
ATOM   7745  CB  SER B 293      -5.461  98.727  66.033  1.00  0.00              
ATOM   7746  OG  SER B 293      -6.020  99.895  65.499  1.00  0.00              
ATOM   7752  N   PHE B 294      -3.836  97.306  63.756  1.00  0.00              
ATOM   7753  CA  PHE B 294      -3.644  97.026  62.348  1.00  0.00              
ATOM   7754  C   PHE B 294      -4.633  95.987  61.875  1.00  0.00              
ATOM   7755  O   PHE B 294      -5.073  95.134  62.637  1.00  0.00              
ATOM   7756  CB  PHE B 294      -2.213  96.555  62.081  1.00  0.00              
ATOM   7757  CG  PHE B 294      -1.164  97.563  62.456  1.00  0.00              
ATOM   7758  CD1 PHE B 294      -0.413  97.406  63.611  1.00  0.00              
ATOM   7759  CD2 PHE B 294      -0.926  98.669  61.655  1.00  0.00              
ATOM   7760  CE1 PHE B 294       0.553  98.333  63.957  1.00  0.00              
ATOM   7761  CE2 PHE B 294       0.039  99.596  61.997  1.00  0.00              
ATOM   7762  CZ  PHE B 294       0.779  99.427  63.150  1.00  0.00              
ATOM   7772  N   SER B 295      -4.903  96.022  60.577  1.00  0.00              
ATOM   7773  CA  SER B 295      -5.811  95.089  59.938  1.00  0.00              
ATOM   7774  C   SER B 295      -5.150  93.721  59.728  1.00  0.00              
ATOM   7775  O   SER B 295      -5.821  92.697  59.774  1.00  0.00              
ATOM   7776  CB  SER B 295      -6.289  95.660  58.617  1.00  0.00              
ATOM   7777  OG  SER B 295      -7.227  96.685  58.795  1.00  0.00              
ATOM   7783  N   ARG B 296      -3.831  93.701  59.543  1.00  0.00              
ATOM   7784  CA  ARG B 296      -3.105  92.439  59.313  1.00  0.00              
ATOM   7785  C   ARG B 296      -1.921  92.227  60.251  1.00  0.00              
ATOM   7786  O   ARG B 296      -1.267  93.185  60.678  1.00  0.00              
ATOM   7787  CB  ARG B 296      -2.666  92.303  57.863  1.00  0.00              
ATOM   7788  CG  ARG B 296      -1.869  91.046  57.551  1.00  0.00              
ATOM   7789  CD  ARG B 296      -2.643  89.784  57.670  1.00  0.00              
ATOM   7790  NE  ARG B 296      -1.876  88.579  57.403  1.00  0.00              
ATOM   7791  CZ  ARG B 296      -1.669  88.060  56.177  1.00  0.00              
ATOM   7792  NH1 ARG B 296      -2.199  88.613  55.109  1.00  0.00              
ATOM   7793  NH2 ARG B 296      -0.938  86.964  56.078  1.00  0.00              
ATOM   7807  N   SER B 297      -1.641  90.959  60.550  1.00  0.00              
ATOM   7808  CA  SER B 297      -0.547  90.594  61.444  1.00  0.00              
ATOM   7809  C   SER B 297       0.818  91.000  60.905  1.00  0.00              
ATOM   7810  O   SER B 297       1.716  91.331  61.668  1.00  0.00              
ATOM   7811  CB  SER B 297      -0.577  89.101  61.704  1.00  0.00              
ATOM   7812  OG  SER B 297      -0.318  88.359  60.544  1.00  0.00              
ATOM   7818  N   ASP B 298       0.991  90.935  59.592  1.00  0.00              
ATOM   7819  CA  ASP B 298       2.272  91.313  58.992  1.00  0.00              
ATOM   7820  C   ASP B 298       2.483  92.826  59.096  1.00  0.00              
ATOM   7821  O   ASP B 298       3.615  93.292  59.131  1.00  0.00              
ATOM   7822  CB  ASP B 298       2.338  90.866  57.529  1.00  0.00              
ATOM   7823  CG  ASP B 298       2.120  89.374  57.317  1.00  0.00              
ATOM   7824  OD1 ASP B 298       2.736  88.599  58.009  1.00  0.00              
ATOM   7825  OD2 ASP B 298       1.229  89.024  56.580  1.00  0.00              
ATOM   7830  N   LYS B 299       1.396  93.584  59.182  1.00  0.00              
ATOM   7831  CA  LYS B 299       1.507  95.024  59.350  1.00  0.00              
ATOM   7832  C   LYS B 299       1.982  95.268  60.779  1.00  0.00              
ATOM   7833  O   LYS B 299       2.851  96.111  61.021  1.00  0.00              
ATOM   7834  CB  LYS B 299       0.176  95.728  59.080  1.00  0.00              
ATOM   7835  CG  LYS B 299      -0.388  95.493  57.685  1.00  0.00              
ATOM   7836  CD  LYS B 299      -0.830  94.048  57.503  1.00  0.00              
ATOM   7837  CE  LYS B 299      -1.494  93.838  56.150  1.00  0.00              
ATOM   7838  NZ  LYS B 299      -1.923  92.427  55.954  1.00  0.00              
ATOM   7852  N   LEU B 300       1.416  94.530  61.729  1.00  0.00              
ATOM   7853  CA  LEU B 300       1.813  94.697  63.115  1.00  0.00              
ATOM   7854  C   LEU B 300       3.274  94.299  63.272  1.00  0.00              
ATOM   7855  O   LEU B 300       4.047  95.013  63.907  1.00  0.00              
ATOM   7856  CB  LEU B 300       0.916  93.864  64.039  1.00  0.00              
ATOM   7857  CG  LEU B 300       1.264  93.942  65.531  1.00  0.00              
ATOM   7858  CD1 LEU B 300       0.169  93.282  66.358  1.00  0.00              
ATOM   7859  CD2 LEU B 300       2.606  93.268  65.776  1.00  0.00              
ATOM   7871  N   VAL B 301       3.662  93.182  62.653  1.00  0.00              
ATOM   7872  CA  VAL B 301       5.041  92.693  62.721  1.00  0.00              
ATOM   7873  C   VAL B 301       6.033  93.722  62.168  1.00  0.00              
ATOM   7874  O   VAL B 301       7.084  93.970  62.769  1.00  0.00              
ATOM   7875  CB  VAL B 301       5.207  91.371  61.948  1.00  0.00              
ATOM   7876  CG1 VAL B 301       6.676  90.985  61.861  1.00  0.00              
ATOM   7877  CG2 VAL B 301       4.405  90.262  62.612  1.00  0.00              
ATOM   7887  N   ARG B 302       5.683  94.341  61.038  1.00  0.00              
ATOM   7888  CA  ARG B 302       6.551  95.341  60.437  1.00  0.00              
ATOM   7889  C   ARG B 302       6.678  96.549  61.372  1.00  0.00              
ATOM   7890  O   ARG B 302       7.758  97.135  61.509  1.00  0.00              
ATOM   7891  CB  ARG B 302       6.093  95.743  59.043  1.00  0.00              
ATOM   7892  CG  ARG B 302       6.291  94.681  57.973  1.00  0.00              
ATOM   7893  CD  ARG B 302       5.830  95.082  56.619  1.00  0.00              
ATOM   7894  NE  ARG B 302       6.581  96.176  56.026  1.00  0.00              
ATOM   7895  CZ  ARG B 302       7.750  96.035  55.372  1.00  0.00              
ATOM   7896  NH1 ARG B 302       8.324  94.858  55.256  1.00  0.00              
ATOM   7897  NH2 ARG B 302       8.318  97.117  54.869  1.00  0.00              
ATOM   7911  N   HIS B 303       5.589  96.872  62.060  1.00  0.00              
ATOM   7912  CA  HIS B 303       5.562  97.997  62.989  1.00  0.00              
ATOM   7913  C   HIS B 303       6.290  97.801  64.330  1.00  0.00              
ATOM   7914  O   HIS B 303       7.006  98.704  64.775  1.00  0.00              
ATOM   7915  CB  HIS B 303       4.104  98.374  63.268  1.00  0.00              
ATOM   7916  CG  HIS B 303       3.944  99.705  63.935  1.00  0.00              
ATOM   7917  ND1 HIS B 303       3.874  99.847  65.305  1.00  0.00              
ATOM   7918  CD2 HIS B 303       3.838 100.953  63.422  1.00  0.00              
ATOM   7919  CE1 HIS B 303       3.734 101.127  65.605  1.00  0.00              
ATOM   7920  NE2 HIS B 303       3.709 101.818  64.481  1.00  0.00              
ATOM   7928  N   GLN B 304       6.107  96.651  64.976  1.00  0.00              
ATOM   7929  CA  GLN B 304       6.699  96.405  66.286  1.00  0.00              
ATOM   7930  C   GLN B 304       8.205  96.639  66.261  1.00  0.00              
ATOM   7931  O   GLN B 304       8.797  97.034  67.264  1.00  0.00              
ATOM   7932  CB  GLN B 304       6.405  94.975  66.747  1.00  0.00              
ATOM   7933  CG  GLN B 304       6.924  94.650  68.138  1.00  0.00              
ATOM   7934  CD  GLN B 304       6.547  93.251  68.584  1.00  0.00              
ATOM   7935  OE1 GLN B 304       5.927  92.491  67.835  1.00  0.00              
ATOM   7936  NE2 GLN B 304       6.916  92.903  69.812  1.00  0.00              
ATOM   7945  N   ARG B 305       8.818  96.392  65.107  1.00  0.00              
ATOM   7946  CA  ARG B 305      10.270  96.446  64.986  1.00  0.00              
ATOM   7947  C   ARG B 305      10.806  97.813  65.392  1.00  0.00              
ATOM   7948  O   ARG B 305      11.900  97.922  65.945  1.00  0.00              
ATOM   7949  CB  ARG B 305      10.745  96.052  63.595  1.00  0.00              
ATOM   7950  CG  ARG B 305      10.589  94.577  63.260  1.00  0.00              
ATOM   7951  CD  ARG B 305      10.997  94.217  61.878  1.00  0.00              
ATOM   7952  NE  ARG B 305      10.818  92.813  61.544  1.00  0.00              
ATOM   7953  CZ  ARG B 305      11.025  92.285  60.321  1.00  0.00              
ATOM   7954  NH1 ARG B 305      11.378  93.044  59.307  1.00  0.00              
ATOM   7955  NH2 ARG B 305      10.838  90.987  60.162  1.00  0.00              
ATOM   7969  N   THR B 306      10.030  98.853  65.114  1.00  0.00              
ATOM   7970  CA  THR B 306      10.388 100.208  65.519  1.00  0.00              
ATOM   7971  C   THR B 306      10.462 100.326  67.037  1.00  0.00              
ATOM   7972  O   THR B 306      11.072 101.256  67.567  1.00  0.00              
ATOM   7973  CB  THR B 306       9.383 101.243  64.982  1.00  0.00              
ATOM   7974  OG1 THR B 306       8.076 100.957  65.498  1.00  0.00              
ATOM   7975  CG2 THR B 306       9.342 101.209  63.462  1.00  0.00              
ATOM   7983  N   HIS B 307       9.838  99.381  67.730  1.00  0.00              
ATOM   7984  CA  HIS B 307       9.683  99.468  69.177  1.00  0.00              
ATOM   7985  C   HIS B 307      10.990  99.147  69.891  1.00  0.00              
ATOM   7986  O   HIS B 307      11.092  99.280  71.111  1.00  0.00              
ATOM   7987  CB  HIS B 307       8.577  98.525  69.661  1.00  0.00              
ATOM   7988  CG  HIS B 307       7.201  98.951  69.251  1.00  0.00              
ATOM   7989  ND1 HIS B 307       6.078  98.196  69.518  1.00  0.00              
ATOM   7990  CD2 HIS B 307       6.767 100.053  68.595  1.00  0.00              
ATOM   7991  CE1 HIS B 307       5.012  98.816  69.043  1.00  0.00              
ATOM   7992  NE2 HIS B 307       5.403  99.944  68.479  1.00  0.00              
ATOM   8000  N   THR B 308      11.989  98.721  69.126  1.00  0.00              
ATOM   8001  CA  THR B 308      13.336  98.546  69.650  1.00  0.00              
ATOM   8002  C   THR B 308      14.109  99.857  69.635  1.00  0.00              
ATOM   8003  O   THR B 308      14.766 100.214  70.613  1.00  0.00              
ATOM   8004  CB  THR B 308      14.120  97.490  68.849  1.00  0.00              
ATOM   8005  OG1 THR B 308      14.215  97.900  67.478  1.00  0.00              
ATOM   8006  CG2 THR B 308      13.426  96.139  68.924  1.00  0.00              
ATOM   8014  N   GLY B 309      14.027 100.573  68.518  1.00  0.00              
ATOM   8015  CA  GLY B 309      14.732 101.839  68.366  1.00  0.00              
ATOM   8016  C   GLY B 309      16.188 101.616  67.979  1.00  0.00              
ATOM   8017  O   GLY B 309      17.079 102.332  68.438  1.00  0.00              
ATOM   8021  N   LYS B 310      16.425 100.621  67.132  1.00  0.00              
ATOM   8022  CA  LYS B 310      17.770 100.326  66.652  1.00  0.00              
ATOM   8023  C   LYS B 310      17.939 100.747  65.198  1.00  0.00              
ATOM   8024  O   LYS B 310      19.015 100.594  64.619  1.00  0.00              
ATOM   8025  CB  LYS B 310      18.080  98.836  66.808  1.00  0.00              
ATOM   8026  CG  LYS B 310      18.122  98.350  68.250  1.00  0.00              
ATOM   8027  CD  LYS B 310      18.475  96.872  68.326  1.00  0.00              
ATOM   8028  CE  LYS B 310      18.469  96.374  69.764  1.00  0.00              
ATOM   8029  NZ  LYS B 310      18.803  94.926  69.853  1.00  0.00              
ATOM   8043  N   LYS B 311      16.871 101.276  64.611  1.00  0.00              
ATOM   8044  CA  LYS B 311      16.925 101.809  63.255  1.00  0.00              
ATOM   8045  C   LYS B 311      17.949 102.932  63.145  1.00  0.00              
ATOM   8046  O   LYS B 311      18.720 102.845  62.514  1.00  0.00              
ATOM   8047  OXT LYS B 311      17.830 103.920  63.815  1.00  0.00              
ATOM   8048  CB  LYS B 311      15.546 102.310  62.821  1.00  0.00              
ATOM   8049  CG  LYS B 311      15.484 102.815  61.386  1.00  0.00              
ATOM   8050  CD  LYS B 311      14.067 103.214  61.001  1.00  0.00              
ATOM   8051  CE  LYS B 311      14.007 103.737  59.573  1.00  0.00              
ATOM   8052  NZ  LYS B 311      12.624 104.117  59.177  1.00  0.00              
ATOM   8066  P     C X   1     -17.066  19.870  60.919  1.00  0.00              
ATOM   8067  O1P   C X   1     -18.514  19.313  60.496  1.00  0.00              
ATOM   8068  O2P   C X   1     -16.902  21.139  61.673  1.00  0.00              
ATOM   8069  O5*   C X   1     -16.297  20.010  59.530  1.00  0.00              
ATOM   8070  C5*   C X   1     -16.003  18.846  58.717  1.00  0.00              
ATOM   8071  C4*   C X   1     -15.253  19.267  57.475  1.00  0.00              
ATOM   8072  O4*   C X   1     -16.217  19.768  56.494  1.00  0.00              
ATOM   8073  C3*   C X   1     -14.253  20.407  57.640  1.00  0.00              
ATOM   8074  O3*   C X   1     -13.241  20.389  56.636  1.00  0.00              
ATOM   8075  C2*   C X   1     -15.118  21.645  57.454  1.00  0.00              
ATOM   8076  C1*   C X   1     -16.121  21.178  56.409  1.00  0.00              
ATOM   8077  N1    C X   1     -17.477  21.717  56.599  1.00  0.00              
ATOM   8078  C2    C X   1     -18.231  22.063  55.473  1.00  0.00              
ATOM   8079  O2    C X   1     -17.737  21.903  54.346  1.00  0.00              
ATOM   8080  N3    C X   1     -19.477  22.561  55.640  1.00  0.00              
ATOM   8081  C4    C X   1     -19.973  22.720  56.869  1.00  0.00              
ATOM   8082  N4    C X   1     -21.205  23.219  56.986  1.00  0.00              
ATOM   8083  C5    C X   1     -19.227  22.377  58.032  1.00  0.00              
ATOM   8084  C6    C X   1     -17.995  21.883  57.854  1.00  0.00              
ATOM   8096  P     A X   2     -12.441  21.950  56.420  1.00  0.00              
ATOM   8097  O1P   A X   2     -11.041  21.688  56.031  1.00  0.00              
ATOM   8098  O2P   A X   2     -12.636  22.925  57.522  1.00  0.00              
ATOM   8099  O5*   A X   2     -13.284  22.412  55.149  1.00  0.00              
ATOM   8100  C5*   A X   2     -13.564  21.442  54.107  1.00  0.00              
ATOM   8101  C4*   A X   2     -13.579  22.127  52.762  1.00  0.00              
ATOM   8102  O4*   A X   2     -14.879  22.774  52.579  1.00  0.00              
ATOM   8103  C3*   A X   2     -12.566  23.256  52.564  1.00  0.00              
ATOM   8104  O3*   A X   2     -12.268  23.475  51.187  1.00  0.00              
ATOM   8105  C2*   A X   2     -13.301  24.468  53.114  1.00  0.00              
ATOM   8106  C1*   A X   2     -14.743  24.175  52.718  1.00  0.00              
ATOM   8107  N9    A X   2     -15.726  24.605  53.711  1.00  0.00              
ATOM   8108  C4    A X   2     -16.965  25.138  53.450  1.00  0.00              
ATOM   8109  N3    A X   2     -17.517  25.366  52.246  1.00  0.00              
ATOM   8110  C2    A X   2     -18.733  25.891  52.381  1.00  0.00              
ATOM   8111  N1    A X   2     -19.408  26.191  53.497  1.00  0.00              
ATOM   8112  C6    A X   2     -18.824  25.949  54.691  1.00  0.00              
ATOM   8113  C5    A X   2     -17.534  25.392  54.685  1.00  0.00              
ATOM   8114  N7    A X   2     -16.670  25.026  55.708  1.00  0.00              
ATOM   8115  C8    A X   2     -15.616  24.566  55.079  1.00  0.00              
ATOM   8116  N6    A X   2     -19.498  26.248  55.804  1.00  0.00              
ATOM   8128  P     C X   3     -11.642  25.117  50.768  1.00  0.00              
ATOM   8129  O1P   C X   3     -10.733  25.004  49.611  1.00  0.00              
ATOM   8130  O2P   C X   3     -11.108  25.844  51.945  1.00  0.00              
ATOM   8131  O5*   C X   3     -13.020  25.778  50.315  1.00  0.00              
ATOM   8132  C5*   C X   3     -13.912  25.021  49.459  1.00  0.00              
ATOM   8133  C4*   C X   3     -14.634  25.957  48.518  1.00  0.00              
ATOM   8134  O4*   C X   3     -15.759  26.561  49.233  1.00  0.00              
ATOM   8135  C3*   C X   3     -13.832  27.148  47.998  1.00  0.00              
ATOM   8136  O3*   C X   3     -14.348  27.649  46.766  1.00  0.00              
ATOM   8137  C2*   C X   3     -14.036  28.192  49.086  1.00  0.00              
ATOM   8138  C1*   C X   3     -15.464  27.913  49.531  1.00  0.00              
ATOM   8139  N1    C X   3     -15.687  28.098  50.974  1.00  0.00              
ATOM   8140  C2    C X   3     -16.899  28.646  51.406  1.00  0.00              
ATOM   8141  O2    C X   3     -17.753  28.958  50.561  1.00  0.00              
ATOM   8142  N3    C X   3     -17.111  28.821  52.730  1.00  0.00              
ATOM   8143  C4    C X   3     -16.167  28.474  53.607  1.00  0.00              
ATOM   8144  N4    C X   3     -16.418  28.667  54.904  1.00  0.00              
ATOM   8145  C5    C X   3     -14.924  27.914  53.195  1.00  0.00              
ATOM   8146  C6    C X   3     -14.727  27.745  51.882  1.00  0.00              
ATOM   8158  P     T X   4     -13.850  29.328  46.440  1.00  0.00              
ATOM   8159  O1P   T X   4     -13.725  29.474  44.975  1.00  0.00              
ATOM   8160  O2P   T X   4     -12.713  29.839  47.242  1.00  0.00              
ATOM   8161  O5*   T X   4     -15.202  30.007  46.942  1.00  0.00              
ATOM   8162  C5*   T X   4     -16.467  29.392  46.589  1.00  0.00              
ATOM   8163  C4*   T X   4     -17.514  30.462  46.382  1.00  0.00              
ATOM   8164  O4*   T X   4     -18.025  30.875  47.690  1.00  0.00              
ATOM   8165  C3*   T X   4     -17.042  31.762  45.735  1.00  0.00              
ATOM   8166  O3*   T X   4     -18.105  32.466  45.100  1.00  0.00              
ATOM   8167  C2*   T X   4     -16.546  32.569  46.925  1.00  0.00              
ATOM   8168  C1*   T X   4     -17.519  32.153  48.020  1.00  0.00              
ATOM   8169  N1    T X   4     -16.912  32.048  49.360  1.00  0.00              
ATOM   8170  C2    T X   4     -17.657  32.454  50.444  1.00  0.00              
ATOM   8171  O2    T X   4     -18.794  32.890  50.348  1.00  0.00              
ATOM   8172  N3    T X   4     -17.022  32.328  51.654  1.00  0.00              
ATOM   8173  C4    T X   4     -15.746  31.850  51.882  1.00  0.00              
ATOM   8174  O4    T X   4     -15.309  31.797  53.029  1.00  0.00              
ATOM   8175  C5    T X   4     -15.020  31.442  50.700  1.00  0.00              
ATOM   8176  C5M   T X   4     -13.630  30.911  50.849  1.00  0.00              
ATOM   8177  C6    T X   4     -15.632  31.560  49.515  1.00  0.00              
ATOM   8190  P     G X   5     -17.874  34.236  44.882  1.00  0.00              
ATOM   8191  O1P   G X   5     -18.590  34.680  43.670  1.00  0.00              
ATOM   8192  O2P   G X   5     -16.444  34.623  44.971  1.00  0.00              
ATOM   8193  O5*   G X   5     -18.640  34.742  46.186  1.00  0.00              
ATOM   8194  C5*   G X   5     -19.926  34.157  46.511  1.00  0.00              
ATOM   8195  C4*   G X   5     -20.815  35.196  47.149  1.00  0.00              
ATOM   8196  O4*   G X   5     -20.458  35.315  48.563  1.00  0.00              
ATOM   8197  C3*   G X   5     -20.689  36.621  46.609  1.00  0.00              
ATOM   8198  O3*   G X   5     -21.865  37.392  46.844  1.00  0.00              
ATOM   8199  C2*   G X   5     -19.545  37.192  47.428  1.00  0.00              
ATOM   8200  C1*   G X   5     -19.753  36.523  48.780  1.00  0.00              
ATOM   8201  N9    G X   5     -18.507  36.180  49.458  1.00  0.00              
ATOM   8202  C4    G X   5     -18.268  36.245  50.809  1.00  0.00              
ATOM   8203  N3    G X   5     -19.149  36.638  51.753  1.00  0.00              
ATOM   8204  C2    G X   5     -18.624  36.598  52.967  1.00  0.00              
ATOM   8205  N1    G X   5     -17.335  36.203  53.233  1.00  0.00              
ATOM   8206  C6    G X   5     -16.411  35.794  52.276  1.00  0.00              
ATOM   8207  C5    G X   5     -16.962  35.833  50.969  1.00  0.00              
ATOM   8208  N7    G X   5     -16.394  35.513  49.744  1.00  0.00              
ATOM   8209  C8    G X   5     -17.345  35.732  48.879  1.00  0.00              
ATOM   8210  N2    G X   5     -19.364  36.957  54.025  1.00  0.00              
ATOM   8211  O6    G X   5     -15.273  35.457  52.623  1.00  0.00              
ATOM   8223  P     C X   6     -21.614  39.171  46.797  1.00  0.00              
ATOM   8224  O1P   C X   6     -22.844  39.813  46.294  1.00  0.00              
ATOM   8225  O2P   C X   6     -20.350  39.597  46.151  1.00  0.00              
ATOM   8226  O5*   C X   6     -21.497  39.375  48.375  1.00  0.00              
ATOM   8227  C5*   C X   6     -22.431  38.679  49.239  1.00  0.00              
ATOM   8228  C4*   C X   6     -22.742  39.533  50.445  1.00  0.00              
ATOM   8229  O4*   C X   6     -21.658  39.383  51.416  1.00  0.00              
ATOM   8230  C3*   C X   6     -22.832  41.038  50.207  1.00  0.00              
ATOM   8231  O3*   C X   6     -23.621  41.696  51.193  1.00  0.00              
ATOM   8232  C2*   C X   6     -21.384  41.489  50.346  1.00  0.00              
ATOM   8233  C1*   C X   6     -20.865  40.556  51.431  1.00  0.00              
ATOM   8234  N1    C X   6     -19.467  40.137  51.240  1.00  0.00              
ATOM   8235  C2    C X   6     -18.643  40.002  52.362  1.00  0.00              
ATOM   8236  O2    C X   6     -19.114  40.237  53.486  1.00  0.00              
ATOM   8237  N3    C X   6     -17.357  39.619  52.195  1.00  0.00              
ATOM   8238  C4    C X   6     -16.887  39.377  50.969  1.00  0.00              
ATOM   8239  N4    C X   6     -15.611  39.006  50.851  1.00  0.00              
ATOM   8240  C5    C X   6     -17.704  39.508  49.810  1.00  0.00              
ATOM   8241  C6    C X   6     -18.976  39.886  49.989  1.00  0.00              
ATOM   8253  P     G X   7     -23.324  43.446  51.373  1.00  0.00              
ATOM   8254  O1P   G X   7     -24.574  44.120  51.774  1.00  0.00              
ATOM   8255  O2P   G X   7     -22.608  44.045  50.220  1.00  0.00              
ATOM   8256  O5*   G X   7     -22.332  43.345  52.616  1.00  0.00              
ATOM   8257  C5*   G X   7     -22.674  42.455  53.709  1.00  0.00              
ATOM   8258  C4*   G X   7     -22.196  43.043  55.015  1.00  0.00              
ATOM   8259  O4*   G X   7     -20.769  42.758  55.164  1.00  0.00              
ATOM   8260  C3*   G X   7     -22.292  44.563  55.152  1.00  0.00              
ATOM   8261  O3*   G X   7     -22.348  44.979  56.514  1.00  0.00              
ATOM   8262  C2*   G X   7     -20.986  45.040  54.537  1.00  0.00              
ATOM   8263  C1*   G X   7     -20.018  43.937  54.947  1.00  0.00              
ATOM   8264  N9    G X   7     -19.019  43.630  53.929  1.00  0.00              
ATOM   8265  C4    G X   7     -17.705  43.294  54.148  1.00  0.00              
ATOM   8266  N3    G X   7     -17.105  43.185  55.353  1.00  0.00              
ATOM   8267  C2    G X   7     -15.830  42.850  55.240  1.00  0.00              
ATOM   8268  N1    G X   7     -15.195  42.637  54.041  1.00  0.00              
ATOM   8269  C6    G X   7     -15.794  42.743  52.790  1.00  0.00              
ATOM   8270  C5    G X   7     -17.163  43.103  52.895  1.00  0.00              
ATOM   8271  N7    G X   7     -18.116  43.312  51.910  1.00  0.00              
ATOM   8272  C8    G X   7     -19.199  43.621  52.567  1.00  0.00              
ATOM   8273  N2    G X   7     -15.081  42.699  56.342  1.00  0.00              
ATOM   8274  O6    G X   7     -15.130  42.530  51.768  1.00  0.00              
ATOM   8286  P     G X   8     -21.876  46.674  56.811  1.00  0.00              
ATOM   8287  O1P   G X   8     -22.640  47.201  57.958  1.00  0.00              
ATOM   8288  O2P   G X   8     -21.877  47.518  55.590  1.00  0.00              
ATOM   8289  O5*   G X   8     -20.372  46.373  57.246  1.00  0.00              
ATOM   8290  C5*   G X   8     -20.115  45.274  58.153  1.00  0.00              
ATOM   8291  C4*   G X   8     -18.953  45.614  59.055  1.00  0.00              
ATOM   8292  O4*   G X   8     -17.708  45.367  58.327  1.00  0.00              
ATOM   8293  C3*   G X   8     -18.845  47.072  59.501  1.00  0.00              
ATOM   8294  O3*   G X   8     -18.104  47.210  60.713  1.00  0.00              
ATOM   8295  C2*   G X   8     -18.066  47.717  58.367  1.00  0.00              
ATOM   8296  C1*   G X   8     -17.120  46.598  57.953  1.00  0.00              
ATOM   8297  N9    G X   8     -16.880  46.540  56.515  1.00  0.00              
ATOM   8298  C4    G X   8     -15.695  46.226  55.896  1.00  0.00              
ATOM   8299  N3    G X   8     -14.537  45.909  56.514  1.00  0.00              
ATOM   8300  C2    G X   8     -13.568  45.658  55.649  1.00  0.00              
ATOM   8301  N1    G X   8     -13.723  45.713  54.285  1.00  0.00              
ATOM   8302  C6    G X   8     -14.907  46.036  53.628  1.00  0.00              
ATOM   8303  C5    G X   8     -15.955  46.309  54.545  1.00  0.00              
ATOM   8304  N7    G X   8     -17.276  46.666  54.319  1.00  0.00              
ATOM   8305  C8    G X   8     -17.786  46.791  55.513  1.00  0.00              
ATOM   8306  N2    G X   8     -12.348  45.326  56.093  1.00  0.00              
ATOM   8307  O6    G X   8     -14.939  46.058  52.392  1.00  0.00              
ATOM   8319  P     C X   9     -17.428  48.851  60.993  1.00  0.00              
ATOM   8320  O1P   C X   9     -17.391  49.111  62.444  1.00  0.00              
ATOM   8321  O2P   C X   9     -18.036  49.917  60.158  1.00  0.00              
ATOM   8322  O5*   C X   9     -15.962  48.531  60.456  1.00  0.00              
ATOM   8323  C5*   C X   9     -15.333  47.284  60.847  1.00  0.00              
ATOM   8324  C4*   C X   9     -13.843  47.488  60.996  1.00  0.00              
ATOM   8325  O4*   C X   9     -13.230  47.437  59.668  1.00  0.00              
ATOM   8326  C3*   C X   9     -13.397  48.831  61.567  1.00  0.00              
ATOM   8327  O3*   C X   9     -12.104  48.759  62.166  1.00  0.00              
ATOM   8328  C2*   C X   9     -13.327  49.718  60.333  1.00  0.00              
ATOM   8329  C1*   C X   9     -12.852  48.739  59.267  1.00  0.00              
ATOM   8330  N1    C X   9     -13.440  48.970  57.938  1.00  0.00              
ATOM   8331  C2    C X   9     -12.644  48.781  56.804  1.00  0.00              
ATOM   8332  O2    C X   9     -11.465  48.422  56.951  1.00  0.00              
ATOM   8333  N3    C X   9     -13.176  48.993  55.579  1.00  0.00              
ATOM   8334  C4    C X   9     -14.449  49.380  55.463  1.00  0.00              
ATOM   8335  N4    C X   9     -14.932  49.581  54.236  1.00  0.00              
ATOM   8336  C5    C X   9     -15.282  49.580  56.601  1.00  0.00              
ATOM   8337  C6    C X   9     -14.743  49.366  57.808  1.00  0.00              
ATOM   8349  P     T X  10     -11.315  50.353  62.301  1.00  0.00              
ATOM   8350  O1P   T X  10     -10.478  50.327  63.517  1.00  0.00              
ATOM   8351  O2P   T X  10     -12.199  51.532  62.145  1.00  0.00              
ATOM   8352  O5*   T X  10     -10.399  50.201  61.005  1.00  0.00              
ATOM   8353  C5*   T X  10      -9.751  48.929  60.753  1.00  0.00              
ATOM   8354  C4*   T X  10      -8.408  49.162  60.101  1.00  0.00              
ATOM   8355  O4*   T X  10      -8.615  49.394  58.670  1.00  0.00              
ATOM   8356  C3*   T X  10      -7.627  50.387  60.572  1.00  0.00              
ATOM   8357  O3*   T X  10      -6.226  50.253  60.345  1.00  0.00              
ATOM   8358  C2*   T X  10      -8.174  51.496  59.688  1.00  0.00              
ATOM   8359  C1*   T X  10      -8.424  50.764  58.376  1.00  0.00              
ATOM   8360  N1    T X  10      -9.621  51.223  57.647  1.00  0.00              
ATOM   8361  C2    T X  10      -9.560  51.283  56.272  1.00  0.00              
ATOM   8362  O2    T X  10      -8.569  50.970  55.633  1.00  0.00              
ATOM   8363  N3    T X  10     -10.711  51.722  55.668  1.00  0.00              
ATOM   8364  C4    T X  10     -11.888  52.100  56.286  1.00  0.00              
ATOM   8365  O4    T X  10     -12.841  52.476  55.609  1.00  0.00              
ATOM   8366  C5    T X  10     -11.881  52.014  57.729  1.00  0.00              
ATOM   8367  C5M   T X  10     -13.111  52.403  58.486  1.00  0.00              
ATOM   8368  C6    T X  10     -10.762  51.586  58.329  1.00  0.00              
ATOM   8381  P     G X  11      -5.285  51.782  60.227  1.00  0.00              
ATOM   8382  O1P   G X  11      -3.912  51.552  60.713  1.00  0.00              
ATOM   8383  O2P   G X  11      -6.009  52.924  60.836  1.00  0.00              
ATOM   8384  O5*   G X  11      -5.284  51.943  58.640  1.00  0.00              
ATOM   8385  C5*   G X  11      -4.991  50.781  57.821  1.00  0.00              
ATOM   8386  C4*   G X  11      -4.245  51.207  56.580  1.00  0.00              
ATOM   8387  O4*   G X  11      -5.208  51.713  55.603  1.00  0.00              
ATOM   8388  C3*   G X  11      -3.242  52.348  56.748  1.00  0.00              
ATOM   8389  O3*   G X  11      -2.235  52.333  55.740  1.00  0.00              
ATOM   8390  C2*   G X  11      -4.108  53.585  56.569  1.00  0.00              
ATOM   8391  C1*   G X  11      -5.113  53.123  55.524  1.00  0.00              
ATOM   8392  N9    G X  11      -6.455  53.658  55.731  1.00  0.00              
ATOM   8393  C4    G X  11      -7.338  54.049  54.754  1.00  0.00              
ATOM   8394  N3    G X  11      -7.120  54.003  53.422  1.00  0.00              
ATOM   8395  C2    G X  11      -8.158  54.451  52.736  1.00  0.00              
ATOM   8396  N1    G X  11      -9.320  54.907  53.311  1.00  0.00              
ATOM   8397  C6    G X  11      -9.565  54.962  54.679  1.00  0.00              
ATOM   8398  C5    G X  11      -8.459  54.484  55.428  1.00  0.00              
ATOM   8399  N7    G X  11      -8.285  54.368  56.799  1.00  0.00              
ATOM   8400  C8    G X  11      -7.085  53.874  56.932  1.00  0.00              
ATOM   8401  N2    G X  11      -8.110  54.476  51.396  1.00  0.00              
ATOM   8402  O6    G X  11     -10.649  55.392  55.094  1.00  0.00              
ATOM   8414  P     C X  12      -1.399  53.904  55.493  1.00  0.00              
ATOM   8415  O1P   C X  12      -0.005  53.645  55.084  1.00  0.00              
ATOM   8416  O2P   C X  12      -1.580  54.877  56.600  1.00  0.00              
ATOM   8417  O5*   C X  12      -2.262  54.367  54.234  1.00  0.00              
ATOM   8418  C5*   C X  12      -2.555  53.397  53.198  1.00  0.00              
ATOM   8419  C4*   C X  12      -2.590  54.086  51.852  1.00  0.00              
ATOM   8420  O4*   C X  12      -3.895  54.728  51.688  1.00  0.00              
ATOM   8421  C3*   C X  12      -1.584  55.215  51.641  1.00  0.00              
ATOM   8422  O3*   C X  12      -1.303  55.438  50.261  1.00  0.00              
ATOM   8423  C2*   C X  12      -2.311  56.426  52.205  1.00  0.00              
ATOM   8424  C1*   C X  12      -3.757  56.130  51.830  1.00  0.00              
ATOM   8425  N1    C X  12      -4.736  56.562  52.840  1.00  0.00              
ATOM   8426  C2    C X  12      -5.961  57.087  52.413  1.00  0.00              
ATOM   8427  O2    C X  12      -6.187  57.172  51.196  1.00  0.00              
ATOM   8428  N3    C X  12      -6.865  57.488  53.335  1.00  0.00              
ATOM   8429  C4    C X  12      -6.584  57.382  54.635  1.00  0.00              
ATOM   8430  N4    C X  12      -7.504  57.793  55.510  1.00  0.00              
ATOM   8431  C5    C X  12      -5.345  56.851  55.097  1.00  0.00              
ATOM   8432  C6    C X  12      -4.459  56.457  54.175  1.00  0.00              
ATOM   8444  P     G X  13      -0.640  57.047  49.864  1.00  0.00              
ATOM   8445  O1P   G X  13       0.264  56.933  48.706  1.00  0.00              
ATOM   8446  O2P   G X  13      -0.101  57.771  51.041  1.00  0.00              
ATOM   8447  O5*   G X  13      -2.020  57.714  49.419  1.00  0.00              
ATOM   8448  C5*   G X  13      -2.914  56.962  48.563  1.00  0.00              
ATOM   8449  C4*   G X  13      -3.636  57.901  47.626  1.00  0.00              
ATOM   8450  O4*   G X  13      -4.757  58.509  48.344  1.00  0.00              
ATOM   8451  C3*   G X  13      -2.833  59.092  47.106  1.00  0.00              
ATOM   8452  O3*   G X  13      -3.350  59.595  45.877  1.00  0.00              
ATOM   8453  C2*   G X  13      -3.029  60.133  48.195  1.00  0.00              
ATOM   8454  C1*   G X  13      -4.456  59.859  48.645  1.00  0.00              
ATOM   8455  N9    G X  13      -4.658  60.036  50.079  1.00  0.00              
ATOM   8456  C4    G X  13      -5.775  60.553  50.689  1.00  0.00              
ATOM   8457  N3    G X  13      -6.892  60.986  50.065  1.00  0.00              
ATOM   8458  C2    G X  13      -7.795  61.431  50.923  1.00  0.00              
ATOM   8459  N1    G X  13      -7.618  61.449  52.285  1.00  0.00              
ATOM   8460  C6    G X  13      -6.477  61.007  52.948  1.00  0.00              
ATOM   8461  C5    G X  13      -5.499  60.527  52.040  1.00  0.00              
ATOM   8462  N7    G X  13      -4.235  60.004  52.273  1.00  0.00              
ATOM   8463  C8    G X  13      -3.775  59.727  51.085  1.00  0.00              
ATOM   8464  N2    G X  13      -8.967  61.900  50.471  1.00  0.00              
ATOM   8465  O6    G X  13      -6.420  61.068  54.182  1.00  0.00              
ATOM   8477  P     C X  14      -2.878  61.290  45.505  1.00  0.00              
ATOM   8478  O1P   C X  14      -2.772  61.445  44.040  1.00  0.00              
ATOM   8479  O2P   C X  14      -1.728  61.794  46.295  1.00  0.00              
ATOM   8480  O5*   C X  14      -4.221  61.966  46.031  1.00  0.00              
ATOM   8481  C5*   C X  14      -5.490  61.354  45.692  1.00  0.00              
ATOM   8482  C4*   C X  14      -6.541  62.423  45.507  1.00  0.00              
ATOM   8483  O4*   C X  14      -7.033  62.826  46.826  1.00  0.00              
ATOM   8484  C3*   C X  14      -6.076  63.726  44.863  1.00  0.00              
ATOM   8485  O3*   C X  14      -7.149  64.437  44.247  1.00  0.00              
ATOM   8486  C2*   C X  14      -5.564  64.528  46.052  1.00  0.00              
ATOM   8487  C1*   C X  14      -6.522  64.105  47.155  1.00  0.00              
ATOM   8488  N1    C X  14      -5.893  63.993  48.481  1.00  0.00              
ATOM   8489  C2    C X  14      -6.618  64.393  49.608  1.00  0.00              
ATOM   8490  O2    C X  14      -7.771  64.828  49.459  1.00  0.00              
ATOM   8491  N3    C X  14      -6.047  64.295  50.830  1.00  0.00              
ATOM   8492  C4    C X  14      -4.804  63.823  50.949  1.00  0.00              
ATOM   8493  N4    C X  14      -4.279  63.748  52.174  1.00  0.00              
ATOM   8494  C5    C X  14      -4.044  63.410  49.818  1.00  0.00              
ATOM   8495  C6    C X  14      -4.621  63.510  48.614  1.00  0.00              
ATOM   8507  P     A X  15      -6.807  66.156  44.017  1.00  0.00              
ATOM   8508  O1P   A X  15      -7.504  66.593  42.791  1.00  0.00              
ATOM   8509  O2P   A X  15      -5.380  66.545  44.126  1.00  0.00              
ATOM   8510  O5*   A X  15      -7.596  66.669  45.306  1.00  0.00              
ATOM   8511  C5*   A X  15      -8.888  66.087  45.612  1.00  0.00              
ATOM   8512  C4*   A X  15      -9.787  67.130  46.230  1.00  0.00              
ATOM   8513  O4*   A X  15      -9.452  67.258  47.649  1.00  0.00              
ATOM   8514  C3*   A X  15      -9.651  68.552  45.683  1.00  0.00              
ATOM   8515  O3*   A X  15     -10.830  69.324  45.896  1.00  0.00              
ATOM   8516  C2*   A X  15      -8.520  69.129  46.518  1.00  0.00              
ATOM   8517  C1*   A X  15      -8.751  68.467  47.870  1.00  0.00              
ATOM   8518  N9    A X  15      -7.517  68.125  48.576  1.00  0.00              
ATOM   8519  C4    A X  15      -7.309  68.204  49.932  1.00  0.00              
ATOM   8520  N3    A X  15      -8.185  68.603  50.870  1.00  0.00              
ATOM   8521  C2    A X  15      -7.633  68.548  52.080  1.00  0.00              
ATOM   8522  N1    A X  15      -6.399  68.168  52.432  1.00  0.00              
ATOM   8523  C6    A X  15      -5.543  67.772  51.465  1.00  0.00              
ATOM   8524  C5    A X  15      -6.007  67.784  50.138  1.00  0.00              
ATOM   8525  N7    A X  15      -5.405  67.446  48.935  1.00  0.00              
ATOM   8526  C8    A X  15      -6.339  67.665  48.043  1.00  0.00              
ATOM   8527  N6    A X  15      -4.312  67.394  51.816  1.00  0.00              
ATOM   8539  P     C X  16     -10.608  71.117  45.911  1.00  0.00              
ATOM   8540  O1P   C X  16     -11.838  71.759  45.408  1.00  0.00              
ATOM   8541  O2P   C X  16      -9.342  71.542  45.265  1.00  0.00              
ATOM   8542  O5*   C X  16     -10.490  71.320  47.488  1.00  0.00              
ATOM   8543  C5*   C X  16     -11.424  70.624  48.353  1.00  0.00              
ATOM   8544  C4*   C X  16     -11.736  71.478  49.560  1.00  0.00              
ATOM   8545  O4*   C X  16     -10.651  71.329  50.531  1.00  0.00              
ATOM   8546  C3*   C X  16     -11.824  72.983  49.322  1.00  0.00              
ATOM   8547  O3*   C X  16     -12.615  73.641  50.308  1.00  0.00              
ATOM   8548  C2*   C X  16     -10.377  73.434  49.460  1.00  0.00              
ATOM   8549  C1*   C X  16      -9.858  72.501  50.545  1.00  0.00              
ATOM   8550  N1    C X  16      -8.461  72.081  50.354  1.00  0.00              
ATOM   8551  C2    C X  16      -7.636  71.947  51.475  1.00  0.00              
ATOM   8552  O2    C X  16      -8.106  72.183  52.599  1.00  0.00              
ATOM   8553  N3    C X  16      -6.350  71.563  51.308  1.00  0.00              
ATOM   8554  C4    C X  16      -5.881  71.319  50.082  1.00  0.00              
ATOM   8555  N4    C X  16      -4.605  70.947  49.963  1.00  0.00              
ATOM   8556  C5    C X  16      -6.699  71.449  48.923  1.00  0.00              
ATOM   8557  C6    C X  16      -7.970  71.828  49.102  1.00  0.00              
ATOM   8569  P     T X  17     -12.271  75.386  50.422  1.00  0.00              
ATOM   8570  O1P   T X  17     -13.530  76.060  50.799  1.00  0.00              
ATOM   8571  O2P   T X  17     -11.533  75.980  49.281  1.00  0.00              
ATOM   8572  O5*   T X  17     -11.305  75.287  51.686  1.00  0.00              
ATOM   8573  C5*   T X  17     -11.667  74.402  52.774  1.00  0.00              
ATOM   8574  C4*   T X  17     -11.213  74.996  54.089  1.00  0.00              
ATOM   8575  O4*   T X  17      -9.789  74.710  54.264  1.00  0.00              
ATOM   8576  C3*   T X  17     -11.313  76.514  54.218  1.00  0.00              
ATOM   8577  O3*   T X  17     -11.395  76.935  55.576  1.00  0.00              
ATOM   8578  C2*   T X  17      -9.996  76.990  53.624  1.00  0.00              
ATOM   8579  C1*   T X  17      -9.035  75.889  54.059  1.00  0.00              
ATOM   8580  N1    T X  17      -7.991  75.571  53.067  1.00  0.00              
ATOM   8581  C2    T X  17      -6.729  75.269  53.527  1.00  0.00              
ATOM   8582  O2    T X  17      -6.437  75.249  54.713  1.00  0.00              
ATOM   8583  N3    T X  17      -5.814  74.988  52.544  1.00  0.00              
ATOM   8584  C4    T X  17      -6.030  74.980  51.179  1.00  0.00              
ATOM   8585  O4    T X  17      -5.107  74.709  50.415  1.00  0.00              
ATOM   8586  C5    T X  17      -7.376  75.306  50.766  1.00  0.00              
ATOM   8587  C5M   T X  17      -7.705  75.323  49.307  1.00  0.00              
ATOM   8588  C6    T X  17      -8.277  75.581  51.719  1.00  0.00              
ATOM   8601  P     C X  18     -10.864  78.634  55.907  1.00  0.00              
ATOM   8602  O1P   C X  18     -11.632  79.164  57.052  1.00  0.00              
ATOM   8603  O2P   C X  18     -10.857  79.478  54.686  1.00  0.00              
ATOM   8604  O5*   C X  18      -9.363  78.330  56.350  1.00  0.00              
ATOM   8605  C5*   C X  18      -9.114  77.228  57.257  1.00  0.00              
ATOM   8606  C4*   C X  18      -7.952  77.566  58.163  1.00  0.00              
ATOM   8607  O4*   C X  18      -6.707  77.313  57.438  1.00  0.00              
ATOM   8608  C3*   C X  18      -7.842  79.022  58.610  1.00  0.00              
ATOM   8609  O3*   C X  18      -7.106  79.159  59.823  1.00  0.00              
ATOM   8610  C2*   C X  18      -7.057  79.665  57.476  1.00  0.00              
ATOM   8611  C1*   C X  18      -6.111  78.544  57.068  1.00  0.00              
ATOM   8612  N1    C X  18      -5.847  78.482  55.622  1.00  0.00              
ATOM   8613  C2    C X  18      -4.562  78.146  55.183  1.00  0.00              
ATOM   8614  O2    C X  18      -3.682  77.909  56.025  1.00  0.00              
ATOM   8615  N3    C X  18      -4.311  78.089  53.855  1.00  0.00              
ATOM   8616  C4    C X  18      -5.285  78.352  52.981  1.00  0.00              
ATOM   8617  N4    C X  18      -4.991  78.287  51.680  1.00  0.00              
ATOM   8618  C5    C X  18      -6.602  78.697  53.400  1.00  0.00              
ATOM   8619  C6    C X  18      -6.838  78.749  54.717  1.00  0.00              
ATOM   8631  P     C X  19      -6.422  80.797  60.107  1.00  0.00              
ATOM   8632  O1P   C X  19      -6.384  81.056  61.559  1.00  0.00              
ATOM   8633  O2P   C X  19      -7.030  81.862  59.273  1.00  0.00              
ATOM   8634  O5*   C X  19      -4.955  80.476  59.571  1.00  0.00              
ATOM   8635  C5*   C X  19      -4.325  79.229  59.961  1.00  0.00              
ATOM   8636  C4*   C X  19      -2.836  79.434  60.110  1.00  0.00              
ATOM   8637  O4*   C X  19      -2.223  79.382  58.782  1.00  0.00              
ATOM   8638  C3*   C X  19      -2.390  80.777  60.681  1.00  0.00              
ATOM   8639  O3*   C X  19      -1.097  80.705  61.280  1.00  0.00              
ATOM   8640  C2*   C X  19      -2.319  81.663  59.447  1.00  0.00              
ATOM   8641  C1*   C X  19      -1.844  80.686  58.381  1.00  0.00              
ATOM   8642  N1    C X  19      -2.432  80.919  57.052  1.00  0.00              
ATOM   8643  C2    C X  19      -1.635  80.730  55.918  1.00  0.00              
ATOM   8644  O2    C X  19      -0.457  80.370  56.064  1.00  0.00              
ATOM   8645  N3    C X  19      -2.168  80.945  54.694  1.00  0.00              
ATOM   8646  C4    C X  19      -3.439  81.334  54.578  1.00  0.00              
ATOM   8647  N4    C X  19      -3.922  81.537  53.351  1.00  0.00              
ATOM   8648  C5    C X  19      -4.272  81.534  55.716  1.00  0.00              
ATOM   8649  C6    C X  19      -3.734  81.317  56.923  1.00  0.00              
ATOM   8661  P     G X  20      -0.240  82.263  61.439  1.00  0.00              
ATOM   8662  O1P   G X  20       0.618  82.232  62.639  1.00  0.00              
ATOM   8663  O2P   G X  20      -1.130  83.443  61.307  1.00  0.00              
ATOM   8664  O5*   G X  20       0.652  82.124  60.124  1.00  0.00              
ATOM   8665  C5*   G X  20       1.301  80.857  59.851  1.00  0.00              
ATOM   8666  C4*   G X  20       2.629  81.096  59.178  1.00  0.00              
ATOM   8667  O4*   G X  20       2.397  81.340  57.753  1.00  0.00              
ATOM   8668  C3*   G X  20       3.416  82.320  59.645  1.00  0.00              
ATOM   8669  O3*   G X  20       4.813  82.192  59.391  1.00  0.00              
ATOM   8670  C2*   G X  20       2.852  83.434  58.778  1.00  0.00              
ATOM   8671  C1*   G X  20       2.581  82.711  57.466  1.00  0.00              
ATOM   8672  N9    G X  20       1.376  83.172  56.784  1.00  0.00              
ATOM   8673  C4    G X  20       1.205  83.305  55.428  1.00  0.00              
ATOM   8674  N3    G X  20       2.126  83.026  54.481  1.00  0.00              
ATOM   8675  C2    G X  20       1.667  83.258  53.262  1.00  0.00              
ATOM   8676  N1    G X  20       0.404  83.725  52.993  1.00  0.00              
ATOM   8677  C6    G X  20      -0.560  84.018  53.953  1.00  0.00              
ATOM   8678  C5    G X  20      -0.081  83.775  55.266  1.00  0.00              
ATOM   8679  N7    G X  20      -0.705  83.932  56.494  1.00  0.00              
ATOM   8680  C8    G X  20       0.194  83.563  57.364  1.00  0.00              
ATOM   8681  N2    G X  20       2.454  83.034  52.200  1.00  0.00              
ATOM   8682  O6    G X  20      -1.671  84.436  53.603  1.00  0.00              
ATOM   8694  P     G X  21       5.722  83.727  59.341  1.00  0.00              
ATOM   8695  O1P   G X  21       7.095  83.497  59.827  1.00  0.00              
ATOM   8696  O2P   G X  21       5.000  84.870  59.950  1.00  0.00              
ATOM   8697  O5*   G X  21       5.723  83.888  57.754  1.00  0.00              
ATOM   8698  C5*   G X  21       6.015  82.728  56.935  1.00  0.00              
ATOM   8699  C4*   G X  21       6.763  83.151  55.695  1.00  0.00              
ATOM   8700  O4*   G X  21       5.799  83.660  54.718  1.00  0.00              
ATOM   8701  C3*   G X  21       7.764  84.294  55.862  1.00  0.00              
ATOM   8702  O3*   G X  21       8.773  84.277  54.855  1.00  0.00              
ATOM   8703  C2*   G X  21       6.899  85.531  55.683  1.00  0.00              
ATOM   8704  C1*   G X  21       5.894  85.068  54.637  1.00  0.00              
ATOM   8705  N9    G X  21       4.552  85.602  54.841  1.00  0.00              
ATOM   8706  C4    G X  21       3.670  85.992  53.863  1.00  0.00              
ATOM   8707  N3    G X  21       3.890  85.945  52.532  1.00  0.00              
ATOM   8708  C2    G X  21       2.852  86.393  51.844  1.00  0.00              
ATOM   8709  N1    G X  21       1.690  86.848  52.417  1.00  0.00              
ATOM   8710  C6    G X  21       1.442  86.904  53.785  1.00  0.00              
ATOM   8711  C5    G X  21       2.548  86.428  54.536  1.00  0.00              
ATOM   8712  N7    G X  21       2.720  86.313  55.907  1.00  0.00              
ATOM   8713  C8    G X  21       3.920  85.819  56.042  1.00  0.00              
ATOM   8714  N2    G X  21       2.901  86.417  50.504  1.00  0.00              
ATOM   8715  O6    G X  21       0.358  87.334  54.198  1.00  0.00              
ATOM   8727  P     C X  22       9.608  85.849  54.607  1.00  0.00              
ATOM   8728  O1P   C X  22      11.003  85.590  54.198  1.00  0.00              
ATOM   8729  O2P   C X  22       9.427  86.822  55.714  1.00  0.00              
ATOM   8730  O5*   C X  22       8.746  86.311  53.350  1.00  0.00              
ATOM   8731  C5*   C X  22       8.452  85.344  52.312  1.00  0.00              
ATOM   8732  C4*   C X  22       8.418  86.031  50.966  1.00  0.00              
ATOM   8733  O4*   C X  22       7.113  86.673  50.803  1.00  0.00              
ATOM   8734  C3*   C X  22       9.424  87.160  50.756  1.00  0.00              
ATOM   8735  O3*   C X  22       9.704  87.382  49.375  1.00  0.00              
ATOM   8736  C2*   C X  22       8.695  88.372  51.318  1.00  0.00              
ATOM   8737  C1*   C X  22       7.249  88.075  50.943  1.00  0.00              
ATOM   8738  N1    C X  22       6.269  88.507  51.952  1.00  0.00              
ATOM   8739  C2    C X  22       5.046  89.035  51.524  1.00  0.00              
ATOM   8740  O2    C X  22       4.822  89.121  50.307  1.00  0.00              
ATOM   8741  N3    C X  22       4.141  89.436  52.445  1.00  0.00              
ATOM   8742  C4    C X  22       4.420  89.328  53.746  1.00  0.00              
ATOM   8743  N4    C X  22       3.499  89.739  54.620  1.00  0.00              
ATOM   8744  C5    C X  22       5.657  88.794  54.209  1.00  0.00              
ATOM   8745  C6    C X  22       6.544  88.400  53.287  1.00  0.00              
ATOM   8757  P     C X  23      10.372  89.008  48.996  1.00  0.00              
ATOM   8758  O1P   C X  23      11.282  88.894  47.840  1.00  0.00              
ATOM   8759  O2P   C X  23      10.906  89.735  50.173  1.00  0.00              
ATOM   8760  O5*   C X  23       8.994  89.669  48.544  1.00  0.00              
ATOM   8761  C5*   C X  23       8.103  88.912  47.687  1.00  0.00              
ATOM   8762  C4*   C X  23       7.381  89.848  46.746  1.00  0.00              
ATOM   8763  O4*   C X  23       6.256  90.451  47.461  1.00  0.00              
ATOM   8764  C3*   C X  23       8.181  91.038  46.227  1.00  0.00              
ATOM   8765  O3*   C X  23       7.667  91.539  44.996  1.00  0.00              
ATOM   8766  C2*   C X  23       7.978  92.084  47.314  1.00  0.00              
ATOM   8767  C1*   C X  23       6.551  91.803  47.760  1.00  0.00              
ATOM   8768  N1    C X  23       6.330  91.986  49.203  1.00  0.00              
ATOM   8769  C2    C X  23       5.117  92.533  49.637  1.00  0.00              
ATOM   8770  O2    C X  23       4.263  92.845  48.793  1.00  0.00              
ATOM   8771  N3    C X  23       4.907  92.706  50.962  1.00  0.00              
ATOM   8772  C4    C X  23       5.852  92.359  51.838  1.00  0.00              
ATOM   8773  N4    C X  23       5.603  92.551  53.135  1.00  0.00              
ATOM   8774  C5    C X  23       7.095  91.801  51.424  1.00  0.00              
ATOM   8775  C6    C X  23       7.291  91.633  50.110  1.00  0.00              
ATOM   8787  P     C X  24       8.130  93.235  44.619  1.00  0.00              
ATOM   8788  O1P   C X  24       8.236  93.390  43.155  1.00  0.00              
ATOM   8789  O2P   C X  24       9.280  93.739  45.410  1.00  0.00              
ATOM   8790  O5*   C X  24       6.786  93.912  45.146  1.00  0.00              
ATOM   8791  C5*   C X  24       5.516  93.299  44.806  1.00  0.00              
ATOM   8792  C4*   C X  24       4.466  94.369  44.622  1.00  0.00              
ATOM   8793  O4*   C X  24       3.973  94.772  45.940  1.00  0.00              
ATOM   8794  C3*   C X  24       4.931  95.671  43.977  1.00  0.00              
ATOM   8795  O3*   C X  24       3.859  96.382  43.361  1.00  0.00              
ATOM   8796  C2*   C X  24       5.442  96.474  45.166  1.00  0.00              
ATOM   8797  C1*   C X  24       4.485  96.051  46.269  1.00  0.00              
ATOM   8798  N1    C X  24       5.115  95.939  47.594  1.00  0.00              
ATOM   8799  C2    C X  24       4.391  96.338  48.723  1.00  0.00              
ATOM   8800  O2    C X  24       3.238  96.772  48.574  1.00  0.00              
ATOM   8801  N3    C X  24       4.963  96.240  49.944  1.00  0.00              
ATOM   8802  C4    C X  24       6.206  95.768  50.062  1.00  0.00              
ATOM   8803  N4    C X  24       6.733  95.692  51.286  1.00  0.00              
ATOM   8804  C5    C X  24       6.966  95.355  48.930  1.00  0.00              
ATOM   8805  C6    C X  24       6.388  95.456  47.726  1.00  0.00              
ATOM   8817  P     G Y   1       2.466  99.920  59.865  1.00  0.00              
ATOM   8818  O1P   G Y   1       3.697 100.457  58.981  1.00  0.00              
ATOM   8819  O2P   G Y   1       2.533  98.640  60.614  1.00  0.00              
ATOM   8820  O5*   G Y   1       1.265  99.831  58.822  1.00  0.00              
ATOM   8821  C5*   G Y   1       0.750 101.024  58.183  1.00  0.00              
ATOM   8822  C4*   G Y   1      -0.335 100.652  57.201  1.00  0.00              
ATOM   8823  O4*   G Y   1       0.291 100.200  55.960  1.00  0.00              
ATOM   8824  C3*   G Y   1      -1.248  99.496  57.605  1.00  0.00              
ATOM   8825  O3*   G Y   1      -2.511  99.549  56.945  1.00  0.00              
ATOM   8826  C2*   G Y   1      -0.482  98.276  57.118  1.00  0.00              
ATOM   8827  C1*   G Y   1       0.169  98.796  55.845  1.00  0.00              
ATOM   8828  N9    G Y   1       1.509  98.265  55.617  1.00  0.00              
ATOM   8829  C4    G Y   1       2.059  97.929  54.404  1.00  0.00              
ATOM   8830  N3    G Y   1       1.455  98.037  53.201  1.00  0.00              
ATOM   8831  C2    G Y   1       2.239  97.632  52.216  1.00  0.00              
ATOM   8832  N1    G Y   1       3.517  97.160  52.397  1.00  0.00              
ATOM   8833  C6    G Y   1       4.158  97.041  53.626  1.00  0.00              
ATOM   8834  C5    G Y   1       3.327  97.472  54.692  1.00  0.00              
ATOM   8835  N7    G Y   1       3.570  97.521  56.057  1.00  0.00              
ATOM   8836  C8    G Y   1       2.466  97.997  56.565  1.00  0.00              
ATOM   8837  N2    G Y   1       1.795  97.671  50.952  1.00  0.00              
ATOM   8838  O6    G Y   1       5.313  96.602  53.678  1.00  0.00              
ATOM   8850  P     G Y   2      -3.398  98.015  56.868  1.00  0.00              
ATOM   8851  O1P   G Y   2      -4.849  98.283  56.898  1.00  0.00              
ATOM   8852  O2P   G Y   2      -2.905  96.997  57.829  1.00  0.00              
ATOM   8853  O5*   G Y   2      -2.948  97.611  55.392  1.00  0.00              
ATOM   8854  C5*   G Y   2      -2.968  98.623  54.356  1.00  0.00              
ATOM   8855  C4*   G Y   2      -3.336  97.995  53.032  1.00  0.00              
ATOM   8856  O4*   G Y   2      -2.145  97.366  52.463  1.00  0.00              
ATOM   8857  C3*   G Y   2      -4.369  96.869  53.080  1.00  0.00              
ATOM   8858  O3*   G Y   2      -5.045  96.704  51.837  1.00  0.00              
ATOM   8859  C2*   G Y   2      -3.516  95.641  53.351  1.00  0.00              
ATOM   8860  C1*   G Y   2      -2.244  95.961  52.579  1.00  0.00              
ATOM   8861  N9    G Y   2      -1.029  95.498  53.241  1.00  0.00              
ATOM   8862  C4    G Y   2       0.089  94.984  52.630  1.00  0.00              
ATOM   8863  N3    G Y   2       0.263  94.821  51.301  1.00  0.00              
ATOM   8864  C2    G Y   2       1.445  94.299  51.018  1.00  0.00              
ATOM   8865  N1    G Y   2       2.383  93.965  51.964  1.00  0.00              
ATOM   8866  C6    G Y   2       2.225  94.126  53.337  1.00  0.00              
ATOM   8867  C5    G Y   2       0.961  94.684  53.655  1.00  0.00              
ATOM   8868  N7    G Y   2       0.403  95.005  54.884  1.00  0.00              
ATOM   8869  C8    G Y   2      -0.774  95.484  54.591  1.00  0.00              
ATOM   8870  N2    G Y   2       1.783  94.068  49.741  1.00  0.00              
ATOM   8871  O6    G Y   2       3.135  93.791  54.105  1.00  0.00              
ATOM   8883  P     G Y   3      -5.806  95.121  51.584  1.00  0.00              
ATOM   8884  O1P   G Y   3      -7.014  95.282  50.753  1.00  0.00              
ATOM   8885  O2P   G Y   3      -5.976  94.340  52.834  1.00  0.00              
ATOM   8886  O5*   G Y   3      -4.627  94.484  50.718  1.00  0.00              
ATOM   8887  C5*   G Y   3      -4.023  95.281  49.669  1.00  0.00              
ATOM   8888  C4*   G Y   3      -3.619  94.390  48.518  1.00  0.00              
ATOM   8889  O4*   G Y   3      -2.340  93.756  48.842  1.00  0.00              
ATOM   8890  C3*   G Y   3      -4.550  93.220  48.207  1.00  0.00              
ATOM   8891  O3*   G Y   3      -4.425  92.776  46.858  1.00  0.00              
ATOM   8892  C2*   G Y   3      -4.047  92.129  49.138  1.00  0.00              
ATOM   8893  C1*   G Y   3      -2.547  92.393  49.156  1.00  0.00              
ATOM   8894  N9    G Y   3      -1.928  92.153  50.455  1.00  0.00              
ATOM   8895  C4    G Y   3      -0.683  91.619  50.681  1.00  0.00              
ATOM   8896  N3    G Y   3       0.195  91.226  49.735  1.00  0.00              
ATOM   8897  C2    G Y   3       1.311  90.750  50.263  1.00  0.00              
ATOM   8898  N1    G Y   3       1.547  90.669  51.614  1.00  0.00              
ATOM   8899  C6    G Y   3       0.657  91.069  52.606  1.00  0.00              
ATOM   8900  C5    G Y   3      -0.545  91.581  52.053  1.00  0.00              
ATOM   8901  N7    G Y   3      -1.679  92.081  52.675  1.00  0.00              
ATOM   8902  C8    G Y   3      -2.471  92.408  51.691  1.00  0.00              
ATOM   8903  N2    G Y   3       2.294  90.313  49.462  1.00  0.00              
ATOM   8904  O6    G Y   3       0.969  90.952  53.797  1.00  0.00              
ATOM   8916  P     C Y   4      -4.993  91.108  46.559  1.00  0.00              
ATOM   8917  O1P   C Y   4      -5.531  91.022  45.186  1.00  0.00              
ATOM   8918  O2P   C Y   4      -5.861  90.561  47.631  1.00  0.00              
ATOM   8919  O5*   C Y   4      -3.560  90.414  46.629  1.00  0.00              
ATOM   8920  C5*   C Y   4      -2.443  91.050  45.958  1.00  0.00              
ATOM   8921  C4*   C Y   4      -1.505  89.995  45.419  1.00  0.00              
ATOM   8922  O4*   C Y   4      -0.648  89.533  46.510  1.00  0.00              
ATOM   8923  C3*   C Y   4      -2.152  88.721  44.883  1.00  0.00              
ATOM   8924  O3*   C Y   4      -1.317  88.048  43.943  1.00  0.00              
ATOM   8925  C2*   C Y   4      -2.293  87.861  46.130  1.00  0.00              
ATOM   8926  C1*   C Y   4      -1.046  88.238  46.918  1.00  0.00              
ATOM   8927  N1    C Y   4      -1.251  88.286  48.374  1.00  0.00              
ATOM   8928  C2    C Y   4      -0.225  87.840  49.216  1.00  0.00              
ATOM   8929  O2    C Y   4       0.827  87.420  48.710  1.00  0.00              
ATOM   8930  N3    C Y   4      -0.406  87.879  50.556  1.00  0.00              
ATOM   8931  C4    C Y   4      -1.554  88.337  51.060  1.00  0.00              
ATOM   8932  N4    C Y   4      -1.691  88.353  52.388  1.00  0.00              
ATOM   8933  C5    C Y   4      -2.614  88.796  50.227  1.00  0.00              
ATOM   8934  C6    C Y   4      -2.422  88.754  48.903  1.00  0.00              
ATOM   8946  P     C Y   5      -1.685  86.313  43.713  1.00  0.00              
ATOM   8947  O1P   C Y   5      -1.369  85.932  42.323  1.00  0.00              
ATOM   8948  O2P   C Y   5      -3.024  85.911  44.208  1.00  0.00              
ATOM   8949  O5*   C Y   5      -0.565  85.752  44.700  1.00  0.00              
ATOM   8950  C5*   C Y   5       0.763  86.333  44.651  1.00  0.00              
ATOM   8951  C4*   C Y   5       1.795  85.269  44.942  1.00  0.00              
ATOM   8952  O4*   C Y   5       1.879  85.083  46.392  1.00  0.00              
ATOM   8953  C3*   C Y   5       1.504  83.872  44.399  1.00  0.00              
ATOM   8954  O3*   C Y   5       2.689  83.099  44.234  1.00  0.00              
ATOM   8955  C2*   C Y   5       0.653  83.253  45.497  1.00  0.00              
ATOM   8956  C1*   C Y   5       1.263  83.861  46.753  1.00  0.00              
ATOM   8957  N1    C Y   5       0.282  84.165  47.807  1.00  0.00              
ATOM   8958  C2    C Y   5       0.642  83.961  49.144  1.00  0.00              
ATOM   8959  O2    C Y   5       1.777  83.532  49.402  1.00  0.00              
ATOM   8960  N3    C Y   5      -0.255  84.235  50.118  1.00  0.00              
ATOM   8961  C4    C Y   5      -1.467  84.694  49.799  1.00  0.00              
ATOM   8962  N4    C Y   5      -2.321  84.948  50.793  1.00  0.00              
ATOM   8963  C5    C Y   5      -1.859  84.911  48.447  1.00  0.00              
ATOM   8964  C6    C Y   5      -0.962  84.636  47.492  1.00  0.00              
ATOM   8976  P     G Y   6       2.458  81.340  44.183  1.00  0.00              
ATOM   8977  O1P   G Y   6       3.481  80.731  43.312  1.00  0.00              
ATOM   8978  O2P   G Y   6       1.054  80.942  43.914  1.00  0.00              
ATOM   8979  O5*   G Y   6       2.806  81.055  45.714  1.00  0.00              
ATOM   8980  C5*   G Y   6       3.957  81.709  46.302  1.00  0.00              
ATOM   8981  C4*   G Y   6       4.600  80.796  47.320  1.00  0.00              
ATOM   8982  O4*   G Y   6       3.848  80.888  48.571  1.00  0.00              
ATOM   8983  C3*   G Y   6       4.600  79.305  46.989  1.00  0.00              
ATOM   8984  O3*   G Y   6       5.639  78.603  47.666  1.00  0.00              
ATOM   8985  C2*   G Y   6       3.253  78.842  47.522  1.00  0.00              
ATOM   8986  C1*   G Y   6       3.082  79.714  48.757  1.00  0.00              
ATOM   8987  N9    G Y   6       1.703  80.132  48.989  1.00  0.00              
ATOM   8988  C4    G Y   6       1.084  80.267  50.208  1.00  0.00              
ATOM   8989  N3    G Y   6       1.648  80.039  51.413  1.00  0.00              
ATOM   8990  C2    G Y   6       0.797  80.252  52.404  1.00  0.00              
ATOM   8991  N1    G Y   6      -0.503  80.658  52.226  1.00  0.00              
ATOM   8992  C6    G Y   6      -1.103  80.899  50.994  1.00  0.00              
ATOM   8993  C5    G Y   6      -0.202  80.673  49.921  1.00  0.00              
ATOM   8994  N7    G Y   6      -0.386  80.793  48.552  1.00  0.00              
ATOM   8995  C8    G Y   6       0.767  80.463  48.040  1.00  0.00              
ATOM   8996  N2    G Y   6       1.194  80.072  53.672  1.00  0.00              
ATOM   8997  O6    G Y   6      -2.284  81.261  50.944  1.00  0.00              
ATOM   9009  P     G Y   7       5.395  76.853  47.836  1.00  0.00              
ATOM   9010  O1P   G Y   7       6.701  76.169  47.815  1.00  0.00              
ATOM   9011  O2P   G Y   7       4.363  76.309  46.918  1.00  0.00              
ATOM   9012  O5*   G Y   7       4.817  76.886  49.321  1.00  0.00              
ATOM   9013  C5*   G Y   7       5.473  77.722  50.306  1.00  0.00              
ATOM   9014  C4*   G Y   7       5.399  77.065  51.665  1.00  0.00              
ATOM   9015  O4*   G Y   7       4.083  77.333  52.244  1.00  0.00              
ATOM   9016  C3*   G Y   7       5.519  75.542  51.690  1.00  0.00              
ATOM   9017  O3*   G Y   7       5.973  75.058  52.952  1.00  0.00              
ATOM   9018  C2*   G Y   7       4.086  75.087  51.468  1.00  0.00              
ATOM   9019  C1*   G Y   7       3.294  76.162  52.200  1.00  0.00              
ATOM   9020  N9    G Y   7       2.041  76.514  51.540  1.00  0.00              
ATOM   9021  C4    G Y   7       0.854  76.829  52.156  1.00  0.00              
ATOM   9022  N3    G Y   7       0.638  76.873  53.488  1.00  0.00              
ATOM   9023  C2    G Y   7      -0.610  77.205  53.775  1.00  0.00              
ATOM   9024  N1    G Y   7      -1.570  77.474  52.830  1.00  0.00              
ATOM   9025  C6    G Y   7      -1.369  77.435  51.453  1.00  0.00              
ATOM   9026  C5    G Y   7      -0.034  77.079  51.131  1.00  0.00              
ATOM   9027  N7    G Y   7       0.583  76.926  49.898  1.00  0.00              
ATOM   9028  C8    G Y   7       1.810  76.592  50.189  1.00  0.00              
ATOM   9029  N2    G Y   7      -0.997  77.296  55.055  1.00  0.00              
ATOM   9030  O6    G Y   7      -2.304  77.694  50.687  1.00  0.00              
ATOM   9042  P     A Y   8       5.583  73.369  53.233  1.00  0.00              
ATOM   9043  O1P   A Y   8       6.664  72.787  54.054  1.00  0.00              
ATOM   9044  O2P   A Y   8       5.196  72.596  52.029  1.00  0.00              
ATOM   9045  O5*   A Y   8       4.292  73.630  54.133  1.00  0.00              
ATOM   9046  C5*   A Y   8       4.341  74.675  55.136  1.00  0.00              
ATOM   9047  C4*   A Y   8       3.513  74.271  56.333  1.00  0.00              
ATOM   9048  O4*   A Y   8       2.104  74.546  56.044  1.00  0.00              
ATOM   9049  C3*   A Y   8       3.537  72.790  56.708  1.00  0.00              
ATOM   9050  O3*   A Y   8       3.212  72.577  58.078  1.00  0.00              
ATOM   9051  C2*   A Y   8       2.439  72.202  55.837  1.00  0.00              
ATOM   9052  C1*   A Y   8       1.418  73.332  55.804  1.00  0.00              
ATOM   9053  N9    A Y   8       0.736  73.472  54.518  1.00  0.00              
ATOM   9054  C4    A Y   8      -0.583  73.810  54.331  1.00  0.00              
ATOM   9055  N3    A Y   8      -1.498  74.079  55.278  1.00  0.00              
ATOM   9056  C2    A Y   8      -2.673  74.369  54.724  1.00  0.00              
ATOM   9057  N1    A Y   8      -3.012  74.417  53.430  1.00  0.00              
ATOM   9058  C6    A Y   8      -2.067  74.141  52.504  1.00  0.00              
ATOM   9059  C5    A Y   8      -0.779  73.819  52.962  1.00  0.00              
ATOM   9060  N7    A Y   8       0.395  73.493  52.297  1.00  0.00              
ATOM   9061  C8    A Y   8       1.260  73.297  53.262  1.00  0.00              
ATOM   9062  N6    A Y   8      -2.405  74.189  51.213  1.00  0.00              
ATOM   9074  P     G Y   9       2.576  70.967  58.515  1.00  0.00              
ATOM   9075  O1P   G Y   9       2.967  70.639  59.899  1.00  0.00              
ATOM   9076  O2P   G Y   9       2.910  69.950  57.489  1.00  0.00              
ATOM   9077  O5*   G Y   9       1.018  71.296  58.449  1.00  0.00              
ATOM   9078  C5*   G Y   9       0.535  72.514  59.066  1.00  0.00              
ATOM   9079  C4*   G Y   9      -0.846  72.286  59.636  1.00  0.00              
ATOM   9080  O4*   G Y   9      -1.823  72.390  58.552  1.00  0.00              
ATOM   9081  C3*   G Y   9      -1.110  70.911  60.247  1.00  0.00              
ATOM   9082  O3*   G Y   9      -2.169  70.940  61.201  1.00  0.00              
ATOM   9083  C2*   G Y   9      -1.540  70.083  59.046  1.00  0.00              
ATOM   9084  C1*   G Y   9      -2.306  71.104  58.216  1.00  0.00              
ATOM   9085  N9    G Y   9      -2.125  70.939  56.777  1.00  0.00              
ATOM   9086  C4    G Y   9      -3.079  71.130  55.807  1.00  0.00              
ATOM   9087  N3    G Y   9      -4.357  71.511  56.015  1.00  0.00              
ATOM   9088  C2    G Y   9      -5.034  71.607  54.882  1.00  0.00              
ATOM   9089  N1    G Y   9      -4.498  71.351  53.644  1.00  0.00              
ATOM   9090  C6    G Y   9      -3.184  70.959  53.407  1.00  0.00              
ATOM   9091  C5    G Y   9      -2.447  70.851  54.614  1.00  0.00              
ATOM   9092  N7    G Y   9      -1.124  70.493  54.830  1.00  0.00              
ATOM   9093  C8    G Y   9      -0.978  70.560  56.125  1.00  0.00              
ATOM   9094  N2    G Y   9      -6.323  71.975  54.906  1.00  0.00              
ATOM   9095  O6    G Y   9      -2.802  70.752  52.249  1.00  0.00              
ATOM   9107  P     T Y  10      -2.884  69.346  61.487  1.00  0.00              
ATOM   9108  O1P   T Y  10      -3.323  69.305  62.896  1.00  0.00              
ATOM   9109  O2P   T Y  10      -2.092  68.183  61.019  1.00  0.00              
ATOM   9110  O5*   T Y  10      -4.143  69.550  60.530  1.00  0.00              
ATOM   9111  C5*   T Y  10      -4.832  70.826  60.544  1.00  0.00              
ATOM   9112  C4*   T Y  10      -6.309  70.612  60.310  1.00  0.00              
ATOM   9113  O4*   T Y  10      -6.535  70.449  58.874  1.00  0.00              
ATOM   9114  C3*   T Y  10      -6.919  69.358  60.932  1.00  0.00              
ATOM   9115  O3*   T Y  10      -8.324  69.487  61.137  1.00  0.00              
ATOM   9116  C2*   T Y  10      -6.665  68.296  59.872  1.00  0.00              
ATOM   9117  C1*   T Y  10      -6.815  69.093  58.582  1.00  0.00              
ATOM   9118  N1    T Y  10      -5.895  68.680  57.506  1.00  0.00              
ATOM   9119  C2    T Y  10      -6.366  68.684  56.212  1.00  0.00              
ATOM   9120  O2    T Y  10      -7.503  69.016  55.916  1.00  0.00              
ATOM   9121  N3    T Y  10      -5.452  68.284  55.270  1.00  0.00              
ATOM   9122  C4    T Y  10      -4.145  67.890  55.487  1.00  0.00              
ATOM   9123  O4    T Y  10      -3.441  67.555  54.538  1.00  0.00              
ATOM   9124  C5    T Y  10      -3.718  67.909  56.868  1.00  0.00              
ATOM   9125  C5M   T Y  10      -2.319  67.497  57.201  1.00  0.00              
ATOM   9126  C6    T Y  10      -4.603  68.298  57.795  1.00  0.00              
ATOM   9139  P     G Y  11      -9.268  67.972  61.228  1.00  0.00              
ATOM   9140  O1P   G Y  11     -10.433  68.165  62.110  1.00  0.00              
ATOM   9141  O2P   G Y  11      -8.402  66.808  61.541  1.00  0.00              
ATOM   9142  O5*   G Y  11      -9.742  67.885  59.707  1.00  0.00              
ATOM   9143  C5*   G Y  11     -10.257  69.079  59.068  1.00  0.00              
ATOM   9144  C4*   G Y  11     -11.342  68.707  58.087  1.00  0.00              
ATOM   9145  O4*   G Y  11     -10.716  68.255  56.846  1.00  0.00              
ATOM   9146  C3*   G Y  11     -12.255  67.549  58.491  1.00  0.00              
ATOM   9147  O3*   G Y  11     -13.518  67.603  57.831  1.00  0.00              
ATOM   9148  C2*   G Y  11     -11.488  66.329  58.004  1.00  0.00              
ATOM   9149  C1*   G Y  11     -10.837  66.850  56.731  1.00  0.00              
ATOM   9150  N9    G Y  11      -9.497  66.320  56.503  1.00  0.00              
ATOM   9151  C4    G Y  11      -8.946  65.986  55.290  1.00  0.00              
ATOM   9152  N3    G Y  11      -9.549  66.094  54.087  1.00  0.00              
ATOM   9153  C2    G Y  11      -8.764  65.691  53.103  1.00  0.00              
ATOM   9154  N1    G Y  11      -7.486  65.219  53.283  1.00  0.00              
ATOM   9155  C6    G Y  11      -6.845  65.100  54.513  1.00  0.00              
ATOM   9156  C5    G Y  11      -7.677  65.529  55.579  1.00  0.00              
ATOM   9157  N7    G Y  11      -7.436  65.576  56.944  1.00  0.00              
ATOM   9158  C8    G Y  11      -8.540  66.051  57.451  1.00  0.00              
ATOM   9159  N2    G Y  11      -9.207  65.731  51.838  1.00  0.00              
ATOM   9160  O6    G Y  11      -5.690  64.661  54.565  1.00  0.00              
ATOM   9172  P     C Y  12     -14.397  66.048  57.764  1.00  0.00              
ATOM   9173  O1P   C Y  12     -15.849  66.316  57.800  1.00  0.00              
ATOM   9174  O2P   C Y  12     -13.902  65.029  58.719  1.00  0.00              
ATOM   9175  O5*   C Y  12     -13.951  65.652  56.286  1.00  0.00              
ATOM   9176  C5*   C Y  12     -13.974  66.671  55.253  1.00  0.00              
ATOM   9177  C4*   C Y  12     -14.345  66.046  53.929  1.00  0.00              
ATOM   9178  O4*   C Y  12     -13.152  65.421  53.355  1.00  0.00              
ATOM   9179  C3*   C Y  12     -15.375  64.920  53.975  1.00  0.00              
ATOM   9180  O3*   C Y  12     -16.055  64.759  52.732  1.00  0.00              
ATOM   9181  C2*   C Y  12     -14.521  63.690  54.239  1.00  0.00              
ATOM   9182  C1*   C Y  12     -13.251  64.014  53.464  1.00  0.00              
ATOM   9183  N1    C Y  12     -12.018  63.542  54.113  1.00  0.00              
ATOM   9184  C2    C Y  12     -10.981  63.045  53.315  1.00  0.00              
ATOM   9185  O2    C Y  12     -11.131  63.019  52.084  1.00  0.00              
ATOM   9186  N3    C Y  12      -9.845  62.608  53.905  1.00  0.00              
ATOM   9187  C4    C Y  12      -9.724  62.651  55.233  1.00  0.00              
ATOM   9188  N4    C Y  12      -8.587  62.206  55.772  1.00  0.00              
ATOM   9189  C5    C Y  12     -10.763  63.151  56.069  1.00  0.00              
ATOM   9190  C6    C Y  12     -11.882  63.583  55.474  1.00  0.00              
ATOM   9202  P     G Y  13     -16.813  63.175  52.470  1.00  0.00              
ATOM   9203  O1P   G Y  13     -18.021  63.337  51.638  1.00  0.00              
ATOM   9204  O2P   G Y  13     -16.983  62.395  53.720  1.00  0.00              
ATOM   9205  O5*   G Y  13     -15.635  62.538  51.603  1.00  0.00              
ATOM   9206  C5*   G Y  13     -15.029  63.336  50.555  1.00  0.00              
ATOM   9207  C4*   G Y  13     -14.626  62.445  49.404  1.00  0.00              
ATOM   9208  O4*   G Y  13     -13.348  61.812  49.727  1.00  0.00              
ATOM   9209  C3*   G Y  13     -15.557  61.275  49.092  1.00  0.00              
ATOM   9210  O3*   G Y  13     -15.432  60.831  47.743  1.00  0.00              
ATOM   9211  C2*   G Y  13     -15.053  60.184  50.025  1.00  0.00              
ATOM   9212  C1*   G Y  13     -13.554  60.448  50.042  1.00  0.00              
ATOM   9213  N9    G Y  13     -12.935  60.208  51.341  1.00  0.00              
ATOM   9214  C4    G Y  13     -11.689  59.675  51.567  1.00  0.00              
ATOM   9215  N3    G Y  13     -10.811  59.282  50.620  1.00  0.00              
ATOM   9216  C2    G Y  13      -9.695  58.806  51.148  1.00  0.00              
ATOM   9217  N1    G Y  13      -9.459  58.725  52.498  1.00  0.00              
ATOM   9218  C6    G Y  13     -10.349  59.125  53.491  1.00  0.00              
ATOM   9219  C5    G Y  13     -11.551  59.637  52.938  1.00  0.00              
ATOM   9220  N7    G Y  13     -12.685  60.136  53.561  1.00  0.00              
ATOM   9221  C8    G Y  13     -13.477  60.463  52.577  1.00  0.00              
ATOM   9222  N2    G Y  13      -8.713  58.369  50.347  1.00  0.00              
ATOM   9223  O6    G Y  13     -10.036  59.008  54.682  1.00  0.00              
ATOM   9235  P     C Y  14     -16.001  59.164  47.445  1.00  0.00              
ATOM   9236  O1P   C Y  14     -16.539  59.077  46.071  1.00  0.00              
ATOM   9237  O2P   C Y  14     -16.868  58.616  48.517  1.00  0.00              
ATOM   9238  O5*   C Y  14     -14.567  58.469  47.516  1.00  0.00              
ATOM   9239  C5*   C Y  14     -13.451  59.105  46.844  1.00  0.00              
ATOM   9240  C4*   C Y  14     -12.512  58.050  46.305  1.00  0.00              
ATOM   9241  O4*   C Y  14     -11.654  57.588  47.397  1.00  0.00              
ATOM   9242  C3*   C Y  14     -13.159  56.775  45.767  1.00  0.00              
ATOM   9243  O3*   C Y  14     -12.324  56.102  44.828  1.00  0.00              
ATOM   9244  C2*   C Y  14     -13.301  55.916  47.016  1.00  0.00              
ATOM   9245  C1*   C Y  14     -12.055  56.293  47.803  1.00  0.00              
ATOM   9246  N1    C Y  14     -12.260  56.340  49.259  1.00  0.00              
ATOM   9247  C2    C Y  14     -11.236  55.894  50.101  1.00  0.00              
ATOM   9248  O2    C Y  14     -10.182  55.475  49.596  1.00  0.00              
ATOM   9249  N3    C Y  14     -11.417  55.932  51.441  1.00  0.00              
ATOM   9250  C4    C Y  14     -12.565  56.389  51.945  1.00  0.00              
ATOM   9251  N4    C Y  14     -12.703  56.405  53.272  1.00  0.00              
ATOM   9252  C5    C Y  14     -13.625  56.848  51.111  1.00  0.00              
ATOM   9253  C6    C Y  14     -13.433  56.807  49.787  1.00  0.00              
ATOM   9265  P     A Y  15     -12.722  54.403  44.627  1.00  0.00              
ATOM   9266  O1P   A Y  15     -12.425  54.031  43.230  1.00  0.00              
ATOM   9267  O2P   A Y  15     -14.057  54.004  45.136  1.00  0.00              
ATOM   9268  O5*   A Y  15     -11.593  53.833  45.598  1.00  0.00              
ATOM   9269  C5*   A Y  15     -10.262  54.406  45.534  1.00  0.00              
ATOM   9270  C4*   A Y  15      -9.231  53.337  45.807  1.00  0.00              
ATOM   9271  O4*   A Y  15      -9.130  53.140  47.254  1.00  0.00              
ATOM   9272  C3*   A Y  15      -9.537  51.943  45.258  1.00  0.00              
ATOM   9273  O3*   A Y  15      -8.355  51.167  45.073  1.00  0.00              
ATOM   9274  C2*   A Y  15     -10.376  51.322  46.362  1.00  0.00              
ATOM   9275  C1*   A Y  15      -9.746  51.918  47.614  1.00  0.00              
ATOM   9276  N9    A Y  15     -10.710  52.219  48.671  1.00  0.00              
ATOM   9277  C4    A Y  15     -10.505  52.073  50.022  1.00  0.00              
ATOM   9278  N3    A Y  15      -9.394  51.634  50.636  1.00  0.00              
ATOM   9279  C2    A Y  15      -9.560  51.627  51.957  1.00  0.00              
ATOM   9280  N1    A Y  15     -10.629  51.983  52.679  1.00  0.00              
ATOM   9281  C6    A Y  15     -11.730  52.420  52.030  1.00  0.00              
ATOM   9282  C5    A Y  15     -11.683  52.475  50.627  1.00  0.00              
ATOM   9283  N7    A Y  15     -12.614  52.868  49.675  1.00  0.00              
ATOM   9284  C8    A Y  15     -11.989  52.698  48.536  1.00  0.00              
ATOM   9285  N6    A Y  15     -12.797  52.774  52.750  1.00  0.00              
ATOM   9297  P     G Y  16      -8.549  49.394  45.069  1.00  0.00              
ATOM   9298  O1P   G Y  16      -7.526  48.786  44.198  1.00  0.00              
ATOM   9299  O2P   G Y  16      -9.952  48.995  44.800  1.00  0.00              
ATOM   9300  O5*   G Y  16      -8.203  49.109  46.601  1.00  0.00              
ATOM   9301  C5*   G Y  16      -7.050  49.764  47.187  1.00  0.00              
ATOM   9302  C4*   G Y  16      -6.408  48.851  48.205  1.00  0.00              
ATOM   9303  O4*   G Y  16      -7.159  48.943  49.457  1.00  0.00              
ATOM   9304  C3*   G Y  16      -6.407  47.360  47.875  1.00  0.00              
ATOM   9305  O3*   G Y  16      -5.368  46.658  48.552  1.00  0.00              
ATOM   9306  C2*   G Y  16      -7.754  46.895  48.408  1.00  0.00              
ATOM   9307  C1*   G Y  16      -7.925  47.768  49.643  1.00  0.00              
ATOM   9308  N9    G Y  16      -9.304  48.185  49.875  1.00  0.00              
ATOM   9309  C4    G Y  16      -9.923  48.320  51.094  1.00  0.00              
ATOM   9310  N3    G Y  16      -9.360  48.092  52.299  1.00  0.00              
ATOM   9311  C2    G Y  16     -10.210  48.305  53.290  1.00  0.00              
ATOM   9312  N1    G Y  16     -11.511  48.710  53.112  1.00  0.00              
ATOM   9313  C6    G Y  16     -12.111  48.951  51.879  1.00  0.00              
ATOM   9314  C5    G Y  16     -11.209  48.726  50.807  1.00  0.00              
ATOM   9315  N7    G Y  16     -11.394  48.846  49.437  1.00  0.00              
ATOM   9316  C8    G Y  16     -10.240  48.517  48.925  1.00  0.00              
ATOM   9317  N2    G Y  16      -9.814  48.125  54.558  1.00  0.00              
ATOM   9318  O6    G Y  16     -13.292  49.314  51.829  1.00  0.00              
ATOM   9330  P     C Y  17      -5.631  44.896  48.711  1.00  0.00              
ATOM   9331  O1P   C Y  17      -4.323  44.211  48.686  1.00  0.00              
ATOM   9332  O2P   C Y  17      -6.667  44.352  47.799  1.00  0.00              
ATOM   9333  O5*   C Y  17      -6.201  44.932  50.200  1.00  0.00              
ATOM   9334  C5*   C Y  17      -5.539  45.770  51.181  1.00  0.00              
ATOM   9335  C4*   C Y  17      -5.609  45.116  52.540  1.00  0.00              
ATOM   9336  O4*   C Y  17      -6.923  45.388  53.124  1.00  0.00              
ATOM   9337  C3*   C Y  17      -5.491  43.593  52.568  1.00  0.00              
ATOM   9338  O3*   C Y  17      -5.034  43.110  53.829  1.00  0.00              
ATOM   9339  C2*   C Y  17      -6.927  43.139  52.351  1.00  0.00              
ATOM   9340  C1*   C Y  17      -7.714  44.215  53.086  1.00  0.00              
ATOM   9341  N1    C Y  17      -8.986  44.571  52.439  1.00  0.00              
ATOM   9342  C2    C Y  17     -10.096  44.858  53.241  1.00  0.00              
ATOM   9343  O2    C Y  17      -9.975  44.807  54.475  1.00  0.00              
ATOM   9344  N3    C Y  17     -11.270  45.185  52.654  1.00  0.00              
ATOM   9345  C4    C Y  17     -11.360  45.228  51.323  1.00  0.00              
ATOM   9346  N4    C Y  17     -12.538  45.551  50.786  1.00  0.00              
ATOM   9347  C5    C Y  17     -10.246  44.940  50.482  1.00  0.00              
ATOM   9348  C6    C Y  17      -9.090  44.620  51.076  1.00  0.00              
ATOM   9360  P     C Y  18      -5.418  41.397  54.167  1.00  0.00              
ATOM   9361  O1P   C Y  18      -4.349  40.819  55.006  1.00  0.00              
ATOM   9362  O2P   C Y  18      -5.792  40.618  52.963  1.00  0.00              
ATOM   9363  O5*   C Y  18      -6.717  41.668  55.048  1.00  0.00              
ATOM   9364  C5*   C Y  18      -6.679  42.721  56.043  1.00  0.00              
ATOM   9365  C4*   C Y  18      -7.522  42.329  57.234  1.00  0.00              
ATOM   9366  O4*   C Y  18      -8.925  42.607  56.924  1.00  0.00              
ATOM   9367  C3*   C Y  18      -7.506  40.852  57.619  1.00  0.00              
ATOM   9368  O3*   C Y  18      -7.850  40.648  58.988  1.00  0.00              
ATOM   9369  C2*   C Y  18      -8.596  40.260  56.738  1.00  0.00              
ATOM   9370  C1*   C Y  18      -9.611  41.392  56.685  1.00  0.00              
ATOM   9371  N1    C Y  18     -10.289  41.525  55.386  1.00  0.00              
ATOM   9372  C2    C Y  18     -11.644  41.876  55.364  1.00  0.00              
ATOM   9373  O2    C Y  18     -12.233  42.067  56.439  1.00  0.00              
ATOM   9374  N3    C Y  18     -12.275  41.998  54.174  1.00  0.00              
ATOM   9375  C4    C Y  18     -11.606  41.783  53.039  1.00  0.00              
ATOM   9376  N4    C Y  18     -12.270  41.911  51.888  1.00  0.00              
ATOM   9377  C5    C Y  18     -10.228  41.425  53.033  1.00  0.00              
ATOM   9378  C6    C Y  18      -9.614  41.308  54.217  1.00  0.00              
ATOM   9390  P     G Y  19      -8.430  39.021  59.400  1.00  0.00              
ATOM   9391  O1P   G Y  19      -8.040  38.694  60.785  1.00  0.00              
ATOM   9392  O2P   G Y  19      -8.096  38.004  58.375  1.00  0.00              
ATOM   9393  O5*   G Y  19      -9.989  39.349  59.334  1.00  0.00              
ATOM   9394  C5*   G Y  19     -10.474  40.568  59.952  1.00  0.00
[truncated: 9,812 more chars]
