# Supplementary material for: Targeted DNA Methylation Using an Artificially Bisected M.HhaI Fused to Zinc Fingers
Source: PLoS One. 2012 Sep 11;7(9):e44852. doi: 10.1371/journal.pone.0044852 (PMC3439449; doi:10.1371/journal.pone.0044852)
Supplement: Models S1 — PDB files of all models in a.zip file format. (ZIP) [file pone.0044852.s005.zip › Models_S1/NZ_CZ.2.pdb]

ATOM   6847  N   MET A   1     -10.253  47.835  45.177  1.00  0.00           N  
ATOM   6848  CA  MET A   1      -9.483  46.911  44.354  1.00  0.00           C  
ATOM   6849  C   MET A   1     -10.078  45.502  44.398  1.00  0.00           C  
ATOM   6850  O   MET A   1      -9.664  44.666  45.204  1.00  0.00           O  
ATOM   6851  CB  MET A   1      -8.026  46.886  44.814  1.00  0.00           C  
ATOM   6852  CG  MET A   1      -7.108  46.024  43.958  1.00  0.00           C  
ATOM   6853  SD  MET A   1      -5.362  46.325  44.292  1.00  0.00           S  
ATOM   6854  CE  MET A   1      -4.603  45.031  43.314  1.00  0.00           C  
ATOM   6866  N   GLU A   2     -11.083  45.239  43.542  1.00  0.00           N  
ATOM   6867  CA  GLU A   2     -11.791  43.960  43.427  1.00  0.00           C  
ATOM   6868  C   GLU A   2     -11.076  42.817  42.684  1.00  0.00           C  
ATOM   6869  O   GLU A   2     -11.624  41.715  42.561  1.00  0.00           O  
ATOM   6870  CB  GLU A   2     -13.141  44.208  42.755  1.00  0.00           C  
ATOM   6871  CG  GLU A   2     -14.121  45.017  43.592  1.00  0.00           C  
ATOM   6872  CD  GLU A   2     -15.374  45.325  42.820  1.00  0.00           C  
ATOM   6873  OE1 GLU A   2     -15.447  44.963  41.670  1.00  0.00           O  
ATOM   6874  OE2 GLU A   2     -16.304  45.826  43.409  1.00  0.00           O1-
ATOM   6881  N   LYS A   3      -9.878  43.070  42.172  1.00  0.00           N  
ATOM   6882  CA  LYS A   3      -9.129  42.059  41.437  1.00  0.00           C  
ATOM   6883  C   LYS A   3      -9.092  40.739  42.195  1.00  0.00           C  
ATOM   6884  O   LYS A   3      -8.698  40.692  43.361  1.00  0.00           O  
ATOM   6885  CB  LYS A   3      -7.704  42.543  41.156  1.00  0.00           C  
ATOM   6886  CG  LYS A   3      -6.858  41.568  40.349  1.00  0.00           C  
ATOM   6887  CD  LYS A   3      -5.483  42.149  40.045  1.00  0.00           C  
ATOM   6888  CE  LYS A   3      -4.623  41.162  39.271  1.00  0.00           C  
ATOM   6889  NZ  LYS A   3      -3.307  41.747  38.895  1.00  0.00           N1+
ATOM   6903  N   PRO A   4      -9.510  39.666  41.530  1.00  0.00           N  
ATOM   6904  CA  PRO A   4      -9.524  38.344  42.140  1.00  0.00           C  
ATOM   6905  C   PRO A   4      -8.109  37.827  42.370  1.00  0.00           C  
ATOM   6906  O   PRO A   4      -7.171  38.233  41.684  1.00  0.00           O  
ATOM   6907  CB  PRO A   4     -10.299  37.479  41.142  1.00  0.00           C  
ATOM   6908  CG  PRO A   4     -10.103  38.161  39.830  1.00  0.00           C  
ATOM   6909  CD  PRO A   4     -10.071  39.631  40.146  1.00  0.00           C  
ATOM   6917  N   TYR A   5      -7.963  36.929  43.340  1.00  0.00           N  
ATOM   6918  CA  TYR A   5      -6.662  36.349  43.653  1.00  0.00           C  
ATOM   6919  C   TYR A   5      -6.658  34.847  43.413  1.00  0.00           C  
ATOM   6920  O   TYR A   5      -7.640  34.158  43.697  1.00  0.00           O  
ATOM   6921  CB  TYR A   5      -6.279  36.649  45.104  1.00  0.00           C  
ATOM   6922  CG  TYR A   5      -6.263  38.123  45.443  1.00  0.00           C  
ATOM   6923  CD1 TYR A   5      -7.382  38.747  45.975  1.00  0.00           C  
ATOM   6924  CD2 TYR A   5      -5.126  38.888  45.227  1.00  0.00           C  
ATOM   6925  CE1 TYR A   5      -7.371  40.091  46.285  1.00  0.00           C  
ATOM   6926  CE2 TYR A   5      -5.104  40.234  45.534  1.00  0.00           C  
ATOM   6927  CZ  TYR A   5      -6.229  40.834  46.062  1.00  0.00           C  
ATOM   6928  OH  TYR A   5      -6.212  42.175  46.371  1.00  0.00           O  
ATOM   6938  N   ALA A   6      -5.549  34.339  42.886  1.00  0.00           N  
ATOM   6939  CA  ALA A   6      -5.419  32.916  42.595  1.00  0.00           C  
ATOM   6940  C   ALA A   6      -4.480  32.235  43.584  1.00  0.00           C  
ATOM   6941  O   ALA A   6      -3.494  32.826  44.025  1.00  0.00           O  
ATOM   6942  CB  ALA A   6      -4.931  32.709  41.170  1.00  0.00           C  
ATOM   6948  N   CYS A   7      -4.791  30.991  43.929  1.00  0.00           N  
ATOM   6949  CA  CYS A   7      -3.877  30.155  44.696  1.00  0.00           C  
ATOM   6950  C   CYS A   7      -3.198  29.121  43.808  1.00  0.00           C  
ATOM   6951  O   CYS A   7      -3.854  28.236  43.256  1.00  0.00           O  
ATOM   6952  CB  CYS A   7      -4.804  29.477  45.703  1.00  0.00           C  
ATOM   6953  SG  CYS A   7      -3.955  28.471  46.944  1.00  0.00           S  
ATOM   6959  N   PRO A   8      -1.882  29.235  43.674  1.00  0.00           N  
ATOM   6960  CA  PRO A   8      -1.112  28.312  42.848  1.00  0.00           C  
ATOM   6961  C   PRO A   8      -0.998  26.944  43.511  1.00  0.00           C  
ATOM   6962  O   PRO A   8      -0.639  25.960  42.866  1.00  0.00           O  
ATOM   6963  CB  PRO A   8       0.252  28.992  42.696  1.00  0.00           C  
ATOM   6964  CG  PRO A   8       0.389  29.828  43.922  1.00  0.00           C  
ATOM   6965  CD  PRO A   8      -1.002  30.311  44.234  1.00  0.00           C  
ATOM   6973  N   GLU A   9      -1.355  26.843  44.805  1.00  0.00           N  
ATOM   6974  CA  GLU A   9      -1.145  25.612  45.559  1.00  0.00           C  
ATOM   6975  C   GLU A   9      -2.383  24.723  45.515  1.00  0.00           C  
ATOM   6976  O   GLU A   9      -2.312  23.529  45.810  1.00  0.00           O  
ATOM   6977  CB  GLU A   9      -0.778  25.928  47.010  1.00  0.00           C  
ATOM   6978  CG  GLU A   9       0.515  26.713  47.175  1.00  0.00           C  
ATOM   6979  CD  GLU A   9       1.674  25.996  46.542  1.00  0.00           C  
ATOM   6980  OE1 GLU A   9       1.876  24.846  46.848  1.00  0.00           O  
ATOM   6981  OE2 GLU A   9       2.291  26.559  45.668  1.00  0.00           O1-
ATOM   6988  N   CYS A  10      -3.515  25.311  45.142  1.00  0.00           N  
ATOM   6989  CA  CYS A  10      -4.787  24.600  45.156  1.00  0.00           C  
ATOM   6990  C   CYS A  10      -5.464  24.654  43.792  1.00  0.00           C  
ATOM   6991  O   CYS A  10      -6.086  23.685  43.358  1.00  0.00           O  
ATOM   6992  CB  CYS A  10      -5.601  25.378  46.191  1.00  0.00           C  
ATOM   6993  SG  CYS A  10      -4.926  25.321  47.870  1.00  0.00           S  
ATOM   6999  N   GLY A  11      -5.339  25.793  43.121  1.00  0.00           N  
ATOM   7000  CA  GLY A  11      -5.965  25.988  41.819  1.00  0.00           C  
ATOM   7001  C   GLY A  11      -7.337  26.635  41.959  1.00  0.00           C  
ATOM   7002  O   GLY A  11      -8.167  26.560  41.052  1.00  0.00           O  
ATOM   7006  N   LYS A  12      -7.571  27.271  43.103  1.00  0.00           N  
ATOM   7007  CA  LYS A  12      -8.803  28.018  43.326  1.00  0.00           C  
ATOM   7008  C   LYS A  12      -8.551  29.519  43.307  1.00  0.00           C  
ATOM   7009  O   LYS A  12      -7.454  29.977  43.622  1.00  0.00           O  
ATOM   7010  CB  LYS A  12      -9.443  27.608  44.655  1.00  0.00           C  
ATOM   7011  CG  LYS A  12      -9.722  26.115  44.786  1.00  0.00           C  
ATOM   7012  CD  LYS A  12     -10.757  25.655  43.772  1.00  0.00           C  
ATOM   7013  CE  LYS A  12     -11.136  24.197  43.990  1.00  0.00           C  
ATOM   7014  NZ  LYS A  12     -12.059  23.698  42.935  1.00  0.00           N1+
ATOM   7028  N   SER A  13      -9.575  30.280  42.936  1.00  0.00           N  
ATOM   7029  CA  SER A  13      -9.479  31.738  42.824  1.00  0.00           C  
ATOM   7030  C   SER A  13     -10.605  32.364  43.655  1.00  0.00           C  
ATOM   7031  O   SER A  13     -11.707  31.817  43.718  1.00  0.00           O  
ATOM   7032  CB  SER A  13      -9.560  32.178  41.374  1.00  0.00           C  
ATOM   7033  OG  SER A  13      -8.498  31.679  40.612  1.00  0.00           O  
ATOM   7039  N   PHE A  14     -10.351  33.536  44.233  1.00  0.00           N  
ATOM   7040  CA  PHE A  14     -11.331  34.195  45.085  1.00  0.00           C  
ATOM   7041  C   PHE A  14     -11.524  35.675  44.794  1.00  0.00           C  
ATOM   7042  O   PHE A  14     -10.620  36.329  44.282  1.00  0.00           O  
ATOM   7043  CB  PHE A  14     -10.936  34.017  46.552  1.00  0.00           C  
ATOM   7044  CG  PHE A  14     -10.868  32.584  46.993  1.00  0.00           C  
ATOM   7045  CD1 PHE A  14      -9.670  31.887  46.962  1.00  0.00           C  
ATOM   7046  CD2 PHE A  14     -12.007  31.925  47.439  1.00  0.00           C  
ATOM   7047  CE1 PHE A  14      -9.607  30.568  47.367  1.00  0.00           C  
ATOM   7048  CE2 PHE A  14     -11.945  30.606  47.844  1.00  0.00           C  
ATOM   7049  CZ  PHE A  14     -10.744  29.929  47.808  1.00  0.00           C  
ATOM   7059  N   SER A  15     -12.690  36.197  45.180  1.00  0.00           N  
ATOM   7060  CA  SER A  15     -13.058  37.599  44.985  1.00  0.00           C  
ATOM   7061  C   SER A  15     -12.351  38.555  45.939  1.00  0.00           C  
ATOM   7062  O   SER A  15     -11.962  39.662  45.554  1.00  0.00           O  
ATOM   7063  CB  SER A  15     -14.561  37.753  45.130  1.00  0.00           C  
ATOM   7064  OG  SER A  15     -15.257  37.077  44.119  1.00  0.00           O  
ATOM   7070  N   ARG A  16     -12.230  38.150  47.199  1.00  0.00           N  
ATOM   7071  CA  ARG A  16     -11.584  38.988  48.197  1.00  0.00           C  
ATOM   7072  C   ARG A  16     -10.324  38.321  48.728  1.00  0.00           C  
ATOM   7073  O   ARG A  16     -10.208  37.089  48.739  1.00  0.00           O  
ATOM   7074  CB  ARG A  16     -12.529  39.376  49.322  1.00  0.00           C  
ATOM   7075  CG  ARG A  16     -13.666  40.297  48.912  1.00  0.00           C  
ATOM   7076  CD  ARG A  16     -14.575  40.681  50.023  1.00  0.00           C  
ATOM   7077  NE  ARG A  16     -15.742  41.448  49.611  1.00  0.00           N  
ATOM   7078  CZ  ARG A  16     -15.762  42.787  49.459  1.00  0.00           C  
ATOM   7079  NH1 ARG A  16     -14.699  43.515  49.718  1.00  0.00           N1+
ATOM   7080  NH2 ARG A  16     -16.890  43.351  49.064  1.00  0.00           N  
ATOM   7094  N   LYS A  17      -9.399  39.142  49.211  1.00  0.00           N  
ATOM   7095  CA  LYS A  17      -8.153  38.634  49.752  1.00  0.00           C  
ATOM   7096  C   LYS A  17      -8.359  37.789  50.995  1.00  0.00           C  
ATOM   7097  O   LYS A  17      -7.637  36.839  51.207  1.00  0.00           O  
ATOM   7098  CB  LYS A  17      -7.205  39.792  50.066  1.00  0.00           C  
ATOM   7099  CG  LYS A  17      -5.834  39.365  50.573  1.00  0.00           C  
ATOM   7100  CD  LYS A  17      -4.922  40.563  50.787  1.00  0.00           C  
ATOM   7101  CE  LYS A  17      -3.562  40.139  51.317  1.00  0.00           C  
ATOM   7102  NZ  LYS A  17      -2.670  41.306  51.562  1.00  0.00           N1+
ATOM   7116  N   ASP A  18      -9.345  38.130  51.818  1.00  0.00           N  
ATOM   7117  CA  ASP A  18      -9.584  37.368  53.038  1.00  0.00           C  
ATOM   7118  C   ASP A  18     -10.054  35.942  52.756  1.00  0.00           C  
ATOM   7119  O   ASP A  18      -9.815  35.031  53.551  1.00  0.00           O  
ATOM   7120  CB  ASP A  18     -10.614  38.087  53.913  1.00  0.00           C  
ATOM   7121  CG  ASP A  18     -10.090  39.342  54.596  1.00  0.00           C  
ATOM   7122  OD1 ASP A  18      -8.899  39.541  54.599  1.00  0.00           O  
ATOM   7123  OD2 ASP A  18     -10.889  40.167  54.970  1.00  0.00           O1-
ATOM   7128  N   SER A  19     -10.705  35.752  51.612  1.00  0.00           N  
ATOM   7129  CA  SER A  19     -11.163  34.428  51.220  1.00  0.00           C  
ATOM   7130  C   SER A  19      -9.935  33.579  50.874  1.00  0.00           C  
ATOM   7131  O   SER A  19      -9.925  32.375  51.121  1.00  0.00           O  
ATOM   7132  CB  SER A  19     -12.121  34.514  50.046  1.00  0.00           C  
ATOM   7133  OG  SER A  19     -13.305  35.184  50.382  1.00  0.00           O  
ATOM   7139  N   LEU A  20      -8.903  34.211  50.304  1.00  0.00           N  
ATOM   7140  CA  LEU A  20      -7.680  33.492  49.950  1.00  0.00           C  
ATOM   7141  C   LEU A  20      -6.932  33.093  51.209  1.00  0.00           C  
ATOM   7142  O   LEU A  20      -6.455  31.969  51.321  1.00  0.00           O  
ATOM   7143  CB  LEU A  20      -6.790  34.352  49.043  1.00  0.00           C  
ATOM   7144  CG  LEU A  20      -5.476  33.692  48.605  1.00  0.00           C  
ATOM   7145  CD1 LEU A  20      -5.768  32.427  47.808  1.00  0.00           C  
ATOM   7146  CD2 LEU A  20      -4.664  34.677  47.777  1.00  0.00           C  
ATOM   7158  N   VAL A  21      -6.866  34.004  52.174  1.00  0.00           N  
ATOM   7159  CA  VAL A  21      -6.169  33.727  53.427  1.00  0.00           C  
ATOM   7160  C   VAL A  21      -6.836  32.592  54.197  1.00  0.00           C  
ATOM   7161  O   VAL A  21      -6.162  31.729  54.745  1.00  0.00           O  
ATOM   7162  CB  VAL A  21      -6.109  34.978  54.324  1.00  0.00           C  
ATOM   7163  CG1 VAL A  21      -5.556  34.623  55.697  1.00  0.00           C  
ATOM   7164  CG2 VAL A  21      -5.262  36.060  53.676  1.00  0.00           C  
ATOM   7174  N   ARG A  22      -8.165  32.571  54.208  1.00  0.00           N  
ATOM   7175  CA  ARG A  22      -8.883  31.511  54.904  1.00  0.00           C  
ATOM   7176  C   ARG A  22      -8.647  30.166  54.200  1.00  0.00           C  
ATOM   7177  O   ARG A  22      -8.368  29.162  54.852  1.00  0.00           O  
ATOM   7178  CB  ARG A  22     -10.379  31.842  54.942  1.00  0.00           C  
ATOM   7179  CG  ARG A  22     -11.256  30.729  55.502  1.00  0.00           C  
ATOM   7180  CD  ARG A  22     -12.711  31.138  55.508  1.00  0.00           C  
ATOM   7181  NE  ARG A  22     -13.194  31.361  54.154  1.00  0.00           N  
ATOM   7182  CZ  ARG A  22     -14.308  32.023  53.853  1.00  0.00           C  
ATOM   7183  NH1 ARG A  22     -15.067  32.543  54.815  1.00  0.00           N1+
ATOM   7184  NH2 ARG A  22     -14.666  32.149  52.586  1.00  0.00           N  
ATOM   7198  N   HIS A  23      -8.722  30.171  52.868  1.00  0.00           N  
ATOM   7199  CA  HIS A  23      -8.523  28.972  52.047  1.00  0.00           C  
ATOM   7200  C   HIS A  23      -7.116  28.409  52.200  1.00  0.00           C  
ATOM   7201  O   HIS A  23      -6.936  27.194  52.277  1.00  0.00           O  
ATOM   7202  CB  HIS A  23      -8.801  29.277  50.571  1.00  0.00           C  
ATOM   7203  CG  HIS A  23      -8.613  28.100  49.668  1.00  0.00           C  
ATOM   7204  CD2 HIS A  23      -7.665  27.828  48.741  1.00  0.00           C  
ATOM   7205  ND1 HIS A  23      -9.474  27.022  49.662  1.00  0.00           N  
ATOM   7206  CE1 HIS A  23      -9.062  26.137  48.770  1.00  0.00           C  
ATOM   7207  NE2 HIS A  23      -7.966  26.603  48.198  1.00  0.00           N  
ATOM   7215  N   GLN A  24      -6.128  29.301  52.233  1.00  0.00           N  
ATOM   7216  CA  GLN A  24      -4.717  28.945  52.359  1.00  0.00           C  
ATOM   7217  C   GLN A  24      -4.460  27.968  53.510  1.00  0.00           C  
ATOM   7218  O   GLN A  24      -3.584  27.103  53.420  1.00  0.00           O  
ATOM   7219  CB  GLN A  24      -3.875  30.209  52.566  1.00  0.00           C  
ATOM   7220  CG  GLN A  24      -2.376  29.963  52.558  1.00  0.00           C  
ATOM   7221  CD  GLN A  24      -1.866  29.546  51.191  1.00  0.00           C  
ATOM   7222  NE2 GLN A  24      -1.043  28.505  51.160  1.00  0.00           N  
ATOM   7223  OE1 GLN A  24      -2.211  30.152  50.172  1.00  0.00           O  
ATOM   7232  N   ARG A  25      -5.267  28.086  54.560  1.00  0.00           N  
ATOM   7233  CA  ARG A  25      -5.152  27.222  55.730  1.00  0.00           C  
ATOM   7234  C   ARG A  25      -5.286  25.724  55.454  1.00  0.00           C  
ATOM   7235  O   ARG A  25      -4.789  24.918  56.230  1.00  0.00           O  
ATOM   7236  CB  ARG A  25      -6.150  27.641  56.812  1.00  0.00           C  
ATOM   7237  CG  ARG A  25      -5.739  28.886  57.580  1.00  0.00           C  
ATOM   7238  CD  ARG A  25      -6.467  28.971  58.911  1.00  0.00           C  
ATOM   7239  NE  ARG A  25      -7.861  29.375  58.756  1.00  0.00           N  
ATOM   7240  CZ  ARG A  25      -8.268  30.641  58.700  1.00  0.00           C  
ATOM   7241  NH1 ARG A  25      -7.389  31.628  58.797  1.00  0.00           N1+
ATOM   7242  NH2 ARG A  25      -9.556  30.919  58.562  1.00  0.00           N  
ATOM   7256  N   THR A  26      -5.968  25.342  54.377  1.00  0.00           N  
ATOM   7257  CA  THR A  26      -6.098  23.914  54.061  1.00  0.00           C  
ATOM   7258  C   THR A  26      -4.730  23.391  53.609  1.00  0.00           C  
ATOM   7259  O   THR A  26      -4.429  22.212  53.783  1.00  0.00           O  
ATOM   7260  CB  THR A  26      -7.145  23.651  52.963  1.00  0.00           C  
ATOM   7261  CG2 THR A  26      -8.507  24.174  53.390  1.00  0.00           C  
ATOM   7262  OG1 THR A  26      -6.744  24.301  51.751  1.00  0.00           O  
ATOM   7270  N   HIS A  27      -3.914  24.285  53.045  1.00  0.00           N  
ATOM   7271  CA  HIS A  27      -2.573  23.940  52.565  1.00  0.00           C  
ATOM   7272  C   HIS A  27      -1.517  24.001  53.671  1.00  0.00           C  
ATOM   7273  O   HIS A  27      -0.629  23.152  53.733  1.00  0.00           O  
ATOM   7274  CB  HIS A  27      -2.167  24.864  51.412  1.00  0.00           C  
ATOM   7275  CG  HIS A  27      -0.832  24.536  50.819  1.00  0.00           C  
ATOM   7276  CD2 HIS A  27       0.345  25.202  50.851  1.00  0.00           C  
ATOM   7277  ND1 HIS A  27      -0.604  23.388  50.089  1.00  0.00           N  
ATOM   7278  CE1 HIS A  27       0.658  23.364  49.693  1.00  0.00           C  
ATOM   7279  NE2 HIS A  27       1.253  24.453  50.144  1.00  0.00           N  
ATOM   7287  N   THR A  28      -1.601  25.008  54.530  1.00  0.00           N  
ATOM   7288  CA  THR A  28      -0.629  25.154  55.610  1.00  0.00           C  
ATOM   7289  C   THR A  28      -0.931  24.255  56.811  1.00  0.00           C  
ATOM   7290  O   THR A  28      -0.063  24.036  57.652  1.00  0.00           O  
ATOM   7291  CB  THR A  28      -0.554  26.613  56.094  1.00  0.00           C  
ATOM   7292  CG2 THR A  28      -0.240  27.543  54.934  1.00  0.00           C  
ATOM   7293  OG1 THR A  28      -1.807  26.989  56.677  1.00  0.00           O  
ATOM   7301  N   GLY A  29      -2.168  23.753  56.881  1.00  0.00           N  
ATOM   7302  CA  GLY A  29      -2.587  22.891  57.974  1.00  0.00           C  
ATOM   7303  C   GLY A  29      -2.835  23.628  59.275  1.00  0.00           C  
ATOM   7304  O   GLY A  29      -3.063  23.002  60.315  1.00  0.00           O  
ATOM   7308  N   GLU A  30      -2.813  24.954  59.213  1.00  0.00           N  
ATOM   7309  CA  GLU A  30      -3.012  25.802  60.379  1.00  0.00           C  
ATOM   7310  C   GLU A  30      -4.462  25.789  60.842  1.00  0.00           C  
ATOM   7311  O   GLU A  30      -5.383  25.954  60.043  1.00  0.00           O  
ATOM   7312  CB  GLU A  30      -2.576  27.237  60.074  1.00  0.00           C  
ATOM   7313  CG  GLU A  30      -2.654  28.184  61.263  1.00  0.00           C  
ATOM   7314  CD  GLU A  30      -2.197  29.569  60.890  1.00  0.00           C  
ATOM   7315  OE1 GLU A  30      -1.845  29.770  59.754  1.00  0.00           O  
ATOM   7316  OE2 GLU A  30      -2.306  30.449  61.711  1.00  0.00           O1-
ATOM   7323  N   LYS A  31      -4.647  25.574  62.141  1.00  0.00           N  
ATOM   7324  CA  LYS A  31      -5.965  25.532  62.769  1.00  0.00           C  
ATOM   7325  C   LYS A  31      -5.882  26.375  64.042  1.00  0.00           C  
ATOM   7326  O   LYS A  31      -5.618  25.863  65.127  1.00  0.00           O  
ATOM   7327  CB  LYS A  31      -6.342  24.085  63.087  1.00  0.00           C  
ATOM   7328  CG  LYS A  31      -6.556  23.227  61.856  1.00  0.00           C  
ATOM   7329  CD  LYS A  31      -7.128  21.874  62.229  1.00  0.00           C  
ATOM   7330  CE  LYS A  31      -7.378  21.042  60.984  1.00  0.00           C  
ATOM   7331  NZ  LYS A  31      -7.731  19.625  61.304  1.00  0.00           N1+
ATOM   7345  N   PRO A  32      -6.128  27.686  63.916  1.00  0.00           N  
ATOM   7346  CA  PRO A  32      -6.094  28.698  64.976  1.00  0.00           C  
ATOM   7347  C   PRO A  32      -7.038  28.553  66.171  1.00  0.00           C  
ATOM   7348  O   PRO A  32      -6.748  29.065  67.249  1.00  0.00           O  
ATOM   7349  CB  PRO A  32      -6.398  29.998  64.216  1.00  0.00           C  
ATOM   7350  CG  PRO A  32      -5.937  29.730  62.810  1.00  0.00           C  
ATOM   7351  CD  PRO A  32      -6.386  28.326  62.603  1.00  0.00           C  
ATOM   7359  N   TYR A  33      -8.160  27.871  65.993  1.00  0.00           N  
ATOM   7360  CA  TYR A  33      -9.138  27.750  67.070  1.00  0.00           C  
ATOM   7361  C   TYR A  33      -9.170  26.389  67.743  1.00  0.00           C  
ATOM   7362  O   TYR A  33      -9.228  25.364  67.086  1.00  0.00           O  
ATOM   7363  CB  TYR A  33     -10.534  28.079  66.538  1.00  0.00           C  
ATOM   7364  CG  TYR A  33     -10.600  29.365  65.744  1.00  0.00           C  
ATOM   7365  CD1 TYR A  33     -10.383  29.370  64.373  1.00  0.00           C  
ATOM   7366  CD2 TYR A  33     -10.881  30.572  66.367  1.00  0.00           C  
ATOM   7367  CE1 TYR A  33     -10.444  30.542  63.644  1.00  0.00           C  
ATOM   7368  CE2 TYR A  33     -10.943  31.750  65.648  1.00  0.00           C  
ATOM   7369  CZ  TYR A  33     -10.723  31.730  64.286  1.00  0.00           C  
ATOM   7370  OH  TYR A  33     -10.783  32.901  63.565  1.00  0.00           O  
ATOM   7380  N   LYS A  34      -9.120  26.388  69.068  1.00  0.00           N  
ATOM   7381  CA  LYS A  34      -9.107  25.150  69.833  1.00  0.00           C  
ATOM   7382  C   LYS A  34     -10.324  25.010  70.743  1.00  0.00           C  
ATOM   7383  O   LYS A  34     -10.747  25.977  71.382  1.00  0.00           O  
ATOM   7384  CB  LYS A  34      -7.825  25.058  70.660  1.00  0.00           C  
ATOM   7385  CG  LYS A  34      -6.553  24.903  69.836  1.00  0.00           C  
ATOM   7386  CD  LYS A  34      -5.331  24.759  70.730  1.00  0.00           C  
ATOM   7387  CE  LYS A  34      -4.058  24.609  69.908  1.00  0.00           C  
ATOM   7388  NZ  LYS A  34      -2.851  24.466  70.768  1.00  0.00           N1+
ATOM   7402  N   CYS A  35     -10.888  23.805  70.792  1.00  0.00           N  
ATOM   7403  CA  CYS A  35     -12.048  23.529  71.632  1.00  0.00           C  
ATOM   7404  C   CYS A  35     -11.590  23.429  73.082  1.00  0.00           C  
ATOM   7405  O   CYS A  35     -10.747  22.587  73.426  1.00  0.00           O  
ATOM   7406  CB  CYS A  35     -12.733  22.224  71.222  1.00  0.00           C  
ATOM   7407  SG  CYS A  35     -14.221  21.866  72.188  1.00  0.00           S  
ATOM   7413  N   PRO A  36     -12.172  24.273  73.924  1.00  0.00           N  
ATOM   7414  CA  PRO A  36     -11.857  24.325  75.348  1.00  0.00           C  
ATOM   7415  C   PRO A  36     -12.148  22.990  76.021  1.00  0.00           C  
ATOM   7416  O   PRO A  36     -11.504  22.627  77.009  1.00  0.00           O  
ATOM   7417  CB  PRO A  36     -12.743  25.453  75.888  1.00  0.00           C  
ATOM   7418  CG  PRO A  36     -13.025  26.305  74.698  1.00  0.00           C  
ATOM   7419  CD  PRO A  36     -13.123  25.351  73.538  1.00  0.00           C  
ATOM   7427  N   GLU A  37     -13.097  22.242  75.456  1.00  0.00           N  
ATOM   7428  CA  GLU A  37     -13.480  20.957  76.027  1.00  0.00           C  
ATOM   7429  C   GLU A  37     -12.651  19.745  75.618  1.00  0.00           C  
ATOM   7430  O   GLU A  37     -12.049  19.109  76.474  1.00  0.00           O  
ATOM   7431  CB  GLU A  37     -14.947  20.686  75.686  1.00  0.00           C  
ATOM   7432  CG  GLU A  37     -15.906  21.788  76.110  1.00  0.00           C  
ATOM   7433  CD  GLU A  37     -16.067  21.825  77.604  1.00  0.00           C  
ATOM   7434  OE1 GLU A  37     -15.638  20.904  78.254  1.00  0.00           O  
ATOM   7435  OE2 GLU A  37     -16.521  22.828  78.108  1.00  0.00           O1-
ATOM   7442  N   CYS A  38     -12.610  19.419  74.330  1.00  0.00           N  
ATOM   7443  CA  CYS A  38     -11.859  18.248  73.883  1.00  0.00           C  
ATOM   7444  C   CYS A  38     -10.452  18.529  73.352  1.00  0.00           C  
ATOM   7445  O   CYS A  38      -9.725  17.593  73.011  1.00  0.00           O  
ATOM   7446  CB  CYS A  38     -12.645  17.487  72.820  1.00  0.00           C  
ATOM   7447  SG  CYS A  38     -12.808  18.414  71.278  1.00  0.00           S  
ATOM   7453  N   GLY A  39     -10.078  19.804  73.272  1.00  0.00           N  
ATOM   7454  CA  GLY A  39      -8.756  20.217  72.787  1.00  0.00           C  
ATOM   7455  C   GLY A  39      -8.514  20.075  71.278  1.00  0.00           C  
ATOM   7456  O   GLY A  39      -7.420  20.361  70.797  1.00  0.00           O  
ATOM   7460  N   LYS A  40      -9.525  19.656  70.523  1.00  0.00           N  
ATOM   7461  CA  LYS A  40      -9.365  19.522  69.079  1.00  0.00           C  
ATOM   7462  C   LYS A  40      -9.270  20.907  68.453  1.00  0.00           C  
ATOM   7463  O   LYS A  40      -9.941  21.840  68.896  1.00  0.00           O  
ATOM   7464  CB  LYS A  40     -10.524  18.738  68.467  1.00  0.00           C  
ATOM   7465  CG  LYS A  40     -10.448  18.577  66.952  1.00  0.00           C  
ATOM   7466  CD  LYS A  40     -11.586  17.715  66.429  1.00  0.00           C  
ATOM   7467  CE  LYS A  40     -11.536  17.592  64.914  1.00  0.00           C  
ATOM   7468  NZ  LYS A  40     -12.632  16.734  64.388  1.00  0.00           N1+
ATOM   7482  N   SER A  41      -8.440  21.031  67.421  1.00  0.00           N  
ATOM   7483  CA  SER A  41      -8.237  22.300  66.734  1.00  0.00           C  
ATOM   7484  C   SER A  41      -9.066  22.392  65.456  1.00  0.00           C  
ATOM   7485  O   SER A  41      -9.344  21.382  64.816  1.00  0.00           O  
ATOM   7486  CB  SER A  41      -6.767  22.493  66.419  1.00  0.00           C  
ATOM   7487  OG  SER A  41      -6.275  21.487  65.576  1.00  0.00           O  
ATOM   7493  N   PHE A  42      -9.434  23.614  65.086  1.00  0.00           N  
ATOM   7494  CA  PHE A  42     -10.257  23.855  63.914  1.00  0.00           C  
ATOM   7495  C   PHE A  42      -9.707  25.008  63.084  1.00  0.00           C  
ATOM   7496  O   PHE A  42      -9.099  25.949  63.617  1.00  0.00           O  
ATOM   7497  CB  PHE A  42     -11.696  24.173  64.336  1.00  0.00           C  
ATOM   7498  CG  PHE A  42     -12.389  23.038  65.024  1.00  0.00           C  
ATOM   7499  CD1 PHE A  42     -12.342  22.917  66.410  1.00  0.00           C  
ATOM   7500  CD2 PHE A  42     -13.058  22.068  64.288  1.00  0.00           C  
ATOM   7501  CE1 PHE A  42     -12.948  21.835  67.061  1.00  0.00           C  
ATOM   7502  CE2 PHE A  42     -13.672  20.977  64.924  1.00  0.00           C  
ATOM   7503  CZ  PHE A  42     -13.613  20.863  66.312  1.00  0.00           C  
ATOM   7513  N   SER A  43      -9.973  24.943  61.783  1.00  0.00           N  
ATOM   7514  CA  SER A  43      -9.520  25.964  60.845  1.00  0.00           C  
ATOM   7515  C   SER A  43     -10.326  27.245  60.946  1.00  0.00           C  
ATOM   7516  O   SER A  43      -9.824  28.322  60.613  1.00  0.00           O  
ATOM   7517  CB  SER A  43      -9.591  25.431  59.402  1.00  0.00           C  
ATOM   7518  OG  SER A  43     -10.925  25.163  58.971  1.00  0.00           O  
ATOM   7524  N   GLN A  44     -11.563  27.134  61.427  1.00  0.00           N  
ATOM   7525  CA  GLN A  44     -12.443  28.290  61.512  1.00  0.00           C  
ATOM   7526  C   GLN A  44     -13.201  28.453  62.828  1.00  0.00           C  
ATOM   7527  O   GLN A  44     -13.506  27.473  63.501  1.00  0.00           O  
ATOM   7528  CB  GLN A  44     -13.456  28.233  60.366  1.00  0.00           C  
ATOM   7529  CG  GLN A  44     -12.844  28.371  58.983  1.00  0.00           C  
ATOM   7530  CD  GLN A  44     -13.888  28.362  57.881  1.00  0.00           C  
ATOM   7531  NE2 GLN A  44     -13.885  27.309  57.074  1.00  0.00           N  
ATOM   7532  OE1 GLN A  44     -14.690  29.290  57.764  1.00  0.00           O  
ATOM   7541  N   SER A  45     -13.511  29.711  63.155  1.00  0.00           N  
ATOM   7542  CA  SER A  45     -14.231  30.080  64.375  1.00  0.00           C  
ATOM   7543  C   SER A  45     -15.685  29.643  64.378  1.00  0.00           C  
ATOM   7544  O   SER A  45     -16.210  29.215  65.407  1.00  0.00           O  
ATOM   7545  CB  SER A  45     -14.188  31.595  64.583  1.00  0.00           C  
ATOM   7546  OG  SER A  45     -14.974  32.255  63.602  1.00  0.00           O  
ATOM   7552  N   GLY A  46     -16.365  29.825  63.252  1.00  0.00           N  
ATOM   7553  CA  GLY A  46     -17.768  29.423  63.165  1.00  0.00           C  
ATOM   7554  C   GLY A  46     -17.928  27.905  63.303  1.00  0.00           C  
ATOM   7555  O   GLY A  46     -18.877  27.429  63.927  1.00  0.00           O  
ATOM   7559  N   ASP A  47     -16.967  27.153  62.771  1.00  0.00           N  
ATOM   7560  CA  ASP A  47     -17.018  25.700  62.864  1.00  0.00           C  
ATOM   7561  C   ASP A  47     -16.709  25.248  64.295  1.00  0.00           C  
ATOM   7562  O   ASP A  47     -17.178  24.199  64.742  1.00  0.00           O  
ATOM   7563  CB  ASP A  47     -16.037  25.061  61.876  1.00  0.00           C  
ATOM   7564  CG  ASP A  47     -16.465  25.150  60.419  1.00  0.00           C  
ATOM   7565  OD1 ASP A  47     -17.604  25.469  60.171  1.00  0.00           O  
ATOM   7566  OD2 ASP A  47     -15.616  25.055  59.564  1.00  0.00           O1-
ATOM   7571  N   LEU A  48     -15.930  26.049  65.017  1.00  0.00           N  
ATOM   7572  CA  LEU A  48     -15.629  25.728  66.408  1.00  0.00           C  
ATOM   7573  C   LEU A  48     -16.910  25.940  67.219  1.00  0.00           C  
ATOM   7574  O   LEU A  48     -17.254  25.133  68.083  1.00  0.00           O  
ATOM   7575  CB  LEU A  48     -14.524  26.638  66.953  1.00  0.00           C  
ATOM   7576  CG  LEU A  48     -14.344  26.589  68.476  1.00  0.00           C  
ATOM   7577  CD1 LEU A  48     -14.110  25.154  68.950  1.00  0.00           C  
ATOM   7578  CD2 LEU A  48     -13.186  27.486  68.884  1.00  0.00           C  
ATOM   7590  N   ARG A  49     -17.631  27.013  66.906  1.00  0.00           N  
ATOM   7591  CA  ARG A  49     -18.873  27.341  67.597  1.00  0.00           C  
ATOM   7592  C   ARG A  49     -19.907  26.227  67.489  1.00  0.00           C  
ATOM   7593  O   ARG A  49     -20.501  25.829  68.484  1.00  0.00           O  
ATOM   7594  CB  ARG A  49     -19.449  28.668  67.128  1.00  0.00           C  
ATOM   7595  CG  ARG A  49     -18.694  29.897  67.608  1.00  0.00           C  
ATOM   7596  CD  ARG A  49     -19.228  31.185  67.093  1.00  0.00           C  
ATOM   7597  NE  ARG A  49     -18.521  32.365  67.568  1.00  0.00           N  
ATOM   7598  CZ  ARG A  49     -18.820  33.628  67.215  1.00  0.00           C  
ATOM   7599  NH1 ARG A  49     -19.782  33.883  66.356  1.00  0.00           N1+
ATOM   7600  NH2 ARG A  49     -18.102  34.609  67.735  1.00  0.00           N  
ATOM   7614  N   ARG A  50     -20.096  25.701  66.283  1.00  0.00           N  
ATOM   7615  CA  ARG A  50     -21.064  24.633  66.114  1.00  0.00           C  
ATOM   7616  C   ARG A  50     -20.540  23.321  66.683  1.00  0.00           C  
ATOM   7617  O   ARG A  50     -21.294  22.530  67.240  1.00  0.00           O  
ATOM   7618  CB  ARG A  50     -21.500  24.485  64.663  1.00  0.00           C  
ATOM   7619  CG  ARG A  50     -22.352  25.624  64.130  1.00  0.00           C  
ATOM   7620  CD  ARG A  50     -22.723  25.495  62.698  1.00  0.00           C  
ATOM   7621  NE  ARG A  50     -23.518  26.595  62.177  1.00  0.00           N  
ATOM   7622  CZ  ARG A  50     -23.828  26.767  60.877  1.00  0.00           C  
ATOM   7623  NH1 ARG A  50     -23.386  25.938  59.961  1.00  0.00           N1+
ATOM   7624  NH2 ARG A  50     -24.573  27.810  60.547  1.00  0.00           N  
ATOM   7638  N   HIS A  51     -19.229  23.132  66.627  1.00  0.00           N  
ATOM   7639  CA  HIS A  51     -18.646  21.921  67.172  1.00  0.00           C  
ATOM   7640  C   HIS A  51     -18.895  21.834  68.676  1.00  0.00           C  
ATOM   7641  O   HIS A  51     -19.171  20.751  69.207  1.00  0.00           O  
ATOM   7642  CB  HIS A  51     -17.138  21.870  66.943  1.00  0.00           C  
ATOM   7643  CG  HIS A  51     -16.480  20.753  67.689  1.00  0.00           C  
ATOM   7644  CD2 HIS A  51     -15.785  20.745  68.850  1.00  0.00           C  
ATOM   7645  ND1 HIS A  51     -16.600  19.431  67.303  1.00  0.00           N  
ATOM   7646  CE1 HIS A  51     -16.015  18.660  68.200  1.00  0.00           C  
ATOM   7647  NE2 HIS A  51     -15.511  19.432  69.148  1.00  0.00           N  
ATOM   7655  N   GLN A  52     -18.754  22.964  69.364  1.00  0.00           N  
ATOM   7656  CA  GLN A  52     -18.938  22.987  70.815  1.00  0.00           C  
ATOM   7657  C   GLN A  52     -20.305  22.498  71.260  1.00  0.00           C  
ATOM   7658  O   GLN A  52     -20.419  21.889  72.328  1.00  0.00           O  
ATOM   7659  CB  GLN A  52     -18.716  24.404  71.350  1.00  0.00           C  
ATOM   7660  CG  GLN A  52     -17.260  24.827  71.410  1.00  0.00           C  
ATOM   7661  CD  GLN A  52     -17.091  26.269  71.849  1.00  0.00           C  
ATOM   7662  NE2 GLN A  52     -15.849  26.737  71.878  1.00  0.00           N  
ATOM   7663  OE1 GLN A  52     -18.069  26.957  72.155  1.00  0.00           O  
ATOM   7672  N   ARG A  53     -21.319  22.701  70.414  1.00  0.00           N  
ATOM   7673  CA  ARG A  53     -22.679  22.246  70.720  1.00  0.00           C  
ATOM   7674  C   ARG A  53     -22.801  20.726  70.874  1.00  0.00           C  
ATOM   7675  O   ARG A  53     -23.714  20.229  71.537  1.00  0.00           O  
ATOM   7676  CB  ARG A  53     -23.656  22.732  69.664  1.00  0.00           C  
ATOM   7677  CG  ARG A  53     -23.812  24.227  69.683  1.00  0.00           C  
ATOM   7678  CD  ARG A  53     -24.709  24.713  68.560  1.00  0.00           C  
ATOM   7679  NE  ARG A  53     -24.660  26.165  68.542  1.00  0.00           N  
ATOM   7680  CZ  ARG A  53     -25.045  26.930  67.528  1.00  0.00           C  
ATOM   7681  NH1 ARG A  53     -25.547  26.393  66.425  1.00  0.00           N1+
ATOM   7682  NH2 ARG A  53     -24.832  28.235  67.600  1.00  0.00           N  
ATOM   7696  N   THR A  54     -21.858  19.997  70.282  1.00  0.00           N  
ATOM   7697  CA  THR A  54     -21.849  18.543  70.372  1.00  0.00           C  
ATOM   7698  C   THR A  54     -21.509  18.126  71.816  1.00  0.00           C  
ATOM   7699  O   THR A  54     -21.811  17.002  72.246  1.00  0.00           O  
ATOM   7700  CB  THR A  54     -20.822  17.914  69.379  1.00  0.00           C  
ATOM   7701  CG2 THR A  54     -21.086  18.400  67.958  1.00  0.00           C  
ATOM   7702  OG1 THR A  54     -19.487  18.283  69.751  1.00  0.00           O  
ATOM   7710  N   HIS A  55     -20.860  19.036  72.539  1.00  0.00           N  
ATOM   7711  CA  HIS A  55     -20.471  18.796  73.922  1.00  0.00           C  
ATOM   7712  C   HIS A  55     -21.560  19.228  74.880  1.00  0.00           C  
ATOM   7713  O   HIS A  55     -21.883  18.508  75.840  1.00  0.00           O  
ATOM   7714  CB  HIS A  55     -19.166  19.524  74.254  1.00  0.00           C  
ATOM   7715  CG  HIS A  55     -17.981  19.012  73.496  1.00  0.00           C  
ATOM   7716  CD2 HIS A  55     -17.179  19.610  72.584  1.00  0.00           C  
ATOM   7717  ND1 HIS A  55     -17.502  17.726  73.644  1.00  0.00           N  
ATOM   7718  CE1 HIS A  55     -16.455  17.557  72.854  1.00  0.00           C  
ATOM   7719  NE2 HIS A  55     -16.238  18.685  72.201  1.00  0.00           N  
ATOM   7727  N   THR A  56     -22.108  20.414  74.625  1.00  0.00           N  
ATOM   7728  CA  THR A  56     -23.128  21.005  75.487  1.00  0.00           C  
ATOM   7729  C   THR A  56     -24.541  20.489  75.296  1.00  0.00           C  
ATOM   7730  O   THR A  56     -25.346  20.564  76.219  1.00  0.00           O  
ATOM   7731  CB  THR A  56     -23.162  22.534  75.303  1.00  0.00           C  
ATOM   7732  CG2 THR A  56     -21.815  23.145  75.660  1.00  0.00           C  
ATOM   7733  OG1 THR A  56     -23.479  22.847  73.941  1.00  0.00           O  
ATOM   7741  N   GLY A  57     -24.834  19.966  74.107  1.00  0.00           N  
ATOM   7742  CA  GLY A  57     -26.170  19.457  73.820  1.00  0.00           C  
ATOM   7743  C   GLY A  57     -27.142  20.571  73.486  1.00  0.00           C  
ATOM   7744  O   GLY A  57     -28.363  20.394  73.501  1.00  0.00           O  
ATOM   7748  N   GLU A  58     -26.578  21.739  73.202  1.00  0.00           N  
ATOM   7749  CA  GLU A  58     -27.341  22.919  72.854  1.00  0.00           C  
ATOM   7750  C   GLU A  58     -27.879  22.778  71.431  1.00  0.00           C  
ATOM   7751  O   GLU A  58     -27.129  22.442  70.502  1.00  0.00           O  
ATOM   7752  CB  GLU A  58     -26.486  24.179  72.989  1.00  0.00           C  
ATOM   7753  CG  GLU A  58     -27.233  25.478  72.726  1.00  0.00           C  
ATOM   7754  CD  GLU A  58     -26.334  26.670  72.903  1.00  0.00           C  
ATOM   7755  OE1 GLU A  58     -25.179  26.482  73.198  1.00  0.00           O  
ATOM   7756  OE2 GLU A  58     -26.772  27.763  72.635  1.00  0.00           O1-
ATOM   7763  N   LYS A  59     -29.179  23.024  71.274  1.00  0.00           N  
ATOM   7764  CA  LYS A  59     -29.857  22.928  69.979  1.00  0.00           C  
ATOM   7765  C   LYS A  59     -30.806  24.113  69.822  1.00  0.00           C  
ATOM   7766  O   LYS A  59     -31.997  24.024  70.131  1.00  0.00           O  
ATOM   7767  CB  LYS A  59     -30.620  21.608  69.851  1.00  0.00           C  
ATOM   7768  CG  LYS A  59     -29.733  20.371  69.816  1.00  0.00           C  
ATOM   7769  CD  LYS A  59     -30.546  19.116  69.533  1.00  0.00           C  
ATOM   7770  CE  LYS A  59     -29.653  17.887  69.437  1.00  0.00           C  
ATOM   7771  NZ  LYS A  59     -30.443  16.631  69.353  1.00  0.00           N1+
ATOM   7785  N   PRO A  60     -30.289  25.230  69.301  1.00  0.00           N  
ATOM   7786  CA  PRO A  60     -31.025  26.475  69.077  1.00  0.00           C  
ATOM   7787  C   PRO A  60     -32.065  26.498  67.943  1.00  0.00           C  
ATOM   7788  O   PRO A  60     -32.896  27.407  67.900  1.00  0.00           O  
ATOM   7789  CB  PRO A  60     -29.896  27.474  68.802  1.00  0.00           C  
ATOM   7790  CG  PRO A  60     -28.788  26.638  68.262  1.00  0.00           C  
ATOM   7791  CD  PRO A  60     -28.880  25.326  68.993  1.00  0.00           C  
ATOM   7799  N   TYR A  61     -32.054  25.505  67.053  1.00  0.00           N  
ATOM   7800  CA  TYR A  61     -32.984  25.517  65.920  1.00  0.00           C  
ATOM   7801  C   TYR A  61     -34.058  24.445  65.960  1.00  0.00           C  
ATOM   7802  O   TYR A  61     -33.767  23.261  65.855  1.00  0.00           O  
ATOM   7803  CB  TYR A  61     -32.200  25.381  64.612  1.00  0.00           C  
ATOM   7804  CG  TYR A  61     -31.298  26.558  64.315  1.00  0.00           C  
ATOM   7805  CD1 TYR A  61     -29.980  26.572  64.748  1.00  0.00           C  
ATOM   7806  CD2 TYR A  61     -31.766  27.652  63.599  1.00  0.00           C  
ATOM   7807  CE1 TYR A  61     -29.151  27.645  64.478  1.00  0.00           C  
ATOM   7808  CE2 TYR A  61     -30.946  28.727  63.324  1.00  0.00           C  
ATOM   7809  CZ  TYR A  61     -29.637  28.722  63.765  1.00  0.00           C  
ATOM   7810  OH  TYR A  61     -28.819  29.793  63.494  1.00  0.00           O  
ATOM   7820  N   LYS A  62     -35.310  24.872  66.027  1.00  0.00           N  
ATOM   7821  CA  LYS A  62     -36.417  23.928  66.077  1.00  0.00           C  
ATOM   7822  C   LYS A  62     -37.244  23.938  64.801  1.00  0.00           C  
ATOM   7823  O   LYS A  62     -37.399  24.972  64.160  1.00  0.00           O  
ATOM   7824  CB  LYS A  62     -37.316  24.230  67.277  1.00  0.00           C  
ATOM   7825  CG  LYS A  62     -36.653  24.010  68.630  1.00  0.00           C  
ATOM   7826  CD  LYS A  62     -37.614  24.303  69.774  1.00  0.00           C  
ATOM   7827  CE  LYS A  62     -36.952  24.085  71.124  1.00  0.00           C  
ATOM   7828  NZ  LYS A  62     -37.884  24.365  72.252  1.00  0.00           N1+
ATOM   7842  N   CYS A  63     -37.768  22.775  64.448  1.00  0.00           N  
ATOM   7843  CA  CYS A  63     -38.611  22.631  63.271  1.00  0.00           C  
ATOM   7844  C   CYS A  63     -39.942  23.330  63.565  1.00  0.00           C  
ATOM   7845  O   CYS A  63     -40.536  23.101  64.610  1.00  0.00           O  
ATOM   7846  CB  CYS A  63     -38.792  21.118  63.143  1.00  0.00           C  
ATOM   7847  SG  CYS A  63     -39.808  20.600  61.740  1.00  0.00           S  
ATOM   7853  N   PRO A  64     -40.397  24.186  62.647  1.00  0.00           N  
ATOM   7854  CA  PRO A  64     -41.662  24.901  62.833  1.00  0.00           C  
ATOM   7855  C   PRO A  64     -42.864  23.975  62.852  1.00  0.00           C  
ATOM   7856  O   PRO A  64     -43.889  24.298  63.447  1.00  0.00           O  
ATOM   7857  CB  PRO A  64     -41.713  25.868  61.646  1.00  0.00           C  
ATOM   7858  CG  PRO A  64     -40.824  25.247  60.622  1.00  0.00           C  
ATOM   7859  CD  PRO A  64     -39.727  24.573  61.401  1.00  0.00           C  
ATOM   7867  N   GLU A  65     -42.734  22.832  62.193  1.00  0.00           N  
ATOM   7868  CA  GLU A  65     -43.815  21.873  62.092  1.00  0.00           C  
ATOM   7869  C   GLU A  65     -43.915  20.851  63.222  1.00  0.00           C  
ATOM   7870  O   GLU A  65     -45.005  20.654  63.780  1.00  0.00           O  
ATOM   7871  CB  GLU A  65     -43.698  21.133  60.758  1.00  0.00           C  
ATOM   7872  CG  GLU A  65     -43.918  22.007  59.532  1.00  0.00           C  
ATOM   7873  CD  GLU A  65     -43.765  21.217  58.263  1.00  0.00           C  
ATOM   7874  OE1 GLU A  65     -43.492  20.043  58.345  1.00  0.00           O  
ATOM   7875  OE2 GLU A  65     -44.035  21.757  57.215  1.00  0.00           O1-
ATOM   7882  N   CYS A  66     -42.795  20.244  63.604  1.00  0.00           N  
ATOM   7883  CA  CYS A  66     -42.837  19.239  64.655  1.00  0.00           C  
ATOM   7884  C   CYS A  66     -42.059  19.577  65.929  1.00  0.00           C  
ATOM   7885  O   CYS A  66     -42.079  18.814  66.894  1.00  0.00           O  
ATOM   7886  CB  CYS A  66     -42.194  18.040  63.955  1.00  0.00           C  
ATOM   7887  SG  CYS A  66     -43.071  17.474  62.479  1.00  0.00           S  
ATOM   7893  N   GLY A  67     -41.387  20.723  65.938  1.00  0.00           N  
ATOM   7894  CA  GLY A  67     -40.635  21.117  67.117  1.00  0.00           C  
ATOM   7895  C   GLY A  67     -39.327  20.386  67.383  1.00  0.00           C  
ATOM   7896  O   GLY A  67     -38.682  20.635  68.397  1.00  0.00           O  
ATOM   7900  N   LYS A  68     -38.924  19.484  66.498  1.00  0.00           N  
ATOM   7901  CA  LYS A  68     -37.663  18.783  66.703  1.00  0.00           C  
ATOM   7902  C   LYS A  68     -36.512  19.789  66.632  1.00  0.00           C  
ATOM   7903  O   LYS A  68     -36.472  20.638  65.746  1.00  0.00           O  
ATOM   7904  CB  LYS A  68     -37.475  17.674  65.666  1.00  0.00           C  
ATOM   7905  CG  LYS A  68     -36.216  16.839  65.857  1.00  0.00           C  
ATOM   7906  CD  LYS A  68     -36.144  15.708  64.844  1.00  0.00           C  
ATOM   7907  CE  LYS A  68     -34.895  14.863  65.041  1.00  0.00           C  
ATOM   7908  NZ  LYS A  68     -34.812  13.749  64.058  1.00  0.00           N1+
ATOM   7922  N   SER A  69     -35.594  19.692  67.586  1.00  0.00           N  
ATOM   7923  CA  SER A  69     -34.459  20.602  67.686  1.00  0.00           C  
ATOM   7924  C   SER A  69     -33.176  20.086  67.067  1.00  0.00           C  
ATOM   7925  O   SER A  69     -32.902  18.882  67.053  1.00  0.00           O  
ATOM   7926  CB  SER A  69     -34.218  20.936  69.144  1.00  0.00           C  
ATOM   7927  OG  SER A  69     -33.869  19.806  69.893  1.00  0.00           O  
ATOM   7933  N   PHE A  70     -32.360  21.030  66.618  1.00  0.00           N  
ATOM   7934  CA  PHE A  70     -31.087  20.708  65.986  1.00  0.00           C  
ATOM   7935  C   PHE A  70     -29.996  21.678  66.417  1.00  0.00           C  
ATOM   7936  O   PHE A  70     -30.270  22.840  66.721  1.00  0.00           O  
ATOM   7937  CB  PHE A  70     -31.229  20.717  64.463  1.00  0.00           C  
ATOM   7938  CG  PHE A  70     -32.073  19.595  63.926  1.00  0.00           C  
ATOM   7939  CD1 PHE A  70     -33.430  19.777  63.705  1.00  0.00           C  
ATOM   7940  CD2 PHE A  70     -31.513  18.360  63.643  1.00  0.00           C  
ATOM   7941  CE1 PHE A  70     -34.208  18.746  63.210  1.00  0.00           C  
ATOM   7942  CE2 PHE A  70     -32.288  17.329  63.147  1.00  0.00           C  
ATOM   7943  CZ  PHE A  70     -33.639  17.521  62.933  1.00  0.00           C  
ATOM   7953  N   SER A  71     -28.661  21.198  66.339  1.00  0.00           N  
ATOM   7954  CA  SER A  71     -27.562  22.019  66.831  1.00  0.00           C  
ATOM   7955  C   SER A  71     -27.219  23.128  65.844  1.00  0.00           C  
ATOM   7956  O   SER A  71     -26.761  24.201  66.236  1.00  0.00           O  
ATOM   7957  CB  SER A  71     -26.345  21.155  67.098  1.00  0.00           C  
ATOM   7958  OG  SER A  71     -25.835  20.587  65.924  1.00  0.00           O  
ATOM   7964  N   ASP A  72     -27.444  22.861  64.561  1.00  0.00           N  
ATOM   7965  CA  ASP A  72     -27.144  23.833  63.515  1.00  0.00           C  
ATOM   7966  C   ASP A  72     -28.354  24.064  62.617  1.00  0.00           C  
ATOM   7967  O   ASP A  72     -29.169  23.165  62.413  1.00  0.00           O  
ATOM   7968  CB  ASP A  72     -25.951  23.367  62.678  1.00  0.00           C  
ATOM   7969  CG  ASP A  72     -26.190  22.077  61.903  1.00  0.00           C  
ATOM   7970  OD1 ASP A  72     -26.996  22.089  61.003  1.00  0.00           O  
ATOM   7971  OD2 ASP A  72     -25.458  21.140  62.110  1.00  0.00           O1-
ATOM   7976  N   CYS A  73     -28.462  25.276  62.082  1.00  0.00           N  
ATOM   7977  CA  CYS A  73     -29.575  25.631  61.209  1.00  0.00           C  
ATOM   7978  C   CYS A  73     -29.570  24.792  59.939  1.00  0.00           C  
ATOM   7979  O   CYS A  73     -30.625  24.444  59.409  1.00  0.00           O  
ATOM   7980  CB  CYS A  73     -29.295  27.098  60.889  1.00  0.00           C  
ATOM   7981  SG  CYS A  73     -30.585  27.910  59.912  1.00  0.00           S  
ATOM   7987  N   ARG A  74     -28.376  24.469  59.455  1.00  0.00           N  
ATOM   7988  CA  ARG A  74     -28.270  23.741  58.204  1.00  0.00           C  
ATOM   7989  C   ARG A  74     -28.759  22.314  58.408  1.00  0.00           C  
ATOM   7990  O   ARG A  74     -29.233  21.680  57.469  1.00  0.00           O  
ATOM   7991  CB  ARG A  74     -26.868  23.789  57.615  1.00  0.00           C  
ATOM   7992  CG  ARG A  74     -26.446  25.145  57.074  1.00  0.00           C  
ATOM   7993  CD  ARG A  74     -25.053  25.193  56.559  1.00  0.00           C  
ATOM   7994  NE  ARG A  74     -24.638  26.496  56.066  1.00  0.00           N  
ATOM   7995  CZ  ARG A  74     -23.377  26.815  55.717  1.00  0.00           C  
ATOM   7996  NH1 ARG A  74     -22.400  25.944  55.838  1.00  0.00           N1+
ATOM   7997  NH2 ARG A  74     -23.142  28.037  55.271  1.00  0.00           N  
ATOM   8011  N   ASP A  75     -28.682  21.826  59.649  1.00  0.00           N  
ATOM   8012  CA  ASP A  75     -29.124  20.474  59.968  1.00  0.00           C  
ATOM   8013  C   ASP A  75     -30.643  20.369  59.937  1.00  0.00           C  
ATOM   8014  O   ASP A  75     -31.196  19.398  59.422  1.00  0.00           O  
ATOM   8015  CB  ASP A  75     -28.595  20.048  61.340  1.00  0.00           C  
ATOM   8016  CG  ASP A  75     -28.640  18.548  61.593  1.00  0.00           C  
ATOM   8017  OD1 ASP A  75     -28.856  17.810  60.658  1.00  0.00           O  
ATOM   8018  OD2 ASP A  75     -28.307  18.135  62.679  1.00  0.00           O1-
ATOM   8023  N   LEU A  76     -31.312  21.373  60.493  1.00  0.00           N  
ATOM   8024  CA  LEU A  76     -32.768  21.429  60.468  1.00  0.00           C  
ATOM   8025  C   LEU A  76     -33.291  21.558  59.043  1.00  0.00           C  
ATOM   8026  O   LEU A  76     -34.251  20.888  58.661  1.00  0.00           O  
ATOM   8027  CB  LEU A  76     -33.266  22.598  61.328  1.00  0.00           C  
ATOM   8028  CG  LEU A  76     -34.769  22.896  61.214  1.00  0.00           C  
ATOM   8029  CD1 LEU A  76     -35.578  21.689  61.670  1.00  0.00           C  
ATOM   8030  CD2 LEU A  76     -35.108  24.119  62.054  1.00  0.00           C  
ATOM   8042  N   ALA A  77     -32.653  22.421  58.261  1.00  0.00           N  
ATOM   8043  CA  ALA A  77     -32.942  22.523  56.835  1.00  0.00           C  
ATOM   8044  C   ALA A  77     -32.697  21.196  56.128  1.00  0.00           C  
ATOM   8045  O   ALA A  77     -33.524  20.739  55.339  1.00  0.00           O  
ATOM   8046  CB  ALA A  77     -32.110  23.628  56.202  1.00  0.00           C  
ATOM   8052  N   ARG A  78     -31.583  20.493  56.434  1.00  0.00           N  
ATOM   8053  CA  ARG A  78     -31.176  19.314  55.680  1.00  0.00           C  
ATOM   8054  C   ARG A  78     -32.196  18.191  55.824  1.00  0.00           C  
ATOM   8055  O   ARG A  78     -32.439  17.438  54.879  1.00  0.00           O  
ATOM   8056  CB  ARG A  78     -29.777  18.847  56.056  1.00  0.00           C  
ATOM   8057  CG  ARG A  78     -29.262  17.663  55.259  1.00  0.00           C  
ATOM   8058  CD  ARG A  78     -27.847  17.303  55.538  1.00  0.00           C  
ATOM   8059  NE  ARG A  78     -27.362  16.147  54.801  1.00  0.00           N  
ATOM   8060  CZ  ARG A  78     -26.144  15.597  54.959  1.00  0.00           C  
ATOM   8061  NH1 ARG A  78     -25.267  16.115  55.792  1.00  0.00           N1+
ATOM   8062  NH2 ARG A  78     -25.838  14.537  54.231  1.00  0.00           N  
ATOM   8076  N   HIS A  79     -32.787  18.082  57.008  1.00  0.00           N  
ATOM   8077  CA  HIS A  79     -33.747  17.023  57.290  1.00  0.00           C  
ATOM   8078  C   HIS A  79     -35.083  17.291  56.606  1.00  0.00           C  
ATOM   8079  O   HIS A  79     -35.677  16.392  56.014  1.00  0.00           O  
ATOM   8080  CB  HIS A  79     -33.955  16.870  58.801  1.00  0.00           C  
ATOM   8081  CG  HIS A  79     -34.917  15.783  59.170  1.00  0.00           C  
ATOM   8082  CD2 HIS A  79     -36.168  15.835  59.685  1.00  0.00           C  
ATOM   8083  ND1 HIS A  79     -34.622  14.445  59.012  1.00  0.00           N  
ATOM   8084  CE1 HIS A  79     -35.652  13.719  59.416  1.00  0.00           C  
ATOM   8085  NE2 HIS A  79     -36.599  14.540  59.830  1.00  0.00           N  
ATOM   8093  N   GLN A  80     -35.546  18.534  56.692  1.00  0.00           N  
ATOM   8094  CA  GLN A  80     -36.817  18.920  56.093  1.00  0.00           C  
ATOM   8095  C   GLN A  80     -36.865  18.552  54.615  1.00  0.00           C  
ATOM   8096  O   GLN A  80     -37.931  18.262  54.073  1.00  0.00           O  
ATOM   8097  CB  GLN A  80     -37.054  20.422  56.262  1.00  0.00           C  
ATOM   8098  CG  GLN A  80     -37.377  20.846  57.685  1.00  0.00           C  
ATOM   8099  CD  GLN A  80     -37.509  22.352  57.823  1.00  0.00           C  
ATOM   8100  NE2 GLN A  80     -37.845  22.807  59.024  1.00  0.00           N  
ATOM   8101  OE1 GLN A  80     -37.310  23.099  56.860  1.00  0.00           O  
ATOM   8110  N   ARG A  81     -35.704  18.569  53.968  1.00  0.00           N  
ATOM   8111  CA  ARG A  81     -35.546  18.185  52.575  1.00  0.00           C  
ATOM   8112  C   ARG A  81     -36.020  16.754  52.282  1.00  0.00           C  
ATOM   8113  O   ARG A  81     -36.525  16.466  51.194  1.00  0.00           O  
ATOM   8114  CB  ARG A  81     -34.114  18.399  52.104  1.00  0.00           C  
ATOM   8115  CG  ARG A  81     -33.702  19.855  51.953  1.00  0.00           C  
ATOM   8116  CD  ARG A  81     -32.284  20.050  51.555  1.00  0.00           C  
ATOM   8117  NE  ARG A  81     -31.876  21.440  51.442  1.00  0.00           N  
ATOM   8118  CZ  ARG A  81     -30.617  21.850  51.194  1.00  0.00           C  
ATOM   8119  NH1 ARG A  81     -29.634  20.985  51.071  1.00  0.00           N1+
ATOM   8120  NH2 ARG A  81     -30.390  23.149  51.102  1.00  0.00           N  
ATOM   8134  N   THR A  82     -35.849  15.852  53.247  1.00  0.00           N  
ATOM   8135  CA  THR A  82     -36.227  14.454  53.039  1.00  0.00           C  
ATOM   8136  C   THR A  82     -37.715  14.237  52.783  1.00  0.00           C  
ATOM   8137  O   THR A  82     -38.107  13.199  52.230  1.00  0.00           O  
ATOM   8138  CB  THR A  82     -35.816  13.595  54.249  1.00  0.00           C  
ATOM   8139  CG2 THR A  82     -34.312  13.653  54.458  1.00  0.00           C  
ATOM   8140  OG1 THR A  82     -36.479  14.076  55.425  1.00  0.00           O  
ATOM   8148  N   HIS A  83     -38.544  15.210  53.151  1.00  0.00           N  
ATOM   8149  CA  HIS A  83     -39.983  15.105  52.952  1.00  0.00           C  
ATOM   8150  C   HIS A  83     -40.355  15.325  51.490  1.00  0.00           C  
ATOM   8151  O   HIS A  83     -41.512  15.160  51.103  1.00  0.00           O  
ATOM   8152  CB  HIS A  83     -40.726  16.112  53.838  1.00  0.00           C  
ATOM   8153  CG  HIS A  83     -40.610  15.824  55.304  1.00  0.00           C  
ATOM   8154  CD2 HIS A  83     -41.393  15.096  56.134  1.00  0.00           C  
ATOM   8155  ND1 HIS A  83     -39.579  16.317  56.077  1.00  0.00           N  
ATOM   8156  CE1 HIS A  83     -39.736  15.902  57.324  1.00  0.00           C  
ATOM   8157  NE2 HIS A  83     -40.826  15.161  57.383  1.00  0.00           N  
ATOM   8165  N   THR A  84     -39.368  15.696  50.683  1.00  0.00           N  
ATOM   8166  CA  THR A  84     -39.603  16.006  49.278  1.00  0.00           C  
ATOM   8167  C   THR A  84     -39.594  14.743  48.427  1.00  0.00           C  
ATOM   8168  O   THR A  84     -40.467  14.550  47.579  1.00  0.00           O  
ATOM   8169  CB  THR A  84     -38.547  16.986  48.733  1.00  0.00           C  
ATOM   8170  CG2 THR A  84     -38.807  17.286  47.265  1.00  0.00           C  
ATOM   8171  OG1 THR A  84     -38.594  18.209  49.481  1.00  0.00           O  
ATOM   8179  N   GLY A  85     -38.608  13.884  48.659  1.00  0.00           N  
ATOM   8180  CA  GLY A  85     -38.463  12.658  47.885  1.00  0.00           C  
ATOM   8181  C   GLY A  85     -37.528  12.859  46.700  1.00  0.00           C  
ATOM   8182  O   GLY A  85     -36.693  12.314  46.624  1.00  0.00           O  
ATOM   8183  OXT GLY A  85     -37.790  13.676  45.860  1.00  0.00           O1-
ATOM   8188  N   LYS A  91      -2.312  52.937  72.265  1.00 42.10           N  
ATOM   8189  CA  LYS A  91      -0.992  53.426  72.611  1.00 43.12           C  
ATOM   8190  C   LYS A  91      -0.422  54.348  71.551  1.00 42.98           C  
ATOM   8191  O   LYS A  91       0.268  55.318  71.888  1.00 43.54           O  
ATOM   8192  CB  LYS A  91      -0.058  52.238  72.874  1.00 45.24           C  
ATOM   8193  CG  LYS A  91      -0.287  51.625  74.260  1.00 47.98           C  
ATOM   8194  CD  LYS A  91       0.199  50.187  74.364  1.00 49.89           C  
ATOM   8195  CE  LYS A  91       0.012  49.643  75.782  1.00 51.21           C  
ATOM   8196  NZ  LYS A  91      -1.404  49.732  76.276  1.00 52.03           N1+
ATOM   8197  N   ASP A  92      -0.726  54.082  70.279  1.00 41.90           N  
ATOM   8198  CA  ASP A  92      -0.204  54.931  69.207  1.00 41.03           C  
ATOM   8199  C   ASP A  92      -1.055  56.173  68.941  1.00 40.09           C  
ATOM   8200  O   ASP A  92      -0.957  56.794  67.884  1.00 39.84           O  
ATOM   8201  CB  ASP A  92      -0.007  54.120  67.918  1.00 40.19           C  
ATOM   8202  CG  ASP A  92      -1.315  53.655  67.311  1.00 41.55           C  
ATOM   8203  OD1 ASP A  92      -2.356  53.748  67.984  1.00 39.13           O  
ATOM   8204  OD2 ASP A  92      -1.290  53.179  66.157  1.00 42.19           O1-
ATOM   8205  N   LEU A  93      -1.885  56.536  69.912  1.00 40.11           N  
ATOM   8206  CA  LEU A  93      -2.720  57.733  69.819  1.00 40.56           C  
ATOM   8207  C   LEU A  93      -1.774  58.920  70.008  1.00 40.93           C  
ATOM   8208  O   LEU A  93      -1.036  58.970  70.991  1.00 41.21           O  
ATOM   8209  CB  LEU A  93      -3.770  57.732  70.942  1.00 41.75           C  
ATOM   8210  CG  LEU A  93      -4.721  58.924  71.116  1.00 43.71           C  
ATOM   8211  CD1 LEU A  93      -5.707  58.599  72.231  1.00 44.61           C  
ATOM   8212  CD2 LEU A  93      -3.962  60.199  71.470  1.00 43.58           C  
ATOM   8213  N   VAL A  94      -1.804  59.876  69.086  1.00 40.45           N  
ATOM   8214  CA  VAL A  94      -0.929  61.042  69.173  1.00 40.47           C  
ATOM   8215  C   VAL A  94      -1.699  62.330  68.942  1.00 41.28           C  
ATOM   8216  O   VAL A  94      -2.223  62.559  67.846  1.00 41.46           O  
ATOM   8217  CB  VAL A  94       0.193  60.970  68.122  1.00 40.17           C  
ATOM   8218  CG1 VAL A  94       1.092  62.184  68.235  1.00 40.88           C  
ATOM   8219  CG2 VAL A  94       0.985  59.695  68.299  1.00 41.05           C  
ATOM   8220  N   MET A  95      -1.768  63.178  69.960  1.00 41.42           N  
ATOM   8221  CA  MET A  95      -2.476  64.438  69.820  1.00 42.33           C  
ATOM   8222  C   MET A  95      -1.538  65.469  69.214  1.00 42.71           C  
ATOM   8223  O   MET A  95      -0.457  65.733  69.731  1.00 43.33           O  
ATOM   8224  CB  MET A  95      -3.002  64.913  71.170  1.00 43.61           C  
ATOM   8225  CG  MET A  95      -4.058  64.004  71.750  1.00 44.09           C  
ATOM   8226  SD  MET A  95      -5.403  63.788  70.571  1.00 47.40           S  
ATOM   8227  CE  MET A  95      -6.536  65.062  71.064  1.00 45.31           C  
ATOM   8228  N   THR A  96      -1.956  66.042  68.096  1.00 42.71           N  
ATOM   8229  CA  THR A  96      -1.145  67.020  67.399  1.00 42.66           C  
ATOM   8230  C   THR A  96      -1.639  68.448  67.608  1.00 42.89           C  
ATOM   8231  O   THR A  96      -0.903  69.399  67.344  1.00 44.04           O  
ATOM   8232  CB  THR A  96      -1.142  66.728  65.897  1.00 42.27           C  
ATOM   8233  CG2 THR A  96      -0.639  65.318  65.635  1.00 40.97           C  
ATOM   8234  OG1 THR A  96      -2.479  66.853  65.388  1.00 41.56           O  
ATOM   8235  N   ASN A  97      -2.874  68.600  68.085  1.00 41.88           N  
ATOM   8236  CA  ASN A  97      -3.441  69.933  68.291  1.00 42.00           C  
ATOM   8237  C   ASN A  97      -4.319  70.075  69.520  1.00 41.44           C  
ATOM   8238  O   ASN A  97      -5.136  69.206  69.828  1.00 40.73           O  
ATOM   8239  CB  ASN A  97      -4.250  70.347  67.063  1.00 43.93           C  
ATOM   8240  CG  ASN A  97      -3.385  70.553  65.849  1.00 45.50           C  
ATOM   8241  ND2 ASN A  97      -3.492  69.649  64.879  1.00 44.84           N  
ATOM   8242  OD1 ASN A  97      -2.619  71.516  65.782  1.00 46.93           O  
ATOM   8243  N   GLN A  98      -4.156  71.197  70.213  1.00 41.96           N  
ATOM   8244  CA  GLN A  98      -4.933  71.485  71.412  1.00 41.20           C  
ATOM   8245  C   GLN A  98      -6.417  71.662  71.118  1.00 38.93           C  
ATOM   8246  O   GLN A  98      -6.800  72.258  70.109  1.00 37.92           O  
ATOM   8247  CB  GLN A  98      -4.416  72.754  72.097  1.00 43.42           C  
ATOM   8248  CG  GLN A  98      -3.370  72.510  73.181  1.00 47.79           C  
ATOM   8249  CD  GLN A  98      -3.125  73.751  74.023  1.00 50.39           C  
ATOM   8250  NE2 GLN A  98      -3.715  74.873  73.603  1.00 48.28           N  
ATOM   8251  OE1 GLN A  98      -2.419  73.706  75.044  1.00 52.42           O  
ATOM   8252  N   GLU A  99      -7.241  71.135  72.016  1.00 37.24           N  
ATOM   8253  CA  GLU A  99      -8.687  71.233  71.899  1.00 36.42           C  
ATOM   8254  C   GLU A  99      -9.049  72.707  71.785  1.00 35.68           C  
ATOM   8255  O   GLU A  99      -8.387  73.565  72.382  1.00 34.42           O  
ATOM   8256  CB  GLU A  99      -9.343  70.627  73.144  1.00 34.99           C  
ATOM   8257  CG  GLU A  99     -10.834  70.895  73.299  1.00 34.85           C  
ATOM   8258  CD  GLU A  99     -11.688  70.208  72.244  1.00 34.73           C  
ATOM   8259  OE1 GLU A  99     -11.509  70.494  71.034  1.00 30.29           O  
ATOM   8260  OE2 GLU A  99     -12.552  69.390  72.639  1.00 34.33           O1-
ATOM   8261  N   ILE A 100     -10.084  73.003  71.010  1.00 34.78           N  
ATOM   8262  CA  ILE A 100     -10.531  74.380  70.849  1.00 35.77           C  
ATOM   8263  C   ILE A 100     -11.696  74.641  71.795  1.00 36.21           C  
ATOM   8264  O   ILE A 100     -12.527  73.768  72.044  1.00 35.87           O  
ATOM   8265  CB  ILE A 100     -10.988  74.689  69.406  1.00 35.70           C  
ATOM   8266  CG1 ILE A 100     -12.042  73.672  68.958  1.00 35.46           C  
ATOM   8267  CG2 ILE A 100      -9.775  74.713  68.472  1.00 34.38           C  
ATOM   8268  CD1 ILE A 100     -12.662  73.988  67.596  1.00 34.75           C  
ATOM   8269  N   GLU A 101     -11.737  75.858  72.313  1.00 36.54           N  
ATOM   8270  CA  GLU A 101     -12.759  76.303  73.244  1.00 37.35           C  
ATOM   8271  C   GLU A 101     -13.964  76.902  72.506  1.00 36.99           C  
ATOM   8272  O   GLU A 101     -15.114  76.720  72.917  1.00 35.60           O  
ATOM   8273  CB  GLU A 101     -12.134  77.356  74.170  1.00 40.32           C  
ATOM   8274  CG  GLU A 101     -10.716  77.772  73.710  1.00 43.10           C  
ATOM   8275  CD  GLU A 101     -10.696  78.289  72.275  1.00 43.76           C  
ATOM   8276  OE1 GLU A 101      -9.683  78.100  71.571  1.00 43.06           O  
ATOM   8277  OE2 GLU A 101     -11.700  78.896  71.853  1.00 47.50           O1-
ATOM   8278  N   GLN A 102     -13.695  77.611  71.416  1.00 36.29           N  
ATOM   8279  CA  GLN A 102     -14.760  78.247  70.645  1.00 37.29           C  
ATOM   8280  C   GLN A 102     -15.225  77.420  69.460  1.00 35.07           C  
ATOM   8281  O   GLN A 102     -14.417  76.884  68.703  1.00 34.72           O  
ATOM   8282  CB  GLN A 102     -14.302  79.623  70.155  1.00 39.15           C  
ATOM   8283  CG  GLN A 102     -13.988  80.599  71.281  1.00 44.60           C  
ATOM   8284  CD  GLN A 102     -13.921  82.035  70.786  1.00 47.28           C  
ATOM   8285  NE2 GLN A 102     -12.781  82.684  70.999  1.00 47.11           N  
ATOM   8286  OE1 GLN A 102     -14.890  82.553  70.216  1.00 50.45           O  
ATOM   8287  N   THR A 103     -16.540  77.335  69.300  1.00 35.44           N  
ATOM   8288  CA  THR A 103     -17.134  76.577  68.207  1.00 34.25           C  
ATOM   8289  C   THR A 103     -16.809  77.236  66.870  1.00 35.40           C  
ATOM   8290  O   THR A 103     -16.821  78.467  66.753  1.00 35.69           O  
ATOM   8291  CB  THR A 103     -18.656  76.472  68.387  1.00 33.87           C  
ATOM   8292  CG2 THR A 103     -18.975  75.573  69.565  1.00 32.47           C  
ATOM   8293  OG1 THR A 103     -19.210  77.773  68.633  1.00 32.84           O  
ATOM   8294  N   THR A 104     -16.508  76.414  65.867  1.00 33.55           N  
ATOM   8295  CA  THR A 104     -16.151  76.903  64.541  1.00 33.46           C  
ATOM   8296  C   THR A 104     -16.854  76.068  63.488  1.00 32.63           C  
ATOM   8297  O   THR A 104     -17.029  74.868  63.663  1.00 31.52           O  
ATOM   8298  CB  THR A 104     -14.653  76.789  64.330  1.00 34.37           C  
ATOM   8299  CG2 THR A 104     -14.209  77.598  63.118  1.00 33.95           C  
ATOM   8300  OG1 THR A 104     -13.988  77.294  65.492  1.00 40.70           O  
ATOM   8301  N   PRO A 105     -17.265  76.688  62.371  1.00 32.61           N  
ATOM   8302  CA  PRO A 105     -17.953  75.921  61.331  1.00 31.93           C  
ATOM   8303  C   PRO A 105     -17.009  75.186  60.377  1.00 30.59           C  
ATOM   8304  O   PRO A 105     -17.120  75.318  59.166  1.00 31.59           O  
ATOM   8305  CB  PRO A 105     -18.786  76.989  60.634  1.00 33.02           C  
ATOM   8306  CG  PRO A 105     -17.848  78.152  60.636  1.00 32.84           C  
ATOM   8307  CD  PRO A 105     -17.256  78.126  62.045  1.00 33.05           C  
ATOM   8308  N   LYS A 106     -16.078  74.412  60.930  1.00 30.26           N  
ATOM   8309  CA  LYS A 106     -15.132  73.659  60.104  1.00 30.54           C  
ATOM   8310  C   LYS A 106     -14.624  72.448  60.872  1.00 29.19           C  
ATOM   8311  O   LYS A 106     -14.829  72.347  62.075  1.00 27.37           O  
ATOM   8312  CB  LYS A 106     -13.944  74.540  59.706  1.00 32.58           C  
ATOM   8313  CG  LYS A 106     -13.078  74.980  60.872  1.00 35.73           C  
ATOM   8314  CD  LYS A 106     -11.871  75.784  60.403  1.00 38.10           C  
ATOM   8315  CE  LYS A 106     -10.882  76.021  61.546  1.00 39.46           C  
ATOM   8316  NZ  LYS A 106      -9.606  76.655  61.060  1.00 40.46           N1+
ATOM   8317  N   THR A 107     -13.978  71.523  60.173  1.00 29.61           N  
ATOM   8318  CA  THR A 107     -13.437  70.343  60.832  1.00 29.38           C  
ATOM   8319  C   THR A 107     -12.083  70.737  61.414  1.00 29.33           C  
ATOM   8320  O   THR A 107     -11.275  71.398  60.755  1.00 30.06           O  
ATOM   8321  CB  THR A 107     -13.221  69.169  59.849  1.00 30.19           C  
ATOM   8322  CG2 THR A 107     -14.541  68.752  59.204  1.00 28.61           C  
ATOM   8323  OG1 THR A 107     -12.280  69.559  58.838  1.00 30.23           O  
ATOM   8324  N   VAL A 108     -11.839  70.348  62.654  1.00 27.75           N  
ATOM   8325  CA  VAL A 108     -10.566  70.662  63.283  1.00 28.86           C  
ATOM   8326  C   VAL A 108      -9.931  69.385  63.823  1.00 28.32           C  
ATOM   8327  O   VAL A 108     -10.420  68.786  64.783  1.00 27.16           O  
ATOM   8328  CB  VAL A 108     -10.744  71.754  64.398  1.00 29.33           C  
ATOM   8329  CG1 VAL A 108     -12.175  71.816  64.845  1.00 30.61           C  
ATOM   8330  CG2 VAL A 108      -9.821  71.482  65.577  1.00 28.85           C  
ATOM   8331  N   ARG A 109      -8.859  68.954  63.167  1.00 28.05           N  
ATOM   8332  CA  ARG A 109      -8.168  67.747  63.586  1.00 30.38           C  
ATOM   8333  C   ARG A 109      -7.351  68.018  64.853  1.00 30.35           C  
ATOM   8334  O   ARG A 109      -6.691  69.050  64.973  1.00 30.05           O  
ATOM   8335  CB  ARG A 109      -7.246  67.228  62.475  1.00 30.73           C  
ATOM   8336  CG  ARG A 109      -6.741  65.819  62.769  1.00 33.79           C  
ATOM   8337  CD  ARG A 109      -5.661  65.343  61.811  1.00 37.25           C  
ATOM   8338  NE  ARG A 109      -6.184  64.965  60.500  1.00 38.95           N  
ATOM   8339  CZ  ARG A 109      -5.433  64.448  59.530  1.00 40.63           C  
ATOM   8340  NH1 ARG A 109      -4.136  64.252  59.734  1.00 43.99           N1+
ATOM   8341  NH2 ARG A 109      -5.966  64.129  58.358  1.00 40.10           N  
ATOM   8342  N   LEU A 110      -7.409  67.086  65.796  1.00 28.79           N  
ATOM   8343  CA  LEU A 110      -6.684  67.217  67.052  1.00 29.65           C  
ATOM   8344  C   LEU A 110      -5.591  66.161  67.168  1.00 30.88           C  
ATOM   8345  O   LEU A 110      -4.556  66.386  67.801  1.00 31.20           O  
ATOM   8346  CB  LEU A 110      -7.649  67.069  68.233  1.00 28.41           C  
ATOM   8347  CG  LEU A 110      -8.790  68.084  68.268  1.00 26.53           C  
ATOM   8348  CD1 LEU A 110      -9.732  67.771  69.413  1.00 27.97           C  
ATOM   8349  CD2 LEU A 110      -8.209  69.485  68.411  1.00 23.97           C  
ATOM   8350  N   GLY A 111      -5.819  65.003  66.557  1.00 30.15           N  
ATOM   8351  CA  GLY A 111      -4.838  63.949  66.653  1.00 30.04           C  
ATOM   8352  C   GLY A 111      -5.029  62.831  65.655  1.00 30.54           C  
ATOM   8353  O   GLY A 111      -5.898  62.882  64.781  1.00 27.79           O  
ATOM   8354  N   ILE A 112      -4.217  61.797  65.818  1.00 29.74           N  
ATOM   8355  CA  ILE A 112      -4.244  60.679  64.912  1.00 32.19           C  
ATOM   8356  C   ILE A 112      -3.795  59.397  65.585  1.00 33.37           C  
ATOM   8357  O   ILE A 112      -3.060  59.414  66.577  1.00 34.52           O  
ATOM   8358  CB  ILE A 112      -3.312  60.970  63.726  1.00 32.93           C  
ATOM   8359  CG1 ILE A 112      -4.007  61.911  62.743  1.00 33.10           C  
ATOM   8360  CG2 ILE A 112      -2.863  59.694  63.077  1.00 34.68           C  
ATOM   8361  CD1 ILE A 112      -3.073  62.495  61.720  1.00 36.13           C  
ATOM   8362  N   VAL A 113      -4.262  58.286  65.032  1.00 33.52           N  
ATOM   8363  CA  VAL A 113      -3.898  56.964  65.504  1.00 34.15           C  
ATOM   8364  C   VAL A 113      -3.207  56.317  64.315  1.00 34.26           C  
ATOM   8365  O   VAL A 113      -3.508  56.654  63.166  1.00 33.86           O  
ATOM   8366  CB  VAL A 113      -5.153  56.158  65.901  1.00 36.13           C  
ATOM   8367  CG1 VAL A 113      -4.845  54.664  65.896  1.00 37.54           C  
ATOM   8368  CG2 VAL A 113      -5.613  56.592  67.288  1.00 35.54           C  
ATOM   8369  N   GLY A 114      -2.265  55.412  64.577  1.00 34.38           N  
ATOM   8370  CA  GLY A 114      -1.569  54.740  63.489  1.00 33.79           C  
ATOM   8371  C   GLY A 114      -0.906  55.700  62.509  1.00 33.66           C  
ATOM   8372  O   GLY A 114      -0.205  56.618  62.926  1.00 33.12           O  
ATOM   8373  N   LYS A 115      -1.120  55.487  61.211  1.00 32.28           N  
ATOM   8374  CA  LYS A 115      -0.533  56.348  60.186  1.00 31.17           C  
ATOM   8375  C   LYS A 115      -1.422  57.550  59.888  1.00 30.02           C  
ATOM   8376  O   LYS A 115      -1.049  58.435  59.122  1.00 28.82           O  
ATOM   8377  CB  LYS A 115      -0.285  55.561  58.898  1.00 31.17           C  
ATOM   8378  CG  LYS A 115       0.543  54.300  59.121  1.00 34.50           C  
ATOM   8379  CD  LYS A 115       1.091  53.715  57.828  1.00 35.58           C  
ATOM   8380  CE  LYS A 115       2.033  52.550  58.139  1.00 37.62           C  
ATOM   8381  NZ  LYS A 115       2.695  51.985  56.927  1.00 39.66           N1+
ATOM   8382  N   GLY A 116      -2.603  57.582  60.488  1.00 28.45           N  
ATOM   8383  CA  GLY A 116      -3.494  58.704  60.271  1.00 27.89           C  
ATOM   8384  C   GLY A 116      -4.221  58.696  58.946  1.00 27.35           C  
ATOM   8385  O   GLY A 116      -4.543  59.752  58.402  1.00 27.85           O  
ATOM   8386  N   GLY A 117      -4.472  57.504  58.417  1.00 26.71           N  
ATOM   8387  CA  GLY A 117      -5.191  57.395  57.166  1.00 25.20           C  
ATOM   8388  C   GLY A 117      -6.667  57.534  57.493  1.00 24.82           C  
ATOM   8389  O   GLY A 117      -7.017  57.856  58.629  1.00 25.00           O  
ATOM   8390  N   GLN A 118      -7.533  57.299  56.516  1.00 25.16           N  
ATOM   8391  CA  GLN A 118      -8.967  57.403  56.746  1.00 25.09           C  
ATOM   8392  C   GLN A 118      -9.403  56.574  57.957  1.00 25.20           C  
ATOM   8393  O   GLN A 118      -8.986  55.425  58.118  1.00 25.71           O  
ATOM   8394  CB  GLN A 118      -9.722  56.969  55.491  1.00 25.53           C  
ATOM   8395  CG  GLN A 118      -9.699  58.021  54.391  1.00 26.66           C  
ATOM   8396  CD  GLN A 118     -10.325  57.532  53.098  1.00 27.77           C  
ATOM   8397  NE2 GLN A 118     -11.485  58.085  52.750  1.00 26.36           N  
ATOM   8398  OE1 GLN A 118      -9.773  56.664  52.425  1.00 27.75           O  
ATOM   8399  N   GLY A 119     -10.227  57.175  58.812  1.00 23.05           N  
ATOM   8400  CA  GLY A 119     -10.707  56.487  59.998  1.00 25.16           C  
ATOM   8401  C   GLY A 119      -9.656  56.348  61.091  1.00 26.19           C  
ATOM   8402  O   GLY A 119      -9.827  55.560  62.016  1.00 26.84           O  
ATOM   8403  N   GLU A 120      -8.570  57.106  60.985  1.00 26.26           N  
ATOM   8404  CA  GLU A 120      -7.499  57.069  61.973  1.00 25.82           C  
ATOM   8405  C   GLU A 120      -7.219  58.508  62.400  1.00 25.66           C  
ATOM   8406  O   GLU A 120      -6.167  58.817  62.955  1.00 25.67           O  
ATOM   8407  CB  GLU A 120      -6.238  56.456  61.353  1.00 28.87           C  
ATOM   8408  CG  GLU A 120      -6.481  55.172  60.553  1.00 28.44           C  
ATOM   8409  CD  GLU A 120      -5.185  54.498  60.101  1.00 31.92           C  
ATOM   8410  OE1 GLU A 120      -4.267  55.207  59.627  1.00 32.37           O  
ATOM   8411  OE2 GLU A 120      -5.088  53.254  60.209  1.00 31.57           O1-
ATOM   8412  N   ARG A 121      -8.186  59.379  62.146  1.00 25.31           N  
ATOM   8413  CA  ARG A 121      -8.063  60.797  62.460  1.00 24.71           C  
ATOM   8414  C   ARG A 121      -9.059  61.224  63.530  1.00 25.82           C  
ATOM   8415  O   ARG A 121     -10.214  60.792  63.529  1.00 25.19           O  
ATOM   8416  CB  ARG A 121      -8.270  61.601  61.182  1.00 25.96           C  
ATOM   8417  CG  ARG A 121      -7.333  61.167  60.060  1.00 24.27           C  
ATOM   8418  CD  ARG A 121      -7.915  61.470  58.690  1.00 26.26           C  
ATOM   8419  NE  ARG A 121      -7.067  60.964  57.614  1.00 24.37           N  
ATOM   8420  CZ  ARG A 121      -7.418  60.959  56.334  1.00 26.14           C  
ATOM   8421  NH1 ARG A 121      -8.602  61.433  55.972  1.00 24.89           N1+
ATOM   8422  NH2 ARG A 121      -6.594  60.478  55.419  1.00 25.33           N  
ATOM   8423  N   ILE A 122      -8.611  62.083  64.437  1.00 25.58           N  
ATOM   8424  CA  ILE A 122      -9.455  62.540  65.536  1.00 25.60           C  
ATOM   8425  C   ILE A 122      -9.744  64.033  65.452  1.00 26.80           C  
ATOM   8426  O   ILE A 122      -8.826  64.842  65.292  1.00 26.62           O  
ATOM   8427  CB  ILE A 122      -8.787  62.204  66.878  1.00 28.50           C  
ATOM   8428  CG1 ILE A 122      -8.562  60.684  66.946  1.00 26.98           C  
ATOM   8429  CG2 ILE A 122      -9.656  62.692  68.043  1.00 27.31           C  
ATOM   8430  CD1 ILE A 122      -7.729  60.233  68.112  1.00 32.44           C  
ATOM   8431  N   TYR A 123     -11.021  64.386  65.577  1.00 24.46           N  
ATOM   8432  CA  TYR A 123     -11.435  65.778  65.471  1.00 25.37           C  
ATOM   8433  C   TYR A 123     -12.118  66.340  66.714  1.00 24.18           C  
ATOM   8434  O   TYR A 123     -12.512  65.599  67.612  1.00 24.56           O  
ATOM   8435  CB  TYR A 123     -12.361  65.942  64.260  1.00 23.91           C  
ATOM   8436  CG  TYR A 123     -11.767  65.412  62.968  1.00 22.44           C  
ATOM   8437  CD1 TYR A 123     -11.875  64.066  62.624  1.00 21.71           C  
ATOM   8438  CD2 TYR A 123     -11.073  66.255  62.105  1.00 21.90           C  
ATOM   8439  CE1 TYR A 123     -11.307  63.574  61.449  1.00 20.88           C  
ATOM   8440  CE2 TYR A 123     -10.502  65.772  60.928  1.00 23.35           C  
ATOM   8441  CZ  TYR A 123     -10.624  64.433  60.611  1.00 21.99           C  
ATOM   8442  OH  TYR A 123     -10.060  63.963  59.453  1.00 23.51           O  
ATOM   8443  N   SER A 124     -12.254  67.661  66.739  1.00 24.66           N  
ATOM   8444  CA  SER A 124     -12.888  68.359  67.841  1.00 24.31           C  
ATOM   8445  C   SER A 124     -14.395  68.391  67.662  1.00 26.00           C  
ATOM   8446  O   SER A 124     -14.889  68.651  66.562  1.00 25.52           O  
ATOM   8447  CB  SER A 124     -12.367  69.794  67.925  1.00 24.00           C  
ATOM   8448  OG  SER A 124     -13.170  70.553  68.810  1.00 26.58           O  
ATOM   8449  N   THR A 125     -15.126  68.129  68.742  1.00 24.08           N  
ATOM   8450  CA  THR A 125     -16.577  68.154  68.676  1.00 24.77           C  
ATOM   8451  C   THR A 125     -17.047  69.604  68.666  1.00 26.19           C  
ATOM   8452  O   THR A 125     -18.241  69.879  68.520  1.00 26.44           O  
ATOM   8453  CB  THR A 125     -17.225  67.419  69.870  1.00 24.49           C  
ATOM   8454  CG2 THR A 125     -16.900  65.937  69.818  1.00 26.25           C  
ATOM   8455  OG1 THR A 125     -16.748  67.974  71.104  1.00 26.17           O  
ATOM   8456  N   ARG A 126     -16.099  70.529  68.813  1.00 26.95           N  
ATOM   8457  CA  ARG A 126     -16.413  71.953  68.802  1.00 29.35           C  
ATOM   8458  C   ARG A 126     -16.476  72.461  67.371  1.00 29.24           C  
ATOM   8459  O   ARG A 126     -16.948  73.573  67.108  1.00 30.42           O  
ATOM   8460  CB  ARG A 126     -15.373  72.736  69.596  1.00 30.24           C  
ATOM   8461  CG  ARG A 126     -15.910  73.259  70.918  1.00 33.27           C  
ATOM   8462  CD  ARG A 126     -16.438  72.137  71.802  1.00 39.08           C  
ATOM   8463  NE  ARG A 126     -15.438  71.690  72.764  1.00 41.15           N  
ATOM   8464  CZ  ARG A 126     -14.854  72.492  73.652  1.00 42.13           C  
ATOM   8465  NH1 ARG A 126     -15.180  73.778  73.703  1.00 43.41           N1+
ATOM   8466  NH2 ARG A 126     -13.931  72.016  74.469  1.00 40.69           N  
ATOM   8467  N   GLY A 127     -15.973  71.637  66.456  1.00 28.18           N  
ATOM   8468  CA  GLY A 127     -16.014  71.969  65.046  1.00 26.79           C  
ATOM   8469  C   GLY A 127     -17.151  71.160  64.446  1.00 26.45           C  
ATOM   8470  O   GLY A 127     -18.150  70.889  65.122  1.00 25.77           O  
ATOM   8471  N   ILE A 128     -17.013  70.754  63.189  1.00 25.11           N  
ATOM   8472  CA  ILE A 128     -18.065  69.972  62.555  1.00 24.13           C  
ATOM   8473  C   ILE A 128     -17.551  68.582  62.216  1.00 24.22           C  
ATOM   8474  O   ILE A 128     -16.342  68.347  62.213  1.00 24.20           O  
ATOM   8475  CB  ILE A 128     -18.590  70.664  61.285  1.00 24.42           C  
ATOM   8476  CG1 ILE A 128     -17.446  70.860  60.286  1.00 25.08           C  
ATOM   8477  CG2 ILE A 128     -19.221  72.002  61.655  1.00 25.94           C  
ATOM   8478  CD1 ILE A 128     -17.853  71.607  59.013  1.00 28.57           C  
ATOM   8479  N   ALA A 129     -18.474  67.666  61.938  1.00 24.56           N  
ATOM   8480  CA  ALA A 129     -18.124  66.281  61.626  1.00 23.60           C  
ATOM   8481  C   ALA A 129     -17.593  66.112  60.216  1.00 24.36           C  
ATOM   8482  O   ALA A 129     -17.993  66.841  59.305  1.00 25.98           O  
ATOM   8483  CB  ALA A 129     -19.338  65.387  61.822  1.00 23.97           C  
ATOM   8484  N   ILE A 130     -16.683  65.160  60.033  1.00 22.57           N  
ATOM   8485  CA  ILE A 130     -16.168  64.900  58.698  1.00 23.19           C  
ATOM   8486  C   ILE A 130     -17.250  64.113  57.961  1.00 24.96           C  
ATOM   8487  O   ILE A 130     -18.270  63.735  58.547  1.00 26.16           O  
ATOM   8488  CB  ILE A 130     -14.874  64.062  58.724  1.00 23.62           C  
ATOM   8489  CG1 ILE A 130     -15.125  62.742  59.459  1.00 24.57           C  
ATOM   8490  CG2 ILE A 130     -13.759  64.855  59.385  1.00 21.98           C  
ATOM   8491  CD1 ILE A 130     -13.980  61.754  59.350  1.00 25.69           C  
ATOM   8492  N   THR A 131     -17.032  63.878  56.675  1.00 23.90           N  
ATOM   8493  CA  THR A 131     -17.995  63.151  55.855  1.00 23.72           C  
ATOM   8494  C   THR A 131     -18.148  61.678  56.239  1.00 23.35           C  
ATOM   8495  O   THR A 131     -17.190  60.910  56.168  1.00 22.49           O  
ATOM   8496  CB  THR A 131     -17.585  63.235  54.355  1.00 23.78           C  
ATOM   8497  CG2 THR A 131     -18.545  62.449  53.480  1.00 20.47           C  
ATOM   8498  OG1 THR A 131     -17.566  64.608  53.940  1.00 24.14           O  
ATOM   8499  N   LEU A 132     -19.354  61.283  56.644  1.00 23.26           N  
ATOM   8500  CA  LEU A 132     -19.614  59.881  56.984  1.00 23.03           C  
ATOM   8501  C   LEU A 132     -19.503  59.060  55.690  1.00 22.88           C  
ATOM   8502  O   LEU A 132     -19.960  59.505  54.639  1.00 21.62           O  
ATOM   8503  CB  LEU A 132     -21.023  59.714  57.569  1.00 25.30           C  
ATOM   8504  CG  LEU A 132     -21.299  60.188  59.004  1.00 27.54           C  
ATOM   8505  CD1 LEU A 132     -21.006  61.665  59.141  1.00 33.14           C  
ATOM   8506  CD2 LEU A 132     -22.756  59.915  59.356  1.00 27.54           C  
ATOM   8507  N   SER A 133     -18.900  57.875  55.755  1.00 21.59           N  
ATOM   8508  CA  SER A 133     -18.750  57.035  54.561  1.00 20.27           C  
ATOM   8509  C   SER A 133     -19.446  55.686  54.702  1.00 20.86           C  
ATOM   8510  O   SER A 133     -19.802  55.282  55.804  1.00 21.68           O  
ATOM   8511  CB  SER A 133     -17.272  56.822  54.235  1.00 21.09           C  
ATOM   8512  OG  SER A 133     -16.571  56.272  55.335  1.00 24.26           O  
ATOM   8513  N   ALA A 134     -19.617  54.986  53.580  1.00 22.09           N  
ATOM   8514  CA  ALA A 134     -20.313  53.700  53.566  1.00 21.38           C  
ATOM   8515  C   ALA A 134     -19.441  52.451  53.654  1.00 22.83           C  
ATOM   8516  O   ALA A 134     -19.845  51.459  54.260  1.00 22.01           O  
ATOM   8517  CB  ALA A 134     -21.213  53.621  52.332  1.00 22.73           C  
ATOM   8518  N   TYR A 135     -18.256  52.495  53.054  1.00 21.83           N  
ATOM   8519  CA  TYR A 135     -17.348  51.357  53.071  1.00 22.90           C  
ATOM   8520  C   TYR A 135     -16.048  51.713  53.785  1.00 23.47           C  
ATOM   8521  O   TYR A 135     -15.085  50.948  53.750  1.00 25.11           O  
ATOM   8522  CB  TYR A 135     -17.036  50.914  51.635  1.00 23.06           C  
ATOM   8523  CG  TYR A 135     -18.243  50.425  50.851  1.00 23.12           C  
ATOM   8524  CD1 TYR A 135     -18.655  49.096  50.927  1.00 24.37           C  
ATOM   8525  CD2 TYR A 135     -18.975  51.295  50.045  1.00 23.82           C  
ATOM   8526  CE1 TYR A 135     -19.772  48.641  50.218  1.00 23.82           C  
ATOM   8527  CE2 TYR A 135     -20.094  50.854  49.332  1.00 24.93           C  
ATOM   8528  CZ  TYR A 135     -20.485  49.524  49.424  1.00 26.13           C  
ATOM   8529  OH  TYR A 135     -21.584  49.080  48.723  1.00 26.43           O  
ATOM   8530  N   GLY A 136     -16.029  52.874  54.431  1.00 22.97           N  
ATOM   8531  CA  GLY A 136     -14.840  53.336  55.131  1.00 24.17           C  
ATOM   8532  C   GLY A 136     -14.211  52.394  56.145  1.00 23.62           C  
ATOM   8533  O   GLY A 136     -14.905  51.667  56.855  1.00 23.39           O  
ATOM   8534  N   GLY A 137     -12.884  52.424  56.212  1.00 23.49           N  
ATOM   8535  CA  GLY A 137     -12.153  51.585  57.148  1.00 23.78           C  
ATOM   8536  C   GLY A 137     -11.468  52.370  58.257  1.00 24.28           C  
ATOM   8537  O   GLY A 137     -11.861  53.493  58.574  1.00 22.67           O  
ATOM   8538  N   GLY A 138     -10.432  51.785  58.851  1.00 23.44           N  
ATOM   8539  CA  GLY A 138      -9.743  52.466  59.934  1.00 25.25           C  
ATOM   8540  C   GLY A 138     -10.443  52.172  61.250  1.00 25.24           C  
ATOM   8541  O   GLY A 138     -11.619  51.803  61.260  1.00 25.38           O  
ATOM   8542  N   ILE A 139      -9.738  52.337  62.363  1.00 25.11           N  
ATOM   8543  CA  ILE A 139     -10.331  52.037  63.658  1.00 26.08           C  
ATOM   8544  C   ILE A 139     -11.641  52.787  63.928  1.00 25.79           C  
ATOM   8545  O   ILE A 139     -12.537  52.248  64.576  1.00 24.77           O  
ATOM   8546  CB  ILE A 139      -9.329  52.304  64.807  1.00 27.06           C  
ATOM   8547  CG1 ILE A 139      -9.844  51.655  66.093  1.00 27.72           C  
ATOM   8548  CG2 ILE A 139      -9.124  53.802  64.999  1.00 28.14           C  
ATOM   8549  CD1 ILE A 139      -9.885  50.139  66.032  1.00 28.43           C  
ATOM   8550  N   PHE A 140     -11.751  54.022  63.442  1.00 25.33           N  
ATOM   8551  CA  PHE A 140     -12.975  54.820  63.617  1.00 25.59           C  
ATOM   8552  C   PHE A 140     -13.777  54.749  62.315  1.00 25.43           C  
ATOM   8553  O   PHE A 140     -14.324  55.750  61.853  1.00 24.98           O  
ATOM   8554  CB  PHE A 140     -12.634  56.290  63.903  1.00 27.10           C  
ATOM   8555  CG  PHE A 140     -11.812  56.499  65.143  1.00 27.16           C  
ATOM   8556  CD1 PHE A 140     -12.344  56.227  66.401  1.00 27.96           C  
ATOM   8557  CD2 PHE A 140     -10.506  56.975  65.051  1.00 29.16           C  
ATOM   8558  CE1 PHE A 140     -11.586  56.426  67.560  1.00 28.71           C  
ATOM   8559  CE2 PHE A 140      -9.734  57.179  66.201  1.00 29.12           C  
ATOM   8560  CZ  PHE A 140     -10.280  56.902  67.461  1.00 28.42           C  
ATOM   8561  N   ALA A 141     -13.825  53.554  61.737  1.00 23.76           N  
ATOM   8562  CA  ALA A 141     -14.509  53.302  60.474  1.00 23.90           C  
ATOM   8563  C   ALA A 141     -15.867  53.967  60.246  1.00 23.35           C  
ATOM   8564  O   ALA A 141     -16.760  53.909  61.091  1.00 22.96           O  
ATOM   8565  CB  ALA A 141     -14.645  51.790  60.264  1.00 23.86           C  
ATOM   8566  N   LYS A 142     -15.989  54.595  59.080  1.00 23.23           N  
ATOM   8567  CA  LYS A 142     -17.216  55.243  58.620  1.00 23.39           C  
ATOM   8568  C   LYS A 142     -17.690  56.512  59.314  1.00 23.80           C  
ATOM   8569  O   LYS A 142     -18.624  57.161  58.833  1.00 24.85           O  
ATOM   8570  CB  LYS A 142     -18.358  54.226  58.628  1.00 23.55           C  
ATOM   8571  CG  LYS A 142     -18.090  52.984  57.789  1.00 25.19           C  
ATOM   8572  CD  LYS A 142     -19.058  51.897  58.184  1.00 30.11           C  
ATOM   8573  CE  LYS A 142     -18.765  50.589  57.490  1.00 32.67           C  
ATOM   8574  NZ  LYS A 142     -19.638  49.526  58.072  1.00 35.82           N1+
ATOM   8575  N   THR A 143     -17.078  56.879  60.431  1.00 24.52           N  
ATOM   8576  CA  THR A 143     -17.520  58.086  61.125  1.00 24.44           C  
ATOM   8577  C   THR A 143     -16.378  58.999  61.538  1.00 23.62           C  
ATOM   8578  O   THR A 143     -16.557  60.209  61.660  1.00 23.65           O  
ATOM   8579  CB  THR A 143     -18.331  57.743  62.403  1.00 25.56           C  
ATOM   8580  CG2 THR A 143     -19.144  56.471  62.210  1.00 23.95           C  
ATOM   8581  OG1 THR A 143     -17.430  57.548  63.496  1.00 28.46           O  
ATOM   8582  N   GLY A 144     -15.200  58.421  61.751  1.00 24.97           N  
ATOM   8583  CA  GLY A 144     -14.071  59.226  62.182  1.00 24.12           C  
ATOM   8584  C   GLY A 144     -14.080  59.314  63.699  1.00 25.24           C  
ATOM   8585  O   GLY A 144     -15.082  58.979  64.340  1.00 24.00           O  
ATOM   8586  N   GLY A 145     -12.973  59.765  64.277  1.00 23.99           N  
ATOM   8587  CA  GLY A 145     -12.891  59.851  65.723  1.00 24.01           C  
ATOM   8588  C   GLY A 145     -13.094  61.246  66.279  1.00 24.29           C  
ATOM   8589  O   GLY A 145     -12.824  62.231  65.603  1.00 24.73           O  
ATOM   8590  N   TYR A 146     -13.582  61.322  67.514  1.00 24.43           N  
ATOM   8591  CA  TYR A 146     -13.804  62.606  68.164  1.00 24.81           C  
ATOM   8592  C   TYR A 146     -13.330  62.595  69.606  1.00 26.28           C  
ATOM   8593  O   TYR A 146     -13.394  61.571  70.287  1.00 23.51           O  
ATOM   8594  CB  TYR A 146     -15.282  62.980  68.107  1.00 26.11           C  
ATOM   8595  CG  TYR A 146     -15.764  63.161  66.688  1.00 26.28           C  
ATOM   8596  CD1 TYR A 146     -16.185  62.073  65.928  1.00 25.90           C  
ATOM   8597  CD2 TYR A 146     -15.695  64.405  66.072  1.00 28.22           C  
ATOM   8598  CE1 TYR A 146     -16.518  62.227  64.586  1.00 25.55           C  
ATOM   8599  CE2 TYR A 146     -16.020  64.565  64.733  1.00 27.04           C  
ATOM   8600  CZ  TYR A 146     -16.425  63.476  63.999  1.00 26.47           C  
ATOM   8601  OH  TYR A 146     -16.702  63.634  62.661  1.00 28.48           O  
ATOM   8602  N   LEU A 147     -12.843  63.748  70.056  1.00 25.20           N  
ATOM   8603  CA  LEU A 147     -12.361  63.905  71.416  1.00 27.37           C  
ATOM   8604  C   LEU A 147     -13.558  64.341  72.257  1.00 26.78           C  
ATOM   8605  O   LEU A 147     -14.077  65.440  72.084  1.00 27.59           O  
ATOM   8606  CB  LEU A 147     -11.253  64.969  71.446  1.00 29.59           C  
ATOM   8607  CG  LEU A 147     -10.446  65.208  72.728  1.00 32.17           C  
ATOM   8608  CD1 LEU A 147     -11.285  65.951  73.740  1.00 36.53           C  
ATOM   8609  CD2 LEU A 147      -9.960  63.881  73.280  1.00 31.48           C  
ATOM   8610  N   VAL A 148     -14.016  63.464  73.142  1.00 25.81           N  
ATOM   8611  CA  VAL A 148     -15.155  63.782  74.000  1.00 28.10           C  
ATOM   8612  C   VAL A 148     -14.792  63.554  75.464  1.00 28.60           C  
ATOM   8613  O   VAL A 148     -14.440  62.443  75.858  1.00 27.14           O  
ATOM   8614  CB  VAL A 148     -16.395  62.920  73.649  1.00 28.29           C  
ATOM   8615  CG1 VAL A 148     -17.619  63.430  74.411  1.00 28.66           C  
ATOM   8616  CG2 VAL A 148     -16.655  62.959  72.146  1.00 27.67           C  
ATOM   8617  N   ASN A 149     -14.874  64.619  76.260  1.00 29.89           N  
ATOM   8618  CA  ASN A 149     -14.565  64.556  77.687  1.00 29.92           C  
ATOM   8619  C   ASN A 149     -13.253  63.829  77.982  1.00 30.36           C  
ATOM   8620  O   ASN A 149     -13.191  62.975  78.868  1.00 29.60           O  
ATOM   8621  CB  ASN A 149     -15.719  63.883  78.438  1.00 31.89           C  
ATOM   8622  CG  ASN A 149     -16.964  64.749  78.487  1.00 31.99           C  
ATOM   8623  ND2 ASN A 149     -16.765  66.058  78.515  1.00 31.45           N  
ATOM   8624  OD1 ASN A 149     -18.094  64.243  78.505  1.00 34.43           O  
ATOM   8625  N   GLY A 150     -12.209  64.166  77.229  1.00 30.20           N  
ATOM   8626  CA  GLY A 150     -10.915  63.543  77.440  1.00 30.74           C  
ATOM   8627  C   GLY A 150     -10.725  62.149  76.866  1.00 31.76           C  
ATOM   8628  O   GLY A 150      -9.665  61.545  77.040  1.00 31.91           O  
ATOM   8629  N   LYS A 151     -11.739  61.628  76.185  1.00 30.49           N  
ATOM   8630  CA  LYS A 151     -11.644  60.293  75.590  1.00 32.04           C  
ATOM   8631  C   LYS A 151     -11.882  60.361  74.084  1.00 31.80           C  
ATOM   8632  O   LYS A 151     -12.608  61.233  73.592  1.00 31.61           O  
ATOM   8633  CB  LYS A 151     -12.675  59.351  76.218  1.00 32.70           C  
ATOM   8634  CG  LYS A 151     -12.516  59.138  77.727  1.00 36.65           C  
ATOM   8635  CD  LYS A 151     -13.604  58.213  78.275  1.00 35.67           C  
ATOM   8636  CE  LYS A 151     -13.518  58.070  79.791  1.00 38.92           C  
ATOM   8637  NZ  LYS A 151     -12.262  57.374  80.235  1.00 38.94           N1+
ATOM   8638  N   THR A 152     -11.268  59.443  73.352  1.00 30.83           N  
ATOM   8639  CA  THR A 152     -11.438  59.397  71.907  1.00 29.69           C  
ATOM   8640  C   THR A 152     -12.331  58.212  71.547  1.00 28.37           C  
ATOM   8641  O   THR A 152     -12.126  57.108  72.044  1.00 25.85           O  
ATOM   8642  CB  THR A 152     -10.074  59.266  71.193  1.00 32.42           C  
ATOM   8643  CG2 THR A 152      -9.359  58.008  71.618  1.00 30.93           C  
ATOM   8644  OG1 THR A 152     -10.289  59.215  69.777  1.00 37.32           O  
ATOM   8645  N   ARG A 153     -13.326  58.449  70.692  1.00 25.76           N  
ATOM   8646  CA  ARG A 153     -14.261  57.399  70.280  1.00 25.96           C  
ATOM   8647  C   ARG A 153     -14.920  57.745  68.947  1.00 24.93           C  
ATOM   8648  O   ARG A 153     -14.929  58.910  68.548  1.00 23.83           O  
ATOM   8649  CB  ARG A 153     -15.373  57.241  71.326  1.00 25.16           C  
ATOM   8650  CG  ARG A 153     -16.373  58.412  71.374  1.00 23.56           C  
ATOM   8651  CD  ARG A 153     -17.514  58.140  72.362  1.00 24.57           C  
ATOM   8652  NE  ARG A 153     -18.472  59.241  72.531  1.00 26.17           N  
ATOM   8653  CZ  ARG A 153     -19.433  59.562  71.666  1.00 27.51           C  
ATOM   8654  NH1 ARG A 153     -19.580  58.877  70.541  1.00 25.70           N1+
ATOM   8655  NH2 ARG A 153     -20.286  60.544  71.952  1.00 25.21           N  
ATOM   8656  N   LYS A 154     -15.475  56.740  68.271  1.00 23.90           N  
ATOM   8657  CA  LYS A 154     -16.173  56.993  67.007  1.00 26.17           C  
ATOM   8658  C   LYS A 154     -17.611  57.338  67.380  1.00 25.59           C  
ATOM   8659  O   LYS A 154     -17.989  57.237  68.555  1.00 26.03           O  
ATOM   8660  CB  LYS A 154     -16.130  55.761  66.076  1.00 26.71           C  
ATOM   8661  CG  LYS A 154     -16.806  54.509  66.607  1.00 28.73           C  
ATOM   8662  CD  LYS A 154     -16.672  53.312  65.647  1.00 30.78           C  
ATOM   8663  CE  LYS A 154     -17.410  53.535  64.320  1.00 36.29           C  
ATOM   8664  NZ  LYS A 154     -17.417  52.322  63.405  1.00 37.98           N1+
ATOM   8665  N   LEU A 155     -18.406  57.766  66.407  1.00 24.86           N  
ATOM   8666  CA  LEU A 155     -19.793  58.120  66.675  1.00 24.93           C  
ATOM   8667  C   LEU A 155     -20.680  56.882  66.765  1.00 24.69           C  
ATOM   8668  O   LEU A 155     -20.374  55.835  66.183  1.00 24.38           O  
ATOM   8669  CB  LEU A 155     -20.345  59.046  65.580  1.00 22.49           C  
ATOM   8670  CG  LEU A 155     -19.606  60.353  65.283  1.00 23.08           C  
ATOM   8671  CD1 LEU A 155     -20.238  61.013  64.062  1.00 23.46           C  
ATOM   8672  CD2 LEU A 155     -19.662  61.282  66.482  1.00 22.33           C  
ATOM   8673  N   HIS A 156     -21.770  57.025  67.513  1.00 24.86           N  
ATOM   8674  CA  HIS A 156     -22.783  55.986  67.704  1.00 24.30           C  
ATOM   8675  C   HIS A 156     -23.721  56.131  66.496  1.00 24.35           C  
ATOM   8676  O   HIS A 156     -23.865  57.227  65.954  1.00 22.85           O  
ATOM   8677  CB  HIS A 156     -23.545  56.278  69.009  1.00 26.45           C  
ATOM   8678  CG  HIS A 156     -24.663  55.322  69.302  1.00 25.84           C  
ATOM   8679  CD2 HIS A 156     -25.924  55.246  68.812  1.00 23.15           C  
ATOM   8680  ND1 HIS A 156     -24.557  54.312  70.238  1.00 27.68           N  
ATOM   8681  CE1 HIS A 156     -25.702  53.658  70.313  1.00 25.72           C  
ATOM   8682  NE2 HIS A 156     -26.549  54.207  69.458  1.00 29.68           N  
ATOM   8683  N   PRO A 157     -24.356  55.036  66.048  1.00 24.26           N  
ATOM   8684  CA  PRO A 157     -25.257  55.154  64.895  1.00 23.17           C  
ATOM   8685  C   PRO A 157     -26.288  56.276  65.044  1.00 24.11           C  
ATOM   8686  O   PRO A 157     -26.645  56.934  64.074  1.00 21.91           O  
ATOM   8687  CB  PRO A 157     -25.910  53.776  64.836  1.00 25.16           C  
ATOM   8688  CG  PRO A 157     -24.794  52.875  65.286  1.00 24.34           C  
ATOM   8689  CD  PRO A 157     -24.224  53.628  66.470  1.00 25.41           C  
ATOM   8690  N   ARG A 158     -26.762  56.487  66.269  1.00 22.23           N  
ATOM   8691  CA  ARG A 158     -27.749  57.530  66.537  1.00 23.96           C  
ATOM   8692  C   ARG A 158     -27.168  58.907  66.230  1.00 22.79           C  
ATOM   8693  O   ARG A 158     -27.837  59.771  65.662  1.00 20.88           O  
ATOM   8694  CB  ARG A 158     -28.180  57.497  68.000  1.00 24.61           C  
ATOM   8695  CG  ARG A 158     -29.406  58.327  68.292  1.00 28.33           C  
ATOM   8696  CD  ARG A 158     -30.640  57.555  67.880  1.00 32.34           C  
ATOM   8697  NE  ARG A 158     -31.303  58.159  66.744  1.00 30.67           N  
ATOM   8698  CZ  ARG A 158     -32.273  57.571  66.055  1.00 29.85           C  
ATOM   8699  NH1 ARG A 158     -32.688  56.355  66.386  1.00 29.77           N1+
ATOM   8700  NH2 ARG A 158     -32.838  58.212  65.047  1.00 27.40           N  
ATOM   8701  N   GLU A 159     -25.919  59.107  66.629  1.00 22.02           N  
ATOM   8702  CA  GLU A 159     -25.251  60.375  66.390  1.00 24.15           C  
ATOM   8703  C   GLU A 159     -25.055  60.556  64.874  1.00 24.16           C  
ATOM   8704  O   GLU A 159     -25.193  61.663  64.352  1.00 25.17           O  
ATOM   8705  CB  GLU A 159     -23.921  60.408  67.156  1.00 24.07           C  
ATOM   8706  CG  GLU A 159     -24.121  60.303  68.677  1.00 24.18           C  
ATOM   8707  CD  GLU A 159     -22.826  60.150  69.457  1.00 26.17           C  
ATOM   8708  OE1 GLU A 159     -21.919  59.449  68.962  1.00 23.95           O  
ATOM   8709  OE2 GLU A 159     -22.725  60.714  70.573  1.00 26.33           O1-
ATOM   8710  N   CYS A 160     -24.760  59.466  64.169  1.00 24.01           N  
ATOM   8711  CA  CYS A 160     -24.607  59.540  62.716  1.00 24.99           C  
ATOM   8712  C   CYS A 160     -25.950  60.000  62.143  1.00 24.76           C  
ATOM   8713  O   CYS A 160     -26.005  60.841  61.247  1.00 24.77           O  
ATOM   8714  CB  CYS A 160     -24.248  58.171  62.128  1.00 23.91           C  
ATOM   8715  SG  CYS A 160     -22.583  57.586  62.539  1.00 25.44           S  
ATOM   8716  N   ALA A 161     -27.032  59.443  62.676  1.00 23.60           N  
ATOM   8717  CA  ALA A 161     -28.368  59.811  62.216  1.00 22.08           C  
ATOM   8718  C   ALA A 161     -28.547  61.316  62.384  1.00 21.59           C  
ATOM   8719  O   ALA A 161     -29.050  62.005  61.490  1.00 20.22           O  
ATOM   8720  CB  ALA A 161     -29.426  59.058  63.015  1.00 21.67           C  
ATOM   8721  N   ARG A 162     -28.120  61.827  63.533  1.00 21.93           N  
ATOM   8722  CA  ARG A 162     -28.249  63.252  63.825  1.00 22.69           C  
ATOM   8723  C   ARG A 162     -27.348  64.096  62.939  1.00 23.04           C  
ATOM   8724  O   ARG A 162     -27.741  65.178  62.505  1.00 23.01           O  
ATOM   8725  CB  ARG A 162     -27.945  63.521  65.293  1.00 24.76           C  
ATOM   8726  CG  ARG A 162     -29.014  62.997  66.236  1.00 23.60           C  
ATOM   8727  CD  ARG A 162     -28.587  63.141  67.684  1.00 25.08           C  
ATOM   8728  NE  ARG A 162     -29.651  62.718  68.592  1.00 25.80           N  
ATOM   8729  CZ  ARG A 162     -29.499  62.545  69.903  1.00 27.40           C  
ATOM   8730  NH1 ARG A 162     -28.322  62.758  70.478  1.00 24.96           N1+
ATOM   8731  NH2 ARG A 162     -30.532  62.152  70.635  1.00 28.72           N  
ATOM   8732  N   VAL A 163     -26.146  63.594  62.680  1.00 22.89           N  
ATOM   8733  CA  VAL A 163     -25.186  64.281  61.823  1.00 25.75           C  
ATOM   8734  C   VAL A 163     -25.719  64.342  60.386  1.00 25.22           C  
ATOM   8735  O   VAL A 163     -25.310  65.205  59.597  1.00 25.75           O  
ATOM   8736  CB  VAL A 163     -23.820  63.561  61.855  1.00 26.93           C  
ATOM   8737  CG1 VAL A 163     -22.948  64.019  60.707  1.00 27.27           C  
ATOM   8738  CG2 VAL A 163     -23.122  63.870  63.175  1.00 29.50           C  
ATOM   8739  N   MET A 164     -26.633  63.432  60.061  1.00 24.70           N  
ATOM   8740  CA  MET A 164     -27.243  63.377  58.731  1.00 23.91           C  
ATOM   8741  C   MET A 164     -28.603  64.065  58.701  1.00 25.17           C  
ATOM   8742  O   MET A 164     -29.285  64.068  57.672  1.00 24.66           O  
ATOM   8743  CB  MET A 164     -27.412  61.928  58.279  1.00 23.28           C  
ATOM   8744  CG  MET A 164     -26.111  61.204  58.011  1.00 24.74           C  
ATOM   8745  SD  MET A 164     -25.105  62.028  56.761  1.00 25.33           S  
ATOM   8746  CE  MET A 164     -25.836  61.357  55.246  1.00 22.88           C  
ATOM   8747  N   GLY A 165     -28.995  64.638  59.836  1.00 25.59           N  
ATOM   8748  CA  GLY A 165     -30.265  65.341  59.914  1.00 24.53           C  
ATOM   8749  C   GLY A 165     -31.505  64.477  60.089  1.00 24.75           C  
ATOM   8750  O   GLY A 165     -32.629  64.966  59.949  1.00 24.94           O  
ATOM   8751  N   TYR A 166     -31.323  63.194  60.382  1.00 22.13           N  
ATOM   8752  CA  TYR A 166     -32.473  62.318  60.586  1.00 24.24           C  
ATOM   8753  C   TYR A 166     -33.092  62.573  61.969  1.00 24.27           C  
ATOM   8754  O   TYR A 166     -32.379  62.848  62.928  1.00 22.82           O  
ATOM   8755  CB  TYR A 166     -32.063  60.846  60.475  1.00 23.77           C  
ATOM   8756  CG  TYR A 166     -31.956  60.317  59.057  1.00 25.30           C  
ATOM   8757  CD1 TYR A 166     -30.924  60.721  58.214  1.00 24.90           C  
ATOM   8758  CD2 TYR A 166     -32.885  59.400  58.565  1.00 24.33           C  
ATOM   8759  CE1 TYR A 166     -30.815  60.221  56.916  1.00 22.55           C  
ATOM   8760  CE2 TYR A 166     -32.787  58.896  57.268  1.00 24.70           C  
ATOM   8761  CZ  TYR A 166     -31.748  59.312  56.449  1.00 24.49           C  
ATOM   8762  OH  TYR A 166     -31.658  58.832  55.158  1.00 23.61           O  
ATOM   8763  N   PRO A 167     -34.430  62.504  62.080  1.00 25.26           N  
ATOM   8764  CA  PRO A 167     -35.092  62.730  63.373  1.00 25.67           C  
ATOM   8765  C   PRO A 167     -34.846  61.554  64.318  1.00 25.44           C  
ATOM   8766  O   PRO A 167     -34.617  60.431  63.865  1.00 24.49           O  
ATOM   8767  CB  PRO A 167     -36.563  62.860  62.990  1.00 27.02           C  
ATOM   8768  CG  PRO A 167     -36.677  61.946  61.815  1.00 25.63           C  
ATOM   8769  CD  PRO A 167     -35.423  62.264  61.017  1.00 26.34           C  
ATOM   8770  N   ASP A 168     -34.890  61.791  65.626  1.00 25.47           N  
ATOM   8771  CA  ASP A 168     -34.657  60.691  66.554  1.00 25.73           C  
ATOM   8772  C   ASP A 168     -35.732  59.609  66.441  1.00 25.96           C  
ATOM   8773  O   ASP A 168     -35.520  58.474  66.867  1.00 26.31           O  
ATOM   8774  CB  ASP A 168     -34.563  61.193  67.996  1.00 28.44           C  
ATOM   8775  CG  ASP A 168     -33.304  62.013  68.249  1.00 28.58           C  
ATOM   8776  OD1 ASP A 168     -32.339  61.928  67.453  1.00 27.25           O  
ATOM   8777  OD2 ASP A 168     -33.276  62.734  69.259  1.00 28.85           O1-
ATOM   8778  N   SER A 169     -36.873  59.950  65.849  1.00 25.96           N  
ATOM   8779  CA  SER A 169     -37.950  58.979  65.679  1.00 25.67           C  
ATOM   8780  C   SER A 169     -37.597  57.932  64.618  1.00 25.80           C  
ATOM   8781  O   SER A 169     -38.196  56.856  64.581  1.00 26.43           O  
ATOM   8782  CB  SER A 169     -39.254  59.681  65.291  1.00 27.13           C  
ATOM   8783  OG  SER A 169     -39.071  60.460  64.129  1.00 30.66           O  
ATOM   8784  N   TYR A 170     -36.632  58.239  63.755  1.00 23.71           N  
ATOM   8785  CA  TYR A 170     -36.239  57.278  62.726  1.00 23.92           C  
ATOM   8786  C   TYR A 170     -35.522  56.092  63.360  1.00 22.15           C  
ATOM   8787  O   TYR A 170     -34.585  56.261  64.138  1.00 23.61           O  
ATOM   8788  CB  TYR A 170     -35.347  57.939  61.677  1.00 23.88           C  
ATOM   8789  CG  TYR A 170     -35.067  57.040  60.491  1.00 23.62           C  
ATOM   8790  CD1 TYR A 170     -34.127  56.012  60.572  1.00 21.75           C  
ATOM   8791  CD2 TYR A 170     -35.780  57.190  59.298  1.00 23.47           C  
ATOM   8792  CE1 TYR A 170     -33.908  55.153  59.494  1.00 22.67           C  
ATOM   8793  CE2 TYR A 170     -35.570  56.334  58.218  1.00 22.22           C  
ATOM   8794  CZ  TYR A 170     -34.637  55.320  58.323  1.00 22.45           C  
ATOM   8795  OH  TYR A 170     -34.440  54.462  57.266  1.00 23.07           O  
ATOM   8796  N   LYS A 171     -35.971  54.892  63.013  1.00 22.30           N  
ATOM   8797  CA  LYS A 171     -35.424  53.656  63.559  1.00 24.75           C  
ATOM   8798  C   LYS A 171     -34.208  53.145  62.789  1.00 24.20           C  
ATOM   8799  O   LYS A 171     -34.304  52.848  61.606  1.00 24.55           O  
ATOM   8800  CB  LYS A 171     -36.530  52.593  63.575  1.00 26.30           C  
ATOM   8801  CG  LYS A 171     -37.842  53.111  64.180  1.00 29.04           C  
ATOM   8802  CD  LYS A 171     -39.031  52.207  63.875  1.00 32.46           C  
ATOM   8803  CE  LYS A 171     -39.058  50.987  64.770  1.00 33.67           C  
ATOM   8804  NZ  LYS A 171     -39.373  51.371  66.178  1.00 36.78           N1+
ATOM   8805  N   VAL A 172     -33.069  53.031  63.468  1.00 24.35           N  
ATOM   8806  CA  VAL A 172     -31.847  52.554  62.820  1.00 24.34           C  
ATOM   8807  C   VAL A 172     -31.831  51.029  62.695  1.00 24.66           C  
ATOM   8808  O   VAL A 172     -32.491  50.332  63.460  1.00 25.14           O  
ATOM   8809  CB  VAL A 172     -30.584  52.999  63.599  1.00 25.58           C  
ATOM   8810  CG1 VAL A 172     -30.557  54.512  63.719  1.00 25.56           C  
ATOM   8811  CG2 VAL A 172     -30.569  52.359  64.967  1.00 28.35           C  
ATOM   8812  N   HIS A 173     -31.077  50.514  61.727  1.00 23.24           N  
ATOM   8813  CA  HIS A 173     -30.995  49.071  61.522  1.00 22.40           C  
ATOM   8814  C   HIS A 173     -30.266  48.406  62.700  1.00 23.34           C  
ATOM   8815  O   HIS A 173     -29.305  48.959  63.240  1.00 22.97           O  
ATOM   8816  CB  HIS A 173     -30.271  48.775  60.202  1.00 21.41           C  
ATOM   8817  CG  HIS A 173     -30.352  47.345  59.776  1.00 21.07           C  
ATOM   8818  CD2 HIS A 173     -31.171  46.723  58.893  1.00 21.94           C  
ATOM   8819  ND1 HIS A 173     -29.557  46.359  60.319  1.00 21.57           N  
ATOM   8820  CE1 HIS A 173     -29.886  45.192  59.790  1.00 22.41           C  
ATOM   8821  NE2 HIS A 173     -30.864  45.386  58.922  1.00 22.98           N  
ATOM   8822  N   PRO A 174     -30.716  47.204  63.106  1.00 23.65           N  
ATOM   8823  CA  PRO A 174     -30.111  46.463  64.226  1.00 24.50           C  
ATOM   8824  C   PRO A 174     -28.640  46.093  64.085  1.00 24.94           C  
ATOM   8825  O   PRO A 174     -27.968  45.833  65.081  1.00 25.39           O  
ATOM   8826  CB  PRO A 174     -31.023  45.240  64.374  1.00 23.38           C  
ATOM   8827  CG  PRO A 174     -31.579  45.052  62.994  1.00 24.77           C  
ATOM   8828  CD  PRO A 174     -31.861  46.464  62.547  1.00 22.71           C  
ATOM   8829  N   SER A 175     -28.140  46.040  62.854  1.00 25.79           N  
ATOM   8830  CA  SER A 175     -26.732  45.747  62.636  1.00 24.34           C  
ATOM   8831  C   SER A 175     -26.016  47.094  62.659  1.00 24.71           C  
ATOM   8832  O   SER A 175     -26.268  47.949  61.806  1.00 21.66           O  
ATOM   8833  CB  SER A 175     -26.513  45.075  61.284  1.00 26.25           C  
ATOM   8834  OG  SER A 175     -25.136  45.082  60.942  1.00 22.87           O  
ATOM   8835  N   THR A 176     -25.132  47.296  63.629  1.00 22.42           N  
ATOM   8836  CA  THR A 176     -24.439  48.568  63.707  1.00 23.28           C  
ATOM   8837  C   THR A 176     -23.618  48.812  62.453  1.00 23.21           C  
ATOM   8838  O   THR A 176     -23.630  49.908  61.906  1.00 22.63           O  
ATOM   8839  CB  THR A 176     -23.519  48.663  64.955  1.00 22.91           C  
ATOM   8840  CG2 THR A 176     -24.358  48.630  66.240  1.00 24.01           C  
ATOM   8841  OG1 THR A 176     -22.585  47.582  64.956  1.00 22.82           O  
ATOM   8842  N   SER A 177     -22.922  47.784  61.987  1.00 22.59           N  
ATOM   8843  CA  SER A 177     -22.098  47.937  60.802  1.00 22.07           C  
ATOM   8844  C   SER A 177     -22.927  48.369  59.595  1.00 21.45           C  
ATOM   8845  O   SER A 177     -22.508  49.250  58.841  1.00 20.33           O  
ATOM   8846  CB  SER A 177     -21.364  46.635  60.488  1.00 22.92           C  
ATOM   8847  OG  SER A 177     -20.378  46.869  59.503  1.00 23.87           O  
ATOM   8848  N   GLN A 178     -24.097  47.764  59.405  1.00 18.88           N  
ATOM   8849  CA  GLN A 178     -24.943  48.142  58.274  1.00 19.84           C  
ATOM   8850  C   GLN A 178     -25.539  49.526  58.511  1.00 21.22           C  
ATOM   8851  O   GLN A 178     -25.763  50.289  57.568  1.00 22.11           O  
ATOM   8852  CB  GLN A 178     -26.063  47.113  58.058  1.00 20.02           C  
ATOM   8853  CG  GLN A 178     -25.580  45.728  57.629  1.00 23.38           C  
ATOM   8854  CD  GLN A 178     -24.851  45.741  56.291  1.00 24.81           C  
ATOM   8855  NE2 GLN A 178     -23.751  44.998  56.204  1.00 24.08           N  
ATOM   8856  OE1 GLN A 178     -25.280  46.402  55.347  1.00 21.47           O  
ATOM   8857  N   ALA A 179     -25.796  49.850  59.772  1.00 20.69           N  
ATOM   8858  CA  ALA A 179     -26.353  51.156  60.120  1.00 22.16           C  
ATOM   8859  C   ALA A 179     -25.356  52.254  59.720  1.00 21.73           C  
ATOM   8860  O   ALA A 179     -25.735  53.258  59.122  1.00 19.23           O  
ATOM   8861  CB  ALA A 179     -26.644  51.220  61.621  1.00 22.75           C  
ATOM   8862  N   TYR A 180     -24.078  52.059  60.050  1.00 20.03           N  
ATOM   8863  CA  TYR A 180     -23.042  53.033  59.693  1.00 20.87           C  
ATOM   8864  C   TYR A 180     -22.925  53.138  58.168  1.00 20.68           C  
ATOM   8865  O   TYR A 180     -22.792  54.230  57.615  1.00 19.18           O  
ATOM   8866  CB  TYR A 180     -21.677  52.620  60.261  1.00 20.57           C  
ATOM   8867  CG  TYR A 180     -21.503  52.793  61.759  1.00 23.68           C  
ATOM   8868  CD1 TYR A 180     -21.774  54.017  62.375  1.00 23.92           C  
ATOM   8869  CD2 TYR A 180     -21.002  51.754  62.549  1.00 22.91           C  
ATOM   8870  CE1 TYR A 180     -21.541  54.203  63.745  1.00 24.48           C  
ATOM   8871  CE2 TYR A 180     -20.770  51.928  63.921  1.00 24.82           C  
ATOM   8872  CZ  TYR A 180     -21.040  53.159  64.509  1.00 25.06           C  
ATOM   8873  OH  TYR A 180     -20.804  53.355  65.853  1.00 24.56           O  
ATOM   8874  N   LYS A 181     -22.962  51.989  57.498  1.00 20.28           N  
ATOM   8875  CA  LYS A 181     -22.864  51.954  56.041  1.00 23.26           C  
ATOM   8876  C   LYS A 181     -24.037  52.719  55.439  1.00 22.70           C  
ATOM   8877  O   LYS A 181     -23.868  53.540  54.538  1.00 22.52           O  
ATOM   8878  CB  LYS A 181     -22.881  50.506  55.536  1.00 22.60           C  
ATOM   8879  CG  LYS A 181     -23.006  50.374  54.022  1.00 23.47           C  
ATOM   8880  CD  LYS A 181     -22.988  48.908  53.598  1.00 23.11           C  
ATOM   8881  CE  LYS A 181     -23.088  48.780  52.087  1.00 25.16           C  
ATOM   8882  NZ  LYS A 181     -22.843  47.398  51.609  1.00 22.73           N1+
ATOM   8883  N   GLN A 182     -25.226  52.451  55.963  1.00 22.08           N  
ATOM   8884  CA  GLN A 182     -26.437  53.099  55.490  1.00 22.73           C  
ATOM   8885  C   GLN A 182     -26.372  54.617  55.651  1.00 22.84           C  
ATOM   8886  O   GLN A 182     -26.567  55.352  54.684  1.00 20.64           O  
ATOM   8887  CB  GLN A 182     -27.648  52.500  56.211  1.00 22.35           C  
ATOM   8888  CG  GLN A 182     -27.869  51.040  55.801  1.00 20.92           C  
ATOM   8889  CD  GLN A 182     -28.867  50.311  56.667  1.00 21.98           C  
ATOM   8890  NE2 GLN A 182     -29.178  49.071  56.292  1.00 23.16           N  
ATOM   8891  OE1 GLN A 182     -29.355  50.847  57.667  1.00 23.63           O  
ATOM   8892  N   PHE A 183     -26.084  55.093  56.856  1.00 22.60           N  
ATOM   8893  CA  PHE A 183     -25.977  56.531  57.046  1.00 22.84           C  
ATOM   8894  C   PHE A 183     -24.801  57.054  56.226  1.00 23.23           C  
ATOM   8895  O   PHE A 183     -24.819  58.191  55.758  1.00 21.52           O  
ATOM   8896  CB  PHE A 183     -25.814  56.866  58.529  1.00 21.45           C  
ATOM   8897  CG  PHE A 183     -27.093  56.728  59.312  1.00 21.17           C  
ATOM   8898  CD1 PHE A 183     -28.166  57.582  59.060  1.00 21.37           C  
ATOM   8899  CD2 PHE A 183     -27.253  55.716  60.245  1.00 21.85           C  
ATOM   8900  CE1 PHE A 183     -29.384  57.422  59.726  1.00 21.29           C  
ATOM   8901  CE2 PHE A 183     -28.470  55.542  60.920  1.00 23.38           C  
ATOM   8902  CZ  PHE A 183     -29.538  56.402  60.655  1.00 22.50           C  
ATOM   8903  N   GLY A 184     -23.804  56.194  56.031  1.00 22.88           N  
ATOM   8904  CA  GLY A 184     -22.621  56.565  55.264  1.00 25.18           C  
ATOM   8905  C   GLY A 184     -22.889  57.030  53.838  1.00 25.32           C  
ATOM   8906  O   GLY A 184     -22.360  58.044  53.407  1.00 25.79           O  
ATOM   8907  N   ASN A 185     -23.688  56.305  53.071  1.00 26.15           N  
ATOM   8908  CA  ASN A 185     -23.914  56.785  51.715  1.00 27.45           C  
ATOM   8909  C   ASN A 185     -25.256  57.502  51.578  1.00 25.21           C  
ATOM   8910  O   ASN A 185     -25.748  57.690  50.477  1.00 26.97           O  
ATOM   8911  CB  ASN A 185     -23.770  55.645  50.685  1.00 31.47           C  
ATOM   8912  CG  ASN A 185     -24.604  54.461  51.020  1.00 30.61           C  
ATOM   8913  ND2 ASN A 185     -24.245  53.297  50.493  1.00 29.31           N  
ATOM   8914  OD1 ASN A 185     -25.580  54.590  51.745  1.00 34.68           O  
ATOM   8915  N   SER A 186     -25.824  57.940  52.701  1.00 21.87           N  
ATOM   8916  CA  SER A 186     -27.109  58.634  52.671  1.00 21.39           C  
ATOM   8917  C   SER A 186     -26.993  60.136  52.413  1.00 21.44           C  
ATOM   8918  O   SER A 186     -25.934  60.636  52.040  1.00 21.41           O  
ATOM   8919  CB  SER A 186     -27.878  58.389  53.978  1.00 22.16           C  
ATOM   8920  OG  SER A 186     -29.240  58.782  53.847  1.00 25.30           O  
ATOM   8921  N   VAL A 187     -28.091  60.851  52.629  1.00 23.18           N  
ATOM   8922  CA  VAL A 187     -28.147  62.289  52.391  1.00 24.74           C  
ATOM   8923  C   VAL A 187     -28.541  63.091  53.635  1.00 26.13           C  
ATOM   8924  O   VAL A 187     -29.203  62.571  54.530  1.00 26.87           O  
ATOM   8925  CB  VAL A 187     -29.157  62.588  51.276  1.00 25.29           C  
ATOM   8926  CG1 VAL A 187     -30.529  62.044  51.664  1.00 25.70           C  
ATOM   8927  CG2 VAL A 187     -29.226  64.067  51.022  1.00 30.75           C  
ATOM   8928  N   VAL A 188     -28.132  64.356  53.683  1.00 24.49           N  
ATOM   8929  CA  VAL A 188     -28.468  65.218  54.811  1.00 25.07           C  
ATOM   8930  C   VAL A 188     -29.863  65.771  54.539  1.00 24.60           C  
ATOM   8931  O   VAL A 188     -30.050  66.632  53.674  1.00 23.44           O  
ATOM   8932  CB  VAL A 188     -27.441  66.373  54.967  1.00 24.87           C  
ATOM   8933  CG1 VAL A 188     -27.881  67.341  56.064  1.00 22.03           C  
ATOM   8934  CG2 VAL A 188     -26.075  65.794  55.305  1.00 24.99           C  
ATOM   8935  N   ILE A 189     -30.835  65.260  55.287  1.00 25.18           N  
ATOM   8936  CA  ILE A 189     -32.238  65.641  55.130  1.00 25.66           C  
ATOM   8937  C   ILE A 189     -32.518  67.143  55.019  1.00 25.26           C  
ATOM   8938  O   ILE A 189     -33.279  67.570  54.152  1.00 26.39           O  
ATOM   8939  CB  ILE A 189     -33.089  65.084  56.295  1.00 26.91           C  
ATOM   8940  CG1 ILE A 189     -32.808  63.587  56.497  1.00 27.05           C  
ATOM   8941  CG2 ILE A 189     -34.567  65.320  56.013  1.00 26.86           C  
ATOM   8942  CD1 ILE A 189     -33.263  62.702  55.367  1.00 28.30           C  
ATOM   8943  N   ASN A 190     -31.918  67.938  55.900  1.00 25.38           N  
ATOM   8944  CA  ASN A 190     -32.140  69.386  55.912  1.00 24.26           C  
ATOM   8945  C   ASN A 190     -31.853  70.044  54.563  1.00 24.15           C  
ATOM   8946  O   ASN A 190     -32.627  70.884  54.092  1.00 25.00           O  
ATOM   8947  CB  ASN A 190     -31.276  70.047  56.993  1.00 24.34           C  
ATOM   8948  CG  ASN A 190     -31.585  69.532  58.386  1.00 25.53           C  
ATOM   8949  ND2 ASN A 190     -31.821  70.449  59.319  1.00 24.47           N  
ATOM   8950  OD1 ASN A 190     -31.604  68.326  58.623  1.00 23.82           O  
ATOM   8951  N   VAL A 191     -30.732  69.667  53.952  1.00 22.67           N  
ATOM   8952  CA  VAL A 191     -30.343  70.217  52.665  1.00 22.21           C  
ATOM   8953  C   VAL A 191     -31.432  69.884  51.653  1.00 23.14           C  
ATOM   8954  O   VAL A 191     -31.883  70.753  50.904  1.00 22.43           O  
ATOM   8955  CB  VAL A 191     -29.004  69.625  52.196  1.00 22.86           C  
ATOM   8956  CG1 VAL A 191     -28.680  70.097  50.786  1.00 22.05           C  
ATOM   8957  CG2 VAL A 191     -27.908  70.038  53.156  1.00 23.82           C  
ATOM   8958  N   LEU A 192     -31.852  68.624  51.651  1.00 22.63           N  
ATOM   8959  CA  LEU A 192     -32.897  68.165  50.750  1.00 25.09           C  
ATOM   8960  C   LEU A 192     -34.178  68.940  50.969  1.00 25.62           C  
ATOM   8961  O   LEU A 192     -34.861  69.292  50.015  1.00 27.02           O  
ATOM   8962  CB  LEU A 192     -33.161  66.669  50.955  1.00 26.32           C  
ATOM   8963  CG  LEU A 192     -32.502  65.758  49.923  1.00 28.90           C  
ATOM   8964  CD1 LEU A 192     -31.094  66.224  49.667  1.00 30.83           C  
ATOM   8965  CD2 LEU A 192     -32.537  64.323  50.398  1.00 28.07           C  
ATOM   8966  N   GLN A 193     -34.500  69.209  52.230  1.00 24.30           N  
ATOM   8967  CA  GLN A 193     -35.710  69.949  52.547  1.00 25.67           C  
ATOM   8968  C   GLN A 193     -35.743  71.329  51.893  1.00 25.91           C  
ATOM   8969  O   GLN A 193     -36.708  71.672  51.209  1.00 25.46           O  
ATOM   8970  CB  GLN A 193     -35.871  70.085  54.061  1.00 24.29           C  
ATOM   8971  CG  GLN A 193     -36.389  68.827  54.727  1.00 24.52           C  
ATOM   8972  CD  GLN A 193     -36.639  69.016  56.212  1.00 26.85           C  
ATOM   8973  NE2 GLN A 193     -37.906  69.014  56.607  1.00 24.85           N  
ATOM   8974  OE1 GLN A 193     -35.697  69.166  56.997  1.00 30.01           O  
ATOM   8975  N   TYR A 194     -34.681  72.109  52.092  1.00 25.73           N  
ATOM   8976  CA  TYR A 194     -34.607  73.452  51.521  1.00 26.58           C  
ATOM   8977  C   TYR A 194     -34.727  73.416  50.001  1.00 26.75           C  
ATOM   8978  O   TYR A 194     -35.418  74.242  49.405  1.00 26.47           O  
ATOM   8979  CB  TYR A 194     -33.301  74.141  51.936  1.00 26.15           C  
ATOM   8980  CG  TYR A 194     -33.183  74.365  53.427  1.00 26.65           C  
ATOM   8981  CD1 TYR A 194     -34.163  75.071  54.127  1.00 27.40           C  
ATOM   8982  CD2 TYR A 194     -32.108  73.844  54.147  1.00 28.02           C  
ATOM   8983  CE1 TYR A 194     -34.081  75.243  55.512  1.00 27.81           C  
ATOM   8984  CE2 TYR A 194     -32.014  74.013  55.531  1.00 27.07           C  
ATOM   8985  CZ  TYR A 194     -33.003  74.707  56.207  1.00 27.14           C  
ATOM   8986  OH  TYR A 194     -32.930  74.842  57.576  1.00 27.14           O  
ATOM   8987  N   ILE A 195     -34.060  72.453  49.372  1.00 26.58           N  
ATOM   8988  CA  ILE A 195     -34.137  72.323  47.920  1.00 26.63           C  
ATOM   8989  C   ILE A 195     -35.549  71.902  47.509  1.00 27.08           C  
ATOM   8990  O   ILE A 195     -36.137  72.491  46.597  1.00 25.40           O  
ATOM   8991  CB  ILE A 195     -33.113  71.289  47.393  1.00 26.77           C  
ATOM   8992  CG1 ILE A 195     -31.695  71.810  47.646  1.00 26.57           C  
ATOM   8993  CG2 ILE A 195     -33.350  71.015  45.899  1.00 26.66           C  
ATOM   8994  CD1 ILE A 195     -30.595  70.846  47.290  1.00 28.46           C  
ATOM   8995  N   ALA A 196     -36.091  70.889  48.181  1.00 25.86           N  
ATOM   8996  CA  ALA A 196     -37.436  70.419  47.870  1.00 26.23           C  
ATOM   8997  C   ALA A 196     -38.429  71.580  47.980  1.00 26.58           C  
ATOM   8998  O   ALA A 196     -39.301  71.750  47.127  1.00 26.29           O  
ATOM   8999  CB  ALA A 196     -37.834  69.302  48.822  1.00 25.81           C  
ATOM   9000  N   TYR A 197     -38.280  72.377  49.030  1.00 25.69           N  
ATOM   9001  CA  TYR A 197     -39.145  73.522  49.261  1.00 27.49           C  
ATOM   9002  C   TYR A 197     -39.078  74.471  48.076  1.00 27.89           C  
ATOM   9003  O   TYR A 197     -40.103  74.976  47.609  1.00 25.95           O  
ATOM   9004  CB  TYR A 197     -38.707  74.278  50.511  1.00 29.23           C  
ATOM   9005  CG  TYR A 197     -39.681  75.353  50.931  1.00 32.24           C  
ATOM   9006  CD1 TYR A 197     -40.759  75.053  51.762  1.00 33.49           C  
ATOM   9007  CD2 TYR A 197     -39.543  76.668  50.473  1.00 34.00           C  
ATOM   9008  CE1 TYR A 197     -41.678  76.036  52.130  1.00 34.46           C  
ATOM   9009  CE2 TYR A 197     -40.462  77.655  50.834  1.00 35.00           C  
ATOM   9010  CZ  TYR A 197     -41.522  77.328  51.661  1.00 35.42           C  
ATOM   9011  OH  TYR A 197     -42.437  78.295  52.020  1.00 38.86           O  
ATOM   9012  N   ASN A 198     -37.858  74.721  47.608  1.00 26.98           N  
ATOM   9013  CA  ASN A 198     -37.634  75.614  46.480  1.00 28.70           C  
ATOM   9014  C   ASN A 198     -38.125  75.028  45.154  1.00 28.55           C  
ATOM   9015  O   ASN A 198     -38.477  75.771  44.233  1.00 27.04           O  
ATOM   9016  CB  ASN A 198     -36.151  75.981  46.404  1.00 27.49           C  
ATOM   9017  CG  ASN A 198     -35.762  77.043  47.429  1.00 26.64           C  
ATOM   9018  ND2 ASN A 198     -34.607  77.671  47.223  1.00 24.43           N  
ATOM   9019  OD1 ASN A 198     -36.490  77.289  48.395  1.00 25.16           O  
ATOM   9020  N   ILE A 199     -38.150  73.698  45.057  1.00 28.91           N  
ATOM   9021  CA  ILE A 199     -38.637  73.047  43.846  1.00 28.49           C  
ATOM   9022  C   ILE A 199     -40.141  73.311  43.749  1.00 28.64           C  
ATOM   9023  O   ILE A 199     -40.645  73.721  42.702  1.00 27.56           O  
ATOM   9024  CB  ILE A 199     -38.374  71.517  43.870  1.00 27.92           C  
ATOM   9025  CG1 ILE A 199     -36.890  71.244  43.594  1.00 27.40           C  
ATOM   9026  CG2 ILE A 199     -39.235  70.820  42.825  1.00 29.47           C  
ATOM   9027  CD1 ILE A 199     -36.507  69.768  43.668  1.00 28.04           C  
ATOM   9028  N   GLY A 200     -40.847  73.091  44.854  1.00 27.49           N  
ATOM   9029  CA  GLY A 200     -42.284  73.323  44.872  1.00 28.56           C  
ATOM   9030  C   GLY A 200     -42.641  74.793  44.719  1.00 28.81           C  
ATOM   9031  O   GLY A 200     -43.683  75.133  44.139  1.00 28.60           O  
ATOM   9032  N   SER A 201     -41.799  75.671  45.257  1.00 28.19           N  
ATOM   9033  CA  SER A 201     -42.030  77.110  45.141  1.00 30.90           C  
ATOM   9034  C   SER A 201     -42.107  77.464  43.658  1.00 31.60           C  
ATOM   9035  O   SER A 201     -43.022  78.169  43.219  1.00 32.73           O  
ATOM   9036  CB  SER A 201     -40.886  77.901  45.782  1.00 30.36           C  
ATOM   9037  OG  SER A 201     -40.874  77.763  47.193  1.00 31.94           O  
ATOM   9038  N   SER A 202     -41.139  76.976  42.889  1.00 30.93           N  
ATOM   9039  CA  SER A 202     -41.104  77.248  41.456  1.00 30.91           C  
ATOM   9040  C   SER A 202     -42.275  76.582  40.737  1.00 31.54           C  
ATOM   9041  O   SER A 202     -42.903  77.192  39.866  1.00 32.90           O  
ATOM   9042  CB  SER A 202     -39.770  76.779  40.857  1.00 31.32           C  
ATOM   9043  OG  SER A 202     -38.695  77.580  41.335  1.00 30.27           O  
ATOM   9044  N   LEU A 203     -42.583  75.344  41.097  1.00 30.61           N  
ATOM   9045  CA  LEU A 203     -43.696  74.652  40.465  1.00 31.18           C  
ATOM   9046  C   LEU A 203     -45.016  75.376  40.722  1.00 31.23           C  
ATOM   9047  O   LEU A 203     -45.900  75.403  39.859  1.00 31.14           O  
ATOM   9048  CB  LEU A 203     -43.801  73.213  40.979  1.00 31.35           C  
ATOM   9049  CG  LEU A 203     -42.696  72.236  40.566  1.00 32.71           C  
ATOM   9050  CD1 LEU A 203     -42.919  70.879  41.234  1.00 32.75           C  
ATOM   9051  CD2 LEU A 203     -42.694  72.093  39.057  1.00 32.94           C  
ATOM   9052  N   ASN A 204     -45.147  75.969  41.902  1.00 30.24           N  
ATOM   9053  CA  ASN A 204     -46.384  76.649  42.262  1.00 31.40           C  
ATOM   9054  C   ASN A 204     -46.564  78.084  41.750  1.00 31.81           C  
ATOM   9055  O   ASN A 204     -47.658  78.641  41.863  1.00 32.00           O  
ATOM   9056  CB  ASN A 204     -46.571  76.623  43.784  1.00 31.62           C  
ATOM   9057  CG  ASN A 204     -46.761  75.217  44.328  1.00 33.28           C  
ATOM   9058  ND2 ASN A 204     -46.270  74.979  45.543  1.00 33.55           N  
ATOM   9059  OD1 ASN A 204     -47.354  74.359  43.675  1.00 32.54           O  
ATOM   9060  N   PHE A 205     -45.514  78.683  41.190  1.00 32.05           N  
ATOM   9061  CA  PHE A 205     -45.625  80.055  40.687  1.00 32.12           C  
ATOM   9062  C   PHE A 205     -46.106  80.022  39.249  1.00 32.59           C  
ATOM   9063  O   PHE A 205     -45.301  79.907  38.321  1.00 30.45           O  
ATOM   9064  CB  PHE A 205     -44.277  80.771  40.759  1.00 32.13           C  
ATOM   9065  CG  PHE A 205     -44.324  82.207  40.303  1.00 32.68           C  
ATOM   9066  CD1 PHE A 205     -45.052  83.157  41.016  1.00 33.71           C  
ATOM   9067  CD2 PHE A 205     -43.653  82.604  39.148  1.00 32.47           C  
ATOM   9068  CE1 PHE A 205     -45.110  84.481  40.583  1.00 32.84           C  
ATOM   9069  CE2 PHE A 205     -43.709  83.928  38.707  1.00 33.07           C  
ATOM   9070  CZ  PHE A 205     -44.433  84.863  39.421  1.00 32.84           C  
ATOM   9071  N   LYS A 206     -47.422  80.127  39.074  1.00 32.88           N  
ATOM   9072  CA  LYS A 206     -48.024  80.083  37.749  1.00 33.73           C  
ATOM   9073  C   LYS A 206     -49.014  81.229  37.583  1.00 33.32           C  
ATOM   9074  O   LYS A 206     -50.217  81.007  37.565  1.00 33.92           O  
ATOM   9075  CB  LYS A 206     -48.771  78.760  37.564  1.00 35.50           C  
ATOM   9076  CG  LYS A 206     -47.934  77.506  37.748  1.00 40.01           C  
ATOM   9077  CD  LYS A 206     -48.833  76.270  37.694  1.00 43.68           C  
ATOM   9078  CE  LYS A 206     -48.042  74.971  37.700  1.00 46.37           C  
ATOM   9079  NZ  LYS A 206     -48.944  73.787  37.517  1.00 47.87           N1+
ATOM   9080  N   PRO A 207     -48.523  82.470  37.457  1.00 32.57           N  
ATOM   9081  CA  PRO A 207     -49.459  83.584  37.302  1.00 32.82           C  
ATOM   9082  C   PRO A 207     -50.188  83.631  35.966  1.00 32.96           C  
ATOM   9083  O   PRO A 207     -49.786  83.002  34.983  1.00 33.28           O  
ATOM   9084  CB  PRO A 207     -48.575  84.809  37.510  1.00 32.32           C  
ATOM   9085  CG  PRO A 207     -47.259  84.364  36.918  1.00 32.43           C  
ATOM   9086  CD  PRO A 207     -47.126  82.942  37.434  1.00 33.24           C  
ATOM   9087  N   TYR A 208     -51.277  84.381  35.949  1.00 32.43           N  
ATOM   9088  CA  TYR A 208     -52.069  84.568  34.750  1.00 31.93           C  
ATOM   9089  C   TYR A 208     -51.371  85.631  33.914  1.00 32.34           C  
ATOM   9090  O   TYR A 208     -51.599  85.667  32.687  1.00 32.30           O  
ATOM   9091  CB  TYR A 208     -53.476  85.032  35.130  1.00 29.46           C  
ATOM   9092  CG  TYR A 208     -54.412  83.907  35.526  1.00 30.70           C  
ATOM   9093  CD1 TYR A 208     -55.085  83.159  34.559  1.00 30.25           C  
ATOM   9094  CD2 TYR A 208     -54.651  83.612  36.864  1.00 30.42           C  
ATOM   9095  CE1 TYR A 208     -55.974  82.149  34.917  1.00 30.05           C  
ATOM   9096  CE2 TYR A 208     -55.540  82.600  37.234  1.00 31.51           C  
ATOM   9097  CZ  TYR A 208     -56.197  81.876  36.251  1.00 30.30           C  
ATOM   9098  OH  TYR A 208     -57.080  80.879  36.605  1.00 32.11           O  
ATOM   9099  OXT TYR A 208     -50.613  86.433  34.507  1.00 32.04           O1-
ATOM   9101  N   MET B   1     -33.582  67.244  60.836  1.00 31.15           N  
ATOM   9102  CA  MET B   1     -34.479  67.832  59.809  1.00 32.32           C  
ATOM   9103  C   MET B   1     -35.316  68.970  60.398  1.00 33.57           C  
ATOM   9104  O   MET B   1     -35.426  69.111  61.621  1.00 34.73           O  
ATOM   9105  CB  MET B   1     -35.363  66.742  59.172  1.00 32.07           C  
ATOM   9106  CG  MET B   1     -36.440  66.131  60.040  1.00 32.86           C  
ATOM   9107  SD  MET B   1     -37.292  64.744  59.195  1.00 34.59           S  
ATOM   9108  CE  MET B   1     -38.343  65.645  58.008  1.00 32.02           C  
ATOM   9109  N   ILE B   2     -35.904  69.777  59.528  1.00 32.21           N  
ATOM   9110  CA  ILE B   2     -36.664  70.948  59.946  1.00 33.22           C  
ATOM   9111  C   ILE B   2     -38.192  70.837  59.780  1.00 33.65           C  
ATOM   9112  O   ILE B   2     -38.684  70.010  59.019  1.00 31.41           O  
ATOM   9113  CB  ILE B   2     -36.104  72.177  59.156  1.00 34.25           C  
ATOM   9114  CG1 ILE B   2     -35.659  73.260  60.128  1.00 36.05           C  
ATOM   9115  CG2 ILE B   2     -37.090  72.663  58.117  1.00 33.47           C  
ATOM   9116  CD1 ILE B   2     -34.328  72.965  60.781  1.00 37.81           C  
ATOM   9117  N   GLU B   3     -38.939  71.659  60.514  1.00 36.14           N  
ATOM   9118  CA  GLU B   3     -40.402  71.655  60.404  1.00 37.12           C  
ATOM   9119  C   GLU B   3     -40.783  72.536  59.224  1.00 36.46           C  
ATOM   9120  O   GLU B   3     -40.291  73.654  59.106  1.00 36.80           O  
ATOM   9121  CB  GLU B   3     -41.065  72.224  61.668  1.00 40.31           C  
ATOM   9122  CG  GLU B   3     -42.560  72.475  61.485  1.00 44.53           C  
ATOM   9123  CD  GLU B   3     -43.233  73.084  62.712  1.00 47.65           C  
ATOM   9124  OE1 GLU B   3     -42.866  74.221  63.093  1.00 47.34           O  
ATOM   9125  OE2 GLU B   3     -44.130  72.423  63.289  1.00 48.75           O1-
ATOM   9126  N   ILE B   4     -41.650  72.043  58.350  1.00 34.76           N  
ATOM   9127  CA  ILE B   4     -42.063  72.835  57.204  1.00 36.28           C  
ATOM   9128  C   ILE B   4     -43.533  73.180  57.297  1.00 36.01           C  
ATOM   9129  O   ILE B   4     -44.390  72.340  57.066  1.00 36.02           O  
ATOM   9130  CB  ILE B   4     -41.815  72.087  55.896  1.00 37.53           C  
ATOM   9131  CG1 ILE B   4     -40.315  71.843  55.728  1.00 36.30           C  
ATOM   9132  CG2 ILE B   4     -42.367  72.902  54.725  1.00 36.24           C  
ATOM   9133  CD1 ILE B   4     -39.985  70.859  54.640  1.00 40.53           C  
ATOM   9134  N   LYS B   5     -43.820  74.425  57.644  1.00 37.50           N  
ATOM   9135  CA  LYS B   5     -45.203  74.881  57.777  1.00 39.88           C  
ATOM   9136  C   LYS B   5     -45.945  74.994  56.448  1.00 39.26           C  
ATOM   9137  O   LYS B   5     -47.068  74.506  56.322  1.00 39.85           O  
ATOM   9138  CB  LYS B   5     -45.223  76.219  58.508  1.00 41.69           C  
ATOM   9139  CG  LYS B   5     -44.850  76.080  59.970  1.00 45.59           C  
ATOM   9140  CD  LYS B   5     -45.906  75.258  60.705  1.00 47.06           C  
ATOM   9141  CE  LYS B   5     -45.617  75.202  62.194  1.00 48.75           C  
ATOM   9142  NZ  LYS B   5     -46.784  74.686  62.972  1.00 48.42           N1+
ATOM   9143  N   ASP B   6     -45.313  75.624  55.460  1.00 40.00           N  
ATOM   9144  CA  ASP B   6     -45.911  75.794  54.131  1.00 41.26           C  
ATOM   9145  C   ASP B   6     -45.565  74.639  53.192  1.00 39.56           C  
ATOM   9146  O   ASP B   6     -44.512  74.648  52.559  1.00 39.43           O  
ATOM   9147  CB  ASP B   6     -45.432  77.102  53.493  1.00 44.94           C  
ATOM   9148  CG  ASP B   6     -46.232  78.303  53.950  1.00 49.05           C  
ATOM   9149  OD1 ASP B   6     -46.046  78.759  55.106  1.00 51.31           O  
ATOM   9150  OD2 ASP B   6     -47.060  78.792  53.142  1.00 51.92           O1-
ATOM   9151  N   LYS B   7     -46.465  73.666  53.080  1.00 38.22           N  
ATOM   9152  CA  LYS B   7     -46.230  72.503  52.233  1.00 38.25           C  
ATOM   9153  C   LYS B   7     -46.248  72.885  50.758  1.00 38.69           C  
ATOM   9154  O   LYS B   7     -47.299  73.176  50.197  1.00 41.04           O  
ATOM   9155  CB  LYS B   7     -47.289  71.435  52.516  1.00 37.09           C  
ATOM   9156  CG  LYS B   7     -47.441  71.105  53.993  1.00 37.54           C  
ATOM   9157  CD  LYS B   7     -46.097  70.859  54.652  1.00 37.34           C  
ATOM   9158  CE  LYS B   7     -46.258  70.539  56.133  1.00 38.30           C  
ATOM   9159  NZ  LYS B   7     -47.043  69.290  56.339  1.00 39.34           N1+
ATOM   9160  N   GLN B   8     -45.082  72.881  50.123  1.00 37.47           N  
ATOM   9161  CA  GLN B   8     -45.001  73.257  48.718  1.00 37.02           C  
ATOM   9162  C   GLN B   8     -45.242  72.120  47.743  1.00 35.75           C  
ATOM   9163  O   GLN B   8     -45.454  72.365  46.561  1.00 36.02           O  
ATOM   9164  CB  GLN B   8     -43.633  73.863  48.408  1.00 38.53           C  
ATOM   9165  CG  GLN B   8     -43.296  75.105  49.201  1.00 38.85           C  
ATOM   9166  CD  GLN B   8     -44.310  76.205  49.009  1.00 38.85           C  
ATOM   9167  NE2 GLN B   8     -44.653  76.877  50.092  1.00 38.80           N  
ATOM   9168  OE1 GLN B   8     -44.773  76.461  47.891  1.00 40.16           O  
ATOM   9169  N   LEU B   9     -45.205  70.883  48.223  1.00 34.31           N  
ATOM   9170  CA  LEU B   9     -45.386  69.748  47.327  1.00 33.54           C  
ATOM   9171  C   LEU B   9     -46.686  68.965  47.529  1.00 32.36           C  
ATOM   9172  O   LEU B   9     -46.830  67.844  47.032  1.00 31.41           O  
ATOM   9173  CB  LEU B   9     -44.179  68.811  47.449  1.00 32.61           C  
ATOM   9174  CG  LEU B   9     -42.813  69.464  47.203  1.00 34.14           C  
ATOM   9175  CD1 LEU B   9     -41.702  68.433  47.444  1.00 30.58           C  
ATOM   9176  CD2 LEU B   9     -42.746  70.023  45.785  1.00 30.61           C  
ATOM   9177  N   THR B  10     -47.634  69.549  48.252  1.00 32.94           N  
ATOM   9178  CA  THR B  10     -48.919  68.891  48.472  1.00 34.59           C  
ATOM   9179  C   THR B  10     -49.521  68.519  47.119  1.00 33.36           C  
ATOM   9180  O   THR B  10     -49.451  69.298  46.173  1.00 33.37           O  
ATOM   9181  CB  THR B  10     -49.913  69.825  49.190  1.00 35.16           C  
ATOM   9182  CG2 THR B  10     -51.286  69.176  49.275  1.00 35.39           C  
ATOM   9183  OG1 THR B  10     -49.430  70.109  50.510  1.00 39.19           O  
ATOM   9184  N   GLY B  11     -50.101  67.329  47.026  1.00 33.94           N  
ATOM   9185  CA  GLY B  11     -50.716  66.906  45.779  1.00 34.81           C  
ATOM   9186  C   GLY B  11     -49.780  66.297  44.750  1.00 36.23           C  
ATOM   9187  O   GLY B  11     -50.240  65.777  43.729  1.00 36.86           O  
ATOM   9188  N   LEU B  12     -48.470  66.361  44.992  1.00 35.10           N  
ATOM   9189  CA  LEU B  12     -47.512  65.783  44.054  1.00 33.93           C  
ATOM   9190  C   LEU B  12     -47.044  64.410  44.516  1.00 33.92           C  
ATOM   9191  O   LEU B  12     -46.924  64.157  45.720  1.00 33.47           O  
ATOM   9192  CB  LEU B  12     -46.314  66.713  43.871  1.00 35.07           C  
ATOM   9193  CG  LEU B  12     -46.694  68.078  43.290  1.00 36.02           C  
ATOM   9194  CD1 LEU B  12     -45.448  68.900  43.023  1.00 36.58           C  
ATOM   9195  CD2 LEU B  12     -47.487  67.878  42.005  1.00 34.90           C  
ATOM   9196  N   ARG B  13     -46.794  63.526  43.553  1.00 33.07           N  
ATOM   9197  CA  ARG B  13     -46.342  62.167  43.832  1.00 33.06           C  
ATOM   9198  C   ARG B  13     -44.881  62.043  43.406  1.00 31.41           C  
ATOM   9199  O   ARG B  13     -44.479  62.628  42.406  1.00 30.63           O  
ATOM   9200  CB  ARG B  13     -47.187  61.162  43.037  1.00 35.75           C  
ATOM   9201  CG  ARG B  13     -48.693  61.364  43.166  1.00 37.64           C  
ATOM   9202  CD  ARG B  13     -49.456  60.724  42.003  1.00 40.33           C  
ATOM   9203  NE  ARG B  13     -49.151  59.302  41.888  1.00 44.60           N  
ATOM   9204  CZ  ARG B  13     -49.929  58.410  41.286  1.00 45.70           C  
ATOM   9205  NH1 ARG B  13     -51.079  58.789  40.738  1.00 48.38           N1+
ATOM   9206  NH2 ARG B  13     -49.555  57.134  41.232  1.00 45.37           N  
ATOM   9207  N   PHE B  14     -44.086  61.291  44.159  1.00 29.00           N  
ATOM   9208  CA  PHE B  14     -42.689  61.121  43.790  1.00 27.63           C  
ATOM   9209  C   PHE B  14     -42.237  59.675  43.898  1.00 26.84           C  
ATOM   9210  O   PHE B  14     -42.895  58.855  44.543  1.00 25.96           O  
ATOM   9211  CB  PHE B  14     -41.778  62.005  44.654  1.00 27.25           C  
ATOM   9212  CG  PHE B  14     -41.674  61.565  46.087  1.00 26.81           C  
ATOM   9213  CD1 PHE B  14     -42.633  61.949  47.018  1.00 25.89           C  
ATOM   9214  CD2 PHE B  14     -40.601  60.787  46.511  1.00 27.10           C  
ATOM   9215  CE1 PHE B  14     -42.527  61.571  48.348  1.00 27.84           C  
ATOM   9216  CE2 PHE B  14     -40.481  60.401  47.841  1.00 27.29           C  
ATOM   9217  CZ  PHE B  14     -41.449  60.795  48.763  1.00 27.34           C  
ATOM   9218  N   ILE B  15     -41.115  59.380  43.242  1.00 26.76           N  
ATOM   9219  CA  ILE B  15     -40.508  58.052  43.248  1.00 28.32           C  
ATOM   9220  C   ILE B  15     -39.187  58.130  44.001  1.00 26.95           C  
ATOM   9221  O   ILE B  15     -38.394  59.040  43.780  1.00 27.85           O  
ATOM   9222  CB  ILE B  15     -40.222  57.559  41.822  1.00 30.01           C  
ATOM   9223  CG1 ILE B  15     -41.528  57.462  41.052  1.00 32.56           C  
ATOM   9224  CG2 ILE B  15     -39.560  56.207  41.862  1.00 35.15           C  
ATOM   9225  CD1 ILE B  15     -42.581  56.661  41.745  1.00 32.89           C  
ATOM   9226  N   ASP B  16     -38.956  57.163  44.880  1.00 27.83           N  
ATOM   9227  CA  ASP B  16     -37.749  57.115  45.701  1.00 27.38           C  
ATOM   9228  C   ASP B  16     -36.812  56.041  45.137  1.00 26.94           C  
ATOM   9229  O   ASP B  16     -36.896  54.879  45.540  1.00 28.07           O  
ATOM   9230  CB  ASP B  16     -38.170  56.786  47.148  1.00 29.09           C  
ATOM   9231  CG  ASP B  16     -37.056  57.002  48.168  1.00 30.82           C  
ATOM   9232  OD1 ASP B  16     -35.980  57.506  47.797  1.00 32.34           O  
ATOM   9233  OD2 ASP B  16     -37.271  56.674  49.359  1.00 31.56           O1-
ATOM   9234  N   LEU B  17     -35.937  56.417  44.196  1.00 25.69           N  
ATOM   9235  CA  LEU B  17     -34.993  55.460  43.599  1.00 25.65           C  
ATOM   9236  C   LEU B  17     -33.703  55.365  44.422  1.00 24.98           C  
ATOM   9237  O   LEU B  17     -33.305  56.338  45.055  1.00 25.91           O  
ATOM   9238  CB  LEU B  17     -34.657  55.857  42.156  1.00 26.25           C  
ATOM   9239  CG  LEU B  17     -35.828  55.946  41.167  1.00 25.63           C  
ATOM   9240  CD1 LEU B  17     -35.291  56.245  39.770  1.00 26.34           C  
ATOM   9241  CD2 LEU B  17     -36.605  54.644  41.166  1.00 24.02           C  
ATOM   9242  N   PHE B  18     -33.051  54.205  44.406  1.00 22.19           N  
ATOM   9243  CA  PHE B  18     -31.829  54.012  45.193  1.00 22.91           C  
ATOM   9244  C   PHE B  18     -32.158  54.577  46.579  1.00 22.67           C  
ATOM   9245  O   PHE B  18     -31.402  55.356  47.153  1.00 21.56           O  
ATOM   9246  CB  PHE B  18     -30.674  54.790  44.560  1.00 23.38           C  
ATOM   9247  CG  PHE B  18     -30.498  54.514  43.096  1.00 25.20           C  
ATOM   9248  CD1 PHE B  18     -29.904  53.333  42.661  1.00 25.22           C  
ATOM   9249  CD2 PHE B  18     -30.974  55.415  42.141  1.00 23.48           C  
ATOM   9250  CE1 PHE B  18     -29.786  53.049  41.297  1.00 26.49           C  
ATOM   9251  CE2 PHE B  18     -30.863  55.142  40.779  1.00 23.20           C  
ATOM   9252  CZ  PHE B  18     -30.270  53.962  40.355  1.00 24.59           C  
ATOM   9253  N   ALA B  19     -33.313  54.166  47.088  1.00 23.00           N  
ATOM   9254  CA  ALA B  19     -33.857  54.636  48.358  1.00 22.81           C  
ATOM   9255  C   ALA B  19     -32.953  54.613  49.591  1.00 23.03           C  
ATOM   9256  O   ALA B  19     -32.944  55.573  50.363  1.00 23.70           O  
ATOM   9257  CB  ALA B  19     -35.154  53.889  48.656  1.00 22.05           C  
ATOM   9258  N   GLY B  20     -32.201  53.538  49.783  1.00 21.66           N  
ATOM   9259  CA  GLY B  20     -31.353  53.473  50.961  1.00 20.66           C  
ATOM   9260  C   GLY B  20     -32.212  53.591  52.215  1.00 19.31           C  
ATOM   9261  O   GLY B  20     -33.101  52.777  52.429  1.00 19.52           O  
ATOM   9262  N   LEU B  21     -31.958  54.610  53.034  1.00 19.99           N  
ATOM   9263  CA  LEU B  21     -32.720  54.832  54.270  1.00 21.30           C  
ATOM   9264  C   LEU B  21     -34.051  55.565  54.041  1.00 20.55           C  
ATOM   9265  O   LEU B  21     -34.912  55.602  54.919  1.00 21.54           O  
ATOM   9266  CB  LEU B  21     -31.876  55.633  55.270  1.00 22.37           C  
ATOM   9267  CG  LEU B  21     -30.623  54.943  55.816  1.00 23.92           C  
ATOM   9268  CD1 LEU B  21     -29.760  55.930  56.592  1.00 25.91           C  
ATOM   9269  CD2 LEU B  21     -31.046  53.787  56.698  1.00 26.17           C  
ATOM   9270  N   GLY B  22     -34.207  56.154  52.862  1.00 22.55           N  
ATOM   9271  CA  GLY B  22     -35.425  56.892  52.561  1.00 22.26           C  
ATOM   9272  C   GLY B  22     -35.272  58.382  52.839  1.00 23.54           C  
ATOM   9273  O   GLY B  22     -36.256  59.090  53.053  1.00 23.48           O  
ATOM   9274  N   GLY B  23     -34.028  58.859  52.835  1.00 23.66           N  
ATOM   9275  CA  GLY B  23     -33.762  60.263  53.087  1.00 23.26           C  
ATOM   9276  C   GLY B  23     -34.572  61.192  52.199  1.00 25.07           C  
ATOM   9277  O   GLY B  23     -35.151  62.173  52.664  1.00 24.36           O  
ATOM   9278  N   PHE B  24     -34.603  60.895  50.907  1.00 25.71           N  
ATOM   9279  CA  PHE B  24     -35.372  61.722  49.995  1.00 25.83           C  
ATOM   9280  C   PHE B  24     -36.847  61.689  50.379  1.00 26.85           C  
ATOM   9281  O   PHE B  24     -37.545  62.708  50.279  1.00 26.27           O  
ATOM   9282  CB  PHE B  24     -35.207  61.248  48.548  1.00 25.47           C  
ATOM   9283  CG  PHE B  24     -34.050  61.889  47.827  1.00 24.31           C  
ATOM   9284  CD1 PHE B  24     -32.792  61.307  47.848  1.00 24.44           C  
ATOM   9285  CD2 PHE B  24     -34.232  63.072  47.114  1.00 24.83           C  
ATOM   9286  CE1 PHE B  24     -31.727  61.888  47.166  1.00 26.19           C  
ATOM   9287  CE2 PHE B  24     -33.169  63.667  46.428  1.00 26.35           C  
ATOM   9288  CZ  PHE B  24     -31.916  63.072  46.453  1.00 25.61           C  
ATOM   9289  N   ARG B  25     -37.326  60.529  50.822  1.00 26.02           N  
ATOM   9290  CA  ARG B  25     -38.721  60.433  51.203  1.00 26.58           C  
ATOM   9291  C   ARG B  25     -39.035  61.323  52.396  1.00 25.88           C  
ATOM   9292  O   ARG B  25     -40.060  62.000  52.413  1.00 26.29           O  
ATOM   9293  CB  ARG B  25     -39.144  59.007  51.541  1.00 26.65           C  
ATOM   9294  CG  ARG B  25     -40.652  58.987  51.776  1.00 31.38           C  
ATOM   9295  CD  ARG B  25     -41.181  57.793  52.513  1.00 34.38           C  
ATOM   9296  NE  ARG B  25     -41.254  56.602  51.690  1.00 35.01           N  
ATOM   9297  CZ  ARG B  25     -42.293  55.774  51.673  1.00 32.94           C  
ATOM   9298  NH1 ARG B  25     -43.351  56.020  52.430  1.00 36.02           N1+
ATOM   9299  NH2 ARG B  25     -42.262  54.691  50.920  1.00 31.11           N  
ATOM   9300  N   LEU B  26     -38.167  61.311  53.403  1.00 23.86           N  
ATOM   9301  CA  LEU B  26     -38.392  62.134  54.584  1.00 23.15           C  
ATOM   9302  C   LEU B  26     -38.456  63.603  54.181  1.00 23.48           C  
ATOM   9303  O   LEU B  26     -39.336  64.344  54.618  1.00 22.97           O  
ATOM   9304  CB  LEU B  26     -37.272  61.929  55.616  1.00 23.93           C  
ATOM   9305  CG  LEU B  26     -37.234  60.594  56.364  1.00 26.72           C  
ATOM   9306  CD1 LEU B  26     -36.006  60.552  57.281  1.00 28.34           C  
ATOM   9307  CD2 LEU B  26     -38.510  60.431  57.183  1.00 25.89           C  
ATOM   9308  N   ALA B  27     -37.523  64.010  53.331  1.00 23.17           N  
ATOM   9309  CA  ALA B  27     -37.462  65.384  52.867  1.00 23.12           C  
ATOM   9310  C   ALA B  27     -38.695  65.805  52.066  1.00 24.64           C  
ATOM   9311  O   ALA B  27     -39.312  66.828  52.370  1.00 23.41           O  
ATOM   9312  CB  ALA B  27     -36.213  65.590  52.038  1.00 22.87           C  
ATOM   9313  N   LEU B  28     -39.047  65.026  51.043  1.00 24.47           N  
ATOM   9314  CA  LEU B  28     -40.200  65.354  50.206  1.00 28.33           C  
ATOM   9315  C   LEU B  28     -41.525  65.236  50.953  1.00 29.10           C  
ATOM   9316  O   LEU B  28     -42.394  66.080  50.779  1.00 31.38           O  
ATOM   9317  CB  LEU B  28     -40.245  64.477  48.946  1.00 27.40           C  
ATOM   9318  CG  LEU B  28     -39.167  64.550  47.844  1.00 28.71           C  
ATOM   9319  CD1 LEU B  28     -39.806  65.001  46.540  1.00 26.55           C  
ATOM   9320  CD2 LEU B  28     -38.027  65.474  48.235  1.00 29.27           C  
ATOM   9321  N   GLU B  29     -41.685  64.206  51.783  1.00 30.03           N  
ATOM   9322  CA  GLU B  29     -42.934  64.042  52.536  1.00 30.06           C  
ATOM   9323  C   GLU B  29     -43.132  65.167  53.541  1.00 29.77           C  
ATOM   9324  O   GLU B  29     -44.265  65.539  53.841  1.00 27.95           O  
ATOM   9325  CB  GLU B  29     -42.984  62.682  53.260  1.00 29.98           C  
ATOM   9326  CG  GLU B  29     -43.271  61.496  52.332  1.00 31.16           C  
ATOM   9327  CD  GLU B  29     -43.416  60.165  53.061  1.00 32.90           C  
ATOM   9328  OE1 GLU B  29     -43.044  60.073  54.248  1.00 35.98           O  
ATOM   9329  OE2 GLU B  29     -43.897  59.195  52.442  1.00 33.90           O1-
ATOM   9330  N   SER B  30     -42.028  65.707  54.057  1.00 28.22           N  
ATOM   9331  CA  SER B  30     -42.110  66.794  55.023  1.00 28.83           C  
ATOM   9332  C   SER B  30     -42.615  68.057  54.323  1.00 29.59           C  
ATOM   9333  O   SER B  30     -43.009  69.018  54.977  1.00 28.44           O  
ATOM   9334  CB  SER B  30     -40.743  67.065  55.664  1.00 28.66           C  
ATOM   9335  OG  SER B  30     -39.868  67.756  54.782  1.00 29.65           O  
ATOM   9336  N   CYS B  31     -42.593  68.043  52.992  1.00 30.33           N  
ATOM   9337  CA  CYS B  31     -43.062  69.175  52.202  1.00 31.47           C  
ATOM   9338  C   CYS B  31     -44.466  68.925  51.684  1.00 32.24           C  
ATOM   9339  O   CYS B  31     -45.036  69.764  50.983  1.00 32.43           O  
ATOM   9340  CB  CYS B  31     -42.121  69.444  51.030  1.00 32.84           C  
ATOM   9341  SG  CYS B  31     -40.657  70.362  51.504  1.00 36.39           S  
ATOM   9342  N   GLY B  32     -45.016  67.761  52.024  1.00 31.01           N  
ATOM   9343  CA  GLY B  32     -46.369  67.432  51.613  1.00 31.75           C  
ATOM   9344  C   GLY B  32     -46.559  66.483  50.446  1.00 32.08           C  
ATOM   9345  O   GLY B  32     -47.698  66.203  50.067  1.00 32.53           O  
ATOM   9346  N   ALA B  33     -45.466  65.966  49.888  1.00 31.07           N  
ATOM   9347  CA  ALA B  33     -45.541  65.057  48.745  1.00 29.88           C  
ATOM   9348  C   ALA B  33     -45.839  63.613  49.136  1.00 29.60           C  
ATOM   9349  O   ALA B  33     -45.612  63.206  50.274  1.00 27.35           O  
ATOM   9350  CB  ALA B  33     -44.243  65.118  47.951  1.00 29.36           C  
ATOM   9351  N   GLU B  34     -46.337  62.846  48.170  1.00 29.34           N  
ATOM   9352  CA  GLU B  34     -46.673  61.438  48.387  1.00 31.36           C  
ATOM   9353  C   GLU B  34     -45.762  60.507  47.594  1.00 30.05           C  
ATOM   9354  O   GLU B  34     -45.596  60.668  46.382  1.00 30.46           O  
ATOM   9355  CB  GLU B  34     -48.145  61.182  48.009  1.00 32.46           C  
ATOM   9356  CG  GLU B  34     -48.469  59.746  47.612  1.00 36.90           C  
ATOM   9357  CD  GLU B  34     -49.909  59.557  47.130  1.00 39.88           C  
ATOM   9358  OE1 GLU B  34     -50.503  60.515  46.578  1.00 41.77           O  
ATOM   9359  OE2 GLU B  34     -50.440  58.435  47.294  1.00 40.96           O1-
ATOM   9360  N   CYS B  35     -45.163  59.543  48.285  1.00 31.09           N  
ATOM   9361  CA  CYS B  35     -44.284  58.570  47.643  1.00 31.81           C  
ATOM   9362  C   CYS B  35     -45.149  57.469  47.029  1.00 32.00           C  
ATOM   9363  O   CYS B  35     -45.987  56.882  47.712  1.00 31.11           O  
ATOM   9364  CB  CYS B  35     -43.319  57.956  48.675  1.00 31.64           C  
ATOM   9365  SG  CYS B  35     -42.097  56.768  47.982  1.00 33.06           S  
ATOM   9366  N   VAL B  36     -44.957  57.180  45.742  1.00 31.62           N  
ATOM   9367  CA  VAL B  36     -45.753  56.141  45.101  1.00 31.28           C  
ATOM   9368  C   VAL B  36     -44.947  54.945  44.616  1.00 30.76           C  
ATOM   9369  O   VAL B  36     -45.504  54.038  44.010  1.00 30.83           O  
ATOM   9370  CB  VAL B  36     -46.575  56.702  43.902  1.00 30.16           C  
ATOM   9371  CG1 VAL B  36     -47.484  57.817  44.378  1.00 32.03           C  
ATOM   9372  CG2 VAL B  36     -45.649  57.202  42.806  1.00 30.52           C  
ATOM   9373  N   TYR B  37     -43.644  54.936  44.883  1.00 29.30           N  
ATOM   9374  CA  TYR B  37     -42.784  53.823  44.471  1.00 28.88           C  
ATOM   9375  C   TYR B  37     -41.380  53.979  45.050  1.00 28.36           C  
ATOM   9376  O   TYR B  37     -40.833  55.082  45.108  1.00 28.94           O  
ATOM   9377  CB  TYR B  37     -42.682  53.742  42.941  1.00 27.70           C  
ATOM   9378  CG  TYR B  37     -41.748  52.655  42.427  1.00 28.93           C  
ATOM   9379  CD1 TYR B  37     -42.105  51.302  42.488  1.00 29.69           C  
ATOM   9380  CD2 TYR B  37     -40.505  52.980  41.877  1.00 27.93           C  
ATOM   9381  CE1 TYR B  37     -41.242  50.296  42.004  1.00 28.66           C  
ATOM   9382  CE2 TYR B  37     -39.640  51.996  41.395  1.00 27.39           C  
ATOM   9383  CZ  TYR B  37     -40.013  50.657  41.458  1.00 29.05           C  
ATOM   9384  OH  TYR B  37     -39.163  49.691  40.954  1.00 25.38           O  
ATOM   9385  N   SER B  38     -40.795  52.871  45.478  1.00 28.65           N  
ATOM   9386  CA  SER B  38     -39.449  52.931  46.024  1.00 28.70           C  
ATOM   9387  C   SER B  38     -38.646  51.758  45.490  1.00 27.64           C  
ATOM   9388  O   SER B  38     -39.181  50.674  45.273  1.00 26.71           O  
ATOM   9389  CB  SER B  38     -39.482  52.900  47.550  1.00 29.12           C  
ATOM   9390  OG  SER B  38     -39.816  51.608  48.018  1.00 34.63           O  
ATOM   9391  N   ASN B  39     -37.357  51.987  45.276  1.00 26.35           N  
ATOM   9392  CA  ASN B  39     -36.487  50.946  44.757  1.00 27.46           C  
ATOM   9393  C   ASN B  39     -35.136  50.948  45.461  1.00 24.63           C  
ATOM   9394  O   ASN B  39     -34.505  51.990  45.618  1.00 27.18           O  
ATOM   9395  CB  ASN B  39     -36.307  51.128  43.250  1.00 27.81           C  
ATOM   9396  CG  ASN B  39     -35.583  49.969  42.617  1.00 30.63           C  
ATOM   9397  ND2 ASN B  39     -36.307  49.174  41.837  1.00 29.49           N  
ATOM   9398  OD1 ASN B  39     -34.387  49.774  42.841  1.00 28.62           O  
ATOM   9399  N   GLU B  40     -34.708  49.767  45.886  1.00 26.55           N  
ATOM   9400  CA  GLU B  40     -33.447  49.581  46.597  1.00 25.63           C  
ATOM   9401  C   GLU B  40     -33.183  48.077  46.637  1.00 25.54           C  
ATOM   9402  O   GLU B  40     -34.058  47.313  47.036  1.00 26.07           O  
ATOM   9403  CB  GLU B  40     -33.580  50.133  48.019  1.00 25.25           C  
ATOM   9404  CG  GLU B  40     -32.502  49.655  48.966  1.00 23.47           C  
ATOM   9405  CD  GLU B  40     -31.127  50.031  48.486  1.00 25.11           C  
ATOM   9406  OE1 GLU B  40     -30.897  51.242  48.272  1.00 23.24           O  
ATOM   9407  OE2 GLU B  40     -30.280  49.120  48.327  1.00 25.25           O1-
ATOM   9408  N   TRP B  41     -31.984  47.644  46.252  1.00 25.35           N  
ATOM   9409  CA  TRP B  41     -31.711  46.207  46.222  1.00 26.03           C  
ATOM   9410  C   TRP B  41     -30.946  45.594  47.387  1.00 25.96           C  
ATOM   9411  O   TRP B  41     -30.860  44.371  47.492  1.00 26.39           O  
ATOM   9412  CB  TRP B  41     -31.014  45.830  44.905  1.00 25.88           C  
ATOM   9413  CG  TRP B  41     -29.560  46.226  44.790  1.00 26.70           C  
ATOM   9414  CD1 TRP B  41     -28.863  47.079  45.601  1.00 25.97           C  
ATOM   9415  CD2 TRP B  41     -28.649  45.823  43.756  1.00 27.27           C  
ATOM   9416  CE2 TRP B  41     -27.418  46.478  43.999  1.00 27.30           C  
ATOM   9417  CE3 TRP B  41     -28.759  44.974  42.643  1.00 26.72           C  
ATOM   9418  NE1 TRP B  41     -27.574  47.239  45.130  1.00 26.87           N  
ATOM   9419  CZ2 TRP B  41     -26.303  46.313  43.167  1.00 30.03           C  
ATOM   9420  CZ3 TRP B  41     -27.650  44.807  41.815  1.00 26.90           C  
ATOM   9421  CH2 TRP B  41     -26.436  45.477  42.084  1.00 28.84           C  
ATOM   9422  N   ASP B  42     -30.391  46.420  48.266  1.00 25.53           N  
ATOM   9423  CA  ASP B  42     -29.644  45.886  49.404  1.00 24.52           C  
ATOM   9424  C   ASP B  42     -30.619  45.356  50.459  1.00 25.02           C  
ATOM   9425  O   ASP B  42     -31.462  46.100  50.958  1.00 24.49           O  
ATOM   9426  CB  ASP B  42     -28.743  46.974  49.987  1.00 23.30           C  
ATOM   9427  CG  ASP B  42     -27.934  46.492  51.167  1.00 25.32           C  
ATOM   9428  OD1 ASP B  42     -28.489  46.424  52.284  1.00 22.31           O  
ATOM   9429  OD2 ASP B  42     -26.742  46.174  50.969  1.00 25.25           O1-
ATOM   9430  N   LYS B  43     -30.500  44.071  50.795  1.00 24.48           N  
ATOM   9431  CA  LYS B  43     -31.388  43.439  51.774  1.00 25.32           C  
ATOM   9432  C   LYS B  43     -31.518  44.204  53.091  1.00 24.61           C  
ATOM   9433  O   LYS B  43     -32.615  44.429  53.593  1.00 24.46           O  
ATOM   9434  CB  LYS B  43     -30.923  42.004  52.053  1.00 27.32           C  
ATOM   9435  CG  LYS B  43     -31.468  41.401  53.337  1.00 31.95           C  
ATOM   9436  CD  LYS B  43     -31.072  39.938  53.500  1.00 35.95           C  
ATOM   9437  CE  LYS B  43     -31.474  39.409  54.878  1.00 38.77           C  
ATOM   9438  NZ  LYS B  43     -31.620  37.914  54.888  1.00 40.58           N1+
ATOM   9439  N   TYR B  44     -30.385  44.601  53.650  1.00 24.62           N  
ATOM   9440  CA  TYR B  44     -30.381  45.326  54.908  1.00 24.25           C  
ATOM   9441  C   TYR B  44     -31.077  46.686  54.781  1.00 23.58           C  
ATOM   9442  O   TYR B  44     -31.817  47.091  55.669  1.00 20.80           O  
ATOM   9443  CB  TYR B  44     -28.944  45.502  55.380  1.00 23.80           C  
ATOM   9444  CG  TYR B  44     -28.228  44.197  55.676  1.00 25.60           C  
ATOM   9445  CD1 TYR B  44     -28.563  43.432  56.789  1.00 26.02           C  
ATOM   9446  CD2 TYR B  44     -27.181  43.756  54.865  1.00 25.11           C  
ATOM   9447  CE1 TYR B  44     -27.862  42.256  57.102  1.00 27.77           C  
ATOM   9448  CE2 TYR B  44     -26.473  42.581  55.166  1.00 27.76           C  
ATOM   9449  CZ  TYR B  44     -26.817  41.843  56.287  1.00 28.78           C  
ATOM   9450  OH  TYR B  44     -26.089  40.715  56.614  1.00 30.92           O  
ATOM   9451  N   ALA B  45     -30.840  47.390  53.679  1.00 23.81           N  
ATOM   9452  CA  ALA B  45     -31.484  48.687  53.480  1.00 23.31           C  
ATOM   9453  C   ALA B  45     -32.990  48.469  53.367  1.00 23.47           C  
ATOM   9454  O   ALA B  45     -33.782  49.224  53.933  1.00 21.64           O  
ATOM   9455  CB  ALA B  45     -30.953  49.359  52.217  1.00 23.14           C  
ATOM   9456  N   GLN B  46     -33.388  47.430  52.641  1.00 23.46           N  
ATOM   9457  CA  GLN B  46     -34.813  47.150  52.493  1.00 25.44           C  
ATOM   9458  C   GLN B  46     -35.426  46.900  53.868  1.00 24.44           C  
ATOM   9459  O   GLN B  46     -36.564  47.292  54.120  1.00 24.24           O  
ATOM   9460  CB  GLN B  46     -35.056  45.930  51.593  1.00 25.71           C  
ATOM   9461  CG  GLN B  46     -34.491  46.062  50.178  1.00 25.97           C  
ATOM   9462  CD  GLN B  46     -34.675  44.804  49.362  1.00 28.39           C  
ATOM   9463  NE2 GLN B  46     -34.869  44.958  48.053  1.00 28.63           N  
ATOM   9464  OE1 GLN B  46     -34.633  43.702  49.900  1.00 29.20           O  
ATOM   9465  N   GLU B  47     -34.667  46.260  54.754  1.00 23.47           N  
ATOM   9466  CA  GLU B  47     -35.152  45.966  56.099  1.00 23.51           C  
ATOM   9467  C   GLU B  47     -35.388  47.230  56.916  1.00 24.67           C  
ATOM   9468  O   GLU B  47     -36.423  47.352  57.568  1.00 24.68           O  
ATOM   9469  CB  GLU B  47     -34.174  45.039  56.849  1.00 24.53           C  
ATOM   9470  CG  GLU B  47     -34.134  43.606  56.311  1.00 26.40           C  
ATOM   9471  CD  GLU B  47     -33.074  42.746  56.980  1.00 29.91           C  
ATOM   9472  OE1 GLU B  47     -32.247  43.288  57.753  1.00 28.43           O  
ATOM   9473  OE2 GLU B  47     -33.060  41.522  56.724  1.00 31.51           O1-
ATOM   9474  N   VAL B  48     -34.436  48.164  56.883  1.00 23.68           N  
ATOM   9475  CA  VAL B  48     -34.584  49.408  57.639  1.00 25.15           C  
ATOM   9476  C   VAL B  48     -35.689  50.250  57.028  1.00 24.15           C  
ATOM   9477  O   VAL B  48     -36.493  50.858  57.736  1.00 23.53           O  
ATOM   9478  CB  VAL B  48     -33.319  50.286  57.611  1.00 26.60           C  
ATOM   9479  CG1 VAL B  48     -33.284  51.165  58.866  1.00 26.16           C  
ATOM   9480  CG2 VAL B  48     -32.083  49.438  57.486  1.00 31.84           C  
ATOM   9481  N   TYR B  49     -35.700  50.302  55.702  1.00 24.35           N  
ATOM   9482  CA  TYR B  49     -36.707  51.077  54.980  1.00 24.68           C  
ATOM   9483  C   TYR B  49     -38.104  50.600  55.389  1.00 25.65           C  
ATOM   9484  O   TYR B  49     -38.959  51.400  55.769  1.00 25.88           O  
ATOM   9485  CB  TYR B  49     -36.524  50.897  53.477  1.00 24.38           C  
ATOM   9486  CG  TYR B  49     -37.254  51.916  52.638  1.00 24.21           C  
ATOM   9487  CD1 TYR B  49     -36.658  53.134  52.317  1.00 23.73           C  
ATOM   9488  CD2 TYR B  49     -38.528  51.652  52.133  1.00 25.91           C  
ATOM   9489  CE1 TYR B  49     -37.311  54.062  51.503  1.00 25.22           C  
ATOM   9490  CE2 TYR B  49     -39.193  52.576  51.318  1.00 26.51           C  
ATOM   9491  CZ  TYR B  49     -38.573  53.778  51.005  1.00 25.65           C  
ATOM   9492  OH  TYR B  49     -39.197  54.688  50.180  1.00 27.28           O  
ATOM   9493  N   GLU B  50     -38.324  49.293  55.313  1.00 26.83           N  
ATOM   9494  CA  GLU B  50     -39.611  48.706  55.680  1.00 28.48           C  
ATOM   9495  C   GLU B  50     -39.931  48.981  57.154  1.00 28.76           C  
ATOM   9496  O   GLU B  50     -41.062  49.298  57.512  1.00 28.44           O  
ATOM   9497  CB  GLU B  50     -39.581  47.200  55.400  1.00 31.98           C  
ATOM   9498  CG  GLU B  50     -40.898  46.477  55.645  1.00 37.25           C  
ATOM   9499  CD  GLU B  50     -40.867  45.042  55.148  1.00 39.76           C  
ATOM   9500  OE1 GLU B  50     -41.167  44.798  53.959  1.00 41.82           O  
ATOM   9501  OE2 GLU B  50     -40.520  44.154  55.953  1.00 42.58           O1-
ATOM   9502  N   MET B  51     -38.921  48.879  58.007  1.00 27.97           N  
ATOM   9503  CA  MET B  51     -39.088  49.125  59.430  1.00 27.55           C  
ATOM   9504  C   MET B  51     -39.550  50.561  59.724  1.00 27.84           C  
ATOM   9505  O   MET B  51     -40.186  50.827  60.749  1.00 26.00           O  
ATOM   9506  CB  MET B  51     -37.762  48.827  60.141  1.00 29.46           C  
ATOM   9507  CG  MET B  51     -37.727  49.173  61.614  1.00 31.44           C  
ATOM   9508  SD  MET B  51     -36.382  48.328  62.516  1.00 38.84           S  
ATOM   9509  CE  MET B  51     -35.164  47.994  61.189  1.00 29.88           C  
ATOM   9510  N   ASN B  52     -39.250  51.482  58.812  1.00 25.19           N  
ATOM   9511  CA  ASN B  52     -39.617  52.882  58.997  1.00 25.68           C  
ATOM   9512  C   ASN B  52     -40.805  53.381  58.169  1.00 26.89           C  
ATOM   9513  O   ASN B  52     -41.502  54.306  58.588  1.00 27.61           O  
ATOM   9514  CB  ASN B  52     -38.404  53.775  58.702  1.00 26.54           C  
ATOM   9515  CG  ASN B  52     -37.422  53.833  59.857  1.00 24.85           C  
ATOM   9516  ND2 ASN B  52     -36.296  53.134  59.717  1.00 23.84           N  
ATOM   9517  OD1 ASN B  52     -37.677  54.489  60.872  1.00 24.26           O  
ATOM   9518  N   PHE B  53     -41.029  52.780  57.003  1.00 26.06           N  
ATOM   9519  CA  PHE B  53     -42.106  53.204  56.118  1.00 25.78           C  
ATOM   9520  C   PHE B  53     -43.190  52.157  55.864  1.00 27.01           C  
ATOM   9521  O   PHE B  53     -44.222  52.461  55.268  1.00 27.82           O  
ATOM   9522  CB  PHE B  53     -41.512  53.684  54.794  1.00 24.42           C  
ATOM   9523  CG  PHE B  53     -40.605  54.876  54.941  1.00 25.09           C  
ATOM   9524  CD1 PHE B  53     -41.121  56.119  55.301  1.00 25.99           C  
ATOM   9525  CD2 PHE B  53     -39.230  54.752  54.749  1.00 23.45           C  
ATOM   9526  CE1 PHE B  53     -40.283  57.221  55.470  1.00 25.78           C  
ATOM   9527  CE2 PHE B  53     -38.381  55.842  54.916  1.00 24.04           C  
ATOM   9528  CZ  PHE B  53     -38.903  57.081  55.277  1.00 24.83           C  
ATOM   9529  N   GLY B  54     -42.955  50.928  56.311  1.00 29.04           N  
ATOM   9530  CA  GLY B  54     -43.952  49.886  56.144  1.00 32.67           C  
ATOM   9531  C   GLY B  54     -43.945  49.117  54.839  1.00 34.53           C  
ATOM   9532  O   GLY B  54     -44.711  48.163  54.690  1.00 35.94           O  
ATOM   9533  N   GLU B  55     -43.094  49.513  53.896  1.00 34.12           N  
ATOM   9534  CA  GLU B  55     -43.016  48.837  52.604  1.00 36.21           C  
ATOM   9535  C   GLU B  55     -41.586  48.442  52.243  1.00 36.00           C  
ATOM   9536  O   GLU B  55     -40.622  49.094  52.657  1.00 34.03           O  
ATOM   9537  CB  GLU B  55     -43.569  49.741  51.490  1.00 37.76           C  
ATOM   9538  CG  GLU B  55     -42.839  51.079  51.360  1.00 41.66           C  
ATOM   9539  CD  GLU B  55     -43.418  51.977  50.272  1.00 44.49           C  
ATOM   9540  OE1 GLU B  55     -43.075  51.784  49.074  1.00 43.68           O  
ATOM   9541  OE2 GLU B  55     -44.226  52.879  50.622  1.00 45.41           O1-
ATOM   9542  N   LYS B  56     -41.470  47.365  51.471  1.00 34.80           N  
ATOM   9543  CA  LYS B  56     -40.182  46.874  51.002  1.00 35.42           C  
ATOM   9544  C   LYS B  56     -39.943  47.391  49.576  1.00 33.72           C  
ATOM   9545  O   LYS B  56     -40.743  47.141  48.670  1.00 34.44           O  
ATOM   9546  CB  LYS B  56     -40.184  45.345  50.993  1.00 37.25           C  
ATOM   9547  CG  LYS B  56     -39.033  44.729  50.229  1.00 39.52           C  
ATOM   9548  CD  LYS B  56     -39.278  43.247  49.952  1.00 42.45           C  
ATOM   9549  CE  LYS B  56     -38.077  42.629  49.250  1.00 43.91           C  
ATOM   9550  NZ  LYS B  56     -38.210  41.149  49.082  1.00 45.92           N1+
ATOM   9551  N   PRO B  57     -38.848  48.139  49.362  1.00 31.96           N  
ATOM   9552  CA  PRO B  57     -38.563  48.658  48.019  1.00 30.96           C  
ATOM   9553  C   PRO B  57     -38.398  47.507  47.027  1.00 30.16           C  
ATOM   9554  O   PRO B  57     -38.070  46.389  47.420  1.00 29.87           O  
ATOM   9555  CB  PRO B  57     -37.247  49.419  48.213  1.00 30.94           C  
ATOM   9556  CG  PRO B  57     -37.332  49.879  49.632  1.00 30.50           C  
ATOM   9557  CD  PRO B  57     -37.877  48.653  50.341  1.00 31.21           C  
ATOM   9558  N   GLU B  58     -38.636  47.778  45.748  1.00 30.18           N  
ATOM   9559  CA  GLU B  58     -38.469  46.753  44.723  1.00 29.09           C  
ATOM   9560  C   GLU B  58     -36.966  46.596  44.499  1.00 28.25           C  
ATOM   9561  O   GLU B  58     -36.194  47.518  44.784  1.00 26.52           O  
ATOM   9562  CB  GLU B  58     -39.177  47.174  43.430  1.00 28.47           C  
ATOM   9563  CG  GLU B  58     -38.944  46.232  42.265  1.00 29.58           C  
ATOM   9564  CD  GLU B  58     -40.013  46.341  41.202  1.00 31.27           C  
ATOM   9565  OE1 GLU B  58     -40.359  47.468  40.804  1.00 32.14           O  
ATOM   9566  OE2 GLU B  58     -40.508  45.289  40.760  1.00 34.28           O1-
ATOM   9567  N   GLY B  59     -36.554  45.437  43.991  1.00 28.60           N  
ATOM   9568  CA  GLY B  59     -35.142  45.161  43.778  1.00 29.50           C  
ATOM   9569  C   GLY B  59     -34.485  45.753  42.543  1.00 30.46           C  
ATOM   9570  O   GLY B  59     -35.050  46.636  41.896  1.00 31.77           O  
ATOM   9571  N   ASP B  60     -33.295  45.237  42.221  1.00 29.54           N  
ATOM   9572  CA  ASP B  60     -32.469  45.671  41.084  1.00 29.05           C  
ATOM   9573  C   ASP B  60     -33.192  46.467  40.006  1.00 30.32           C  
ATOM   9574  O   ASP B  60     -33.902  45.904  39.175  1.00 30.16           O  
ATOM   9575  CB  ASP B  60     -31.795  44.469  40.422  1.00 28.20           C  
ATOM   9576  CG  ASP B  60     -30.650  44.875  39.497  1.00 27.07           C  
ATOM   9577  OD1 ASP B  60     -30.543  46.069  39.135  1.00 25.39           O  
ATOM   9578  OD2 ASP B  60     -29.857  43.989  39.125  1.00 28.29           O1-
ATOM   9579  N   ILE B  61     -32.973  47.779  40.013  1.00 31.33           N  
ATOM   9580  CA  ILE B  61     -33.591  48.682  39.059  1.00 31.65           C  
ATOM   9581  C   ILE B  61     -33.213  48.343  37.618  1.00 33.81           C  
ATOM   9582  O   ILE B  61     -33.986  48.609  36.692  1.00 33.71           O  
ATOM   9583  CB  ILE B  61     -33.178  50.151  39.349  1.00 31.08           C  
ATOM   9584  CG1 ILE B  61     -34.021  51.113  38.507  1.00 30.91           C  
ATOM   9585  CG2 ILE B  61     -31.693  50.358  39.042  1.00 28.19           C  
ATOM   9586  CD1 ILE B  61     -35.445  51.252  38.985  1.00 32.45           C  
ATOM   9587  N   THR B  62     -32.034  47.755  37.418  1.00 34.43           N  
ATOM   9588  CA  THR B  62     -31.600  47.425  36.060  1.00 35.94           C  
ATOM   9589  C   THR B  62     -32.465  46.356  35.403  1.00 37.28           C  
ATOM   9590  O   THR B  62     -32.397  46.175  34.186  1.00 37.60           O  
ATOM   9591  CB  THR B  62     -30.126  46.949  36.006  1.00 34.23           C  
ATOM   9592  CG2 THR B  62     -29.193  48.020  36.553  1.00 33.80           C  
ATOM   9593  OG1 THR B  62     -29.980  45.740  36.761  1.00 34.54           O  
ATOM   9594  N   GLN B  63     -33.276  45.652  36.192  1.00 38.15           N  
ATOM   9595  CA  GLN B  63     -34.139  44.617  35.626  1.00 39.82           C  
ATOM   9596  C   GLN B  63     -35.624  44.911  35.831  1.00 39.36           C  
ATOM   9597  O   GLN B  63     -36.465  44.011  35.774  1.00 40.48           O  
ATOM   9598  CB  GLN B  63     -33.772  43.232  36.183  1.00 42.24           C  
ATOM   9599  CG  GLN B  63     -34.173  42.966  37.626  1.00 47.04           C  
ATOM   9600  CD  GLN B  63     -33.556  41.673  38.169  1.00 50.17           C  
ATOM   9601  NE2 GLN B  63     -32.753  41.004  37.334  1.00 50.07           N  
ATOM   9602  OE1 GLN B  63     -33.792  41.284  39.326  1.00 51.24           O  
ATOM   9603  N   VAL B  64     -35.941  46.179  36.063  1.00 38.29           N  
ATOM   9604  CA  VAL B  64     -37.321  46.601  36.245  1.00 37.03           C  
ATOM   9605  C   VAL B  64     -37.768  47.308  34.971  1.00 35.75           C  
ATOM   9606  O   VAL B  64     -37.077  48.189  34.467  1.00 34.91           O  
ATOM   9607  CB  VAL B  64     -37.464  47.580  37.432  1.00 36.95           C  
ATOM   9608  CG1 VAL B  64     -38.921  47.998  37.584  1.00 38.53           C  
ATOM   9609  CG2 VAL B  64     -36.983  46.920  38.709  1.00 36.20           C  
ATOM   9610  N   ASN B  65     -38.914  46.907  34.438  1.00 36.23           N  
ATOM   9611  CA  ASN B  65     -39.420  47.533  33.224  1.00 35.42           C  
ATOM   9612  C   ASN B  65     -39.965  48.914  33.575  1.00 34.61           C  
ATOM   9613  O   ASN B  65     -40.887  49.041  34.379  1.00 33.77           O  
ATOM   9614  CB  ASN B  65     -40.511  46.648  32.603  1.00 36.14           C  
ATOM   9615  CG  ASN B  65     -41.213  47.315  31.431  1.00 36.83           C  
ATOM   9616  ND2 ASN B  65     -42.433  46.874  31.147  1.00 40.22           N  
ATOM   9617  OD1 ASN B  65     -40.662  48.202  30.781  1.00 37.71           O  
ATOM   9618  N   GLU B  66     -39.388  49.950  32.971  1.00 35.09           N  
ATOM   9619  CA  GLU B  66     -39.806  51.325  33.242  1.00 37.18           C  
ATOM   9620  C   GLU B  66     -41.308  51.574  33.101  1.00 38.14           C  
ATOM   9621  O   GLU B  66     -41.867  52.412  33.811  1.00 38.16           O  
ATOM   9622  CB  GLU B  66     -39.046  52.297  32.334  1.00 37.74           C  
ATOM   9623  CG  GLU B  66     -39.214  51.988  30.867  1.00 38.69           C  
ATOM   9624  CD  GLU B  66     -38.069  51.173  30.293  1.00 40.00           C  
ATOM   9625  OE1 GLU B  66     -37.592  50.223  30.959  1.00 36.64           O  
ATOM   9626  OE2 GLU B  66     -37.659  51.484  29.156  1.00 40.74           O1-
ATOM   9627  N   LYS B  67     -41.965  50.852  32.197  1.00 38.56           N  
ATOM   9628  CA  LYS B  67     -43.406  51.012  31.992  1.00 39.03           C  
ATOM   9629  C   LYS B  67     -44.161  50.580  33.245  1.00 39.84           C  
ATOM   9630  O   LYS B  67     -45.312  50.958  33.461  1.00 38.73           O  
ATOM   9631  CB  LYS B  67     -43.868  50.168  30.796  1.00 40.31           C  
ATOM   9632  CG  LYS B  67     -43.260  50.601  29.468  1.00 41.98           C  
ATOM   9633  CD  LYS B  67     -43.782  49.787  28.291  1.00 42.59           C  
ATOM   9634  CE  LYS B  67     -43.202  50.318  26.986  1.00 44.06           C  
ATOM   9635  NZ  LYS B  67     -43.712  49.620  25.769  1.00 44.43           N1+
ATOM   9636  N   THR B  68     -43.490  49.782  34.069  1.00 39.56           N  
ATOM   9637  CA  THR B  68     -44.045  49.263  35.314  1.00 40.84           C  
ATOM   9638  C   THR B  68     -44.065  50.303  36.438  1.00 39.54           C  
ATOM   9639  O   THR B  68     -44.880  50.215  37.356  1.00 39.47           O  
ATOM   9640  CB  THR B  68     -43.234  48.021  35.763  1.00 42.51           C  
ATOM   9641  CG2 THR B  68     -43.582  47.612  37.174  1.00 44.19           C  
ATOM   9642  OG1 THR B  68     -43.509  46.937  34.866  1.00 44.74           O  
ATOM   9643  N   ILE B  69     -43.174  51.289  36.360  1.00 39.07           N  
ATOM   9644  CA  ILE B  69     -43.084  52.334  37.382  1.00 37.69           C  
ATOM   9645  C   ILE B  69     -44.329  53.244  37.379  1.00 37.32           C  
ATOM   9646  O   ILE B  69     -44.753  53.729  36.332  1.00 36.43           O  
ATOM   9647  CB  ILE B  69     -41.791  53.187  37.173  1.00 38.06           C  
ATOM   9648  CG1 ILE B  69     -40.551  52.393  37.592  1.00 38.52           C  
ATOM   9649  CG2 ILE B  69     -41.833  54.452  38.030  1.00 37.08           C  
ATOM   9650  CD1 ILE B  69     -40.417  51.023  36.977  1.00 40.85           C  
ATOM   9651  N   PRO B  70     -44.935  53.468  38.561  1.00 36.97           N  
ATOM   9652  CA  PRO B  70     -46.130  54.306  38.727  1.00 35.72           C  
ATOM   9653  C   PRO B  70     -45.909  55.731  38.251  1.00 35.66           C  
ATOM   9654  O   PRO B  70     -44.807  56.255  38.366  1.00 35.08           O  
ATOM   9655  CB  PRO B  70     -46.382  54.256  40.232  1.00 35.98           C  
ATOM   9656  CG  PRO B  70     -45.860  52.925  40.617  1.00 36.27           C  
ATOM   9657  CD  PRO B  70     -44.562  52.852  39.846  1.00 35.99           C  
ATOM   9658  N   ASP B  71     -46.960  56.354  37.715  1.00 35.45           N  
ATOM   9659  CA  ASP B  71     -46.863  57.732  37.247  1.00 34.76           C  
ATOM   9660  C   ASP B  71     -46.441  58.608  38.418  1.00 33.11           C  
ATOM   9661  O   ASP B  71     -46.858  58.373  39.555  1.00 33.08           O  
ATOM   9662  CB  ASP B  71     -48.214  58.230  36.722  1.00 37.05           C  
ATOM   9663  CG  ASP B  71     -48.730  57.416  35.552  1.00 40.44           C  
ATOM   9664  OD1 ASP B  71     -47.911  57.031  34.681  1.00 40.56           O  
ATOM   9665  OD2 ASP B  71     -49.960  57.176  35.498  1.00 40.24           O1-
ATOM   9666  N   HIS B  72     -45.635  59.626  38.144  1.00 31.51           N  
ATOM   9667  CA  HIS B  72     -45.166  60.505  39.203  1.00 29.85           C  
ATOM   9668  C   HIS B  72     -44.731  61.880  38.706  1.00 30.20           C  
ATOM   9669  O   HIS B  72     -44.438  62.068  37.530  1.00 31.09           O  
ATOM   9670  CB  HIS B  72     -44.006  59.833  39.934  1.00 28.23           C  
ATOM   9671  CG  HIS B  72     -42.884  59.426  39.033  1.00 24.74           C  
ATOM   9672  CD2 HIS B  72     -42.763  58.384  38.179  1.00 24.38           C  
ATOM   9673  ND1 HIS B  72     -41.704  60.130  38.945  1.00 25.97           N  
ATOM   9674  CE1 HIS B  72     -40.903  59.538  38.079  1.00 23.84           C  
ATOM   9675  NE2 HIS B  72     -41.522  58.475  37.597  1.00 25.70           N  
ATOM   9676  N   ASP B  73     -44.676  62.834  39.627  1.00 29.23           N  
ATOM   9677  CA  ASP B  73     -44.293  64.202  39.311  1.00 29.29           C  
ATOM   9678  C   ASP B  73     -42.821  64.490  39.538  1.00 29.13           C  
ATOM   9679  O   ASP B  73     -42.224  65.289  38.821  1.00 29.86           O  
ATOM   9680  CB  ASP B  73     -45.115  65.170  40.159  1.00 32.13           C  
ATOM   9681  CG  ASP B  73     -46.596  65.029  39.918  1.00 33.87           C  
ATOM   9682  OD1 ASP B  73     -47.037  65.353  38.795  1.00 34.78           O  
ATOM   9683  OD2 ASP B  73     -47.312  64.585  40.843  1.00 32.80           O1-
ATOM   9684  N   ILE B  74     -42.239  63.842  40.538  1.00 28.08           N  
ATOM   9685  CA  ILE B  74     -40.843  64.066  40.875  1.00 26.76           C  
ATOM   9686  C   ILE B  74     -40.106  62.755  41.042  1.00 25.77           C  
ATOM   9687  O   ILE B  74     -40.585  61.860  41.733  1.00 26.36           O  
ATOM   9688  CB  ILE B  74     -40.719  64.853  42.194  1.00 26.44           C  
ATOM   9689  CG1 ILE B  74     -41.492  66.168  42.093  1.00 25.32           C  
ATOM   9690  CG2 ILE B  74     -39.260  65.107  42.506  1.00 25.64           C  
ATOM   9691  CD1 ILE B  74     -41.544  66.974  43.388  1.00 26.55           C  
ATOM   9692  N   LEU B  75     -38.948  62.651  40.397  1.00 23.51           N  
ATOM   9693  CA  LEU B  75     -38.116  61.461  40.485  1.00 24.04           C  
ATOM   9694  C   LEU B  75     -36.911  61.831  41.344  1.00 22.82           C  
ATOM   9695  O   LEU B  75     -36.184  62.763  41.030  1.00 25.62           O  
ATOM   9696  CB  LEU B  75     -37.651  61.016  39.090  1.00 23.88           C  
ATOM   9697  CG  LEU B  75     -36.846  59.710  38.955  1.00 24.83           C  
ATOM   9698  CD1 LEU B  75     -36.894  59.226  37.516  1.00 24.01           C  
ATOM   9699  CD2 LEU B  75     -35.412  59.921  39.391  1.00 23.79           C  
ATOM   9700  N   CYS B  76     -36.717  61.101  42.436  1.00 25.58           N  
ATOM   9701  CA  CYS B  76     -35.596  61.355  43.330  1.00 24.84           C  
ATOM   9702  C   CYS B  76     -34.570  60.254  43.147  1.00 25.74           C  
ATOM   9703  O   CYS B  76     -34.931  59.096  42.928  1.00 26.13           O  
ATOM   9704  CB  CYS B  76     -36.064  61.352  44.785  1.00 25.60           C  
ATOM   9705  SG  CYS B  76     -37.155  62.702  45.202  1.00 27.37           S  
ATOM   9706  N   ALA B  77     -33.291  60.603  43.253  1.00 26.59           N  
ATOM   9707  CA  ALA B  77     -32.251  59.600  43.097  1.00 27.04           C  
ATOM   9708  C   ALA B  77     -30.859  60.016  43.525  1.00 26.79           C  
ATOM   9709  O   ALA B  77     -30.238  60.892  42.925  1.00 26.83           O  
ATOM   9710  CB  ALA B  77     -32.210  59.119  41.659  1.00 27.70           C  
ATOM   9711  N   GLY B  78     -30.384  59.398  44.597  1.00 24.75           N  
ATOM   9712  CA  GLY B  78     -29.031  59.652  45.040  1.00 23.86           C  
ATOM   9713  C   GLY B  78     -28.364  58.400  44.512  1.00 23.90           C  
ATOM   9714  O   GLY B  78     -28.253  57.410  45.229  1.00 22.95           O  
ATOM   9715  N   PHE B  79     -27.959  58.409  43.245  1.00 24.47           N  
ATOM   9716  CA  PHE B  79     -27.358  57.202  42.687  1.00 24.42           C  
ATOM   9717  C   PHE B  79     -25.952  56.885  43.210  1.00 23.01           C  
ATOM   9718  O   PHE B  79     -25.285  57.754  43.775  1.00 23.38           O  
ATOM   9719  CB  PHE B  79     -27.415  57.223  41.142  1.00 26.37           C  
ATOM   9720  CG  PHE B  79     -26.806  58.435  40.501  1.00 25.65           C  
ATOM   9721  CD1 PHE B  79     -27.495  59.644  40.457  1.00 27.18           C  
ATOM   9722  CD2 PHE B  79     -25.563  58.352  39.879  1.00 25.85           C  
ATOM   9723  CE1 PHE B  79     -26.957  60.749  39.799  1.00 25.27           C  
ATOM   9724  CE2 PHE B  79     -25.024  59.450  39.220  1.00 26.70           C  
ATOM   9725  CZ  PHE B  79     -25.724  60.650  39.179  1.00 26.05           C  
ATOM   9726  N   PRO B  80     -25.498  55.626  43.042  1.00 23.08           N  
ATOM   9727  CA  PRO B  80     -24.181  55.168  43.503  1.00 24.21           C  
ATOM   9728  C   PRO B  80     -23.047  56.119  43.161  1.00 24.34           C  
ATOM   9729  O   PRO B  80     -23.034  56.708  42.083  1.00 25.68           O  
ATOM   9730  CB  PRO B  80     -24.031  53.805  42.833  1.00 22.63           C  
ATOM   9731  CG  PRO B  80     -25.453  53.325  42.766  1.00 25.99           C  
ATOM   9732  CD  PRO B  80     -26.163  54.563  42.273  1.00 22.29           C  
ATOM   9733  N   CYS B  81     -22.099  56.251  44.090  1.00 23.26           N  
ATOM   9734  CA  CYS B  81     -20.976  57.159  43.920  1.00 25.21           C  
ATOM   9735  C   CYS B  81     -19.594  56.517  44.043  1.00 25.02           C  
ATOM   9736  O   CYS B  81     -18.587  57.219  43.937  1.00 25.30           O  
ATOM   9737  CB  CYS B  81     -21.057  58.272  44.961  1.00 27.54           C  
ATOM   9738  SG  CYS B  81     -20.460  57.715  46.596  1.00 32.59           S  
ATOM   9739  N   GLN B  82     -19.523  55.212  44.285  1.00 24.09           N  
ATOM   9740  CA  GLN B  82     -18.210  54.579  44.424  1.00 25.92           C  
ATOM   9741  C   GLN B  82     -17.341  54.869  43.200  1.00 27.50           C  
ATOM   9742  O   GLN B  82     -16.143  55.118  43.324  1.00 26.26           O  
ATOM   9743  CB  GLN B  82     -18.329  53.058  44.590  1.00 26.08           C  
ATOM   9744  CG  GLN B  82     -19.155  52.593  45.789  1.00 25.50           C  
ATOM   9745  CD  GLN B  82     -20.552  52.155  45.388  1.00 27.41           C  
ATOM   9746  NE2 GLN B  82     -21.125  52.829  44.401  1.00 24.40           N  
ATOM   9747  OE1 GLN B  82     -21.110  51.222  45.968  1.00 28.88           O  
ATOM   9748  N   ALA B  83     -17.964  54.856  42.028  1.00 28.11           N  
ATOM   9749  CA  ALA B  83     -17.259  55.077  40.772  1.00 30.33           C  
ATOM   9750  C   ALA B  83     -16.813  56.508  40.499  1.00 29.83           C  
ATOM   9751  O   ALA B  83     -16.047  56.730  39.571  1.00 30.72           O  
ATOM   9752  CB  ALA B  83     -18.112  54.573  39.605  1.00 28.97           C  
ATOM   9753  N   PHE B  84     -17.265  57.470  41.300  1.00 28.91           N  
ATOM   9754  CA  PHE B  84     -16.886  58.861  41.065  1.00 28.00           C  
ATOM   9755  C   PHE B  84     -16.268  59.570  42.255  1.00 28.02           C  
ATOM   9756  O   PHE B  84     -15.677  60.639  42.109  1.00 27.38           O  
ATOM   9757  CB  PHE B  84     -18.096  59.675  40.609  1.00 27.87           C  
ATOM   9758  CG  PHE B  84     -18.943  58.980  39.588  1.00 28.26           C  
ATOM   9759  CD1 PHE B  84     -20.039  58.221  39.978  1.00 28.08           C  
ATOM   9760  CD2 PHE B  84     -18.642  59.074  38.236  1.00 29.89           C  
ATOM   9761  CE1 PHE B  84     -20.827  57.563  39.037  1.00 29.53           C  
ATOM   9762  CE2 PHE B  84     -19.424  58.421  37.285  1.00 28.97           C  
ATOM   9763  CZ  PHE B  84     -20.516  57.664  37.686  1.00 29.49           C  
ATOM   9764  N   SER B  85     -16.403  58.985  43.439  1.00 28.19           N  
ATOM   9765  CA  SER B  85     -15.874  59.628  44.627  1.00 27.53           C  
ATOM   9766  C   SER B  85     -14.367  59.797  44.646  1.00 28.18           C  
ATOM   9767  O   SER B  85     -13.617  58.948  44.168  1.00 28.45           O  
ATOM   9768  CB  SER B  85     -16.294  58.871  45.884  1.00 27.27           C  
ATOM   9769  OG  SER B  85     -15.621  59.402  47.014  1.00 25.66           O  
ATOM   9770  N   ILE B  86     -13.942  60.908  45.234  1.00 28.80           N  
ATOM   9771  CA  ILE B  86     -12.537  61.233  45.386  1.00 29.43           C  
ATOM   9772  C   ILE B  86     -11.835  60.119  46.176  1.00 29.78           C  
ATOM   9773  O   ILE B  86     -10.626  59.929  46.070  1.00 27.86           O  
ATOM   9774  CB  ILE B  86     -12.389  62.576  46.130  1.00 30.72           C  
ATOM   9775  CG1 ILE B  86     -10.922  63.007  46.175  1.00 32.17           C  
ATOM   9776  CG2 ILE B  86     -12.956  62.456  47.540  1.00 32.06           C  
ATOM   9777  CD1 ILE B  86     -10.709  64.350  46.820  1.00 29.86           C  
ATOM   9778  N   SER B  87     -12.612  59.360  46.946  1.00 29.01           N  
ATOM   9779  CA  SER B  87     -12.061  58.288  47.761  1.00 28.59           C  
ATOM   9780  C   SER B  87     -11.881  56.946  47.043  1.00 28.72           C  
ATOM   9781  O   SER B  87     -11.232  56.043  47.568  1.00 28.10           O  
ATOM   9782  CB  SER B  87     -12.937  58.089  49.004  1.00 28.66           C  
ATOM   9783  OG  SER B  87     -12.343  57.185  49.912  1.00 29.94           O  
ATOM   9784  N   GLY B  88     -12.446  56.812  45.847  1.00 28.35           N  
ATOM   9785  CA  GLY B  88     -12.340  55.555  45.127  1.00 28.48           C  
ATOM   9786  C   GLY B  88     -11.367  55.504  43.957  1.00 29.17           C  
ATOM   9787  O   GLY B  88     -10.430  56.290  43.873  1.00 29.84           O  
ATOM   9788  N   LYS B  89     -11.608  54.567  43.046  1.00 29.69           N  
ATOM   9789  CA  LYS B  89     -10.765  54.373  41.869  1.00 30.38           C  
ATOM   9790  C   LYS B  89     -11.161  55.252  40.687  1.00 30.86           C  
ATOM   9791  O   LYS B  89     -10.475  55.269  39.664  1.00 29.94           O  
ATOM   9792  CB  LYS B  89     -10.805  52.909  41.438  1.00 31.71           C  
ATOM   9793  CG  LYS B  89     -10.064  51.973  42.365  1.00 35.29           C  
ATOM   9794  CD  LYS B  89     -10.308  50.530  41.954  1.00 38.54           C  
ATOM   9795  CE  LYS B  89      -9.504  49.557  42.795  1.00 40.04           C  
ATOM   9796  NZ  LYS B  89      -9.652  48.180  42.239  1.00 42.10           N1+
ATOM   9797  N   GLN B  90     -12.274  55.963  40.824  1.00 28.20           N  
ATOM   9798  CA  GLN B  90     -12.746  56.858  39.774  1.00 30.48           C  
ATOM   9799  C   GLN B  90     -12.923  56.230  38.392  1.00 30.39           C  
ATOM   9800  O   GLN B  90     -12.672  56.879  37.385  1.00 31.26           O  
ATOM   9801  CB  GLN B  90     -11.810  58.068  39.671  1.00 29.87           C  
ATOM   9802  CG  GLN B  90     -11.903  59.000  40.869  1.00 30.57           C  
ATOM   9803  CD  GLN B  90     -11.179  60.312  40.662  1.00 30.58           C  
ATOM   9804  NE2 GLN B  90     -11.857  61.268  40.037  1.00 30.01           N  
ATOM   9805  OE1 GLN B  90     -10.020  60.467  41.061  1.00 32.81           O  
ATOM   9806  N   LYS B  91     -13.368  54.980  38.339  1.00 32.03           N  
ATOM   9807  CA  LYS B  91     -13.577  54.308  37.063  1.00 32.62           C  
ATOM   9808  C   LYS B  91     -14.751  54.889  36.279  1.00 33.23           C  
ATOM   9809  O   LYS B  91     -14.886  54.636  35.083  1.00 32.34           O  
ATOM   9810  CB  LYS B  91     -13.811  52.819  37.284  1.00 35.23           C  
ATOM   9811  CG  LYS B  91     -12.592  52.074  37.771  1.00 38.20           C  
ATOM   9812  CD  LYS B  91     -11.468  52.164  36.761  1.00 41.95           C  
ATOM   9813  CE  LYS B  91     -10.303  51.260  37.141  1.00 44.10           C  
ATOM   9814  NZ  LYS B  91      -9.148  51.462  36.214  1.00 46.05           N1+
ATOM   9815  N   GLY B  92     -15.615  55.640  36.962  1.00 32.76           N  
ATOM   9816  CA  GLY B  92     -16.757  56.252  36.297  1.00 31.53           C  
ATOM   9817  C   GLY B  92     -17.734  55.292  35.640  1.00 32.16           C  
ATOM   9818  O   GLY B  92     -18.101  54.271  36.220  1.00 29.36           O  
ATOM   9819  N   PHE B  93     -18.158  55.619  34.420  1.00 32.92           N  
ATOM   9820  CA  PHE B  93     -19.108  54.787  33.684  1.00 33.77           C  
ATOM   9821  C   PHE B  93     -18.550  53.413  33.345  1.00 35.10           C  
ATOM   9822  O   PHE B  93     -19.297  52.508  32.961  1.00 34.63           O  
ATOM   9823  CB  PHE B  93     -19.559  55.495  32.395  1.00 34.72           C  
ATOM   9824  CG  PHE B  93     -20.228  56.821  32.629  1.00 33.46           C  
ATOM   9825  CD1 PHE B  93     -21.249  56.944  33.565  1.00 33.22           C  
ATOM   9826  CD2 PHE B  93     -19.843  57.949  31.906  1.00 34.58           C  
ATOM   9827  CE1 PHE B  93     -21.877  58.171  33.782  1.00 33.28           C  
ATOM   9828  CE2 PHE B  93     -20.462  59.183  32.111  1.00 34.79           C  
ATOM   9829  CZ  PHE B  93     -21.486  59.297  33.056  1.00 33.66           C  
ATOM   9830  N   GLU B  94     -17.239  53.252  33.491  1.00 36.26           N  
ATOM   9831  CA  GLU B  94     -16.597  51.971  33.196  1.00 39.44           C  
ATOM   9832  C   GLU B  94     -16.657  51.043  34.418  1.00 38.93           C  
ATOM   9833  O   GLU B  94     -16.214  49.892  34.360  1.00 38.42           O  
ATOM   9834  CB  GLU B  94     -15.140  52.206  32.787  1.00 43.27           C  
ATOM   9835  CG  GLU B  94     -14.967  53.389  31.844  1.00 49.32           C  
ATOM   9836  CD  GLU B  94     -13.550  53.943  31.854  1.00 54.15           C  
ATOM   9837  OE1 GLU B  94     -12.634  53.250  31.337  1.00 56.56           O  
ATOM   9838  OE2 GLU B  94     -13.352  55.071  32.382  1.00 55.34           O1-
ATOM   9839  N   ASP B  95     -17.208  51.544  35.522  1.00 36.98           N  
ATOM   9840  CA  ASP B  95     -17.328  50.752  36.747  1.00 35.12           C  
ATOM   9841  C   ASP B  95     -18.632  49.944  36.710  1.00 34.09           C  
ATOM   9842  O   ASP B  95     -19.626  50.391  36.141  1.00 31.57           O  
ATOM   9843  CB  ASP B  95     -17.303  51.691  37.963  1.00 36.00           C  
ATOM   9844  CG  ASP B  95     -17.295  50.950  39.291  1.00 36.97           C  
ATOM   9845  OD1 ASP B  95     -18.346  50.391  39.669  1.00 36.02           O  
ATOM   9846  OD2 ASP B  95     -16.234  50.930  39.955  1.00 38.21           O1-
ATOM   9847  N   SER B  96     -18.628  48.752  37.303  1.00 34.83           N  
ATOM   9848  CA  SER B  96     -19.828  47.915  37.333  1.00 35.30           C  
ATOM   9849  C   SER B  96     -20.990  48.580  38.081  1.00 36.02           C  
ATOM   9850  O   SER B  96     -22.113  48.062  38.079  1.00 37.02           O  
ATOM   9851  CB  SER B  96     -19.523  46.548  37.973  1.00 37.45           C  
ATOM   9852  OG  SER B  96     -18.911  46.663  39.253  1.00 37.47           O  
ATOM   9853  N   ARG B  97     -20.722  49.724  38.708  1.00 33.62           N  
ATOM   9854  CA  ARG B  97     -21.751  50.446  39.456  1.00 31.89           C  
ATOM   9855  C   ARG B  97     -21.814  51.919  39.065  1.00 29.43           C  
ATOM   9856  O   ARG B  97     -22.379  52.733  39.797  1.00 27.08           O  
ATOM   9857  CB  ARG B  97     -21.485  50.345  40.965  1.00 32.37           C  
ATOM   9858  CG  ARG B  97     -21.108  48.957  41.446  1.00 32.27           C  
ATOM   9859  CD  ARG B  97     -19.609  48.875  41.651  1.00 36.85           C  
ATOM   9860  NE  ARG B  97     -19.245  49.253  43.007  1.00 37.70           N  
ATOM   9861  CZ  ARG B  97     -18.037  49.650  43.388  1.00 37.91           C  
ATOM   9862  NH1 ARG B  97     -17.050  49.737  42.514  1.00 39.70           N1+
ATOM   9863  NH2 ARG B  97     -17.816  49.949  44.661  1.00 37.00           N  
ATOM   9864  N   GLY B  98     -21.242  52.262  37.912  1.00 29.12           N  
ATOM   9865  CA  GLY B  98     -21.240  53.653  37.482  1.00 27.56           C  
ATOM   9866  C   GLY B  98     -22.193  54.021  36.356  1.00 27.55           C  
ATOM   9867  O   GLY B  98     -22.218  55.173  35.921  1.00 27.96           O  
ATOM   9868  N   THR B  99     -22.985  53.061  35.888  1.00 27.74           N  
ATOM   9869  CA  THR B  99     -23.918  53.314  34.792  1.00 29.62           C  
ATOM   9870  C   THR B  99     -25.365  53.491  35.244  1.00 29.50           C  
ATOM   9871  O   THR B  99     -26.261  53.655  34.410  1.00 29.49           O  
ATOM   9872  CB  THR B  99     -23.880  52.170  33.745  1.00 29.64           C  
ATOM   9873  CG2 THR B  99     -22.478  51.999  33.189  1.00 30.29           C  
ATOM   9874  OG1 THR B  99     -24.298  50.945  34.357  1.00 29.85           O  
ATOM   9875  N   LEU B 100     -25.594  53.469  36.556  1.00 29.07           N  
ATOM   9876  CA  LEU B 100     -26.946  53.621  37.095  1.00 27.43           C  
ATOM   9877  C   LEU B 100     -27.661  54.891  36.627  1.00 27.70           C  
ATOM   9878  O   LEU B 100     -28.889  54.930  36.546  1.00 27.90           O  
ATOM   9879  CB  LEU B 100     -26.929  53.575  38.629  1.00 26.71           C  
ATOM   9880  CG  LEU B 100     -26.817  52.191  39.280  1.00 26.76           C  
ATOM   9881  CD1 LEU B 100     -27.963  51.300  38.803  1.00 24.81           C  
ATOM   9882  CD2 LEU B 100     -25.475  51.559  38.937  1.00 25.77           C  
ATOM   9883  N   PHE B 101     -26.905  55.937  36.323  1.00 27.35           N  
ATOM   9884  CA  PHE B 101     -27.530  57.157  35.857  1.00 29.23           C  
ATOM   9885  C   PHE B 101     -28.374  56.905  34.606  1.00 30.74           C  
ATOM   9886  O   PHE B 101     -29.458  57.474  34.444  1.00 30.25           O  
ATOM   9887  CB  PHE B 101     -26.484  58.222  35.542  1.00 29.79           C  
ATOM   9888  CG  PHE B 101     -27.030  59.352  34.737  1.00 29.98           C  
ATOM   9889  CD1 PHE B 101     -27.971  60.217  35.283  1.00 31.79           C  
ATOM   9890  CD2 PHE B 101     -26.672  59.504  33.403  1.00 31.42           C  
ATOM   9891  CE1 PHE B 101     -28.556  61.215  34.509  1.00 32.21           C  
ATOM   9892  CE2 PHE B 101     -27.251  60.499  32.618  1.00 32.45           C  
ATOM   9893  CZ  PHE B 101     -28.193  61.353  33.171  1.00 32.95           C  
ATOM   9894  N   PHE B 102     -27.874  56.052  33.718  1.00 30.50           N  
ATOM   9895  CA  PHE B 102     -28.593  55.762  32.484  1.00 32.14           C  
ATOM   9896  C   PHE B 102     -29.887  55.003  32.750  1.00 32.47           C  
ATOM   9897  O   PHE B 102     -30.801  55.005  31.925  1.00 34.70           O  
ATOM   9898  CB  PHE B 102     -27.663  55.023  31.515  1.00 31.55           C  
ATOM   9899  CG  PHE B 102     -26.400  55.791  31.219  1.00 31.89           C  
ATOM   9900  CD1 PHE B 102     -26.460  57.025  30.585  1.00 31.05           C  
ATOM   9901  CD2 PHE B 102     -25.162  55.326  31.654  1.00 33.46           C  
ATOM   9902  CE1 PHE B 102     -25.316  57.796  30.393  1.00 31.82           C  
ATOM   9903  CE2 PHE B 102     -23.996  56.092  31.466  1.00 34.71           C  
ATOM   9904  CZ  PHE B 102     -24.078  57.334  30.835  1.00 32.41           C  
ATOM   9905  N   ASP B 103     -29.983  54.362  33.910  1.00 32.91           N  
ATOM   9906  CA  ASP B 103     -31.217  53.664  34.251  1.00 31.55           C  
ATOM   9907  C   ASP B 103     -32.220  54.741  34.640  1.00 31.01           C  
ATOM   9908  O   ASP B 103     -33.425  54.588  34.420  1.00 31.11           O  
ATOM   9909  CB  ASP B 103     -30.990  52.678  35.398  1.00 33.33           C  
ATOM   9910  CG  ASP B 103     -30.196  51.452  34.957  1.00 34.09           C  
ATOM   9911  OD1 ASP B 103     -30.775  50.562  34.292  1.00 33.51           O  
ATOM   9912  OD2 ASP B 103     -28.986  51.384  35.268  1.00 33.10           O1-
ATOM   9913  N   ILE B 104     -31.716  55.838  35.206  1.00 28.78           N  
ATOM   9914  CA  ILE B 104     -32.567  56.964  35.587  1.00 28.94           C  
ATOM   9915  C   ILE B 104     -33.050  57.618  34.296  1.00 29.93           C  
ATOM   9916  O   ILE B 104     -34.235  57.918  34.143  1.00 28.83           O  
ATOM   9917  CB  ILE B 104     -31.788  58.030  36.395  1.00 28.66           C  
ATOM   9918  CG1 ILE B 104     -31.432  57.494  37.784  1.00 26.52           C  
ATOM   9919  CG2 ILE B 104     -32.612  59.306  36.524  1.00 27.66           C  
ATOM   9920  CD1 ILE B 104     -30.578  58.455  38.591  1.00 24.02           C  
ATOM   9921  N   ALA B 105     -32.112  57.825  33.371  1.00 30.08           N  
ATOM   9922  CA  ALA B 105     -32.410  58.450  32.086  1.00 32.38           C  
ATOM   9923  C   ALA B 105     -33.477  57.693  31.315  1.00 32.91           C  
ATOM   9924  O   ALA B 105     -34.339  58.304  30.681  1.00 34.08           O  
ATOM   9925  CB  ALA B 105     -31.134  58.550  31.238  1.00 32.18           C  
ATOM   9926  N   ARG B 106     -33.440  56.369  31.369  1.00 33.16           N  
ATOM   9927  CA  ARG B 106     -34.424  55.604  30.624  1.00 34.98           C  
ATOM   9928  C   ARG B 106     -35.768  55.519  31.343  1.00 35.05           C  
ATOM   9929  O   ARG B 106     -36.774  55.149  30.740  1.00 34.08           O  
ATOM   9930  CB  ARG B 106     -33.885  54.218  30.279  1.00 35.69           C  
ATOM   9931  CG  ARG B 106     -33.959  53.212  31.376  1.00 38.02           C  
ATOM   9932  CD  ARG B 106     -34.137  51.846  30.752  1.00 38.33           C  
ATOM   9933  NE  ARG B 106     -35.141  51.094  31.482  1.00 40.81           N  
ATOM   9934  CZ  ARG B 106     -34.917  50.461  32.626  1.00 38.94           C  
ATOM   9935  NH1 ARG B 106     -33.713  50.477  33.177  1.00 38.39           N1+
ATOM   9936  NH2 ARG B 106     -35.910  49.820  33.228  1.00 37.76           N  
ATOM   9937  N   ILE B 107     -35.784  55.855  32.632  1.00 33.65           N  
ATOM   9938  CA  ILE B 107     -37.034  55.872  33.382  1.00 33.13           C  
ATOM   9939  C   ILE B 107     -37.668  57.206  33.015  1.00 33.19           C  
ATOM   9940  O   ILE B 107     -38.863  57.291  32.728  1.00 33.67           O  
ATOM   9941  CB  ILE B 107     -36.814  55.855  34.913  1.00 34.87           C  
ATOM   9942  CG1 ILE B 107     -36.397  54.462  35.385  1.00 35.41           C  
ATOM   9943  CG2 ILE B 107     -38.081  56.308  35.618  1.00 33.23           C  
ATOM   9944  CD1 ILE B 107     -37.486  53.409  35.244  1.00 39.03           C  
ATOM   9945  N   VAL B 108     -36.849  58.250  33.022  1.00 33.11           N  
ATOM   9946  CA  VAL B 108     -37.320  59.588  32.687  1.00 34.11           C  
ATOM   9947  C   VAL B 108     -37.909  59.636  31.278  1.00 36.85           C  
ATOM   9948  O   VAL B 108     -38.924  60.291  31.038  1.00 37.35           O  
ATOM   9949  CB  VAL B 108     -36.170  60.611  32.792  1.00 33.20           C  
ATOM   9950  CG1 VAL B 108     -36.608  61.950  32.245  1.00 30.57           C  
ATOM   9951  CG2 VAL B 108     -35.731  60.753  34.248  1.00 31.36           C  
ATOM   9952  N   ARG B 109     -37.282  58.932  30.341  1.00 38.03           N  
ATOM   9953  CA  ARG B 109     -37.782  58.932  28.972  1.00 39.71           C  
ATOM   9954  C   ARG B 109     -39.206  58.375  28.928  1.00 39.67           C  
ATOM   9955  O   ARG B 109     -40.072  58.939  28.265  1.00 40.42           O  
ATOM   9956  CB  ARG B 109     -36.858  58.111  28.057  1.00 40.75           C  
ATOM   9957  CG  ARG B 109     -36.940  58.526  26.584  1.00 43.20           C  
ATOM   9958  CD  ARG B 109     -35.949  57.778  25.690  1.00 45.02           C  
ATOM   9959  NE  ARG B 109     -34.651  57.587  26.328  1.00 48.13           N  
ATOM   9960  CZ  ARG B 109     -34.263  56.444  26.897  1.00 50.33           C  
ATOM   9961  NH1 ARG B 109     -35.077  55.389  26.894  1.00 50.47           N1+
ATOM   9962  NH2 ARG B 109     -33.072  56.357  27.489  1.00 49.50           N  
ATOM   9963  N   GLU B 110     -39.456  57.291  29.653  1.00 38.94           N  
ATOM   9964  CA  GLU B 110     -40.777  56.669  29.671  1.00 40.57           C  
ATOM   9965  C   GLU B 110     -41.851  57.360  30.500  1.00 39.65           C  
ATOM   9966  O   GLU B 110     -42.987  57.512  30.033  1.00 39.69           O  
ATOM   9967  CB  GLU B 110     -40.676  55.214  30.134  1.00 42.20           C  
ATOM   9968  CG  GLU B 110     -40.588  54.232  28.986  1.00 48.23           C  
ATOM   9969  CD  GLU B 110     -41.941  53.932  28.372  1.00 49.40           C  
ATOM   9970  OE1 GLU B 110     -42.807  54.836  28.330  1.00 50.92           O  
ATOM   9971  OE2 GLU B 110     -42.136  52.780  27.920  1.00 51.87           O1-
ATOM   9972  N   LYS B 111     -41.507  57.778  31.718  1.00 36.57           N  
ATOM   9973  CA  LYS B 111     -42.480  58.408  32.605  1.00 35.34           C  
ATOM   9974  C   LYS B 111     -42.509  59.937  32.561  1.00 34.05           C  
ATOM   9975  O   LYS B 111     -43.451  60.555  33.049  1.00 34.44           O  
ATOM   9976  CB  LYS B 111     -42.242  57.939  34.046  1.00 34.98           C  
ATOM   9977  CG  LYS B 111     -42.231  56.427  34.215  1.00 34.26           C  
ATOM   9978  CD  LYS B 111     -43.558  55.782  33.812  1.00 35.00           C  
ATOM   9979  CE  LYS B 111     -44.718  56.257  34.681  1.00 34.75           C  
ATOM   9980  NZ  LYS B 111     -45.925  55.387  34.523  1.00 34.60           N1+
ATOM   9981  N   LYS B 112     -41.472  60.541  31.998  1.00 34.07           N  
ATOM   9982  CA  LYS B 112     -41.386  61.998  31.874  1.00 34.26           C  
ATOM   9983  C   LYS B 112     -41.989  62.815  33.024  1.00 34.48           C  
ATOM   9984  O   LYS B 112     -43.011  63.493  32.859  1.00 33.35           O  
ATOM   9985  CB  LYS B 112     -42.022  62.428  30.545  1.00 37.79           C  
ATOM   9986  CG  LYS B 112     -41.160  62.117  29.322  1.00 39.15           C  
ATOM   9987  CD  LYS B 112     -39.853  62.900  29.363  1.00 40.14           C  
ATOM   9988  CE  LYS B 112     -38.892  62.476  28.258  1.00 43.27           C  
ATOM   9989  NZ  LYS B 112     -39.417  62.761  26.875  1.00 45.56           N1+
ATOM   9990  N   PRO B 113     -41.360  62.767  34.210  1.00 32.90           N  
ATOM   9991  CA  PRO B 113     -41.858  63.516  35.370  1.00 31.54           C  
ATOM   9992  C   PRO B 113     -41.652  65.022  35.232  1.00 31.00           C  
ATOM   9993  O   PRO B 113     -40.864  65.480  34.403  1.00 31.86           O  
ATOM   9994  CB  PRO B 113     -41.042  62.940  36.530  1.00 31.95           C  
ATOM   9995  CG  PRO B 113     -39.734  62.602  35.874  1.00 31.89           C  
ATOM   9996  CD  PRO B 113     -40.185  61.953  34.574  1.00 32.25           C  
ATOM   9997  N   LYS B 114     -42.357  65.792  36.053  1.00 30.68           N  
ATOM   9998  CA  LYS B 114     -42.212  67.242  36.015  1.00 30.89           C  
ATOM   9999  C   LYS B 114     -40.798  67.633  36.457  1.00 30.70           C  
ATOM  10000  O   LYS B 114     -40.188  68.550  35.893  1.00 29.72           O  
ATOM  10001  CB  LYS B 114     -43.251  67.911  36.930  1.00 32.48           C  
ATOM  10002  CG  LYS B 114     -44.706  67.790  36.453  1.00 33.71           C  
ATOM  10003  CD  LYS B 114     -45.664  68.517  37.403  1.00 36.99           C  
ATOM  10004  CE  LYS B 114     -47.068  68.690  36.796  1.00 37.49           C  
ATOM  10005  NZ  LYS B 114     -47.746  67.386  36.472  1.00 41.15           N1+
ATOM  10006  N   VAL B 115     -40.271  66.925  37.456  1.00 30.34           N  
ATOM  10007  CA  VAL B 115     -38.938  67.222  37.975  1.00 29.25           C  
ATOM  10008  C   VAL B 115     -38.077  65.982  38.215  1.00 28.92           C  
ATOM  10009  O   VAL B 115     -38.584  64.913  38.561  1.00 28.29           O  
ATOM  10010  CB  VAL B 115     -39.032  67.996  39.311  1.00 30.17           C  
ATOM  10011  CG1 VAL B 115     -37.652  68.434  39.763  1.00 30.76           C  
ATOM  10012  CG2 VAL B 115     -39.951  69.199  39.156  1.00 31.53           C  
ATOM  10013  N   VAL B 116     -36.772  66.141  38.005  1.00 28.62           N  
ATOM  10014  CA  VAL B 116     -35.793  65.081  38.234  1.00 27.42           C  
ATOM  10015  C   VAL B 116     -34.858  65.676  39.294  1.00 26.50           C  
ATOM  10016  O   VAL B 116     -34.262  66.733  39.087  1.00 27.73           O  
ATOM  10017  CB  VAL B 116     -35.007  64.731  36.945  1.00 27.79           C  
ATOM  10018  CG1 VAL B 116     -33.896  63.751  37.262  1.00 28.44           C  
ATOM  10019  CG2 VAL B 116     -35.951  64.105  35.914  1.00 29.23           C  
ATOM  10020  N   PHE B 117     -34.756  64.993  40.427  1.00 26.23           N  
ATOM  10021  CA  PHE B 117     -33.967  65.448  41.567  1.00 26.15           C  
ATOM  10022  C   PHE B 117     -32.904  64.398  41.905  1.00 27.18           C  
ATOM  10023  O   PHE B 117     -33.216  63.356  42.474  1.00 27.75           O  
ATOM  10024  CB  PHE B 117     -34.937  65.659  42.744  1.00 26.61           C  
ATOM  10025  CG  PHE B 117     -34.339  66.330  43.958  1.00 26.53           C  
ATOM  10026  CD1 PHE B 117     -32.991  66.667  44.023  1.00 26.70           C  
ATOM  10027  CD2 PHE B 117     -35.150  66.604  45.066  1.00 27.94           C  
ATOM  10028  CE1 PHE B 117     -32.458  67.265  45.170  1.00 26.99           C  
ATOM  10029  CE2 PHE B 117     -34.629  67.196  46.214  1.00 26.43           C  
ATOM  10030  CZ  PHE B 117     -33.280  67.528  46.266  1.00 26.61           C  
ATOM  10031  N   MET B 118     -31.655  64.675  41.545  1.00 26.48           N  
ATOM  10032  CA  MET B 118     -30.563  63.737  41.794  1.00 26.33           C  
ATOM  10033  C   MET B 118     -29.479  64.276  42.720  1.00 25.65           C  
ATOM  10034  O   MET B 118     -29.332  65.485  42.895  1.00 23.69           O  
ATOM  10035  CB  MET B 118     -29.917  63.325  40.467  1.00 26.60           C  
ATOM  10036  CG  MET B 118     -30.878  62.660  39.478  1.00 27.83           C  
ATOM  10037  SD  MET B 118     -30.104  62.326  37.885  1.00 27.08           S  
ATOM  10038  CE  MET B 118     -30.140  63.960  37.171  1.00 26.39           C  
ATOM  10039  N   GLU B 119     -28.705  63.355  43.288  1.00 24.95           N  
ATOM  10040  CA  GLU B 119     -27.624  63.718  44.187  1.00 25.09           C  
ATOM  10041  C   GLU B 119     -26.436  62.780  44.022  1.00 24.44           C  
ATOM  10042  O   GLU B 119     -26.603  61.609  43.703  1.00 23.68           O  
ATOM  10043  CB  GLU B 119     -28.122  63.674  45.639  1.00 25.78           C  
ATOM  10044  CG  GLU B 119     -27.049  63.854  46.731  1.00 28.46           C  
ATOM  10045  CD  GLU B 119     -26.378  62.545  47.164  1.00 30.19           C  
ATOM  10046  OE1 GLU B 119     -26.919  61.456  46.865  1.00 30.61           O  
ATOM  10047  OE2 GLU B 119     -25.316  62.606  47.823  1.00 28.91           O1-
ATOM  10048  N   ASN B 120     -25.235  63.316  44.227  1.00 26.10           N  
ATOM  10049  CA  ASN B 120     -24.015  62.519  44.154  1.00 26.46           C  
ATOM  10050  C   ASN B 120     -22.885  63.301  44.821  1.00 27.28           C  
ATOM  10051  O   ASN B 120     -23.081  64.441  45.248  1.00 26.71           O  
ATOM  10052  CB  ASN B 120     -23.661  62.151  42.704  1.00 26.02           C  
ATOM  10053  CG  ASN B 120     -22.875  60.837  42.609  1.00 26.01           C  
ATOM  10054  ND2 ASN B 120     -23.539  59.781  42.155  1.00 26.69           N  
ATOM  10055  OD1 ASN B 120     -21.697  60.774  42.963  1.00 29.35           O  
ATOM  10056  N   VAL B 121     -21.707  62.695  44.920  1.00 26.94           N  
ATOM  10057  CA  VAL B 121     -20.596  63.348  45.590  1.00 26.01           C  
ATOM  10058  C   VAL B 121     -20.003  64.520  44.822  1.00 25.95           C  
ATOM  10059  O   VAL B 121     -20.218  64.655  43.617  1.00 26.55           O  
ATOM  10060  CB  VAL B 121     -19.503  62.310  45.958  1.00 27.15           C  
ATOM  10061  CG1 VAL B 121     -20.119  61.242  46.869  1.00 26.87           C  
ATOM  10062  CG2 VAL B 121     -18.934  61.659  44.711  1.00 25.88           C  
ATOM  10063  N   LYS B 122     -19.272  65.377  45.537  1.00 26.59           N  
ATOM  10064  CA  LYS B 122     -18.658  66.566  44.939  1.00 28.09           C  
ATOM  10065  C   LYS B 122     -17.765  66.277  43.740  1.00 28.41           C  
ATOM  10066  O   LYS B 122     -17.822  66.986  42.737  1.00 28.66           O  
ATOM  10067  CB  LYS B 122     -17.835  67.326  45.977  1.00 29.56           C  
ATOM  10068  CG  LYS B 122     -17.189  68.598  45.432  1.00 31.74           C  
ATOM  10069  CD  LYS B 122     -16.250  69.240  46.456  1.00 33.91           C  
ATOM  10070  CE  LYS B 122     -15.649  70.533  45.925  1.00 34.40           C  
ATOM  10071  NZ  LYS B 122     -14.698  71.139  46.898  1.00 37.35           N1+
ATOM  10072  N   ASN B 123     -16.944  65.238  43.836  1.00 28.43           N  
ATOM  10073  CA  ASN B 123     -16.038  64.911  42.748  1.00 29.04           C  
ATOM  10074  C   ASN B 123     -16.749  64.587  41.438  1.00 30.53           C  
ATOM  10075  O   ASN B 123     -16.135  64.641  40.368  1.00 31.12           O  
ATOM  10076  CB  ASN B 123     -15.126  63.751  43.136  1.00 28.51           C  
ATOM  10077  CG  ASN B 123     -13.934  63.630  42.207  1.00 30.90           C  
ATOM  10078  ND2 ASN B 123     -13.089  64.652  42.205  1.00 31.06           N  
ATOM  10079  OD1 ASN B 123     -13.782  62.641  41.489  1.00 29.12           O  
ATOM  10080  N   PHE B 124     -18.036  64.257  41.514  1.00 30.19           N  
ATOM  10081  CA  PHE B 124     -18.809  63.937  40.317  1.00 30.75           C  
ATOM  10082  C   PHE B 124     -18.720  65.137  39.373  1.00 32.14           C  
ATOM  10083  O   PHE B 124     -18.649  64.988  38.151  1.00 31.66           O  
ATOM  10084  CB  PHE B 124     -20.273  63.691  40.685  1.00 30.61           C  
ATOM  10085  CG  PHE B 124     -21.088  63.074  39.581  1.00 29.60           C  
ATOM  10086  CD1 PHE B 124     -21.130  61.694  39.416  1.00 28.81           C  
ATOM  10087  CD2 PHE B 124     -21.818  63.873  38.708  1.00 29.74           C  
ATOM  10088  CE1 PHE B 124     -21.891  61.117  38.404  1.00 27.96           C  
ATOM  10089  CE2 PHE B 124     -22.582  63.302  37.686  1.00 29.03           C  
ATOM  10090  CZ  PHE B 124     -22.618  61.918  37.539  1.00 29.15           C  
ATOM  10091  N   ALA B 125     -18.711  66.325  39.962  1.00 32.88           N  
ATOM  10092  CA  ALA B 125     -18.651  67.566  39.208  1.00 33.88           C  
ATOM  10093  C   ALA B 125     -17.407  67.717  38.339  1.00 35.00           C  
ATOM  10094  O   ALA B 125     -17.488  68.276  37.250  1.00 37.30           O  
ATOM  10095  CB  ALA B 125     -18.760  68.745  40.155  1.00 33.54           C  
ATOM  10096  N   SER B 126     -16.262  67.219  38.802  1.00 35.38           N  
ATOM  10097  CA  SER B 126     -15.026  67.349  38.036  1.00 35.80           C  
ATOM  10098  C   SER B 126     -14.495  66.054  37.447  1.00 35.09           C  
ATOM  10099  O   SER B 126     -13.581  66.075  36.616  1.00 35.21           O  
ATOM  10100  CB  SER B 126     -13.935  67.989  38.903  1.00 37.90           C  
ATOM  10101  OG  SER B 126     -13.525  67.112  39.939  1.00 40.98           O  
ATOM  10102  N   HIS B 127     -15.076  64.928  37.855  1.00 33.18           N  
ATOM  10103  CA  HIS B 127     -14.647  63.620  37.377  1.00 32.65           C  
ATOM  10104  C   HIS B 127     -14.423  63.563  35.866  1.00 33.59           C  
ATOM  10105  O   HIS B 127     -15.259  64.019  35.076  1.00 32.57           O  
ATOM  10106  CB  HIS B 127     -15.668  62.549  37.768  1.00 31.45           C  
ATOM  10107  CG  HIS B 127     -15.352  61.189  37.225  1.00 31.64           C  
ATOM  10108  CD2 HIS B 127     -15.916  60.483  36.217  1.00 30.62           C  
ATOM  10109  ND1 HIS B 127     -14.328  60.407  37.713  1.00 32.06           N  
ATOM  10110  CE1 HIS B 127     -14.273  59.278  37.027  1.00 32.97           C  
ATOM  10111  NE2 HIS B 127     -15.226  59.300  36.112  1.00 33.37           N  
ATOM  10112  N   ASP B 128     -13.294  62.986  35.478  1.00 34.21           N  
ATOM  10113  CA  ASP B 128     -12.949  62.841  34.068  1.00 35.41           C  
ATOM  10114  C   ASP B 128     -13.020  64.170  33.327  1.00 35.64           C  
ATOM  10115  O   ASP B 128     -13.736  64.312  32.333  1.00 35.97           O  
ATOM  10116  CB  ASP B 128     -13.868  61.811  33.405  1.00 34.49           C  
ATOM  10117  CG  ASP B 128     -13.417  61.442  31.997  1.00 35.57           C  
ATOM  10118  OD1 ASP B 128     -12.190  61.352  31.768  1.00 35.64           O  
ATOM  10119  OD2 ASP B 128     -14.284  61.219  31.125  1.00 33.32           O1-
ATOM  10120  N   ASN B 129     -12.273  65.141  33.839  1.00 36.62           N  
ATOM  10121  CA  ASN B 129     -12.179  66.471  33.253  1.00 37.23           C  
ATOM  10122  C   ASN B 129     -13.522  67.143  33.040  1.00 37.63           C  
ATOM  10123  O   ASN B 129     -13.657  68.038  32.198  1.00 37.61           O  
ATOM  10124  CB  ASN B 129     -11.406  66.393  31.933  1.00 39.53           C  
ATOM  10125  CG  ASN B 129     -10.077  65.667  32.083  1.00 41.68           C  
ATOM  10126  ND2 ASN B 129      -9.122  66.312  32.754  1.00 40.29           N  
ATOM  10127  OD1 ASN B 129      -9.915  64.533  31.619  1.00 43.33           O  
ATOM  10128  N   GLY B 130     -14.515  66.718  33.815  1.00 36.61           N  
ATOM  10129  CA  GLY B 130     -15.839  67.304  33.709  1.00 34.78           C  
ATOM  10130  C   GLY B 130     -16.703  66.670  32.639  1.00 33.08           C  
ATOM  10131  O   GLY B 130     -17.818  67.120  32.401  1.00 32.30           O  
ATOM  10132  N   ASN B 131     -16.197  65.621  31.995  1.00 33.83           N  
ATOM  10133  CA  ASN B 131     -16.959  64.955  30.945  1.00 34.94           C  
ATOM  10134  C   ASN B 131     -18.155  64.158  31.460  1.00 35.67           C  
ATOM  10135  O   ASN B 131     -19.141  63.988  30.742  1.00 35.48           O  
ATOM  10136  CB  ASN B 131     -16.061  64.022  30.121  1.00 36.95           C  
ATOM  10137  CG  ASN B 131     -15.057  64.776  29.264  1.00 38.65           C  
ATOM  10138  ND2 ASN B 131     -13.926  64.134  28.969  1.00 38.96           N  
ATOM  10139  OD1 ASN B 131     -15.298  65.918  28.857  1.00 39.03           O  
ATOM  10140  N   THR B 132     -18.097  63.669  32.695  1.00 35.57           N  
ATOM  10141  CA  THR B 132     -19.223  62.888  33.192  1.00 35.55           C  
ATOM  10142  C   THR B 132     -20.417  63.758  33.536  1.00 34.92           C  
ATOM  10143  O   THR B 132     -21.567  63.363  33.305  1.00 35.03           O  
ATOM  10144  CB  THR B 132     -18.835  62.039  34.408  1.00 37.16           C  
ATOM  10145  CG2 THR B 132     -17.754  61.059  34.025  1.00 34.15           C  
ATOM  10146  OG1 THR B 132     -18.359  62.885  35.454  1.00 39.91           O  
ATOM  10147  N   LEU B 133     -20.155  64.943  34.076  1.00 33.91           N  
ATOM  10148  CA  LEU B 133     -21.246  65.841  34.418  1.00 34.01           C  
ATOM  10149  C   LEU B 133     -21.895  66.323  33.128  1.00 34.85           C  
ATOM  10150  O   LEU B 133     -23.104  66.538  33.072  1.00 34.34           O  
ATOM  10151  CB  LEU B 133     -20.741  67.043  35.209  1.00 32.62           C  
ATOM  10152  CG  LEU B 133     -21.837  68.024  35.648  1.00 32.85           C  
ATOM  10153  CD1 LEU B 133     -22.768  67.346  36.660  1.00 31.49           C  
ATOM  10154  CD2 LEU B 133     -21.200  69.259  36.259  1.00 31.79           C  
ATOM  10155  N   GLU B 134     -21.088  66.480  32.081  1.00 36.18           N  
ATOM  10156  CA  GLU B 134     -21.611  66.944  30.800  1.00 36.35           C  
ATOM  10157  C   GLU B 134     -22.471  65.881  30.127  1.00 34.09           C  
ATOM  10158  O   GLU B 134     -23.460  66.209  29.468  1.00 35.22           O  
ATOM  10159  CB  GLU B 134     -20.467  67.378  29.887  1.00 40.24           C  
ATOM  10160  CG  GLU B 134     -20.893  68.402  28.848  1.00 45.28           C  
ATOM  10161  CD  GLU B 134     -19.723  69.206  28.300  1.00 50.79           C  
ATOM  10162  OE1 GLU B 134     -18.853  68.604  27.617  1.00 51.10           O  
ATOM  10163  OE2 GLU B 134     -19.673  70.443  28.555  1.00 52.62           O1-
ATOM  10164  N   VAL B 135     -22.110  64.612  30.291  1.00 31.96           N  
ATOM  10165  CA  VAL B 135     -22.899  63.543  29.704  1.00 32.56           C  
ATOM  10166  C   VAL B 135     -24.286  63.570  30.332  1.00 32.40           C  
ATOM  10167  O   VAL B 135     -25.286  63.365  29.646  1.00 31.98           O  
ATOM  10168  CB  VAL B 135     -22.269  62.147  29.941  1.00 33.28           C  
ATOM  10169  CG1 VAL B 135     -23.276  61.056  29.610  1.00 32.29           C  
ATOM  10170  CG2 VAL B 135     -21.032  61.983  29.065  1.00 33.83           C  
ATOM  10171  N   VAL B 136     -24.342  63.830  31.636  1.00 31.55           N  
ATOM  10172  CA  VAL B 136     -25.618  63.895  32.347  1.00 30.26           C  
ATOM  10173  C   VAL B 136     -26.399  65.142  31.899  1.00 30.43           C  
ATOM  10174  O   VAL B 136     -27.609  65.078  31.684  1.00 30.55           O  
ATOM  10175  CB  VAL B 136     -25.399  63.941  33.891  1.00 29.60           C  
ATOM  10176  CG1 VAL B 136     -26.731  64.096  34.612  1.00 27.63           C  
ATOM  10177  CG2 VAL B 136     -24.695  62.668  34.354  1.00 28.60           C  
ATOM  10178  N   LYS B 137     -25.704  66.264  31.749  1.00 31.18           N  
ATOM  10179  CA  LYS B 137     -26.340  67.508  31.319  1.00 33.00           C  
ATOM  10180  C   LYS B 137     -26.975  67.340  29.943  1.00 34.72           C  
ATOM  10181  O   LYS B 137     -28.142  67.694  29.733  1.00 34.71           O  
ATOM  10182  CB  LYS B 137     -25.317  68.648  31.242  1.00 34.37           C  
ATOM  10183  CG  LYS B 137     -25.929  69.999  30.883  1.00 37.05           C  
ATOM  10184  CD  LYS B 137     -24.861  71.069  30.691  1.00 39.89           C  
ATOM  10185  CE  LYS B 137     -25.483  72.451  30.518  1.00 41.35           C  
ATOM  10186  NZ  LYS B 137     -26.556  72.486  29.467  1.00 41.93           N1+
ATOM  10187  N   ASN B 138     -26.198  66.809  29.004  1.00 34.67           N  
ATOM  10188  CA  ASN B 138     -26.689  66.610  27.646  1.00 35.40           C  
ATOM  10189  C   ASN B 138     -27.816  65.591  27.600  1.00 35.58           C  
ATOM  10190  O   ASN B 138     -28.807  65.782  26.888  1.00 35.56           O  
ATOM  10191  CB  ASN B 138     -25.542  66.172  26.728  1.00 35.07           C  
ATOM  10192  CG  ASN B 138     -24.455  67.221  26.627  1.00 35.19           C  
ATOM  10193  ND2 ASN B 138     -23.207  66.778  26.462  1.00 35.22           N  
ATOM  10194  OD1 ASN B 138     -24.736  68.423  26.690  1.00 34.15           O  
ATOM  10195  N   THR B 139     -27.665  64.517  28.371  1.00 34.64           N  
ATOM  10196  CA  THR B 139     -28.672  63.468  28.427  1.00 34.82           C  
ATOM  10197  C   THR B 139     -30.007  64.048  28.884  1.00 35.09           C  
ATOM  10198  O   THR B 139     -31.044  63.739  28.301  1.00 34.66           O  
ATOM  10199  CB  THR B 139     -28.240  62.326  29.375  1.00 34.48           C  
ATOM  10200  CG2 THR B 139     -29.242  61.179  29.337  1.00 36.19           C  
ATOM  10201  OG1 THR B 139     -26.967  61.822  28.955  1.00 35.03           O  
ATOM  10202  N   MET B 140     -29.987  64.892  29.915  1.00 35.58           N  
ATOM  10203  CA  MET B 140     -31.226  65.511  30.400  1.00 36.49           C  
ATOM  10204  C   MET B 140     -31.688  66.587  29.421  1.00 37.56           C  
ATOM  10205  O   MET B 140     -32.864  66.635  29.065  1.00 36.99           O  
ATOM  10206  CB  MET B 140     -31.034  66.152  31.777  1.00 37.25           C  
ATOM  10207  CG  MET B 140     -31.924  65.558  32.859  1.00 39.23           C  
ATOM  10208  SD  MET B 140     -31.623  63.799  33.032  1.00 35.91           S  
ATOM  10209  CE  MET B 140     -29.874  63.855  32.947  1.00 40.79           C  
ATOM  10210  N   ASN B 141     -30.768  67.458  29.005  1.00 38.02           N  
ATOM  10211  CA  ASN B 141     -31.127  68.513  28.052  1.00 39.01           C  
ATOM  10212  C   ASN B 141     -31.804  67.885  26.833  1.00 39.90           C  
ATOM  10213  O   ASN B 141     -32.725  68.460  26.254  1.00 40.60           O  
ATOM  10214  CB  ASN B 141     -29.889  69.287  27.602  1.00 38.56           C  
ATOM  10215  CG  ASN B 141     -29.432  70.309  28.617  1.00 39.14           C  
ATOM  10216  ND2 ASN B 141     -28.307  70.944  28.336  1.00 39.35           N  
ATOM  10217  OD1 ASN B 141     -30.079  70.534  29.641  1.00 40.92           O  
ATOM  10218  N   GLU B 142     -31.354  66.690  26.465  1.00 41.03           N  
ATOM  10219  CA  GLU B 142     -31.901  65.983  25.318  1.00 43.19           C  
ATOM  10220  C   GLU B 142     -33.172  65.195  25.581  1.00 42.30           C  
ATOM  10221  O   GLU B 142     -33.864  64.800  24.638  1.00 42.04           O  
ATOM  10222  CB  GLU B 142     -30.823  65.094  24.704  1.00 45.52           C  
ATOM  10223  CG  GLU B 142     -29.879  65.908  23.825  1.00 49.68           C  
ATOM  10224  CD  GLU B 142     -28.513  65.286  23.689  1.00 52.59           C  
ATOM  10225  OE1 GLU B 142     -28.446  64.075  23.355  1.00 54.56           O  
ATOM  10226  OE2 GLU B 142     -27.509  66.010  23.915  1.00 54.08           O1-
ATOM  10227  N   LEU B 143     -33.486  64.953  26.850  1.00 40.70           N  
ATOM  10228  CA  LEU B 143     -34.724  64.255  27.187  1.00 39.31           C  
ATOM  10229  C   LEU B 143     -35.744  65.382  27.297  1.00 37.66           C  
ATOM  10230  O   LEU B 143     -36.904  65.162  27.640  1.00 37.36           O  
ATOM  10231  CB  LEU B 143     -34.603  63.522  28.533  1.00 38.62           C  
ATOM  10232  CG  LEU B 143     -33.780  62.230  28.608  1.00 38.55           C  
ATOM  10233  CD1 LEU B 143     -33.588  61.828  30.071  1.00 38.01           C  
ATOM  10234  CD2 LEU B 143     -34.486  61.123  27.844  1.00 37.68           C  
ATOM  10235  N   ASP B 144     -35.262  66.593  27.014  1.00 37.40           N  
ATOM  10236  CA  ASP B 144     -36.035  67.833  27.043  1.00 37.21           C  
ATOM  10237  C   ASP B 144     -36.230  68.451  28.434  1.00 36.07           C  
ATOM  10238  O   ASP B 144     -37.329  68.898  28.778  1.00 35.65           O  
ATOM  10239  CB  ASP B 144     -37.398  67.635  26.364  1.00 40.18           C  
ATOM  10240  CG  ASP B 144     -38.026  68.955  25.941  1.00 42.85           C  
ATOM  10241  OD1 ASP B 144     -37.320  69.786  25.310  1.00 42.56           O  
ATOM  10242  OD2 ASP B 144     -39.223  69.167  26.234  1.00 45.86           O1-
ATOM  10243  N   TYR B 145     -35.152  68.490  29.215  1.00 34.49           N  
ATOM  10244  CA  TYR B 145     -35.180  69.059  30.562  1.00 33.51           C  
ATOM  10245  C   TYR B 145     -34.113  70.133  30.735  1.00 32.63           C  
ATOM  10246  O   TYR B 145     -33.106  70.126  30.035  1.00 32.87           O  
ATOM  10247  CB  TYR B 145     -34.929  67.976  31.622  1.00 32.67           C  
ATOM  10248  CG  TYR B 145     -36.084  67.029  31.873  1.00 31.54           C  
ATOM  10249  CD1 TYR B 145     -36.385  66.002  30.978  1.00 30.40           C  
ATOM  10250  CD2 TYR B 145     -36.877  67.164  33.013  1.00 31.36           C  
ATOM  10251  CE1 TYR B 145     -37.451  65.132  31.213  1.00 29.84           C  
ATOM  10252  CE2 TYR B 145     -37.935  66.309  33.258  1.00 30.47           C  
ATOM  10253  CZ  TYR B 145     -38.222  65.297  32.360  1.00 31.59           C  
ATOM  10254  OH  TYR B 145     -39.294  64.468  32.604  1.00 30.97           O  
ATOM  10255  N   SER B 146     -34.345  71.054  31.671  1.00 33.17           N  
ATOM  10256  CA  SER B 146     -33.368  72.095  31.970  1.00 33.85           C  
ATOM  10257  C   SER B 146     -32.408  71.400  32.933  1.00 33.50           C  
ATOM  10258  O   SER B 146     -32.726  70.332  33.447  1.00 32.96           O  
ATOM  10259  CB  SER B 146     -34.020  73.309  32.650  1.00 34.33           C  
ATOM  10260  OG  SER B 146     -34.295  73.075  34.021  1.00 35.89           O  
ATOM  10261  N   PHE B 147     -31.240  71.982  33.170  1.00 33.87           N  
ATOM  10262  CA  PHE B 147     -30.268  71.351  34.054  1.00 33.88           C  
ATOM  10263  C   PHE B 147     -29.655  72.321  35.043  1.00 33.79           C  
ATOM  10264  O   PHE B 147     -28.806  73.140  34.689  1.00 35.26           O  
ATOM  10265  CB  PHE B 147     -29.158  70.711  33.225  1.00 34.02           C  
ATOM  10266  CG  PHE B 147     -28.261  69.789  34.007  1.00 35.07           C  
ATOM  10267  CD1 PHE B 147     -28.727  68.556  34.446  1.00 34.74           C  
ATOM  10268  CD2 PHE B 147     -26.942  70.140  34.266  1.00 32.40           C  
ATOM  10269  CE1 PHE B 147     -27.884  67.677  35.133  1.00 35.31           C  
ATOM  10270  CE2 PHE B 147     -26.100  69.279  34.946  1.00 34.45           C  
ATOM  10271  CZ  PHE B 147     -26.570  68.038  35.381  1.00 33.98           C  
ATOM  10272  N   HIS B 148     -30.101  72.223  36.290  1.00 32.92           N  
ATOM  10273  CA  HIS B 148     -29.605  73.058  37.370  1.00 31.69           C  
ATOM  10274  C   HIS B 148     -28.727  72.174  38.242  1.00 32.32           C  
ATOM  10275  O   HIS B 148     -29.210  71.216  38.847  1.00 31.96           O  
ATOM  10276  CB  HIS B 148     -30.776  73.587  38.195  1.00 33.04           C  
ATOM  10277  CG  HIS B 148     -31.705  74.465  37.420  1.00 33.68           C  
ATOM  10278  CD2 HIS B 148     -32.918  74.215  36.870  1.00 32.93           C  
ATOM  10279  ND1 HIS B 148     -31.407  75.777  37.117  1.00 35.41           N  
ATOM  10280  CE1 HIS B 148     -32.400  76.297  36.414  1.00 34.94           C  
ATOM  10281  NE2 HIS B 148     -33.329  75.369  36.252  1.00 33.45           N  
ATOM  10282  N   ALA B 149     -27.436  72.479  38.301  1.00 30.89           N  
ATOM  10283  CA  ALA B 149     -26.525  71.677  39.106  1.00 30.59           C  
ATOM  10284  C   ALA B 149     -25.650  72.554  39.978  1.00 30.09           C  
ATOM  10285  O   ALA B 149     -25.078  73.539  39.518  1.00 30.49           O  
ATOM  10286  CB  ALA B 149     -25.660  70.805  38.200  1.00 29.14           C  
ATOM  10287  N   LYS B 150     -25.561  72.210  41.256  1.00 30.02           N  
ATOM  10288  CA  LYS B 150     -24.725  72.977  42.163  1.00 29.64           C  
ATOM  10289  C   LYS B 150     -24.232  72.135  43.330  1.00 28.36           C  
ATOM  10290  O   LYS B 150     -24.902  71.192  43.766  1.00 28.27           O  
ATOM  10291  CB  LYS B 150     -25.478  74.193  42.702  1.00 30.23           C  
ATOM  10292  CG  LYS B 150     -24.544  75.186  43.367  1.00 32.70           C  
ATOM  10293  CD  LYS B 150     -25.256  76.437  43.841  1.00 34.00           C  
ATOM  10294  CE  LYS B 150     -24.237  77.537  44.116  1.00 36.14           C  
ATOM  10295  NZ  LYS B 150     -24.854  78.698  44.804  1.00 39.19           N1+
ATOM  10296  N   VAL B 151     -23.045  72.477  43.818  1.00 28.24           N  
ATOM  10297  CA  VAL B 151     -22.452  71.786  44.947  1.00 27.43           C  
ATOM  10298  C   VAL B 151     -22.768  72.557  46.222  1.00 28.18           C  
ATOM  10299  O   VAL B 151     -22.396  73.720  46.364  1.00 28.42           O  
ATOM  10300  CB  VAL B 151     -20.917  71.664  44.800  1.00 27.18           C  
ATOM  10301  CG1 VAL B 151     -20.305  71.206  46.114  1.00 27.04           C  
ATOM  10302  CG2 VAL B 151     -20.576  70.666  43.702  1.00 25.46           C  
ATOM  10303  N   LEU B 152     -23.486  71.915  47.134  1.00 28.14           N  
ATOM  10304  CA  LEU B 152     -23.828  72.539  48.410  1.00 27.84           C  
ATOM  10305  C   LEU B 152     -23.103  71.796  49.535  1.00 28.58           C  
ATOM  10306  O   LEU B 152     -22.919  70.583  49.463  1.00 28.17           O  
ATOM  10307  CB  LEU B 152     -25.336  72.480  48.654  1.00 27.47           C  
ATOM  10308  CG  LEU B 152     -26.268  73.204  47.684  1.00 29.11           C  
ATOM  10309  CD1 LEU B 152     -27.643  73.315  48.314  1.00 28.97           C  
ATOM  10310  CD2 LEU B 152     -25.741  74.585  47.383  1.00 27.83           C  
ATOM  10311  N   ASN B 153     -22.677  72.529  50.559  1.00 28.27           N  
ATOM  10312  CA  ASN B 153     -21.995  71.922  51.697  1.00 27.51           C  
ATOM  10313  C   ASN B 153     -22.978  71.988  52.864  1.00 26.13           C  
ATOM  10314  O   ASN B 153     -23.457  73.059  53.199  1.00 25.21           O  
ATOM  10315  CB  ASN B 153     -20.730  72.707  52.036  1.00 28.66           C  
ATOM  10316  CG  ASN B 153     -19.814  71.949  52.977  1.00 30.21           C  
ATOM  10317  ND2 ASN B 153     -18.510  72.175  52.848  1.00 31.93           N  
ATOM  10318  OD1 ASN B 153     -20.271  71.178  53.811  1.00 29.42           O  
ATOM  10319  N   ALA B 154     -23.273  70.843  53.478  1.00 25.90           N  
ATOM  10320  CA  ALA B 154     -24.236  70.780  54.585  1.00 25.81           C  
ATOM  10321  C   ALA B 154     -24.001  71.767  55.717  1.00 25.91           C  
ATOM  10322  O   ALA B 154     -24.950  72.199  56.367  1.00 25.65           O  
ATOM  10323  CB  ALA B 154     -24.289  69.366  55.153  1.00 25.61           C  
ATOM  10324  N   LEU B 155     -22.746  72.123  55.965  1.00 26.22           N  
ATOM  10325  CA  LEU B 155     -22.437  73.056  57.040  1.00 28.08           C  
ATOM  10326  C   LEU B 155     -23.060  74.429  56.779  1.00 28.27           C  
ATOM  10327  O   LEU B 155     -23.204  75.232  57.696  1.00 27.76           O  
ATOM  10328  CB  LEU B 155     -20.921  73.179  57.223  1.00 27.05           C  
ATOM  10329  CG  LEU B 155     -20.096  73.859  56.130  1.00 28.16           C  
ATOM  10330  CD1 LEU B 155     -20.083  75.373  56.359  1.00 27.40           C  
ATOM  10331  CD2 LEU B 155     -18.682  73.311  56.162  1.00 27.63           C  
ATOM  10332  N   ASP B 156     -23.428  74.690  55.526  1.00 28.28           N  
ATOM  10333  CA  ASP B 156     -24.056  75.960  55.166  1.00 28.30           C  
ATOM  10334  C   ASP B 156     -25.565  75.919  55.377  1.00 28.37           C  
ATOM  10335  O   ASP B 156     -26.252  76.934  55.185  1.00 28.05           O  
ATOM  10336  CB  ASP B 156     -23.783  76.320  53.700  1.00 30.30           C  
ATOM  10337  CG  ASP B 156     -22.388  76.868  53.473  1.00 30.20           C  
ATOM  10338  OD1 ASP B 156     -21.956  77.752  54.249  1.00 29.81           O  
ATOM  10339  OD2 ASP B 156     -21.735  76.423  52.504  1.00 31.74           O1-
ATOM  10340  N   TYR B 157     -26.087  74.764  55.778  1.00 26.67           N  
ATOM  10341  CA  TYR B 157     -27.523  74.651  55.978  1.00 27.94           C  
ATOM  10342  C   TYR B 157     -28.007  74.098  57.319  1.00 26.09           C  
ATOM  10343  O   TYR B 157     -28.948  73.304  57.375  1.00 28.14           O  
ATOM  10344  CB  TYR B 157     -28.132  73.871  54.814  1.00 26.80           C  
ATOM  10345  CG  TYR B 157     -27.816  74.539  53.498  1.00 27.79           C  
ATOM  10346  CD1 TYR B 157     -26.700  74.163  52.750  1.00 25.85           C  
ATOM  10347  CD2 TYR B 157     -28.572  75.617  53.055  1.00 26.39           C  
ATOM  10348  CE1 TYR B 157     -26.343  74.848  51.597  1.00 27.17           C  
ATOM  10349  CE2 TYR B 157     -28.225  76.309  51.913  1.00 27.26           C  
ATOM  10350  CZ  TYR B 157     -27.113  75.926  51.184  1.00 27.61           C  
ATOM  10351  OH  TYR B 157     -26.784  76.625  50.049  1.00 27.73           O  
ATOM  10352  N   GLY B 158     -27.366  74.551  58.389  1.00 26.33           N  
ATOM  10353  CA  GLY B 158     -27.750  74.151  59.731  1.00 24.47           C  
ATOM  10354  C   GLY B 158     -27.307  72.798  60.263  1.00 25.21           C  
ATOM  10355  O   GLY B 158     -27.711  72.416  61.360  1.00 24.24           O  
ATOM  10356  N   ILE B 159     -26.483  72.071  59.518  1.00 24.99           N  
ATOM  10357  CA  ILE B 159     -26.024  70.757  59.976  1.00 24.37           C  
ATOM  10358  C   ILE B 159     -24.509  70.736  60.103  1.00 25.10           C  
ATOM  10359  O   ILE B 159     -23.794  71.050  59.157  1.00 27.43           O  
ATOM  10360  CB  ILE B 159     -26.469  69.637  59.015  1.00 25.74           C  
ATOM  10361  CG1 ILE B 159     -27.989  69.456  59.097  1.00 25.25           C  
ATOM  10362  CG2 ILE B 159     -25.730  68.334  59.347  1.00 25.42           C  
ATOM  10363  CD1 ILE B 159     -28.496  68.947  60.442  1.00 27.50           C  
ATOM  10364  N   PRO B 160     -23.997  70.352  61.279  1.00 25.28           N  
ATOM  10365  CA  PRO B 160     -22.550  70.312  61.499  1.00 24.46           C  
ATOM  10366  C   PRO B 160     -21.805  69.150  60.858  1.00 24.49           C  
ATOM  10367  O   PRO B 160     -21.324  68.267  61.561  1.00 22.83           O  
ATOM  10368  CB  PRO B 160     -22.442  70.289  63.018  1.00 25.49           C  
ATOM  10369  CG  PRO B 160     -23.628  69.443  63.394  1.00 25.95           C  
ATOM  10370  CD  PRO B 160     -24.726  70.021  62.516  1.00 24.11           C  
ATOM  10371  N   GLN B 161     -21.710  69.155  59.530  1.00 24.02           N  
ATOM  10372  CA  GLN B 161     -20.971  68.116  58.814  1.00 25.56           C  
ATOM  10373  C   GLN B 161     -20.429  68.693  57.506  1.00 27.07           C  
ATOM  10374  O   GLN B 161     -21.159  69.361  56.773  1.00 28.23           O  
ATOM  10375  CB  GLN B 161     -21.867  66.902  58.516  1.00 25.20           C  
ATOM  10376  CG  GLN B 161     -21.118  65.750  57.826  1.00 26.01           C  
ATOM  10377  CD  GLN B 161     -22.015  64.601  57.352  1.00 28.05           C  
ATOM  10378  NE2 GLN B 161     -23.320  64.711  57.586  1.00 25.92           N  
ATOM  10379  OE1 GLN B 161     -21.526  63.629  56.776  1.00 28.21           O  
ATOM  10380  N   LYS B 162     -19.152  68.443  57.218  1.00 27.05           N  
ATOM  10381  CA  LYS B 162     -18.533  68.939  55.991  1.00 29.48           C  
ATOM  10382  C   LYS B 162     -18.829  68.000  54.823  1.00 29.62           C  
ATOM  10383  O   LYS B 162     -17.914  67.446  54.214  1.00 32.81           O  
ATOM  10384  CB  LYS B 162     -17.010  69.074  56.152  1.00 30.47           C  
ATOM  10385  CG  LYS B 162     -16.347  69.796  54.977  1.00 35.44           C  
ATOM  10386  CD  LYS B 162     -14.822  69.809  55.059  1.00 37.81           C  
ATOM  10387  CE  LYS B 162     -14.193  68.803  54.108  1.00 38.60           C  
ATOM  10388  NZ  LYS B 162     -14.798  67.454  54.246  1.00 37.99           N1+
ATOM  10389  N   ARG B 163     -20.104  67.828  54.499  1.00 28.01           N  
ATOM  10390  CA  ARG B 163     -20.483  66.947  53.406  1.00 26.41           C  
ATOM  10391  C   ARG B 163     -20.848  67.756  52.171  1.00 26.14           C  
ATOM  10392  O   ARG B 163     -21.925  68.348  52.100  1.00 24.82           O  
ATOM  10393  CB  ARG B 163     -21.652  66.049  53.824  1.00 26.98           C  
ATOM  10394  CG  ARG B 163     -22.241  65.245  52.688  1.00 28.06           C  
ATOM  10395  CD  ARG B 163     -23.205  64.189  53.189  1.00 28.17           C  
ATOM  10396  NE  ARG B 163     -22.482  63.274  54.050  1.00 34.83           N  
ATOM  10397  CZ  ARG B 163     -22.369  61.964  53.861  1.00 29.00           C  
ATOM  10398  NH1 ARG B 163     -22.941  61.363  52.831  1.00 28.96           N1+
ATOM  10399  NH2 ARG B 163     -21.642  61.266  54.714  1.00 29.80           N  
ATOM  10400  N   GLU B 164     -19.930  67.779  51.210  1.00 25.54           N  
ATOM  10401  CA  GLU B 164     -20.120  68.506  49.965  1.00 25.97           C  
ATOM  10402  C   GLU B 164     -20.677  67.543  48.935  1.00 23.94           C  
ATOM  10403  O   GLU B 164     -20.071  66.516  48.640  1.00 25.13           O  
ATOM  10404  CB  GLU B 164     -18.792  69.071  49.475  1.00 26.35           C  
ATOM  10405  CG  GLU B 164     -17.976  69.738  50.569  1.00 29.52           C  
ATOM  10406  CD  GLU B 164     -16.749  70.425  50.026  1.00 31.73           C  
ATOM  10407  OE1 GLU B 164     -16.893  71.540  49.472  1.00 33.59           O  
ATOM  10408  OE2 GLU B 164     -15.645  69.845  50.139  1.00 32.54           O1-
ATOM  10409  N   ARG B 165     -21.831  67.882  48.385  1.00 23.50           N  
ATOM  10410  CA  ARG B 165     -22.474  67.029  47.402  1.00 23.75           C  
ATOM  10411  C   ARG B 165     -22.988  67.860  46.235  1.00 24.09           C  
ATOM  10412  O   ARG B 165     -23.220  69.050  46.376  1.00 23.21           O  
ATOM  10413  CB  ARG B 165     -23.633  66.283  48.067  1.00 24.44           C  
ATOM  10414  CG  ARG B 165     -23.196  65.339  49.184  1.00 23.40           C  
ATOM  10415  CD  ARG B 165     -22.570  64.102  48.582  1.00 25.34           C  
ATOM  10416  NE  ARG B 165     -22.156  63.091  49.550  1.00 23.10           N  
ATOM  10417  CZ  ARG B 165     -20.946  63.006  50.094  1.00 23.45           C  
ATOM  10418  NH1 ARG B 165     -19.998  63.885  49.788  1.00 23.53           N1+
ATOM  10419  NH2 ARG B 165     -20.663  61.998  50.911  1.00 22.03           N  
ATOM  10420  N   ILE B 166     -23.142  67.230  45.077  1.00 24.54           N  
ATOM  10421  CA  ILE B 166     -23.656  67.937  43.921  1.00 25.03           C  
ATOM  10422  C   ILE B 166     -25.133  67.597  43.816  1.00 24.71           C  
ATOM  10423  O   ILE B 166     -25.509  66.431  43.859  1.00 25.90           O  
ATOM  10424  CB  ILE B 166     -22.933  67.516  42.617  1.00 26.62           C  
ATOM  10425  CG1 ILE B 166     -23.494  68.315  41.441  1.00 27.01           C  
ATOM  10426  CG2 ILE B 166     -23.103  66.017  42.381  1.00 23.91           C  
ATOM  10427  CD1 ILE B 166     -22.812  68.014  40.119  1.00 30.54           C  
ATOM  10428  N   TYR B 167     -25.969  68.624  43.713  1.00 25.29           N  
ATOM  10429  CA  TYR B 167     -27.407  68.427  43.600  1.00 25.34           C  
ATOM  10430  C   TYR B 167     -27.867  68.861  42.202  1.00 26.36           C  
ATOM  10431  O   TYR B 167     -27.589  69.980  41.765  1.00 26.14           O  
ATOM  10432  CB  TYR B 167     -28.116  69.238  44.682  1.00 23.95           C  
ATOM  10433  CG  TYR B 167     -27.770  68.770  46.078  1.00 24.91           C  
ATOM  10434  CD1 TYR B 167     -28.448  67.699  46.657  1.00 25.28           C  
ATOM  10435  CD2 TYR B 167     -26.735  69.370  46.806  1.00 24.22           C  
ATOM  10436  CE1 TYR B 167     -28.107  67.230  47.927  1.00 24.91           C  
ATOM  10437  CE2 TYR B 167     -26.382  68.909  48.075  1.00 23.60           C  
ATOM  10438  CZ  TYR B 167     -27.078  67.837  48.626  1.00 24.92           C  
ATOM  10439  OH  TYR B 167     -26.756  67.367  49.873  1.00 24.38           O  
ATOM  10440  N   MET B 168     -28.570  67.966  41.517  1.00 26.80           N  
ATOM  10441  CA  MET B 168     -29.043  68.224  40.164  1.00 28.73           C  
ATOM  10442  C   MET B 168     -30.561  68.228  40.060  1.00 29.44           C  
ATOM  10443  O   MET B 168     -31.221  67.200  40.257  1.00 31.30           O  
ATOM  10444  CB  MET B 168     -28.432  67.181  39.225  1.00 29.49           C  
ATOM  10445  CG  MET B 168     -26.905  67.145  39.356  1.00 31.42           C  
ATOM  10446  SD  MET B 168     -26.063  65.785  38.522  1.00 34.14           S  
ATOM  10447  CE  MET B 168     -26.157  64.511  39.740  1.00 30.75           C  
ATOM  10448  N   ILE B 169     -31.103  69.400  39.740  1.00 27.92           N  
ATOM  10449  CA  ILE B 169     -32.538  69.603  39.608  1.00 28.39           C  
ATOM  10450  C   ILE B 169     -32.871  69.871  38.139  1.00 28.53           C  
ATOM  10451  O   ILE B 169     -32.337  70.803  37.533  1.00 27.51           O  
ATOM  10452  CB  ILE B 169     -32.995  70.827  40.434  1.00 28.47           C  
ATOM  10453  CG1 ILE B 169     -32.431  70.746  41.857  1.00 29.78           C  
ATOM  10454  CG2 ILE B 169     -34.515  70.928  40.418  1.00 28.12           C  
ATOM  10455  CD1 ILE B 169     -32.906  69.581  42.643  1.00 31.84           C  
ATOM  10456  N   CYS B 170     -33.767  69.069  37.578  1.00 29.75           N  
ATOM  10457  CA  CYS B 170     -34.155  69.219  36.183  1.00 31.72           C  
ATOM  10458  C   CYS B 170     -35.664  69.364  36.038  1.00 32.45           C  
ATOM  10459  O   CYS B 170     -36.424  68.513  36.506  1.00 32.37           O  
ATOM  10460  CB  CYS B 170     -33.681  68.008  35.391  1.00 31.93           C  
ATOM  10461  SG  CYS B 170     -32.028  67.453  35.885  1.00 34.94           S  
ATOM  10462  N   PHE B 171     -36.087  70.434  35.373  1.00 31.85           N  
ATOM  10463  CA  PHE B 171     -37.505  70.709  35.144  1.00 32.03           C  
ATOM  10464  C   PHE B 171     -37.881  70.392  33.704  1.00 32.13           C  
ATOM  10465  O   PHE B 171     -37.104  70.639  32.785  1.00 31.94           O  
ATOM  10466  CB  PHE B 171     -37.804  72.184  35.420  1.00 30.49           C  
ATOM  10467  CG  PHE B 171     -37.699  72.561  36.863  1.00 31.48           C  
ATOM  10468  CD1 PHE B 171     -38.762  72.330  37.734  1.00 30.88           C  
ATOM  10469  CD2 PHE B 171     -36.528  73.121  37.366  1.00 30.13           C  
ATOM  10470  CE1 PHE B 171     -38.657  72.651  39.081  1.00 30.38           C  
ATOM  10471  CE2 PHE B 171     -36.419  73.444  38.712  1.00 29.41           C  
ATOM  10472  CZ  PHE B 171     -37.484  73.206  39.568  1.00 27.81           C  
ATOM  10473  N   ARG B 172     -39.070  69.844  33.505  1.00 34.29           N  
ATOM  10474  CA  ARG B 172     -39.521  69.528  32.155  1.00 35.89           C  
ATOM  10475  C   ARG B 172     -39.639  70.896  31.472  1.00 35.72           C  
ATOM  10476  O   ARG B 172     -40.197  71.831  32.046  1.00 34.86           O  
ATOM  10477  CB  ARG B 172     -40.871  68.823  32.212  1.00 36.63           C  
ATOM  10478  CG  ARG B 172     -41.209  67.983  30.994  1.00 38.72           C  
ATOM  10479  CD  ARG B 172     -42.717  67.746  30.912  1.00 39.58           C  
ATOM  10480  NE  ARG B 172     -43.231  66.821  31.915  1.00 39.35           N  
ATOM  10481  CZ  ARG B 172     -44.336  67.025  32.626  1.00 38.71           C  
ATOM  10482  NH1 ARG B 172     -45.048  68.135  32.456  1.00 36.31           N1+
ATOM  10483  NH2 ARG B 172     -44.744  66.107  33.493  1.00 37.77           N  
ATOM  10484  N   ASN B 173     -39.110  71.019  30.262  1.00 36.29           N  
ATOM  10485  CA  ASN B 173     -39.139  72.304  29.564  1.00 38.22           C  
ATOM  10486  C   ASN B 173     -40.495  72.976  29.350  1.00 38.63           C  
ATOM  10487  O   ASN B 173     -40.567  74.205  29.341  1.00 37.97           O  
ATOM  10488  CB  ASN B 173     -38.413  72.198  28.217  1.00 38.58           C  
ATOM  10489  CG  ASN B 173     -36.905  72.146  28.370  1.00 41.19           C  
ATOM  10490  ND2 ASN B 173     -36.238  71.385  27.494  1.00 41.44           N  
ATOM  10491  OD1 ASN B 173     -36.336  72.803  29.253  1.00 41.12           O  
ATOM  10492  N   ASP B 174     -41.560  72.200  29.169  1.00 40.00           N  
ATOM  10493  CA  ASP B 174     -42.875  72.807  28.961  1.00 41.20           C  
ATOM  10494  C   ASP B 174     -43.288  73.578  30.202  1.00 41.93           C  
ATOM  10495  O   ASP B 174     -44.103  74.495  30.127  1.00 42.35           O  
ATOM  10496  CB  ASP B 174     -43.938  71.757  28.629  1.00 42.14           C  
ATOM  10497  CG  ASP B 174     -43.862  70.547  29.524  1.00 43.69           C  
ATOM  10498  OD1 ASP B 174     -42.937  69.738  29.317  1.00 44.84           O  
ATOM  10499  OD2 ASP B 174     -44.719  70.401  30.428  1.00 45.25           O1-
ATOM  10500  N   LEU B 175     -42.738  73.188  31.348  1.00 41.08           N  
ATOM  10501  CA  LEU B 175     -43.024  73.880  32.596  1.00 41.38           C  
ATOM  10502  C   LEU B 175     -41.986  74.985  32.643  1.00 42.56           C  
ATOM  10503  O   LEU B 175     -41.007  74.894  33.397  1.00 46.23           O  
ATOM  10504  CB  LEU B 175     -42.810  72.965  33.803  1.00 38.46           C  
ATOM  10505  CG  LEU B 175     -43.529  71.626  33.914  1.00 36.70           C  
ATOM  10506  CD1 LEU B 175     -42.848  70.808  35.011  1.00 35.84           C  
ATOM  10507  CD2 LEU B 175     -45.001  71.833  34.213  1.00 35.33           C  
ATOM  10508  N   ASN B 176     -42.180  76.008  31.828  1.00 41.49           N  
ATOM  10509  CA  ASN B 176     -41.265  77.137  31.743  1.00 40.36           C  
ATOM  10510  C   ASN B 176     -40.790  77.659  33.084  1.00 39.02           C  
ATOM  10511  O   ASN B 176     -41.051  78.811  33.429  1.00 37.87           O  
ATOM  10512  CB  ASN B 176     -41.927  78.275  30.971  1.00 43.40           C  
ATOM  10513  CG  ASN B 176     -42.152  77.931  29.525  1.00 46.48           C  
ATOM  10514  ND2 ASN B 176     -43.424  77.879  29.110  1.00 48.78           N  
ATOM  10515  OD1 ASN B 176     -41.194  77.705  28.778  1.00 48.48           O  
ATOM  10516  N   ILE B 177     -40.070  76.825  33.830  1.00 37.27           N  
ATOM  10517  CA  ILE B 177     -39.575  77.218  35.143  1.00 36.19           C  
ATOM  10518  C   ILE B 177     -38.299  78.024  34.996  1.00 36.44           C  
ATOM  10519  O   ILE B 177     -37.251  77.485  34.651  1.00 35.88           O  
ATOM  10520  CB  ILE B 177     -39.290  75.981  36.029  1.00 35.52           C  
ATOM  10521  CG1 ILE B 177     -40.567  75.151  36.196  1.00 35.44           C  
ATOM  10522  CG2 ILE B 177     -38.760  76.430  37.399  1.00 33.77           C  
ATOM  10523  CD1 ILE B 177     -41.743  75.934  36.787  1.00 34.39           C  
ATOM  10524  N   GLN B 178     -38.388  79.323  35.258  1.00 36.74           N  
ATOM  10525  CA  GLN B 178     -37.228  80.190  35.141  1.00 38.94           C  
ATOM  10526  C   GLN B 178     -36.816  80.847  36.453  1.00 37.06           C  
ATOM  10527  O   GLN B 178     -35.926  81.699  36.463  1.00 38.06           O  
ATOM  10528  CB  GLN B 178     -37.480  81.264  34.067  1.00 41.98           C  
ATOM  10529  CG  GLN B 178     -36.857  80.927  32.706  1.00 46.37           C  
ATOM  10530  CD  GLN B 178     -37.580  81.594  31.541  1.00 50.42           C  
ATOM  10531  NE2 GLN B 178     -38.162  80.774  30.670  1.00 52.04           N  
ATOM  10532  OE1 GLN B 178     -37.620  82.832  31.427  1.00 51.77           O  
ATOM  10533  N   ASN B 179     -37.438  80.454  37.562  1.00 34.90           N  
ATOM  10534  CA  ASN B 179     -37.086  81.054  38.852  1.00 33.80           C  
ATOM  10535  C   ASN B 179     -36.578  80.081  39.911  1.00 33.21           C  
ATOM  10536  O   ASN B 179     -36.635  80.387  41.103  1.00 33.19           O  
ATOM  10537  CB  ASN B 179     -38.274  81.823  39.429  1.00 33.32           C  
ATOM  10538  CG  ASN B 179     -39.479  80.942  39.666  1.00 33.34           C  
ATOM  10539  ND2 ASN B 179     -40.618  81.561  39.947  1.00 34.49           N  
ATOM  10540  OD1 ASN B 179     -39.386  79.717  39.608  1.00 32.06           O  
ATOM  10541  N   PHE B 180     -36.107  78.904  39.507  1.00 32.43           N  
ATOM  10542  CA  PHE B 180     -35.595  77.981  40.505  1.00 32.79           C  
ATOM  10543  C   PHE B 180     -34.300  78.548  41.038  1.00 32.71           C  
ATOM  10544  O   PHE B 180     -33.511  79.106  40.289  1.00 33.28           O  
ATOM  10545  CB  PHE B 180     -35.304  76.595  39.936  1.00 33.17           C  
ATOM  10546  CG  PHE B 180     -34.684  75.665  40.946  1.00 31.67           C  
ATOM  10547  CD1 PHE B 180     -35.412  75.251  42.062  1.00 31.21           C  
ATOM  10548  CD2 PHE B 180     -33.353  75.273  40.831  1.00 31.20           C  
ATOM  10549  CE1 PHE B 180     -34.822  74.466  43.056  1.00 30.63           C  
ATOM  10550  CE2 PHE B 180     -32.748  74.483  41.825  1.00 31.09           C  
ATOM  10551  CZ  PHE B 180     -33.482  74.082  42.936  1.00 29.66           C  
ATOM  10552  N   GLN B 181     -34.081  78.408  42.338  1.00 33.40           N  
ATOM  10553  CA  GLN B 181     -32.853  78.903  42.933  1.00 33.71           C  
ATOM  10554  C   GLN B 181     -32.431  77.917  44.008  1.00 33.11           C  
ATOM  10555  O   GLN B 181     -33.276  77.289  44.648  1.00 32.18           O  
ATOM  10556  CB  GLN B 181     -33.066  80.289  43.557  1.00 34.83           C  
ATOM  10557  CG  GLN B 181     -33.663  80.282  44.959  1.00 36.05           C  
ATOM  10558  CD  GLN B 181     -33.903  81.686  45.484  1.00 38.16           C  
ATOM  10559  NE2 GLN B 181     -34.224  82.606  44.581  1.00 37.16           N  
ATOM  10560  OE1 GLN B 181     -33.808  81.942  46.686  1.00 39.15           O  
ATOM  10561  N   PHE B 182     -31.129  77.763  44.184  1.00 33.23           N  
ATOM  10562  CA  PHE B 182     -30.620  76.871  45.210  1.00 31.99           C  
ATOM  10563  C   PHE B 182     -30.728  77.643  46.516  1.00 32.74           C  
ATOM  10564  O   PHE B 182     -30.638  78.863  46.521  1.00 32.71           O  
ATOM  10565  CB  PHE B 182     -29.174  76.483  44.896  1.00 31.79           C  
ATOM  10566  CG  PHE B 182     -29.059  75.365  43.890  1.00 30.46           C  
ATOM  10567  CD1 PHE B 182     -29.249  74.044  44.279  1.00 30.78           C  
ATOM  10568  CD2 PHE B 182     -28.791  75.638  42.551  1.00 30.89           C  
ATOM  10569  CE1 PHE B 182     -29.175  73.007  43.352  1.00 30.17           C  
ATOM  10570  CE2 PHE B 182     -28.715  74.606  41.611  1.00 30.23           C  
ATOM  10571  CZ  PHE B 182     -28.910  73.292  42.012  1.00 30.24           C  
ATOM  10572  N   PRO B 183     -30.953  76.942  47.640  1.00 33.88           N  
ATOM  10573  CA  PRO B 183     -31.083  77.572  48.956  1.00 33.63           C  
ATOM  10574  C   PRO B 183     -29.878  78.450  49.281  1.00 32.72           C  
ATOM  10575  O   PRO B 183     -28.746  78.075  48.994  1.00 32.32           O  
ATOM  10576  CB  PRO B 183     -31.181  76.374  49.910  1.00 33.97           C  
ATOM  10577  CG  PRO B 183     -31.748  75.289  49.058  1.00 34.90           C  
ATOM  10578  CD  PRO B 183     -31.003  75.473  47.759  1.00 34.67           C  
ATOM  10579  N   LYS B 184     -30.120  79.613  49.877  1.00 32.05           N  
ATOM  10580  CA  LYS B 184     -29.024  80.507  50.242  1.00 32.32           C  
ATOM  10581  C   LYS B 184     -28.413  80.088  51.583  1.00 31.70           C  
ATOM  10582  O   LYS B 184     -29.121  79.911  52.576  1.00 30.05           O  
ATOM  10583  CB  LYS B 184     -29.520  81.952  50.329  1.00 33.75           C  
ATOM  10584  CG  LYS B 184     -30.100  82.493  49.015  1.00 38.51           C  
ATOM  10585  CD  LYS B 184     -29.106  82.378  47.856  1.00 41.63           C  
ATOM  10586  CE  LYS B 184     -29.664  82.991  46.569  1.00 43.00           C  
ATOM  10587  NZ  LYS B 184     -29.870  84.460  46.732  1.00 46.69           N1+
ATOM  10588  N   PRO B 185     -27.084  79.936  51.631  1.00 31.87           N  
ATOM  10589  CA  PRO B 185     -26.417  79.536  52.875  1.00 32.01           C  
ATOM  10590  C   PRO B 185     -26.737  80.469  54.034  1.00 32.21           C  
ATOM  10591  O   PRO B 185     -27.033  81.647  53.832  1.00 32.25           O  
ATOM  10592  CB  PRO B 185     -24.936  79.589  52.506  1.00 31.00           C  
ATOM  10593  CG  PRO B 185     -24.941  79.279  51.062  1.00 33.20           C  
ATOM  10594  CD  PRO B 185     -26.103  80.094  50.546  1.00 32.80           C  
ATOM  10595  N   PHE B 186     -26.687  79.935  55.249  1.00 32.17           N  
ATOM  10596  CA  PHE B 186     -26.935  80.734  56.435  1.00 31.72           C  
ATOM  10597  C   PHE B 186     -25.986  80.293  57.544  1.00 33.07           C  
ATOM  10598  O   PHE B 186     -25.408  79.212  57.473  1.00 32.04           O  
ATOM  10599  CB  PHE B 186     -28.403  80.626  56.862  1.00 32.11           C  
ATOM  10600  CG  PHE B 186     -28.882  79.220  57.115  1.00 31.92           C  
ATOM  10601  CD1 PHE B 186     -28.686  78.613  58.359  1.00 31.46           C  
ATOM  10602  CD2 PHE B 186     -29.587  78.525  56.132  1.00 31.56           C  
ATOM  10603  CE1 PHE B 186     -29.192  77.341  58.618  1.00 31.16           C  
ATOM  10604  CE2 PHE B 186     -30.098  77.251  56.384  1.00 31.63           C  
ATOM  10605  CZ  PHE B 186     -29.900  76.660  57.630  1.00 31.92           C  
ATOM  10606  N   GLU B 187     -25.801  81.141  58.551  1.00 33.20           N  
ATOM  10607  CA  GLU B 187     -24.888  80.834  59.650  1.00 35.23           C  
ATOM  10608  C   GLU B 187     -25.190  79.525  60.374  1.00 32.93           C  
ATOM  10609  O   GLU B 187     -26.349  79.222  60.662  1.00 32.43           O  
ATOM  10610  CB  GLU B 187     -24.884  81.977  60.668  1.00 38.17           C  
ATOM  10611  CG  GLU B 187     -23.592  82.792  60.690  1.00 44.78           C  
ATOM  10612  CD  GLU B 187     -23.565  83.782  61.845  1.00 47.95           C  
ATOM  10613  OE1 GLU B 187     -23.892  83.361  62.981  1.00 49.52           O  
ATOM  10614  OE2 GLU B 187     -23.212  84.969  61.625  1.00 49.88           O1-
ATOM  10615  N   LEU B 188     -24.138  78.764  60.665  1.00 32.33           N  
ATOM  10616  CA  LEU B 188     -24.265  77.488  61.379  1.00 30.95           C  
ATOM  10617  C   LEU B 188     -24.178  77.738  62.884  1.00 32.09           C  
ATOM  10618  O   LEU B 188     -23.176  78.254  63.382  1.00 31.71           O  
ATOM  10619  CB  LEU B 188     -23.145  76.524  60.966  1.00 28.39           C  
ATOM  10620  CG  LEU B 188     -23.126  75.200  61.743  1.00 27.64           C  
ATOM  10621  CD1 LEU B 188     -24.384  74.414  61.440  1.00 26.24           C  
ATOM  10622  CD2 LEU B 188     -21.895  74.388  61.380  1.00 24.51           C  
ATOM  10623  N   ASN B 189     -25.220  77.350  63.608  1.00 33.38           N  
ATOM  10624  CA  ASN B 189     -25.277  77.550  65.057  1.00 36.00           C  
ATOM  10625  C   ASN B 189     -25.345  76.243  65.858  1.00 35.66           C  
ATOM  10626  O   ASN B 189     -25.618  76.259  67.060  1.00 34.86           O  
ATOM  10627  CB  ASN B 189     -26.505  78.383  65.387  1.00 38.60           C  
ATOM  10628  CG  ASN B 189     -27.744  77.818  64.748  1.00 41.71           C  
ATOM  10629  ND2 ASN B 189     -28.524  78.677  64.081  1.00 44.05           N  
ATOM  10630  OD1 ASN B 189     -28.002  76.611  64.840  1.00 43.32           O  
ATOM  10631  N   THR B 190     -25.118  75.118  65.189  1.00 33.80           N  
ATOM  10632  CA  THR B 190     -25.143  73.812  65.840  1.00 33.13           C  
ATOM  10633  C   THR B 190     -23.826  73.125  65.526  1.00 31.79           C  
ATOM  10634  O   THR B 190     -23.359  73.186  64.394  1.00 31.44           O  
ATOM  10635  CB  THR B 190     -26.296  72.949  65.302  1.00 34.19           C  
ATOM  10636  CG2 THR B 190     -26.253  71.537  65.909  1.00 34.34           C  
ATOM  10637  OG1 THR B 190     -27.538  73.571  65.635  1.00 34.97           O  
ATOM  10638  N   PHE B 191     -23.229  72.481  66.523  1.00 28.93           N  
ATOM  10639  CA  PHE B 191     -21.952  71.804  66.321  1.00 28.19           C  
ATOM  10640  C   PHE B 191     -22.006  70.362  66.818  1.00 27.06           C  
ATOM  10641  O   PHE B 191     -22.970  69.961  67.469  1.00 25.41           O  
ATOM  10642  CB  PHE B 191     -20.831  72.594  67.013  1.00 28.06           C  
ATOM  10643  CG  PHE B 191     -20.734  74.018  66.535  1.00 30.18           C  
ATOM  10644  CD1 PHE B 191     -21.544  75.009  67.089  1.00 30.70           C  
ATOM  10645  CD2 PHE B 191     -19.908  74.350  65.466  1.00 29.92           C  
ATOM  10646  CE1 PHE B 191     -21.538  76.312  66.581  1.00 33.35           C  
ATOM  10647  CE2 PHE B 191     -19.891  75.648  64.946  1.00 33.17           C  
ATOM  10648  CZ  PHE B 191     -20.708  76.631  65.501  1.00 32.98           C  
ATOM  10649  N   VAL B 192     -20.976  69.588  66.494  1.00 26.55           N  
ATOM  10650  CA  VAL B 192     -20.932  68.183  66.880  1.00 27.51           C  
ATOM  10651  C   VAL B 192     -21.313  67.938  68.333  1.00 29.42           C  
ATOM  10652  O   VAL B 192     -22.080  67.020  68.632  1.00 28.99           O  
ATOM  10653  CB  VAL B 192     -19.542  67.569  66.613  1.00 27.19           C  
ATOM  10654  CG1 VAL B 192     -19.508  66.120  67.099  1.00 27.01           C  
ATOM  10655  CG2 VAL B 192     -19.221  67.638  65.120  1.00 27.42           C  
ATOM  10656  N   LYS B 193     -20.789  68.761  69.235  1.00 30.03           N  
ATOM  10657  CA  LYS B 193     -21.073  68.596  70.658  1.00 32.67           C  
ATOM  10658  C   LYS B 193     -22.566  68.630  70.955  1.00 31.46           C  
ATOM  10659  O   LYS B 193     -23.059  67.874  71.788  1.00 30.82           O  
ATOM  10660  CB  LYS B 193     -20.389  69.696  71.478  1.00 34.89           C  
ATOM  10661  CG  LYS B 193     -21.101  71.044  71.382  1.00 37.90           C  
ATOM  10662  CD  LYS B 193     -20.397  72.107  72.188  1.00 40.22           C  
ATOM  10663  CE  LYS B 193     -21.060  73.460  72.002  1.00 41.23           C  
ATOM  10664  NZ  LYS B 193     -20.277  74.477  72.762  1.00 46.12           N1+
ATOM  10665  N   ASP B 194     -23.286  69.501  70.260  1.00 31.32           N  
ATOM  10666  CA  ASP B 194     -24.715  69.635  70.480  1.00 30.81           C  
ATOM  10667  C   ASP B 194     -25.531  68.404  70.098  1.00 30.69           C  
ATOM  10668  O   ASP B 194     -26.670  68.258  70.536  1.00 31.84           O  
ATOM  10669  CB  ASP B 194     -25.244  70.845  69.709  1.00 30.95           C  
ATOM  10670  CG  ASP B 194     -24.522  72.127  70.068  1.00 33.37           C  
ATOM  10671  OD1 ASP B 194     -24.479  72.470  71.268  1.00 31.81           O  
ATOM  10672  OD2 ASP B 194     -24.001  72.795  69.145  1.00 32.18           O1-
ATOM  10673  N   LEU B 195     -24.965  67.513  69.293  1.00 29.23           N  
ATOM  10674  CA  LEU B 195     -25.710  66.328  68.861  1.00 28.78           C  
ATOM  10675  C   LEU B 195     -25.302  65.023  69.532  1.00 27.79           C  
ATOM  10676  O   LEU B 195     -25.956  63.998  69.349  1.00 29.68           O  
ATOM  10677  CB  LEU B 195     -25.581  66.167  67.343  1.00 28.82           C  
ATOM  10678  CG  LEU B 195     -25.951  67.377  66.483  1.00 30.77           C  
ATOM  10679  CD1 LEU B 195     -25.691  67.056  65.012  1.00 31.29           C  
ATOM  10680  CD2 LEU B 195     -27.413  67.742  66.705  1.00 30.97           C  
ATOM  10681  N   LEU B 196     -24.226  65.050  70.305  1.00 27.36           N  
ATOM  10682  CA  LEU B 196     -23.750  63.837  70.956  1.00 27.83           C  
ATOM  10683  C   LEU B 196     -24.703  63.275  72.011  1.00 28.67           C  
ATOM  10684  O   LEU B 196     -25.528  63.996  72.586  1.00 27.91           O  
ATOM  10685  CB  LEU B 196     -22.384  64.093  71.599  1.00 29.17           C  
ATOM  10686  CG  LEU B 196     -21.225  64.507  70.693  1.00 30.04           C  
ATOM  10687  CD1 LEU B 196     -19.984  64.706  71.539  1.00 29.59           C  
ATOM  10688  CD2 LEU B 196     -20.981  63.431  69.633  1.00 29.98           C  
ATOM  10689  N   LEU B 197     -24.584  61.975  72.251  1.00 27.94           N  
ATOM  10690  CA  LEU B 197     -25.394  61.296  73.253  1.00 28.01           C  
ATOM  10691  C   LEU B 197     -24.635  61.364  74.581  1.00 29.01           C  
ATOM  10692  O   LEU B 197     -23.461  61.721  74.611  1.00 28.27           O  
ATOM  10693  CB  LEU B 197     -25.586  59.819  72.877  1.00 27.34           C  
ATOM  10694  CG  LEU B 197     -26.498  59.469  71.699  1.00 27.44           C  
ATOM  10695  CD1 LEU B 197     -26.361  57.995  71.362  1.00 27.12           C  
ATOM  10696  CD2 LEU B 197     -27.927  59.805  72.054  1.00 26.94           C  
ATOM  10697  N   PRO B 198     -25.306  61.039  75.694  1.00 30.61           N  
ATOM  10698  CA  PRO B 198     -24.639  61.071  76.997  1.00 30.67           C  
ATOM  10699  C   PRO B 198     -23.530  60.015  77.019  1.00 30.65           C  
ATOM  10700  O   PRO B 198     -23.648  58.975  76.369  1.00 29.96           O  
ATOM  10701  CB  PRO B 198     -25.771  60.745  77.965  1.00 31.56           C  
ATOM  10702  CG  PRO B 198     -26.974  61.347  77.279  1.00 32.38           C  
ATOM  10703  CD  PRO B 198     -26.764  60.886  75.854  1.00 30.91           C  
ATOM  10704  N   ASP B 199     -22.461  60.286  77.764  1.00 31.43           N  
ATOM  10705  CA  ASP B 199     -21.330  59.368  77.864  1.00 32.45           C  
ATOM  10706  C   ASP B 199     -21.728  57.936  78.234  1.00 33.03           C  
ATOM  10707  O   ASP B 199     -21.140  56.974  77.729  1.00 31.68           O  
ATOM  10708  CB  ASP B 199     -20.317  59.889  78.892  1.00 33.32           C  
ATOM  10709  CG  ASP B 199     -19.566  61.122  78.406  1.00 35.12           C  
ATOM  10710  OD1 ASP B 199     -19.904  61.641  77.322  1.00 34.80           O  
ATOM  10711  OD2 ASP B 199     -18.636  61.579  79.109  1.00 35.58           O1-
ATOM  10712  N   SER B 200     -22.721  57.793  79.108  1.00 33.03           N  
ATOM  10713  CA  SER B 200     -23.161  56.462  79.545  1.00 35.01           C  
ATOM  10714  C   SER B 200     -23.592  55.575  78.387  1.00 35.07           C  
ATOM  10715  O   SER B 200     -23.436  54.351  78.442  1.00 35.79           O  
ATOM  10716  CB  SER B 200     -24.331  56.577  80.530  1.00 35.56           C  
ATOM  10717  OG  SER B 200     -25.489  57.081  79.880  1.00 37.95           O  
ATOM  10718  N   GLU B 201     -24.124  56.193  77.338  1.00 33.56           N  
ATOM  10719  CA  GLU B 201     -24.611  55.455  76.181  1.00 33.58           C  
ATOM  10720  C   GLU B 201     -23.581  55.148  75.094  1.00 31.91           C  
ATOM  10721  O   GLU B 201     -23.869  54.389  74.165  1.00 30.12           O  
ATOM  10722  CB  GLU B 201     -25.785  56.215  75.564  1.00 35.54           C  
ATOM  10723  CG  GLU B 201     -26.948  56.429  76.522  1.00 39.07           C  
ATOM  10724  CD  GLU B 201     -28.027  57.294  75.915  1.00 42.64           C  
ATOM  10725  OE1 GLU B 201     -28.392  57.035  74.747  1.00 44.09           O  
ATOM  10726  OE2 GLU B 201     -28.513  58.227  76.592  1.00 43.94           O1-
ATOM  10727  N   VAL B 202     -22.383  55.711  75.211  1.00 30.19           N  
ATOM  10728  CA  VAL B 202     -21.353  55.490  74.201  1.00 30.61           C  
ATOM  10729  C   VAL B 202     -20.014  54.984  74.730  1.00 31.86           C  
ATOM  10730  O   VAL B 202     -19.024  54.970  73.999  1.00 31.04           O  
ATOM  10731  CB  VAL B 202     -21.093  56.789  73.392  1.00 30.53           C  
ATOM  10732  CG1 VAL B 202     -22.343  57.165  72.600  1.00 31.48           C  
ATOM  10733  CG2 VAL B 202     -20.720  57.926  74.336  1.00 29.49           C  
ATOM  10734  N   GLU B 203     -19.982  54.569  75.993  1.00 33.14           N  
ATOM  10735  CA  GLU B 203     -18.750  54.071  76.601  1.00 35.56           C  
ATOM  10736  C   GLU B 203     -18.102  52.984  75.755  1.00 34.21           C  
ATOM  10737  O   GLU B 203     -16.886  52.928  75.642  1.00 33.41           O  
ATOM  10738  CB  GLU B 203     -19.031  53.506  77.994  1.00 39.25           C  
ATOM  10739  CG  GLU B 203     -19.509  54.534  79.015  1.00 44.32           C  
ATOM  10740  CD  GLU B 203     -19.785  53.912  80.377  1.00 46.70           C  
ATOM  10741  OE1 GLU B 203     -20.680  53.039  80.463  1.00 47.64           O  
ATOM  10742  OE2 GLU B 203     -19.100  54.293  81.353  1.00 49.07           O1-
ATOM  10743  N   HIS B 204     -18.928  52.130  75.163  1.00 33.57           N  
ATOM  10744  CA  HIS B 204     -18.443  51.032  74.334  1.00 33.91           C  
ATOM  10745  C   HIS B 204     -17.731  51.470  73.047  1.00 33.82           C  
ATOM  10746  O   HIS B 204     -17.038  50.666  72.422  1.00 33.76           O  
ATOM  10747  CB  HIS B 204     -19.612  50.108  73.989  1.00 33.64           C  
ATOM  10748  CG  HIS B 204     -20.765  50.811  73.337  1.00 32.82           C  
ATOM  10749  CD2 HIS B 204     -21.571  51.805  73.780  1.00 33.55           C  
ATOM  10750  ND1 HIS B 204     -21.195  50.512  72.062  1.00 34.98           N  
ATOM  10751  CE1 HIS B 204     -22.215  51.289  71.745  1.00 31.51           C  
ATOM  10752  NE2 HIS B 204     -22.463  52.084  72.771  1.00 34.60           N  
ATOM  10753  N   LEU B 205     -17.893  52.733  72.651  1.00 33.49           N  
ATOM  10754  CA  LEU B 205     -17.261  53.234  71.424  1.00 33.73           C  
ATOM  10755  C   LEU B 205     -15.887  53.848  71.649  1.00 34.28           C  
ATOM  10756  O   LEU B 205     -15.174  54.164  70.689  1.00 33.67           O  
ATOM  10757  CB  LEU B 205     -18.174  54.257  70.737  1.00 32.79           C  
ATOM  10758  CG  LEU B 205     -19.570  53.728  70.409  1.00 32.66           C  
ATOM  10759  CD1 LEU B 205     -20.397  54.811  69.729  1.00 32.06           C  
ATOM  10760  CD2 LEU B 205     -19.446  52.491  69.525  1.00 32.85           C  
ATOM  10761  N   VAL B 206     -15.517  54.012  72.917  1.00 35.02           N  
ATOM  10762  CA  VAL B 206     -14.227  54.595  73.256  1.00 35.66           C  
ATOM  10763  C   VAL B 206     -13.082  53.685  72.840  1.00 37.53           C  
ATOM  10764  O   VAL B 206     -13.099  52.473  73.081  1.00 37.25           O  
ATOM  10765  CB  VAL B 206     -14.091  54.872  74.782  1.00 35.34           C  
ATOM  10766  CG1 VAL B 206     -12.669  55.328  75.097  1.00 35.79           C  
ATOM  10767  CG2 VAL B 206     -15.079  55.946  75.218  1.00 34.53           C  
ATOM  10768  N   ILE B 207     -12.097  54.285  72.187  1.00 37.51           N  
ATOM  10769  CA  ILE B 207     -10.924  53.557  71.752  1.00 39.22           C  
ATOM  10770  C   ILE B 207      -9.749  54.188  72.477  1.00 39.92           C  
ATOM  10771  O   ILE B 207      -9.639  55.419  72.552  1.00 38.92           O  
ATOM  10772  CB  ILE B 207     -10.738  53.677  70.226  1.00 39.28           C  
ATOM  10773  CG1 ILE B 207     -11.835  52.865  69.521  1.00 41.71           C  
ATOM  10774  CG2 ILE B 207      -9.361  53.179  69.814  1.00 41.19           C  
ATOM  10775  CD1 ILE B 207     -12.021  53.202  68.053  1.00 43.36           C  
ATOM  10776  N   ASP B 208      -8.907  53.341  73.054  1.00 39.78           N  
ATOM  10777  CA  ASP B 208      -7.715  53.800  73.749  1.00 41.07           C  
ATOM  10778  C   ASP B 208      -6.559  53.044  73.105  1.00 40.74           C  
ATOM  10779  O   ASP B 208      -6.421  51.834  73.274  1.00 40.04           O  
ATOM  10780  CB  ASP B 208      -7.804  53.482  75.246  1.00 42.35           C  
ATOM  10781  CG  ASP B 208      -6.512  53.789  75.990  1.00 45.36           C  
ATOM  10782  OD1 ASP B 208      -5.945  54.896  75.814  1.00 45.23           O  
ATOM  10783  OD2 ASP B 208      -6.059  52.919  76.764  1.00 47.92           O1-
ATOM  10784  N   ARG B 209      -5.746  53.754  72.335  1.00 40.38           N  
ATOM  10785  CA  ARG B 209      -4.629  53.116  71.669  1.00 41.17           C  
ATOM  10786  C   ARG B 209      -3.305  53.771  71.987  1.00 41.25           C  
ATOM  10787  O   ARG B 209      -3.182  54.994  71.981  1.00 40.71           O  
ATOM  10788  CB  ARG B 209      -4.871  53.092  70.162  1.00 41.14           C  
ATOM  10789  CG  ARG B 209      -5.862  52.011  69.780  1.00 40.80           C  
ATOM  10790  CD  ARG B 209      -6.181  52.011  68.312  1.00 39.62           C  
ATOM  10791  NE  ARG B 209      -4.991  52.044  67.467  1.00 40.54           N  
ATOM  10792  CZ  ARG B 209      -4.926  51.495  66.259  1.00 40.76           C  
ATOM  10793  NH1 ARG B 209      -5.980  50.853  65.764  1.00 41.36           N1+
ATOM  10794  NH2 ARG B 209      -3.839  51.635  65.521  1.00 40.17           N  
ATOM  10796  N   CYS B 225      -3.185  57.110  55.106  1.00  0.00           N  
ATOM  10797  CA  CYS B 225      -1.960  56.782  55.826  1.00  0.00           C  
ATOM  10798  C   CYS B 225      -1.755  57.715  57.021  1.00  0.00           C  
ATOM  10799  O   CYS B 225      -1.070  58.735  56.915  1.00  0.00           O  
ATOM  10800  CB  CYS B 225      -0.879  57.009  54.769  1.00  0.00           C  
ATOM  10801  SG  CYS B 225      -0.900  55.819  53.407  1.00  0.00           S  
ATOM  10809  N   GLU B 226      -2.375  57.382  58.168  1.00  0.00           N  
ATOM  10810  CA  GLU B 226      -2.313  58.140  59.422  1.00  0.00           C  
ATOM  10811  C   GLU B 226      -1.037  58.008  60.266  1.00  0.00           C  
ATOM  10812  O   GLU B 226      -0.927  58.628  61.331  1.00  0.00           O  
ATOM  10813  CB  GLU B 226      -3.514  57.750  60.287  1.00  0.00           C  
ATOM  10814  CG  GLU B 226      -4.860  58.199  59.734  1.00  0.00           C  
ATOM  10815  CD  GLU B 226      -5.994  57.672  60.568  1.00  0.00           C  
ATOM  10816  OE1 GLU B 226      -5.736  56.953  61.503  1.00  0.00           O  
ATOM  10817  OE2 GLU B 226      -7.110  58.077  60.339  1.00  0.00           O1-
ATOM  10824  N   LYS B 227      -0.083  57.197  59.822  1.00  0.00           N  
ATOM  10825  CA  LYS B 227       1.156  56.992  60.562  1.00  0.00           C  
ATOM  10826  C   LYS B 227       2.065  58.211  60.462  1.00  0.00           C  
ATOM  10827  O   LYS B 227       2.049  58.929  59.462  1.00  0.00           O  
ATOM  10828  CB  LYS B 227       1.887  55.749  60.049  1.00  0.00           C  
ATOM  10829  CG  LYS B 227       1.169  54.435  60.334  1.00  0.00           C  
ATOM  10830  CD  LYS B 227       1.969  53.246  59.824  1.00  0.00           C  
ATOM  10831  CE  LYS B 227       1.254  51.934  60.111  1.00  0.00           C  
ATOM  10832  NZ  LYS B 227       2.027  50.761  59.620  1.00  0.00           N1+
ATOM  10846  N   PRO B 228       2.856  58.438  61.504  1.00  0.00           N  
ATOM  10847  CA  PRO B 228       3.775  59.571  61.536  1.00  0.00           C  
ATOM  10848  C   PRO B 228       4.959  59.343  60.607  1.00  0.00           C  
ATOM  10849  O   PRO B 228       5.482  58.231  60.509  1.00  0.00           O  
ATOM  10850  CB  PRO B 228       4.202  59.667  63.003  1.00  0.00           C  
ATOM  10851  CG  PRO B 228       4.075  58.273  63.518  1.00  0.00           C  
ATOM  10852  CD  PRO B 228       2.893  57.686  62.795  1.00  0.00           C  
ATOM  10860  N   TYR B 229       5.384  60.402  59.925  1.00  0.00           N  
ATOM  10861  CA  TYR B 229       6.527  60.325  59.025  1.00  0.00           C  
ATOM  10862  C   TYR B 229       7.423  61.550  59.166  1.00  0.00           C  
ATOM  10863  O   TYR B 229       7.004  62.579  59.697  1.00  0.00           O  
ATOM  10864  CB  TYR B 229       6.059  60.182  57.575  1.00  0.00           C  
ATOM  10865  CG  TYR B 229       5.353  58.877  57.284  1.00  0.00           C  
ATOM  10866  CD1 TYR B 229       3.969  58.798  57.286  1.00  0.00           C  
ATOM  10867  CD2 TYR B 229       6.077  57.727  57.006  1.00  0.00           C  
ATOM  10868  CE1 TYR B 229       3.321  57.608  57.022  1.00  0.00           C  
ATOM  10869  CE2 TYR B 229       5.439  56.529  56.740  1.00  0.00           C  
ATOM  10870  CZ  TYR B 229       4.060  56.474  56.749  1.00  0.00           C  
ATOM  10871  OH  TYR B 229       3.419  55.286  56.484  1.00  0.00           O  
ATOM  10881  N   ALA B 230       8.657  61.434  58.689  1.00  0.00           N  
ATOM  10882  CA  ALA B 230       9.512  62.596  58.483  1.00  0.00           C  
ATOM  10883  C   ALA B 230      10.406  62.414  57.262  1.00  0.00           C  
ATOM  10884  O   ALA B 230      10.446  61.339  56.666  1.00  0.00           O  
ATOM  10885  CB  ALA B 230      10.353  62.862  59.723  1.00  0.00           C  
ATOM  10891  N   CYS B 231      11.120  63.473  56.895  1.00  0.00           N  
ATOM  10892  CA  CYS B 231      12.211  63.366  55.937  1.00  0.00           C  
ATOM  10893  C   CYS B 231      13.397  64.226  56.353  1.00  0.00           C  
ATOM  10894  O   CYS B 231      13.299  65.452  56.405  1.00  0.00           O  
ATOM  10895  CB  CYS B 231      11.586  63.900  54.648  1.00  0.00           C  
ATOM  10896  SG  CYS B 231      12.688  63.885  53.216  1.00  0.00           S  
ATOM  10902  N   PRO B 232      14.519  63.577  56.649  1.00  0.00           N  
ATOM  10903  CA  PRO B 232      15.708  64.276  57.121  1.00  0.00           C  
ATOM  10904  C   PRO B 232      16.340  65.101  56.007  1.00  0.00           C  
ATOM  10905  O   PRO B 232      17.094  66.039  56.267  1.00  0.00           O  
ATOM  10906  CB  PRO B 232      16.634  63.155  57.605  1.00  0.00           C  
ATOM  10907  CG  PRO B 232      16.203  61.957  56.830  1.00  0.00           C  
ATOM  10908  CD  PRO B 232      14.711  62.094  56.680  1.00  0.00           C  
ATOM  10916  N   GLU B 233      16.103  64.722  54.743  1.00  0.00           N  
ATOM  10917  CA  GLU B 233      16.560  65.516  53.610  1.00  0.00           C  
ATOM  10918  C   GLU B 233      16.034  66.943  53.691  1.00  0.00           C  
ATOM  10919  O   GLU B 233      16.746  67.898  53.376  1.00  0.00           O  
ATOM  10920  CB  GLU B 233      16.129  64.871  52.293  1.00  0.00           C  
ATOM  10921  CG  GLU B 233      16.873  63.589  51.945  1.00  0.00           C  
ATOM  10922  CD  GLU B 233      16.357  62.984  50.670  1.00  0.00           C  
ATOM  10923  OE1 GLU B 233      15.419  63.511  50.122  1.00  0.00           O  
ATOM  10924  OE2 GLU B 233      16.971  62.065  50.181  1.00  0.00           O1-
ATOM  10931  N   CYS B 234      14.783  67.084  54.115  1.00  0.00           N  
ATOM  10932  CA  CYS B 234      14.155  68.394  54.228  1.00  0.00           C  
ATOM  10933  C   CYS B 234      14.323  68.968  55.631  1.00  0.00           C  
ATOM  10934  O   CYS B 234      14.464  70.177  55.804  1.00  0.00           O  
ATOM  10935  CB  CYS B 234      12.682  68.088  53.943  1.00  0.00           C  
ATOM  10936  SG  CYS B 234      12.359  67.436  52.288  1.00  0.00           S  
ATOM  10942  N   GLY B 235      14.304  68.091  56.628  1.00  0.00           N  
ATOM  10943  CA  GLY B 235      14.368  68.515  58.021  1.00  0.00           C  
ATOM  10944  C   GLY B 235      12.980  68.820  58.570  1.00  0.00           C  
ATOM  10945  O   GLY B 235      12.841  69.468  59.607  1.00  0.00           O  
ATOM  10949  N   LYS B 236      11.957  68.346  57.868  1.00  0.00           N  
ATOM  10950  CA  LYS B 236      10.579  68.529  58.306  1.00  0.00           C  
ATOM  10951  C   LYS B 236       9.905  67.191  58.582  1.00  0.00           C  
ATOM  10952  O   LYS B 236      10.211  66.187  57.939  1.00  0.00           O  
ATOM  10953  CB  LYS B 236       9.783  69.311  57.259  1.00  0.00           C  
ATOM  10954  CG  LYS B 236      10.355  70.683  56.930  1.00  0.00           C  
ATOM  10955  CD  LYS B 236      10.262  71.622  58.123  1.00  0.00           C  
ATOM  10956  CE  LYS B 236      10.768  73.014  57.773  1.00  0.00           C  
ATOM  10957  NZ  LYS B 236      10.790  73.914  58.959  1.00  0.00           N1+
ATOM  10971  N   SER B 237       8.989  67.183  59.543  1.00  0.00           N  
ATOM  10972  CA  SER B 237       8.252  65.975  59.926  1.00  0.00           C  
ATOM  10973  C   SER B 237       6.751  66.285  59.870  1.00  0.00           C  
ATOM  10974  O   SER B 237       6.334  67.399  60.197  1.00  0.00           O  
ATOM  10975  CB  SER B 237       8.661  65.506  61.309  1.00  0.00           C  
ATOM  10976  OG  SER B 237       8.337  66.442  62.299  1.00  0.00           O  
ATOM  10982  N   PHE B 238       5.940  65.288  59.523  1.00  0.00           N  
ATOM  10983  CA  PHE B 238       4.503  65.485  59.388  1.00  0.00           C  
ATOM  10984  C   PHE B 238       3.657  64.416  60.062  1.00  0.00           C  
ATOM  10985  O   PHE B 238       4.106  63.287  60.237  1.00  0.00           O  
ATOM  10986  CB  PHE B 238       4.130  65.560  57.907  1.00  0.00           C  
ATOM  10987  CG  PHE B 238       4.791  66.693  57.173  1.00  0.00           C  
ATOM  10988  CD1 PHE B 238       5.989  66.502  56.505  1.00  0.00           C  
ATOM  10989  CD2 PHE B 238       4.213  67.954  57.153  1.00  0.00           C  
ATOM  10990  CE1 PHE B 238       6.597  67.544  55.831  1.00  0.00           C  
ATOM  10991  CE2 PHE B 238       4.818  68.997  56.478  1.00  0.00           C  
ATOM  10992  CZ  PHE B 238       6.011  68.791  55.817  1.00  0.00           C  
ATOM  11002  N   SER B 239       2.412  64.777  60.385  1.00  0.00           N  
ATOM  11003  CA  SER B 239       1.450  63.889  61.038  1.00  0.00           C  
ATOM  11004  C   SER B 239       0.870  62.828  60.112  1.00  0.00           C  
ATOM  11005  O   SER B 239       0.662  61.679  60.518  1.00  0.00           O  
ATOM  11006  CB  SER B 239       0.327  64.712  61.639  1.00  0.00           C  
ATOM  11007  OG  SER B 239       0.777  65.543  62.673  1.00  0.00           O  
ATOM  11013  N   GLN B 240       0.560  63.222  58.882  1.00  0.00           N  
ATOM  11014  CA  GLN B 240      -0.012  62.297  57.917  1.00  0.00           C  
ATOM  11015  C   GLN B 240       0.920  62.104  56.732  1.00  0.00           C  
ATOM  11016  O   GLN B 240       1.713  62.993  56.392  1.00  0.00           O  
ATOM  11017  CB  GLN B 240      -1.374  62.799  57.432  1.00  0.00           C  
ATOM  11018  CG  GLN B 240      -2.412  62.946  58.531  1.00  0.00           C  
ATOM  11019  CD  GLN B 240      -3.745  63.440  58.005  1.00  0.00           C  
ATOM  11020  NE2 GLN B 240      -4.711  63.602  58.903  1.00  0.00           N  
ATOM  11021  OE1 GLN B 240      -3.905  63.680  56.804  1.00  0.00           O  
ATOM  11030  N   SER B 241       0.791  60.954  56.080  1.00  0.00           N  
ATOM  11031  CA  SER B 241       1.619  60.650  54.928  1.00  0.00           C  
ATOM  11032  C   SER B 241       1.365  61.587  53.764  1.00  0.00           C  
ATOM  11033  O   SER B 241       2.281  61.907  53.034  1.00  0.00           O  
ATOM  11034  CB  SER B 241       1.390  59.213  54.499  1.00  0.00           C  
ATOM  11035  OG  SER B 241       2.349  58.780  53.575  1.00  0.00           O  
ATOM  11041  N   SER B 242       0.126  62.030  53.586  1.00  0.00           N  
ATOM  11042  CA  SER B 242      -0.186  62.922  52.474  1.00  0.00           C  
ATOM  11043  C   SER B 242       0.490  64.285  52.609  1.00  0.00           C  
ATOM  11044  O   SER B 242       0.782  64.946  51.607  1.00  0.00           O  
ATOM  11045  CB  SER B 242      -1.688  63.096  52.363  1.00  0.00           C  
ATOM  11046  OG  SER B 242      -2.225  63.761  53.474  1.00  0.00           O  
ATOM  11052  N   HIS B 243       0.751  64.693  53.848  1.00  0.00           N  
ATOM  11053  CA  HIS B 243       1.428  65.958  54.095  1.00  0.00           C  
ATOM  11054  C   HIS B 243       2.884  65.817  53.635  1.00  0.00           C  
ATOM  11055  O   HIS B 243       3.474  66.780  53.146  1.00  0.00           O  
ATOM  11056  CB  HIS B 243       1.355  66.350  55.574  1.00  0.00           C  
ATOM  11057  CG  HIS B 243      -0.033  66.640  56.053  1.00  0.00           C  
ATOM  11058  CD2 HIS B 243      -1.143  67.031  55.384  1.00  0.00           C  
ATOM  11059  ND1 HIS B 243      -0.400  66.533  57.378  1.00  0.00           N  
ATOM  11060  CE1 HIS B 243      -1.678  66.848  57.504  1.00  0.00           C  
ATOM  11061  NE2 HIS B 243      -2.151  67.153  56.309  1.00  0.00           N  
ATOM  11069  N   LEU B 244       3.457  64.621  53.795  1.00  0.00           N  
ATOM  11070  CA  LEU B 244       4.838  64.382  53.375  1.00  0.00           C  
ATOM  11071  C   LEU B 244       4.925  64.387  51.860  1.00  0.00           C  
ATOM  11072  O   LEU B 244       5.836  64.981  51.289  1.00  0.00           O  
ATOM  11073  CB  LEU B 244       5.354  63.054  53.941  1.00  0.00           C  
ATOM  11074  CG  LEU B 244       6.807  62.715  53.585  1.00  0.00           C  
ATOM  11075  CD1 LEU B 244       7.739  63.803  54.101  1.00  0.00           C  
ATOM  11076  CD2 LEU B 244       7.175  61.363  54.181  1.00  0.00           C  
ATOM  11088  N   VAL B 245       3.957  63.756  51.206  1.00  0.00           N  
ATOM  11089  CA  VAL B 245       3.943  63.695  49.748  1.00  0.00           C  
ATOM  11090  C   VAL B 245       3.798  65.088  49.136  1.00  0.00           C  
ATOM  11091  O   VAL B 245       4.463  65.411  48.160  1.00  0.00           O  
ATOM  11092  CB  VAL B 245       2.801  62.798  49.233  1.00  0.00           C  
ATOM  11093  CG1 VAL B 245       2.682  62.905  47.721  1.00  0.00           C  
ATOM  11094  CG2 VAL B 245       3.033  61.353  49.647  1.00  0.00           C  
ATOM  11104  N   ARG B 246       2.954  65.922  49.729  1.00  0.00           N  
ATOM  11105  CA  ARG B 246       2.769  67.275  49.221  1.00  0.00           C  
ATOM  11106  C   ARG B 246       4.059  68.089  49.411  1.00  0.00           C  
ATOM  11107  O   ARG B 246       4.502  68.779  48.497  1.00  0.00           O  
ATOM  11108  CB  ARG B 246       1.600  67.945  49.950  1.00  0.00           C  
ATOM  11109  CG  ARG B 246       1.273  69.351  49.458  1.00  0.00           C  
ATOM  11110  CD  ARG B 246       0.078  69.916  50.192  1.00  0.00           C  
ATOM  11111  NE  ARG B 246       0.365  70.079  51.607  1.00  0.00           N  
ATOM  11112  CZ  ARG B 246      -0.560  70.208  52.553  1.00  0.00           C  
ATOM  11113  NH1 ARG B 246      -1.854  70.187  52.241  1.00  0.00           N1+
ATOM  11114  NH2 ARG B 246      -0.186  70.376  53.811  1.00  0.00           N  
ATOM  11128  N   HIS B 247       4.669  67.969  50.592  1.00  0.00           N  
ATOM  11129  CA  HIS B 247       5.905  68.676  50.935  1.00  0.00           C  
ATOM  11130  C   HIS B 247       7.062  68.266  50.031  1.00  0.00           C  
ATOM  11131  O   HIS B 247       7.850  69.110  49.606  1.00  0.00           O  
ATOM  11132  CB  HIS B 247       6.281  68.427  52.400  1.00  0.00           C  
ATOM  11133  CG  HIS B 247       7.539  69.120  52.823  1.00  0.00           C  
ATOM  11134  CD2 HIS B 247       8.772  68.636  53.104  1.00  0.00           C  
ATOM  11135  ND1 HIS B 247       7.614  70.485  53.000  1.00  0.00           N  
ATOM  11136  CE1 HIS B 247       8.840  70.810  53.373  1.00  0.00           C  
ATOM  11137  NE2 HIS B 247       9.561  69.707  53.442  1.00  0.00           N  
ATOM  11145  N   GLN B 248       7.154  66.966  49.753  1.00  0.00           N  
ATOM  11146  CA  GLN B 248       8.204  66.390  48.916  1.00  0.00           C  
ATOM  11147  C   GLN B 248       8.371  67.134  47.588  1.00  0.00           C  
ATOM  11148  O   GLN B 248       9.484  67.256  47.066  1.00  0.00           O  
ATOM  11149  CB  GLN B 248       7.901  64.914  48.637  1.00  0.00           C  
ATOM  11150  CG  GLN B 248       9.011  64.179  47.908  1.00  0.00           C  
ATOM  11151  CD  GLN B 248      10.255  64.016  48.760  1.00  0.00           C  
ATOM  11152  NE2 GLN B 248      11.412  64.312  48.180  1.00  0.00           N  
ATOM  11153  OE1 GLN B 248      10.176  63.630  49.931  1.00  0.00           O  
ATOM  11162  N   ARG B 249       7.262  67.670  47.081  1.00  0.00           N  
ATOM  11163  CA  ARG B 249       7.262  68.415  45.828  1.00  0.00           C  
ATOM  11164  C   ARG B 249       8.192  69.627  45.788  1.00  0.00           C  
ATOM  11165  O   ARG B 249       8.599  70.046  44.710  1.00  0.00           O  
ATOM  11166  CB  ARG B 249       5.848  68.818  45.439  1.00  0.00           C  
ATOM  11167  CG  ARG B 249       4.931  67.662  45.071  1.00  0.00           C  
ATOM  11168  CD  ARG B 249       3.539  68.064  44.742  1.00  0.00           C  
ATOM  11169  NE  ARG B 249       2.617  66.954  44.575  1.00  0.00           N  
ATOM  11170  CZ  ARG B 249       1.291  67.086  44.375  1.00  0.00           C  
ATOM  11171  NH1 ARG B 249       0.723  68.271  44.352  1.00  0.00           N1+
ATOM  11172  NH2 ARG B 249       0.569  65.988  44.224  1.00  0.00           N  
ATOM  11186  N   THR B 250       8.513  70.214  46.938  1.00  0.00           N  
ATOM  11187  CA  THR B 250       9.423  71.366  46.944  1.00  0.00           C  
ATOM  11188  C   THR B 250      10.831  70.875  46.587  1.00  0.00           C  
ATOM  11189  O   THR B 250      11.629  71.625  46.034  1.00  0.00           O  
ATOM  11190  CB  THR B 250       9.453  72.080  48.308  1.00  0.00           C  
ATOM  11191  CG2 THR B 250       8.061  72.566  48.686  1.00  0.00           C  
ATOM  11192  OG1 THR B 250       9.929  71.176  49.314  1.00  0.00           O  
ATOM  11200  N   HIS B 251      11.110  69.606  46.900  1.00  0.00           N  
ATOM  11201  CA  HIS B 251      12.409  68.989  46.621  1.00  0.00           C  
ATOM  11202  C   HIS B 251      12.501  68.426  45.201  1.00  0.00           C  
ATOM  11203  O   HIS B 251      13.536  68.548  44.547  1.00  0.00           O  
ATOM  11204  CB  HIS B 251      12.700  67.877  47.634  1.00  0.00           C  
ATOM  11205  CG  HIS B 251      14.038  67.232  47.453  1.00  0.00           C  
ATOM  11206  CD2 HIS B 251      14.380  65.994  47.029  1.00  0.00           C  
ATOM  11207  ND1 HIS B 251      15.222  67.887  47.722  1.00  0.00           N  
ATOM  11208  CE1 HIS B 251      16.237  67.075  47.471  1.00  0.00           C  
ATOM  11209  NE2 HIS B 251      15.752  65.923  47.049  1.00  0.00           N  
ATOM  11217  N   THR B 252      11.429  67.800  44.729  1.00  0.00           N  
ATOM  11218  CA  THR B 252      11.432  67.222  43.388  1.00  0.00           C  
ATOM  11219  C   THR B 252      11.169  68.256  42.292  1.00  0.00           C  
ATOM  11220  O   THR B 252      11.436  67.996  41.121  1.00  0.00           O  
ATOM  11221  CB  THR B 252      10.384  66.100  43.269  1.00  0.00           C  
ATOM  11222  CG2 THR B 252      10.616  65.038  44.333  1.00  0.00           C  
ATOM  11223  OG1 THR B 252       9.070  66.652  43.429  1.00  0.00           O  
ATOM  11231  N   GLY B 253      10.635  69.416  42.684  1.00  0.00           N  
ATOM  11232  CA  GLY B 253      10.330  70.481  41.740  1.00  0.00           C  
ATOM  11233  C   GLY B 253       9.093  70.221  40.904  1.00  0.00           C  
ATOM  11234  O   GLY B 253       8.797  70.975  39.974  1.00  0.00           O  
ATOM  11238  N   GLU B 254       8.360  69.167  41.247  1.00  0.00           N  
ATOM  11239  CA  GLU B 254       7.158  68.774  40.530  1.00  0.00           C  
ATOM  11240  C   GLU B 254       6.009  69.737  40.794  1.00  0.00           C  
ATOM  11241  O   GLU B 254       5.717  70.074  41.940  1.00  0.00           O  
ATOM  11242  CB  GLU B 254       6.748  67.352  40.917  1.00  0.00           C  
ATOM  11243  CG  GLU B 254       5.560  66.804  40.139  1.00  0.00           C  
ATOM  11244  CD  GLU B 254       5.241  65.394  40.547  1.00  0.00           C  
ATOM  11245  OE1 GLU B 254       5.914  64.878  41.407  1.00  0.00           O  
ATOM  11246  OE2 GLU B 254       4.255  64.871  40.083  1.00  0.00           O1-
ATOM  11253  N   LYS B 255       5.371  70.177  39.714  1.00  0.00           N  
ATOM  11254  CA  LYS B 255       4.239  71.098  39.768  1.00  0.00           C  
ATOM  11255  C   LYS B 255       3.168  70.548  38.825  1.00  0.00           C  
ATOM  11256  O   LYS B 255       3.095  70.918  37.657  1.00  0.00           O  
ATOM  11257  CB  LYS B 255       4.689  72.495  39.340  1.00  0.00           C  
ATOM  11258  CG  LYS B 255       5.664  73.144  40.300  1.00  0.00           C  
ATOM  11259  CD  LYS B 255       5.907  74.595  39.937  1.00  0.00           C  
ATOM  11260  CE  LYS B 255       6.851  75.243  40.931  1.00  0.00           C  
ATOM  11261  NZ  LYS B 255       7.296  76.600  40.496  1.00  0.00           N1+
ATOM  11275  N   PRO B 256       2.303  69.667  39.346  1.00  0.00           N  
ATOM  11276  CA  PRO B 256       1.205  68.989  38.649  1.00  0.00           C  
ATOM  11277  C   PRO B 256       0.091  69.828  38.023  1.00  0.00           C  
ATOM  11278  O   PRO B 256      -0.556  69.384  37.080  1.00  0.00           O  
ATOM  11279  CB  PRO B 256       0.624  68.072  39.737  1.00  0.00           C  
ATOM  11280  CG  PRO B 256       1.776  67.819  40.671  1.00  0.00           C  
ATOM  11281  CD  PRO B 256       2.415  69.162  40.740  1.00  0.00           C  
ATOM  11289  N   TYR B 257      -0.138  71.030  38.535  1.00  0.00           N  
ATOM  11290  CA  TYR B 257      -1.229  71.859  38.030  1.00  0.00           C  
ATOM  11291  C   TYR B 257      -0.786  73.022  37.156  1.00  0.00           C  
ATOM  11292  O   TYR B 257       0.105  73.772  37.516  1.00  0.00           O  
ATOM  11293  CB  TYR B 257      -2.051  72.397  39.202  1.00  0.00           C  
ATOM  11294  CG  TYR B 257      -2.933  71.361  39.860  1.00  0.00           C  
ATOM  11295  CD1 TYR B 257      -2.438  70.526  40.850  1.00  0.00           C  
ATOM  11296  CD2 TYR B 257      -4.263  71.222  39.489  1.00  0.00           C  
ATOM  11297  CE1 TYR B 257      -3.240  69.576  41.454  1.00  0.00           C  
ATOM  11298  CE2 TYR B 257      -5.076  70.277  40.087  1.00  0.00           C  
ATOM  11299  CZ  TYR B 257      -4.561  69.457  41.068  1.00  0.00           C  
ATOM  11300  OH  TYR B 257      -5.365  68.513  41.666  1.00  0.00           O  
ATOM  11310  N   LYS B 258      -1.411  73.154  35.995  1.00  0.00           N  
ATOM  11311  CA  LYS B 258      -1.055  74.204  35.053  1.00  0.00           C  
ATOM  11312  C   LYS B 258      -2.204  75.175  34.797  1.00  0.00           C  
ATOM  11313  O   LYS B 258      -3.359  74.764  34.661  1.00  0.00           O  
ATOM  11314  CB  LYS B 258      -0.592  73.587  33.733  1.00  0.00           C  
ATOM  11315  CG  LYS B 258       0.722  72.822  33.822  1.00  0.00           C  
ATOM  11316  CD  LYS B 258       1.147  72.293  32.461  1.00  0.00           C  
ATOM  11317  CE  LYS B 258       2.457  71.523  32.551  1.00  0.00           C  
ATOM  11318  NZ  LYS B 258       2.886  70.997  31.227  1.00  0.00           N1+
ATOM  11332  N   CYS B 259      -1.883  76.467  34.741  1.00  0.00           N  
ATOM  11333  CA  CYS B 259      -2.882  77.498  34.486  1.00  0.00           C  
ATOM  11334  C   CYS B 259      -3.249  77.474  33.008  1.00  0.00           C  
ATOM  11335  O   CYS B 259      -2.388  77.652  32.135  1.00  0.00           O  
ATOM  11336  CB  CYS B 259      -2.352  78.886  34.857  1.00  0.00           C  
ATOM  11337  SG  CYS B 259      -3.575  80.200  34.628  1.00  0.00           S  
ATOM  11343  N   PRO B 260      -4.536  77.281  32.743  1.00  0.00           N  
ATOM  11344  CA  PRO B 260      -5.071  77.219  31.387  1.00  0.00           C  
ATOM  11345  C   PRO B 260      -4.810  78.522  30.639  1.00  0.00           C  
ATOM  11346  O   PRO B 260      -4.675  78.529  29.412  1.00  0.00           O  
ATOM  11347  CB  PRO B 260      -6.567  76.956  31.584  1.00  0.00           C  
ATOM  11348  CG  PRO B 260      -6.658  76.321  32.929  1.00  0.00           C  
ATOM  11349  CD  PRO B 260      -5.586  76.979  33.755  1.00  0.00           C  
ATOM  11357  N   GLU B 261      -4.697  79.618  31.389  1.00  0.00           N  
ATOM  11358  CA  GLU B 261      -4.475  80.925  30.784  1.00  0.00           C  
ATOM  11359  C   GLU B 261      -3.029  81.305  30.480  1.00  0.00           C  
ATOM  11360  O   GLU B 261      -2.697  81.536  29.324  1.00  0.00           O  
ATOM  11361  CB  GLU B 261      -5.083  81.998  31.687  1.00  0.00           C  
ATOM  11362  CG  GLU B 261      -6.557  81.783  32.012  1.00  0.00           C  
ATOM  11363  CD  GLU B 261      -7.423  82.037  30.812  1.00  0.00           C  
ATOM  11364  OE1 GLU B 261      -6.929  82.570  29.847  1.00  0.00           O  
ATOM  11365  OE2 GLU B 261      -8.550  81.599  30.814  1.00  0.00           O1-
ATOM  11372  N   CYS B 262      -2.174  81.374  31.494  1.00  0.00           N  
ATOM  11373  CA  CYS B 262      -0.784  81.766  31.268  1.00  0.00           C  
ATOM  11374  C   CYS B 262       0.216  80.616  31.144  1.00  0.00           C  
ATOM  11375  O   CYS B 262       1.401  80.854  30.890  1.00  0.00           O  
ATOM  11376  CB  CYS B 262      -0.314  82.712  32.370  1.00  0.00           C  
ATOM  11377  SG  CYS B 262      -0.195  81.903  33.979  1.00  0.00           S  
ATOM  11383  N   GLY B 263      -0.252  79.385  31.328  1.00  0.00           N  
ATOM  11384  CA  GLY B 263       0.595  78.188  31.235  1.00  0.00           C  
ATOM  11385  C   GLY B 263       1.581  77.965  32.389  1.00  0.00           C  
ATOM  11386  O   GLY B 263       2.351  77.007  32.364  1.00  0.00           O  
ATOM  11390  N   LYS B 264       1.554  78.821  33.406  1.00  0.00           N  
ATOM  11391  CA  LYS B 264       2.452  78.647  34.543  1.00  0.00           C  
ATOM  11392  C   LYS B 264       2.011  77.433  35.350  1.00  0.00           C  
ATOM  11393  O   LYS B 264       0.815  77.177  35.490  1.00  0.00           O  
ATOM  11394  CB  LYS B 264       2.473  79.898  35.422  1.00  0.00           C  
ATOM  11395  CG  LYS B 264       3.363  79.786  36.652  1.00  0.00           C  
ATOM  11396  CD  LYS B 264       3.395  81.093  37.433  1.00  0.00           C  
ATOM  11397  CE  LYS B 264       4.241  80.965  38.692  1.00  0.00           C  
ATOM  11398  NZ  LYS B 264       4.290  82.239  39.460  1.00  0.00           N1+
ATOM  11412  N   SER B 265       2.983  76.699  35.885  1.00  0.00           N  
ATOM  11413  CA  SER B 265       2.710  75.502  36.672  1.00  0.00           C  
ATOM  11414  C   SER B 265       2.760  75.785  38.168  1.00  0.00           C  
ATOM  11415  O   SER B 265       3.491  76.661  38.618  1.00  0.00           O  
ATOM  11416  CB  SER B 265       3.696  74.408  36.311  1.00  0.00           C  
ATOM  11417  OG  SER B 265       5.018  74.783  36.582  1.00  0.00           O  
ATOM  11423  N   PHE B 266       1.990  75.013  38.931  1.00  0.00           N  
ATOM  11424  CA  PHE B 266       1.904  75.189  40.372  1.00  0.00           C  
ATOM  11425  C   PHE B 266       1.993  73.852  41.094  1.00  0.00           C  
ATOM  11426  O   PHE B 266       1.566  72.809  40.571  1.00  0.00           O  
ATOM  11427  CB  PHE B 266       0.587  75.880  40.742  1.00  0.00           C  
ATOM  11428  CG  PHE B 266       0.466  77.276  40.211  1.00  0.00           C  
ATOM  11429  CD1 PHE B 266      -0.116  77.515  38.971  1.00  0.00           C  
ATOM  11430  CD2 PHE B 266       0.972  78.353  40.937  1.00  0.00           C  
ATOM  11431  CE1 PHE B 266      -0.191  78.811  38.448  1.00  0.00           C  
ATOM  11432  CE2 PHE B 266       0.903  79.658  40.424  1.00  0.00           C  
ATOM  11433  CZ  PHE B 266       0.322  79.885  39.177  1.00  0.00           C  
ATOM  11443  N   SER B 267       2.507  73.905  42.319  1.00  0.00           N  
ATOM  11444  CA  SER B 267       2.664  72.716  43.148  1.00  0.00           C  
ATOM  11445  C   SER B 267       1.348  72.229  43.721  1.00  0.00           C  
ATOM  11446  O   SER B 267       1.203  71.041  44.023  1.00  0.00           O  
ATOM  11447  CB  SER B 267       3.647  72.997  44.301  1.00  0.00           C  
ATOM  11448  OG  SER B 267       3.155  73.958  45.233  1.00  0.00           O  
ATOM  11454  N   ASP B 268       0.380  73.137  43.851  1.00  0.00           N  
ATOM  11455  CA  ASP B 268      -0.904  72.789  44.445  1.00  0.00           C  
ATOM  11456  C   ASP B 268      -2.136  73.292  43.697  1.00  0.00           C  
ATOM  11457  O   ASP B 268      -2.093  74.326  43.037  1.00  0.00           O  
ATOM  11458  CB  ASP B 268      -0.945  73.308  45.883  1.00  0.00           C  
ATOM  11459  CG  ASP B 268      -1.997  72.642  46.762  1.00  0.00           C  
ATOM  11460  OD1 ASP B 268      -2.584  71.681  46.327  1.00  0.00           O  
ATOM  11461  OD2 ASP B 268      -2.094  73.000  47.912  1.00  0.00           O1-
ATOM  11466  N   CYS B 269      -3.235  72.546  43.844  1.00  0.00           N  
ATOM  11467  CA  CYS B 269      -4.517  72.854  43.208  1.00  0.00           C  
ATOM  11468  C   CYS B 269      -5.195  74.090  43.774  1.00  0.00           C  
ATOM  11469  O   CYS B 269      -5.792  74.872  43.033  1.00  0.00           O  
ATOM  11470  CB  CYS B 269      -5.345  71.608  43.529  1.00  0.00           C  
ATOM  11471  SG  CYS B 269      -6.956  71.548  42.709  1.00  0.00           S  
ATOM  11477  N   ARG B 270      -5.177  74.227  45.095  1.00  0.00           N  
ATOM  11478  CA  ARG B 270      -5.798  75.394  45.720  1.00  0.00           C  
ATOM  11479  C   ARG B 270      -5.078  76.689  45.332  1.00  0.00           C  
ATOM  11480  O   ARG B 270      -5.718  77.722  45.123  1.00  0.00           O  
ATOM  11481  CB  ARG B 270      -5.897  75.243  47.233  1.00  0.00           C  
ATOM  11482  CG  ARG B 270      -6.898  74.202  47.706  1.00  0.00           C  
ATOM  11483  CD  ARG B 270      -6.909  73.988  49.176  1.00  0.00           C  
ATOM  11484  NE  ARG B 270      -7.826  72.955  49.628  1.00  0.00           N  
ATOM  11485  CZ  ARG B 270      -7.903  72.501  50.893  1.00  0.00           C  
ATOM  11486  NH1 ARG B 270      -7.096  72.955  51.826  1.00  0.00           N1+
ATOM  11487  NH2 ARG B 270      -8.797  71.567  51.169  1.00  0.00           N  
ATOM  11501  N   ASP B 271      -3.760  76.617  45.179  1.00  0.00           N  
ATOM  11502  CA  ASP B 271      -2.986  77.792  44.794  1.00  0.00           C  
ATOM  11503  C   ASP B 271      -3.234  78.129  43.319  1.00  0.00           C  
ATOM  11504  O   ASP B 271      -3.142  79.289  42.909  1.00  0.00           O  
ATOM  11505  CB  ASP B 271      -1.494  77.563  45.045  1.00  0.00           C  
ATOM  11506  CG  ASP B 271      -1.092  77.604  46.514  1.00  0.00           C  
ATOM  11507  OD1 ASP B 271      -1.861  78.092  47.307  1.00  0.00           O  
ATOM  11508  OD2 ASP B 271      -0.094  77.013  46.852  1.00  0.00           O1-
ATOM  11513  N   LEU B 272      -3.563  77.114  42.523  1.00  0.00           N  
ATOM  11514  CA  LEU B 272      -3.872  77.351  41.116  1.00  0.00           C  
ATOM  11515  C   LEU B 272      -5.218  78.076  41.054  1.00  0.00           C  
ATOM  11516  O   LEU B 272      -5.394  79.022  40.286  1.00  0.00           O  
ATOM  11517  CB  LEU B 272      -3.967  76.028  40.347  1.00  0.00           C  
ATOM  11518  CG  LEU B 272      -4.592  76.142  38.951  1.00  0.00           C  
ATOM  11519  CD1 LEU B 272      -3.642  76.851  37.986  1.00  0.00           C  
ATOM  11520  CD2 LEU B 272      -4.951  74.758  38.436  1.00  0.00           C  
ATOM  11532  N   ALA B 273      -6.154  77.647  41.896  1.00  0.00           N  
ATOM  11533  CA  ALA B 273      -7.484  78.243  41.948  1.00  0.00           C  
ATOM  11534  C   ALA B 273      -7.439  79.731  42.261  1.00  0.00           C  
ATOM  11535  O   ALA B 273      -8.082  80.530  41.588  1.00  0.00           O  
ATOM  11536  CB  ALA B 273      -8.353  77.532  42.999  1.00  0.00           C  
ATOM  11542  N   ARG B 274      -6.654  80.109  43.265  1.00  0.00           N  
ATOM  11543  CA  ARG B 274      -6.566  81.513  43.612  1.00  0.00           C  
ATOM  11544  C   ARG B 274      -5.742  82.283  42.586  1.00  0.00           C  
ATOM  11545  O   ARG B 274      -6.039  83.433  42.273  1.00  0.00           O  
ATOM  11546  CB  ARG B 274      -6.037  81.721  45.025  1.00  0.00           C  
ATOM  11547  CG  ARG B 274      -4.737  80.993  45.334  1.00  0.00           C  
ATOM  11548  CD  ARG B 274      -3.511  81.784  45.053  1.00  0.00           C  
ATOM  11549  NE  ARG B 274      -2.272  81.136  45.451  1.00  0.00           N  
ATOM  11550  CZ  ARG B 274      -1.043  81.648  45.252  1.00  0.00           C  
ATOM  11551  NH1 ARG B 274      -0.880  82.794  44.628  1.00  0.00           N1+
ATOM  11552  NH2 ARG B 274      -0.002  80.956  45.679  1.00  0.00           N  
ATOM  11566  N   HIS B 275      -4.764  81.616  41.987  1.00  0.00           N  
ATOM  11567  CA  HIS B 275      -3.954  82.264  40.979  1.00  0.00           C  
ATOM  11568  C   HIS B 275      -4.808  82.671  39.781  1.00  0.00           C  
ATOM  11569  O   HIS B 275      -4.613  83.751  39.205  1.00  0.00           O  
ATOM  11570  CB  HIS B 275      -2.843  81.347  40.474  1.00  0.00           C  
ATOM  11571  CG  HIS B 275      -2.134  81.904  39.279  1.00  0.00           C  
ATOM  11572  CD2 HIS B 275      -2.261  81.626  37.960  1.00  0.00           C  
ATOM  11573  ND1 HIS B 275      -1.249  82.959  39.366  1.00  0.00           N  
ATOM  11574  CE1 HIS B 275      -0.865  83.309  38.153  1.00  0.00           C  
ATOM  11575  NE2 HIS B 275      -1.463  82.516  37.282  1.00  0.00           N  
ATOM  11583  N   GLN B 276      -5.721  81.792  39.381  1.00  0.00           N  
ATOM  11584  CA  GLN B 276      -6.572  82.065  38.223  1.00  0.00           C  
ATOM  11585  C   GLN B 276      -7.381  83.342  38.358  1.00  0.00           C  
ATOM  11586  O   GLN B 276      -7.627  84.020  37.353  1.00  0.00           O  
ATOM  11587  CB  GLN B 276      -7.526  80.893  37.985  1.00  0.00           C  
ATOM  11588  CG  GLN B 276      -6.869  79.672  37.364  1.00  0.00           C  
ATOM  11589  CD  GLN B 276      -7.825  78.499  37.245  1.00  0.00           C  
ATOM  11590  NE2 GLN B 276      -7.316  77.373  36.755  1.00  0.00           N  
ATOM  11591  OE1 GLN B 276      -9.003  78.602  37.590  1.00  0.00           O  
ATOM  11600  N   ARG B 277      -7.731  83.705  39.595  1.00  0.00           N  
ATOM  11601  CA  ARG B 277      -8.486  84.935  39.852  1.00  0.00           C  
ATOM  11602  C   ARG B 277      -7.749  86.212  39.432  1.00  0.00           C  
ATOM  11603  O   ARG B 277      -8.372  87.242  39.167  1.00  0.00           O  
ATOM  11604  CB  ARG B 277      -8.872  85.029  41.317  1.00  0.00           C  
ATOM  11605  CG  ARG B 277      -9.906  84.004  41.699  1.00  0.00           C  
ATOM  11606  CD  ARG B 277     -10.191  84.018  43.187  1.00  0.00           C  
ATOM  11607  NE  ARG B 277     -11.139  82.956  43.473  1.00  0.00           N  
ATOM  11608  CZ  ARG B 277     -11.359  82.433  44.671  1.00  0.00           C  
ATOM  11609  NH1 ARG B 277     -10.716  82.883  45.741  1.00  0.00           N1+
ATOM  11610  NH2 ARG B 277     -12.165  81.384  44.770  1.00  0.00           N  
ATOM  11624  N   THR B 278      -6.426  86.126  39.342  1.00  0.00           N  
ATOM  11625  CA  THR B 278      -5.611  87.261  38.931  1.00  0.00           C  
ATOM  11626  C   THR B 278      -5.866  87.554  37.440  1.00  0.00           C  
ATOM  11627  O   THR B 278      -5.615  88.668  36.954  1.00  0.00           O  
ATOM  11628  CB  THR B 278      -4.091  86.994  39.172  1.00  0.00           C  
ATOM  11629  CG2 THR B 278      -3.840  86.611  40.625  1.00  0.00           C  
ATOM  11630  OG1 THR B 278      -3.640  85.927  38.329  1.00  0.00           O  
ATOM  11638  N   HIS B 279      -6.342  86.535  36.726  1.00  0.00           N  
ATOM  11639  CA  HIS B 279      -6.640  86.654  35.307  1.00  0.00           C  
ATOM  11640  C   HIS B 279      -8.066  87.107  35.078  1.00  0.00           C  
ATOM  11641  O   HIS B 279      -8.328  87.983  34.241  1.00  0.00           O  
ATOM  11642  CB  HIS B 279      -6.395  85.325  34.586  1.00  0.00           C  
ATOM  11643  CG  HIS B 279      -4.958  84.900  34.578  1.00  0.00           C  
ATOM  11644  CD2 HIS B 279      -4.342  83.829  35.130  1.00  0.00           C  
ATOM  11645  ND1 HIS B 279      -3.973  85.624  33.941  1.00  0.00           N  
ATOM  11646  CE1 HIS B 279      -2.811  85.015  34.099  1.00  0.00           C  
ATOM  11647  NE2 HIS B 279      -3.009  83.924  34.816  1.00  0.00           N  
ATOM  11655  N   THR B 280      -8.986  86.490  35.819  1.00  0.00           N  
ATOM  11656  CA  THR B 280     -10.413  86.765  35.681  1.00  0.00           C  
ATOM  11657  C   THR B 280     -10.920  88.013  36.374  1.00  0.00           C  
ATOM  11658  O   THR B 280     -11.940  88.564  35.968  1.00  0.00           O  
ATOM  11659  CB  THR B 280     -11.239  85.574  36.201  1.00  0.00           C  
ATOM  11660  CG2 THR B 280     -10.911  84.313  35.414  1.00  0.00           C  
ATOM  11661  OG1 THR B 280     -10.950  85.357  37.588  1.00  0.00           O  
ATOM  11669  N   GLY B 281     -10.211  88.454  37.413  1.00  0.00           N  
ATOM  11670  CA  GLY B 281     -10.627  89.638  38.156  1.00  0.00           C  
ATOM  11671  C   GLY B 281     -11.736  89.330  39.141  1.00  0.00           C  
ATOM  11672  O   GLY B 281     -12.421  90.221  39.648  1.00  0.00           O  
ATOM  11676  N   GLU B 282     -11.919  88.040  39.392  1.00  0.00           N  
ATOM  11677  CA  GLU B 282     -12.928  87.550  40.309  1.00  0.00           C  
ATOM  11678  C   GLU B 282     -12.481  87.813  41.746  1.00  0.00           C  
ATOM  11679  O   GLU B 282     -11.343  87.498  42.124  1.00  0.00           O  
ATOM  11680  CB  GLU B 282     -13.185  86.058  40.086  1.00  0.00           C  
ATOM  11681  CG  GLU B 282     -14.293  85.475  40.950  1.00  0.00           C  
ATOM  11682  CD  GLU B 282     -14.505  84.016  40.655  1.00  0.00           C  
ATOM  11683  OE1 GLU B 282     -13.801  83.488  39.829  1.00  0.00           O  
ATOM  11684  OE2 GLU B 282     -15.293  83.402  41.335  1.00  0.00           O1-
ATOM  11691  N   LYS B 283     -13.381  88.406  42.533  1.00  0.00           N  
ATOM  11692  CA  LYS B 283     -13.116  88.736  43.934  1.00  0.00           C  
ATOM  11693  C   LYS B 283     -14.341  88.382  44.774  1.00  0.00           C  
ATOM  11694  O   LYS B 283     -15.205  89.222  45.035  1.00  0.00           O  
ATOM  11695  CB  LYS B 283     -12.765  90.216  44.094  1.00  0.00           C  
ATOM  11696  CG  LYS B 283     -11.453  90.626  43.438  1.00  0.00           C  
ATOM  11697  CD  LYS B 283     -11.095  92.067  43.771  1.00  0.00           C  
ATOM  11698  CE  LYS B 283      -9.756  92.460  43.165  1.00  0.00           C  
ATOM  11699  NZ  LYS B 283      -9.483  93.915  43.313  1.00  0.00           N1+
ATOM  11713  N   PRO B 284     -14.405  87.128  45.237  1.00  0.00           N  
ATOM  11714  CA  PRO B 284     -15.495  86.586  46.049  1.00  0.00           C  
ATOM  11715  C   PRO B 284     -15.612  87.069  47.506  1.00  0.00           C  
ATOM  11716  O   PRO B 284     -16.656  86.870  48.130  1.00  0.00           O  
ATOM  11717  CB  PRO B 284     -15.219  85.079  45.996  1.00  0.00           C  
ATOM  11718  CG  PRO B 284     -13.752  84.978  45.763  1.00  0.00           C  
ATOM  11719  CD  PRO B 284     -13.406  86.148  44.878  1.00  0.00           C  
ATOM  11727  N   TYR B 285     -14.581  87.726  48.040  1.00  0.00           N  
ATOM  11728  CA  TYR B 285     -14.621  88.150  49.444  1.00  0.00           C  
ATOM  11729  C   TYR B 285     -14.701  89.649  49.658  1.00  0.00           C  
ATOM  11730  O   TYR B 285     -13.769  90.377  49.346  1.00  0.00           O  
ATOM  11731  CB  TYR B 285     -13.391  87.610  50.178  1.00  0.00           C  
ATOM  11732  CG  TYR B 285     -13.245  86.107  50.107  1.00  0.00           C  
ATOM  11733  CD1 TYR B 285     -12.520  85.509  49.086  1.00  0.00           C  
ATOM  11734  CD2 TYR B 285     -13.831  85.289  51.062  1.00  0.00           C  
ATOM  11735  CE1 TYR B 285     -12.383  84.135  49.016  1.00  0.00           C  
ATOM  11736  CE2 TYR B 285     -13.702  83.915  51.001  1.00  0.00           C  
ATOM  11737  CZ  TYR B 285     -12.977  83.342  49.977  1.00  0.00           C  
ATOM  11738  OH  TYR B 285     -12.843  81.973  49.913  1.00  0.00           O  
ATOM  11748  N   LYS B 286     -15.786  90.097  50.271  1.00  0.00           N  
ATOM  11749  CA  LYS B 286     -15.966  91.520  50.522  1.00  0.00           C  
ATOM  11750  C   LYS B 286     -15.869  91.862  51.999  1.00  0.00           C  
ATOM  11751  O   LYS B 286     -16.257  91.075  52.856  1.00  0.00           O  
ATOM  11752  CB  LYS B 286     -17.313  91.987  49.969  1.00  0.00           C  
ATOM  11753  CG  LYS B 286     -17.431  91.917  48.455  1.00  0.00           C  
ATOM  11754  CD  LYS B 286     -18.785  92.423  47.979  1.00  0.00           C  
ATOM  11755  CE  LYS B 286     -18.904  92.352  46.463  1.00  0.00           C  
ATOM  11756  NZ  LYS B 286     -20.223  92.847  45.985  1.00  0.00           N1+
ATOM  11770  N   CYS B 287     -15.346  93.048  52.278  1.00  0.00           N  
ATOM  11771  CA  CYS B 287     -15.218  93.533  53.645  1.00  0.00           C  
ATOM  11772  C   CYS B 287     -16.624  93.846  54.163  1.00  0.00           C  
ATOM  11773  O   CYS B 287     -17.391  94.521  53.484  1.00  0.00           O  
ATOM  11774  CB  CYS B 287     -14.383  94.804  53.495  1.00  0.00           C  
ATOM  11775  SG  CYS B 287     -12.685  94.525  52.939  1.00  0.00           S  
ATOM  11781  N   PRO B 288     -16.963  93.348  55.352  1.00  0.00           N  
ATOM  11782  CA  PRO B 288     -18.285  93.594  55.935  1.00  0.00           C  
ATOM  11783  C   PRO B 288     -18.523  95.056  56.259  1.00  0.00           C  
ATOM  11784  O   PRO B 288     -19.663  95.511  56.291  1.00  0.00           O  
ATOM  11785  CB  PRO B 288     -18.295  92.726  57.198  1.00  0.00           C  
ATOM  11786  CG  PRO B 288     -16.855  92.535  57.529  1.00  0.00           C  
ATOM  11787  CD  PRO B 288     -16.145  92.479  56.204  1.00  0.00           C  
ATOM  11795  N   GLU B 289     -17.441  95.784  56.508  1.00  0.00           N  
ATOM  11796  CA  GLU B 289     -17.521  97.185  56.870  1.00  0.00           C  
ATOM  11797  C   GLU B 289     -17.547  98.182  55.715  1.00  0.00           C  
ATOM  11798  O   GLU B 289     -18.408  99.076  55.687  1.00  0.00           O  
ATOM  11799  CB  GLU B 289     -16.348  97.523  57.794  1.00  0.00           C  
ATOM  11800  CG  GLU B 289     -16.435  98.897  58.443  1.00  0.00           C  
ATOM  11801  CD  GLU B 289     -17.682  99.031  59.273  1.00  0.00           C  
ATOM  11802  OE1 GLU B 289     -17.934  98.165  60.077  1.00  0.00           O  
ATOM  11803  OE2 GLU B 289     -18.325 100.050  59.182  1.00  0.00           O1-
ATOM  11810  N   CYS B 290     -16.664  98.010  54.734  1.00  0.00           N  
ATOM  11811  CA  CYS B 290     -16.624  98.948  53.623  1.00  0.00           C  
ATOM  11812  C   CYS B 290     -16.957  98.361  52.250  1.00  0.00           C  
ATOM  11813  O   CYS B 290     -17.001  99.087  51.255  1.00  0.00           O  
ATOM  11814  CB  CYS B 290     -15.161  99.398  53.657  1.00  0.00           C  
ATOM  11815  SG  CYS B 290     -14.660 100.199  55.199  1.00  0.00           S  
ATOM  11821  N   GLY B 291     -17.202  97.057  52.191  1.00  0.00           N  
ATOM  11822  CA  GLY B 291     -17.538  96.435  50.924  1.00  0.00           C  
ATOM  11823  C   GLY B 291     -16.403  96.228  49.930  1.00  0.00           C  
ATOM  11824  O   GLY B 291     -16.638  95.762  48.819  1.00  0.00           O  
ATOM  11828  N   LYS B 292     -15.175  96.572  50.300  1.00  0.00           N  
ATOM  11829  CA  LYS B 292     -14.059  96.366  49.388  1.00  0.00           C  
ATOM  11830  C   LYS B 292     -13.877  94.865  49.150  1.00  0.00           C  
ATOM  11831  O   LYS B 292     -13.909  94.071  50.085  1.00  0.00           O  
ATOM  11832  CB  LYS B 292     -12.776  96.986  49.945  1.00  0.00           C  
ATOM  11833  CG  LYS B 292     -11.576  96.885  49.014  1.00  0.00           C  
ATOM  11834  CD  LYS B 292     -10.363  97.596  49.596  1.00  0.00           C  
ATOM  11835  CE  LYS B 292      -9.165  97.507  48.663  1.00  0.00           C  
ATOM  11836  NZ  LYS B 292      -7.972  98.201  49.219  1.00  0.00           N1+
ATOM  11850  N   SER B 293     -13.704  94.494  47.888  1.00  0.00           N  
ATOM  11851  CA  SER B 293     -13.562  93.099  47.488  1.00  0.00           C  
ATOM  11852  C   SER B 293     -12.129  92.631  47.312  1.00  0.00           C  
ATOM  11853  O   SER B 293     -11.242  93.399  46.928  1.00  0.00           O  
ATOM  11854  CB  SER B 293     -14.328  92.870  46.199  1.00  0.00           C  
ATOM  11855  OG  SER B 293     -13.812  93.627  45.138  1.00  0.00           O  
ATOM  11861  N   PHE B 294     -11.939  91.340  47.541  1.00  0.00           N  
ATOM  11862  CA  PHE B 294     -10.635  90.719  47.431  1.00  0.00           C  
ATOM  11863  C   PHE B 294     -10.749  89.357  46.788  1.00  0.00           C  
ATOM  11864  O   PHE B 294     -11.765  88.682  46.904  1.00  0.00           O  
ATOM  11865  CB  PHE B 294      -9.974  90.602  48.806  1.00  0.00           C  
ATOM  11866  CG  PHE B 294      -9.577  91.922  49.403  1.00  0.00           C  
ATOM  11867  CD1 PHE B 294     -10.435  92.598  50.259  1.00  0.00           C  
ATOM  11868  CD2 PHE B 294      -8.347  92.491  49.109  1.00  0.00           C  
ATOM  11869  CE1 PHE B 294     -10.071  93.813  50.807  1.00  0.00           C  
ATOM  11870  CE2 PHE B 294      -7.981  93.704  49.658  1.00  0.00           C  
ATOM  11871  CZ  PHE B 294      -8.843  94.367  50.508  1.00  0.00           C  
ATOM  11881  N   SER B 295      -9.649  88.931  46.182  1.00  0.00           N  
ATOM  11882  CA  SER B 295      -9.562  87.639  45.529  1.00  0.00           C  
ATOM  11883  C   SER B 295      -9.397  86.507  46.550  1.00  0.00           C  
ATOM  11884  O   SER B 295      -9.871  85.399  46.326  1.00  0.00           O  
ATOM  11885  CB  SER B 295      -8.412  87.639  44.540  1.00  0.00           C  
ATOM  11886  OG  SER B 295      -7.168  87.551  45.179  1.00  0.00           O  
ATOM  11892  N   ARG B 296      -8.765  86.795  47.686  1.00  0.00           N  
ATOM  11893  CA  ARG B 296      -8.539  85.771  48.722  1.00  0.00           C  
ATOM  11894  C   ARG B 296      -9.020  86.180  50.111  1.00  0.00           C  
ATOM  11895  O   ARG B 296      -8.998  87.362  50.471  1.00  0.00           O  
ATOM  11896  CB  ARG B 296      -7.081  85.338  48.770  1.00  0.00           C  
ATOM  11897  CG  ARG B 296      -6.563  84.693  47.494  1.00  0.00           C  
ATOM  11898  CD  ARG B 296      -5.105  84.409  47.499  1.00  0.00           C  
ATOM  11899  NE  ARG B 296      -4.686  83.426  48.485  1.00  0.00           N  
ATOM  11900  CZ  ARG B 296      -3.409  83.064  48.709  1.00  0.00           C  
ATOM  11901  NH1 ARG B 296      -2.426  83.572  48.000  1.00  0.00           N1+
ATOM  11902  NH2 ARG B 296      -3.171  82.165  49.648  1.00  0.00           N  
ATOM  11916  N   SER B 297      -9.437  85.185  50.894  1.00  0.00           N  
ATOM  11917  CA  SER B 297      -9.939  85.416  52.244  1.00  0.00           C  
ATOM  11918  C   SER B 297      -8.886  86.002  53.175  1.00  0.00           C  
ATOM  11919  O   SER B 297      -9.204  86.777  54.067  1.00  0.00           O  
ATOM  11920  CB  SER B 297     -10.473  84.119  52.819  1.00  0.00           C  
ATOM  11921  OG  SER B 297      -9.460  83.167  53.000  1.00  0.00           O  
ATOM  11927  N   ASP B 298      -7.634  85.601  52.997  1.00  0.00           N  
ATOM  11928  CA  ASP B 298      -6.560  86.120  53.845  1.00  0.00           C  
ATOM  11929  C   ASP B 298      -6.292  87.593  53.524  1.00  0.00           C  
ATOM  11930  O   ASP B 298      -5.836  88.340  54.380  1.00  0.00           O  
ATOM  11931  CB  ASP B 298      -5.282  85.297  53.669  1.00  0.00           C  
ATOM  11932  CG  ASP B 298      -5.334  83.913  54.302  1.00  0.00           C  
ATOM  11933  OD1 ASP B 298      -6.233  83.665  55.070  1.00  0.00           O  
ATOM  11934  OD2 ASP B 298      -4.572  83.067  53.895  1.00  0.00           O1-
ATOM  11939  N   LYS B 299      -6.611  88.014  52.306  1.00  0.00           N  
ATOM  11940  CA  LYS B 299      -6.451  89.412  51.938  1.00  0.00           C  
ATOM  11941  C   LYS B 299      -7.545  90.189  52.663  1.00  0.00           C  
ATOM  11942  O   LYS B 299      -7.299  91.270  53.206  1.00  0.00           O  
ATOM  11943  CB  LYS B 299      -6.538  89.611  50.425  1.00  0.00           C  
ATOM  11944  CG  LYS B 299      -5.357  89.049  49.645  1.00  0.00           C  
ATOM  11945  CD  LYS B 299      -5.510  89.295  48.152  1.00  0.00           C  
ATOM  11946  CE  LYS B 299      -4.347  88.701  47.370  1.00  0.00           C  
ATOM  11947  NZ  LYS B 299      -4.496  88.917  45.905  1.00  0.00           N1+
ATOM  11961  N   LEU B 300      -8.756  89.640  52.677  1.00  0.00           N  
ATOM  11962  CA  LEU B 300      -9.853  90.312  53.348  1.00  0.00           C  
ATOM  11963  C   LEU B 300      -9.557  90.395  54.839  1.00  0.00           C  
ATOM  11964  O   LEU B 300      -9.729  91.448  55.449  1.00  0.00           O  
ATOM  11965  CB  LEU B 300     -11.176  89.577  53.091  1.00  0.00           C  
ATOM  11966  CG  LEU B 300     -12.404  90.186  53.779  1.00  0.00           C  
ATOM  11967  CD1 LEU B 300     -13.674  89.527  53.257  1.00  0.00           C  
ATOM  11968  CD2 LEU B 300     -12.285  90.009  55.285  1.00  0.00           C  
ATOM  11980  N   VAL B 301      -9.066  89.296  55.416  1.00  0.00           N  
ATOM  11981  CA  VAL B 301      -8.734  89.246  56.842  1.00  0.00           C  
ATOM  11982  C   VAL B 301      -7.681  90.296  57.213  1.00  0.00           C  
ATOM  11983  O   VAL B 301      -7.813  90.989  58.228  1.00  0.00           O  
ATOM  11984  CB  VAL B 301      -8.223  87.854  57.251  1.00  0.00           C  
ATOM  11985  CG1 VAL B 301      -7.698  87.878  58.679  1.00  0.00           C  
ATOM  11986  CG2 VAL B 301      -9.326  86.816  57.109  1.00  0.00           C  
ATOM  11996  N   ARG B 302      -6.652  90.432  56.374  1.00  0.00           N  
ATOM  11997  CA  ARG B 302      -5.604  91.407  56.631  1.00  0.00           C  
ATOM  11998  C   ARG B 302      -6.185  92.824  56.569  1.00  0.00           C  
ATOM  11999  O   ARG B 302      -5.818  93.697  57.363  1.00  0.00           O  
ATOM  12000  CB  ARG B 302      -4.413  91.234  55.699  1.00  0.00           C  
ATOM  12001  CG  ARG B 302      -3.569  89.997  55.962  1.00  0.00           C  
ATOM  12002  CD  ARG B 302      -2.265  89.982  55.249  1.00  0.00           C  
ATOM  12003  NE  ARG B 302      -2.372  89.917  53.800  1.00  0.00           N  
ATOM  12004  CZ  ARG B 302      -2.478  88.776  53.092  1.00  0.00           C  
ATOM  12005  NH1 ARG B 302      -2.454  87.604  53.686  1.00  0.00           N1+
ATOM  12006  NH2 ARG B 302      -2.582  88.865  51.777  1.00  0.00           N  
ATOM  12020  N   HIS B 303      -7.139  93.025  55.666  1.00  0.00           N  
ATOM  12021  CA  HIS B 303      -7.785  94.322  55.493  1.00  0.00           C  
ATOM  12022  C   HIS B 303      -8.793  94.739  56.578  1.00  0.00           C  
ATOM  12023  O   HIS B 303      -8.776  95.893  57.017  1.00  0.00           O  
ATOM  12024  CB  HIS B 303      -8.483  94.351  54.130  1.00  0.00           C  
ATOM  12025  CG  HIS B 303      -8.894  95.724  53.695  1.00  0.00           C  
ATOM  12026  CD2 HIS B 303      -8.222  96.684  53.019  1.00  0.00           C  
ATOM  12027  ND1 HIS B 303     -10.147  96.241  53.954  1.00  0.00           N  
ATOM  12028  CE1 HIS B 303     -10.226  97.464  53.455  1.00  0.00           C  
ATOM  12029  NE2 HIS B 303      -9.071  97.754  52.883  1.00  0.00           N  
ATOM  12037  N   GLN B 304      -9.669  93.828  56.998  1.00  0.00           N  
ATOM  12038  CA  GLN B 304     -10.706  94.153  57.970  1.00  0.00           C  
ATOM  12039  C   GLN B 304     -10.107  94.773  59.227  1.00  0.00           C  
ATOM  12040  O   GLN B 304     -10.741  95.593  59.888  1.00  0.00           O  
ATOM  12041  CB  GLN B 304     -11.503  92.900  58.341  1.00  0.00           C  
ATOM  12042  CG  GLN B 304     -12.655  93.158  59.300  1.00  0.00           C  
ATOM  12043  CD  GLN B 304     -13.464  91.906  59.581  1.00  0.00           C  
ATOM  12044  NE2 GLN B 304     -14.524  92.051  60.368  1.00  0.00           N  
ATOM  12045  OE1 GLN B 304     -13.141  90.818  59.093  1.00  0.00           O  
ATOM  12054  N   ARG B 305      -8.880  94.373  59.551  1.00  0.00           N  
ATOM  12055  CA  ARG B 305      -8.246  94.785  60.797  1.00  0.00           C  
ATOM  12056  C   ARG B 305      -8.168  96.303  60.901  1.00  0.00           C  
ATOM  12057  O   ARG B 305      -8.267  96.866  61.990  1.00  0.00           O  
ATOM  12058  CB  ARG B 305      -6.879  94.141  60.985  1.00  0.00           C  
ATOM  12059  CG  ARG B 305      -6.909  92.650  61.277  1.00  0.00           C  
ATOM  12060  CD  ARG B 305      -5.568  92.023  61.395  1.00  0.00           C  
ATOM  12061  NE  ARG B 305      -5.593  90.590  61.643  1.00  0.00           N  
ATOM  12062  CZ  ARG B 305      -4.501  89.802  61.683  1.00  0.00           C  
ATOM  12063  NH1 ARG B 305      -3.303  90.291  61.455  1.00  0.00           N1+
ATOM  12064  NH2 ARG B 305      -4.669  88.515  61.934  1.00  0.00           N  
ATOM  12078  N   THR B 306      -7.989  96.959  59.761  1.00  0.00           N  
ATOM  12079  CA  THR B 306      -7.976  98.417  59.709  1.00  0.00           C  
ATOM  12080  C   THR B 306      -9.317  98.995  60.145  1.00  0.00           C  
ATOM  12081  O   THR B 306      -9.410 100.170  60.503  1.00  0.00           O  
ATOM  12082  CB  THR B 306      -7.641  98.928  58.294  1.00  0.00           C  
ATOM  12083  CG2 THR B 306      -6.270  98.436  57.861  1.00  0.00           C  
ATOM  12084  OG1 THR B 306      -8.631  98.461  57.368  1.00  0.00           O  
ATOM  12092  N   HIS B 307     -10.353  98.164  60.110  1.00  0.00           N  
ATOM  12093  CA  HIS B 307     -11.716  98.630  60.333  1.00  0.00           C  
ATOM  12094  C   HIS B 307     -11.970  98.906  61.810  1.00  0.00           C  
ATOM  12095  O   HIS B 307     -13.026  99.417  62.184  1.00  0.00           O  
ATOM  12096  CB  HIS B 307     -12.730  97.607  59.809  1.00  0.00           C  
ATOM  12097  CG  HIS B 307     -12.758  97.499  58.317  1.00  0.00           C  
ATOM  12098  CD2 HIS B 307     -12.101  98.195  57.360  1.00  0.00           C  
ATOM  12099  ND1 HIS B 307     -13.542  96.579  57.652  1.00  0.00           N  
ATOM  12100  CE1 HIS B 307     -13.365  96.714  56.349  1.00  0.00           C  
ATOM  12101  NE2 HIS B 307     -12.495  97.687  56.146  1.00  0.00           N  
ATOM  12109  N   THR B 308     -10.997  98.564  62.647  1.00  0.00           N  
ATOM  12110  CA  THR B 308     -11.035  98.928  64.056  1.00  0.00           C  
ATOM  12111  C   THR B 308     -10.498 100.335  64.277  1.00  0.00           C  
ATOM  12112  O   THR B 308     -11.094 101.131  65.003  1.00  0.00           O  
ATOM  12113  CB  THR B 308     -10.225  97.939  64.918  1.00  0.00           C  
ATOM  12114  CG2 THR B 308     -10.796  96.536  64.798  1.00  0.00           C  
ATOM  12115  OG1 THR B 308      -8.858  97.935  64.486  1.00  0.00           O  
ATOM  12123  N   GLY B 309      -9.367 100.637  63.647  1.00  0.00           N  
ATOM  12124  CA  GLY B 309      -8.738 101.943  63.786  1.00  0.00           C  
ATOM  12125  C   GLY B 309      -7.912 102.024  65.063  1.00  0.00           C  
ATOM  12126  O   GLY B 309      -7.881 103.059  65.729  1.00  0.00           O  
ATOM  12130  N   LYS B 310      -7.242 100.928  65.399  1.00  0.00           N  
ATOM  12131  CA  LYS B 310      -6.383 100.884  66.577  1.00  0.00           C  
ATOM  12132  C   LYS B 310      -4.912 100.885  66.184  1.00  0.00           C  
ATOM  12133  O   LYS B 310      -4.030 100.869  67.044  1.00  0.00           O  
ATOM  12134  CB  LYS B 310      -6.699  99.653  67.426  1.00  0.00           C  
ATOM  12135  CG  LYS B 310      -8.098  99.645  68.028  1.00  0.00           C  
ATOM  12136  CD  LYS B 310      -8.324  98.411  68.889  1.00  0.00           C  
ATOM  12137  CE  LYS B 310      -9.738  98.379  69.451  1.00  0.00           C  
ATOM  12138  NZ  LYS B 310      -9.976  97.172  70.289  1.00  0.00           N1+
ATOM  12152  N   LYS B 311      -4.650 100.903  64.882  1.00  0.00           N  
ATOM  12153  CA  LYS B 311      -3.288 101.003  64.373  1.00  0.00           C  
ATOM  12154  C   LYS B 311      -2.611 102.279  64.860  1.00  0.00           C  
ATOM  12155  O   LYS B 311      -1.777 102.224  65.409  1.00  0.00           O  
ATOM  12156  CB  LYS B 311      -3.281 100.956  62.844  1.00  0.00           C  
ATOM  12157  CG  LYS B 311      -1.891 100.975  62.223  1.00  0.00           C  
ATOM  12158  CD  LYS B 311      -1.962 100.836  60.707  1.00  0.00           C  
ATOM  12159  CE  LYS B 311      -0.576 100.875  60.082  1.00  0.00           C  
ATOM  12160  NZ  LYS B 311      -0.630 100.726  58.602  1.00  0.00           N1+
ATOM  12161  OXT LYS B 311      -3.079 103.349  64.584  1.00  0.00           O1-
ATOM  12176  C5* G   X   1     -26.577  14.725  63.204  1.00  0.00           C  
ATOM  12177  O5* G   X   1     -27.204  15.951  62.746  1.00  0.00           O  
ATOM  12178  C4* G   X   1     -25.096  14.948  63.389  1.00  0.00           C  
ATOM  12179  O4* G   X   1     -24.440  14.852  62.084  1.00  0.00           O  
ATOM  12180  C3* G   X   1     -24.675  16.317  63.922  1.00  0.00           C  
ATOM  12181  O3* G   X   1     -23.401  16.278  64.561  1.00  0.00           O  
ATOM  12182  C2* G   X   1     -24.576  17.154  62.658  1.00  0.00           C  
ATOM  12183  C1* G   X   1     -24.061  16.143  61.643  1.00  0.00           C  
ATOM  12184  N1  G   X   1     -23.003  15.947  56.660  1.00  0.00           N  
ATOM  12185  C2  G   X   1     -22.191  15.692  57.747  1.00  0.00           C  
ATOM  12186  N2  G   X   1     -20.934  15.334  57.473  1.00  0.00           N  
ATOM  12187  N3  G   X   1     -22.605  15.778  59.009  1.00  0.00           N  
ATOM  12188  C4  G   X   1     -23.907  16.155  59.101  1.00  0.00           C  
ATOM  12189  C5  G   X   1     -24.788  16.441  58.072  1.00  0.00           C  
ATOM  12190  C6  G   X   1     -24.351  16.341  56.733  1.00  0.00           C  
ATOM  12191  O6  G   X   1     -24.976  16.550  55.693  1.00  0.00           O  
ATOM  12192  N7  G   X   1     -26.036  16.796  58.588  1.00  0.00           N  
ATOM  12193  C8  G   X   1     -25.876  16.716  59.885  1.00  0.00           C  
ATOM  12194  N9  G   X   1     -24.608  16.336  60.273  1.00  0.00           N  
ATOM  12205 H2A* G   X   1     -25.545  17.565  62.377  1.00  0.00           H  
ATOM  12206 H2B* G   X   1     -23.890  17.993  62.791  1.00  0.00           H  
ATOM  12207  P   C   X   2     -22.576  17.868  64.681  1.00  0.00           P  
ATOM  12208  O1P C   X   2     -21.761  17.892  65.913  1.00  0.00           O  
ATOM  12209  O2P C   X   2     -23.462  19.038  64.468  1.00  0.00           O1-
ATOM  12210  C5* C   X   2     -20.978  16.400  63.213  1.00  0.00           C  
ATOM  12211  O5* C   X   2     -21.637  17.676  63.408  1.00  0.00           O  
ATOM  12212  C4* C   X   2     -19.624  16.616  62.575  1.00  0.00           C  
ATOM  12213  O4* C   X   2     -19.808  16.795  61.136  1.00  0.00           O  
ATOM  12214  C3* C   X   2     -18.858  17.861  63.016  1.00  0.00           C  
ATOM  12215  O3* C   X   2     -17.452  17.728  62.820  1.00  0.00           O  
ATOM  12216  C2* C   X   2     -19.394  18.937  62.083  1.00  0.00           C  
ATOM  12217  C1* C   X   2     -19.617  18.156  60.795  1.00  0.00           C  
ATOM  12218  N1  C   X   2     -20.809  18.601  60.021  1.00  0.00           N  
ATOM  12219  C2  C   X   2     -20.712  18.615  58.633  1.00  0.00           C  
ATOM  12220  O2  C   X   2     -19.652  18.264  58.100  1.00  0.00           O  
ATOM  12221  N3  C   X   2     -21.787  19.020  57.910  1.00  0.00           N  
ATOM  12222  C4  C   X   2     -22.919  19.393  58.516  1.00  0.00           C  
ATOM  12223  N4  C   X   2     -23.938  19.776  57.761  1.00  0.00           N  
ATOM  12224  C5  C   X   2     -23.040  19.393  59.941  1.00  0.00           C  
ATOM  12225  C6  C   X   2     -21.951  18.980  60.645  1.00  0.00           C  
ATOM  12226 HN4A C   X   2     -24.822  20.069  58.199  1.00  0.00           H  
ATOM  12227 HN4B C   X   2     -23.846  19.780  56.735  1.00  0.00           H  
ATOM  12235 H2A* C   X   2     -20.315  19.371  62.468  1.00  0.00           H  
ATOM  12236 H2B* C   X   2     -18.676  19.748  61.958  1.00  0.00           H  
ATOM  12237  P   C   X   3     -16.554  19.281  62.734  1.00  0.00           P  
ATOM  12238  O1P C   X   3     -15.197  19.082  63.281  1.00  0.00           O  
ATOM  12239  O2P C   X   3     -17.302  20.446  63.269  1.00  0.00           O1-
ATOM  12240  C5* C   X   3     -16.172  18.180  60.390  1.00  0.00           C  
ATOM  12241  O5* C   X   3     -16.496  19.373  61.145  1.00  0.00           O  
ATOM  12242  C4* C   X   3     -15.383  18.554  59.156  1.00  0.00           C  
ATOM  12243  O4* C   X   3     -16.313  19.011  58.126  1.00  0.00           O  
ATOM  12244  C3* C   X   3     -14.391  19.707  59.310  1.00  0.00           C  
ATOM  12245  O3* C   X   3     -13.348  19.654  58.341  1.00  0.00           O  
ATOM  12246  C2* C   X   3     -15.256  20.931  59.046  1.00  0.00           C  
ATOM  12247  C1* C   X   3     -16.220  20.417  57.988  1.00  0.00           C  
ATOM  12248  N1  C   X   3     -17.596  20.975  58.107  1.00  0.00           N  
ATOM  12249  C2  C   X   3     -18.284  21.268  56.931  1.00  0.00           C  
ATOM  12250  O2  C   X   3     -17.729  21.057  55.844  1.00  0.00           O  
ATOM  12251  N3  C   X   3     -19.537  21.779  57.019  1.00  0.00           N  
ATOM  12252  C4  C   X   3     -20.109  21.993  58.211  1.00  0.00           C  
ATOM  12253  N4  C   X   3     -21.335  22.491  58.238  1.00  0.00           N  
ATOM  12254  C5  C   X   3     -19.420  21.706  59.430  1.00  0.00           C  
ATOM  12255  C6  C   X   3     -18.165  21.192  59.319  1.00  0.00           C  
ATOM  12256 HN4A C   X   3     -21.800  22.667  59.139  1.00  0.00           H  
ATOM  12257 HN4B C   X   3     -21.825  22.702  57.357  1.00  0.00           H  
ATOM  12265 H2A* C   X   3     -15.769  21.255  59.951  1.00  0.00           H  
ATOM  12266 H2B* C   X   3     -14.658  21.770  58.688  1.00  0.00           H  
ATOM  12267  P   G   X   4     -12.506  21.198  58.037  1.00  0.00           P  
ATOM  12268  O1P G   X   4     -11.100  20.930  57.679  1.00  0.00           O  
ATOM  12269  O2P G   X   4     -12.724  22.209  59.101  1.00  0.00           O1-
ATOM  12270  C5* G   X   4     -13.590  20.608  55.725  1.00  0.00           C  
ATOM  12271  O5* G   X   4     -13.331  21.611  56.736  1.00  0.00           O  
ATOM  12272  C4* G   X   4     -13.585  21.245  54.356  1.00  0.00           C  
ATOM  12273  O4* G   X   4     -14.885  21.877  54.130  1.00  0.00           O  
ATOM  12274  C3* G   X   4     -12.575  22.371  54.137  1.00  0.00           C  
ATOM  12275  O3* G   X   4     -12.252  22.543  52.758  1.00  0.00           O  
ATOM  12276  C2* G   X   4     -13.323  23.597  54.632  1.00  0.00           C  
ATOM  12277  C1* G   X   4     -14.757  23.284  54.224  1.00  0.00           C  
ATOM  12278  N1  G   X   4     -19.396  25.337  54.723  1.00  0.00           N  
ATOM  12279  C2  G   X   4     -18.698  24.996  53.585  1.00  0.00           C  
ATOM  12280  N2  G   X   4     -19.317  25.228  52.421  1.00  0.00           N  
ATOM  12281  N3  G   X   4     -17.482  24.456  53.600  1.00  0.00           N  
ATOM  12282  C4  G   X   4     -17.006  24.293  54.863  1.00  0.00           C  
ATOM  12283  C5  G   X   4     -17.628  24.613  56.056  1.00  0.00           C  
ATOM  12284  C6  G   X   4     -18.923  25.180  56.038  1.00  0.00           C  
ATOM  12285  O6  G   X   4     -19.631  25.528  56.982  1.00  0.00           O  
ATOM  12286  N7  G   X   4     -16.799  24.294  57.132  1.00  0.00           N  
ATOM  12287  C8  G   X   4     -15.726  23.798  56.571  1.00  0.00           C  
ATOM  12288  N9  G   X   4     -15.776  23.767  55.194  1.00  0.00           N  
ATOM  12298 H2A* G   X   4     -13.217  23.718  55.710  1.00  0.00           H  
ATOM  12299 H2B* G   X   4     -12.949  24.508  54.162  1.00  0.00           H  
ATOM  12300  P   C   X   5     -11.575  24.155  52.346  1.00  0.00           P  
ATOM  12301  O1P C   X   5     -10.626  24.002  51.224  1.00  0.00           O  
ATOM  12302  O2P C   X   5     -11.085  24.932  53.508  1.00  0.00           O1-
ATOM  12303  C5* C   X   5     -13.800  23.995  50.967  1.00  0.00           C  
ATOM  12304  O5* C   X   5     -12.940  24.791  51.822  1.00  0.00           O  
ATOM  12305  C4* C   X   5     -14.493  24.889  49.966  1.00  0.00           C  
ATOM  12306  O4* C   X   5     -15.644  25.515  50.619  1.00  0.00           O  
ATOM  12307  C3* C   X   5     -13.681  26.062  49.426  1.00  0.00           C  
ATOM  12308  O3* C   X   5     -14.157  26.513  48.160  1.00  0.00           O  
ATOM  12309  C2* C   X   5     -13.924  27.149  50.465  1.00  0.00           C  
ATOM  12310  C1* C   X   5     -15.364  26.880  50.874  1.00  0.00           C  
ATOM  12311  N1  C   X   5     -15.637  27.136  52.315  1.00  0.00           N  
ATOM  12312  C2  C   X   5     -16.865  27.697  52.655  1.00  0.00           C  
ATOM  12313  O2  C   X   5     -17.672  27.962  51.755  1.00  0.00           O  
ATOM  12314  N3  C   X   5     -17.130  27.939  53.962  1.00  0.00           N  
ATOM  12315  C4  C   X   5     -16.236  27.640  54.913  1.00  0.00           C  
ATOM  12316  N4  C   X   5     -16.550  27.896  56.173  1.00  0.00           N  
ATOM  12317  C5  C   X   5     -14.966  27.069  54.587  1.00  0.00           C  
ATOM  12318  C6  C   X   5     -14.723  26.831  53.269  1.00  0.00           C  
ATOM  12319 HN4A C   X   5     -15.879  27.677  56.925  1.00  0.00           H  
ATOM  12320 HN4B C   X   5     -17.463  28.313  56.403  1.00  0.00           H  
ATOM  12328 H2A* C   X   5     -13.231  27.059  51.300  1.00  0.00           H  
ATOM  12329 H2B* C   X   5     -13.794  28.143  50.037  1.00  0.00           H  
ATOM  12330  P   A   X   6     -13.668  28.168  47.777  1.00  0.00           P  
ATOM  12331  O1P A   X   6     -13.496  28.257  46.313  1.00  0.00           O  
ATOM  12332  O2P A   X   6     -12.556  28.712  48.594  1.00  0.00           O1-
ATOM  12333  C5* A   X   6     -16.289  28.232  47.839  1.00  0.00           C  
ATOM  12334  O5* A   X   6     -15.035  28.864  48.209  1.00  0.00           O  
ATOM  12335  C4* A   X   6     -17.331  29.291  47.558  1.00  0.00           C  
ATOM  12336  O4* A   X   6     -17.882  29.753  48.833  1.00  0.00           O  
ATOM  12337  C3* A   X   6     -16.836  30.567  46.878  1.00  0.00           C  
ATOM  12338  O3* A   X   6     -17.879  31.244  46.181  1.00  0.00           O  
ATOM  12339  C2* A   X   6     -16.381  31.421  48.051  1.00  0.00           C  
ATOM  12340  C1* A   X   6     -17.388  31.046  49.128  1.00  0.00           C  
ATOM  12341  N1  A   X   6     -18.206  32.049  54.093  1.00  0.00           N  
ATOM  12342  C2  A   X   6     -18.962  32.201  53.009  1.00  0.00           C  
ATOM  12343  N3  A   X   6     -18.689  31.917  51.753  1.00  0.00           N  
ATOM  12344  C4  A   X   6     -17.445  31.414  51.650  1.00  0.00           C  
ATOM  12345  C5  A   X   6     -16.545  31.206  52.655  1.00  0.00           C  
ATOM  12346  C6  A   X   6     -16.970  31.547  53.956  1.00  0.00           C  
ATOM  12347  N6  A   X   6     -16.196  31.392  55.045  1.00  0.00           N  
ATOM  12348  N7  A   X   6     -15.369  30.666  52.168  1.00  0.00           N  
ATOM  12349  C8  A   X   6     -15.572  30.576  50.887  1.00  0.00           C  
ATOM  12350  N9  A   X   6     -16.813  31.009  50.499  1.00  0.00           N  
ATOM  12351 HN6A A   X   6     -16.553  31.657  55.971  1.00  0.00           H  
ATOM  12352 HN6B A   X   6     -15.245  31.006  54.948  1.00  0.00           H  
ATOM  12360 H2A* A   X   6     -15.358  31.184  48.339  1.00  0.00           H  
ATOM  12361 H2B* A   X   6     -16.414  32.482  47.804  1.00  0.00           H  
ATOM  12362  P   G   X   7     -17.647  33.000  45.900  1.00  0.00           P  
ATOM  12363  O1P G   X   7     -18.324  33.392  44.650  1.00  0.00           O  
ATOM  12364  O2P G   X   7     -16.223  33.399  46.020  1.00  0.00           O1-
ATOM  12365  C5* G   X   7     -19.752  32.975  47.462  1.00  0.00           C  
ATOM  12366  O5* G   X   7     -18.458  33.553  47.158  1.00  0.00           O  
ATOM  12367  C4* G   X   7     -20.665  34.033  48.029  1.00  0.00           C  
ATOM  12368  O4* G   X   7     -20.356  34.210  49.447  1.00  0.00           O  
ATOM  12369  C3* G   X   7     -20.528  35.435  47.438  1.00  0.00           C  
ATOM  12370  O3* G   X   7     -21.714  36.209  47.603  1.00  0.00           O  
ATOM  12371  C2* G   X   7     -19.415  36.046  48.271  1.00  0.00           C  
ATOM  12372  C1* G   X   7     -19.664  35.428  49.640  1.00  0.00           C  
ATOM  12373  N1  G   X   7     -17.501  35.393  54.256  1.00  0.00           N  
ATOM  12374  C2  G   X   7     -18.773  35.766  53.880  1.00  0.00           C  
ATOM  12375  N2  G   X   7     -19.582  36.182  54.861  1.00  0.00           N  
ATOM  12376  N3  G   X   7     -19.213  35.720  52.623  1.00  0.00           N  
ATOM  12377  C4  G   X   7     -18.262  35.275  51.760  1.00  0.00           C  
ATOM  12378  C5  G   X   7     -16.963  34.890  52.047  1.00  0.00           C  
ATOM  12379  C6  G   X   7     -16.501  34.934  53.381  1.00  0.00           C  
ATOM  12380  O6  G   X   7     -15.395  34.635  53.831  1.00  0.00           O  
ATOM  12381  N7  G   X   7     -16.306  34.504  50.876  1.00  0.00           N  
ATOM  12382  C8  G   X   7     -17.208  34.660  49.941  1.00  0.00           C  
ATOM  12383  N9  G   X   7     -18.421  35.129  50.400  1.00  0.00           N  
ATOM  12393 H2A* G   X   7     -18.432  35.786  47.874  1.00  0.00           H  
ATOM  12394 H2B* G   X   7     -19.481  37.134  48.290  1.00  0.00           H  
ATOM  12395  P   T   X   8     -21.415  37.962  47.476  1.00  0.00           P  
ATOM  12396  O1P T   X   8     -22.625  38.571  46.887  1.00  0.00           O  
ATOM  12397  O2P T   X   8     -20.125  38.367  46.871  1.00  0.00           O1-
ATOM  12398  C5* T   X   8     -22.346  37.574  49.896  1.00  0.00           C  
ATOM  12399  O5* T   X   8     -21.376  38.235  49.047  1.00  0.00           O  
ATOM  12400  C4* T   X   8     -22.720  38.480  51.047  1.00  0.00           C  
ATOM  12401  O4* T   X   8     -21.682  38.382  52.075  1.00  0.00           O  
ATOM  12402  C3* T   X   8     -22.806  39.972  50.738  1.00  0.00           C  
ATOM  12403  O3* T   X   8     -23.648  40.666  51.655  1.00  0.00           O  
ATOM  12404  C2* T   X   8     -21.371  40.439  50.922  1.00  0.00           C  
ATOM  12405  C1* T   X   8     -20.897  39.560  52.074  1.00  0.00           C  
ATOM  12406  N1  T   X   8     -19.470  39.153  51.969  1.00  0.00           N  
ATOM  12407  C2  T   X   8     -18.742  39.096  53.140  1.00  0.00           C  
ATOM  12408  O2  T   X   8     -19.223  39.361  54.227  1.00  0.00           O  
ATOM  12409  N3  T   X   8     -17.423  38.712  52.995  1.00  0.00           N  
ATOM  12410  C4  T   X   8     -16.785  38.394  51.820  1.00  0.00           C  
ATOM  12411  O4  T   X   8     -15.592  38.064  51.815  1.00  0.00           O  
ATOM  12412  C5  T   X   8     -17.622  38.486  50.648  1.00  0.00           C  
ATOM  12413  C5M T   X   8     -16.968  38.139  49.343  1.00  0.00           C  
ATOM  12414  C6  T   X   8     -18.915  38.850  50.749  1.00  0.00           C  
ATOM  12425 H2A* T   X   8     -20.783  40.287  50.019  1.00  0.00           H  
ATOM  12426 H2B* T   X   8     -21.328  41.501  51.168  1.00  0.00           H  
ATOM  12427  P   G   X   9     -23.350  42.430  51.837  1.00  0.00           P  
ATOM  12428  O1P G   X   9     -24.615  43.110  52.172  1.00  0.00           O  
ATOM  12429  O2P G   X   9     -22.596  42.986  50.686  1.00  0.00           O1-
ATOM  12430  C5* G   X   9     -22.771  41.534  54.232  1.00  0.00           C  
ATOM  12431  O5* G   X   9     -22.399  42.382  53.116  1.00  0.00           O  
ATOM  12432  C4* G   X   9     -22.340  42.177  55.530  1.00  0.00           C  
ATOM  12433  O4* G   X   9     -20.918  41.905  55.736  1.00  0.00           O  
ATOM  12434  C3* G   X   9     -22.446  43.700  55.602  1.00  0.00           C  
ATOM  12435  O3* G   X   9     -22.551  44.170  56.943  1.00  0.00           O  
ATOM  12436  C2* G   X   9     -21.124  44.159  55.011  1.00  0.00           C  
ATOM  12437  C1* G   X   9     -20.166  43.079  55.497  1.00  0.00           C  
ATOM  12438  N1  G   X   9     -15.255  41.820  54.953  1.00  0.00           N  
ATOM  12439  C2  G   X   9     -15.978  42.090  56.095  1.00  0.00           C  
ATOM  12440  N2  G   X   9     -15.307  42.011  57.250  1.00  0.00           N  
ATOM  12441  N3  G   X   9     -17.271  42.404  56.092  1.00  0.00           N  
ATOM  12442  C4  G   X   9     -17.790  42.440  54.838  1.00  0.00           C  
ATOM  12443  C5  G   X   9     -17.143  42.193  53.641  1.00  0.00           C  
ATOM  12444  C6  G   X   9     -15.771  41.853  53.645  1.00  0.00           C  
ATOM  12445  O6  G   X   9     -15.030  41.599  52.695  1.00  0.00           O  
ATOM  12446  N7  G   X   9     -18.031  42.340  52.572  1.00  0.00           N  
ATOM  12447  C8  G   X   9     -19.162  42.659  53.145  1.00  0.00           C  
ATOM  12448  N9  G   X   9     -19.097  42.743  54.519  1.00  0.00           N  
ATOM  12458 H2A* G   X   9     -21.171  44.210  53.923  1.00  0.00           H  
ATOM  12459 H2B* G   X   9     -20.849  45.150  55.374  1.00  0.00           H  
ATOM  12460  P   T   X  10     -22.092  45.883  57.109  1.00  0.00           P  
ATOM  12461  O1P T   X  10     -22.916  46.455  58.193  1.00  0.00           O  
ATOM  12462  O2P T   X  10     -22.030  46.673  55.856  1.00  0.00           O1-
ATOM  12463  C5* T   X  10     -20.400  44.549  58.603  1.00  0.00           C  
ATOM  12464  O5* T   X  10     -20.612  45.608  57.635  1.00  0.00           O  
ATOM  12465  C4* T   X  10     -19.286  44.935  59.546  1.00  0.00           C  
ATOM  12466  O4* T   X  10     -18.004  44.663  58.895  1.00  0.00           O  
ATOM  12467  C3* T   X  10     -19.205  46.410  59.934  1.00  0.00           C  
ATOM  12468  O3* T   X  10     -18.530  46.606  61.175  1.00  0.00           O  
ATOM  12469  C2* T   X  10     -18.372  47.009  58.812  1.00  0.00           C  
ATOM  12470  C1* T   X  10     -17.399  45.879  58.499  1.00  0.00           C  
ATOM  12471  N1  T   X  10     -17.056  45.766  57.058  1.00  0.00           N  
ATOM  12472  C2  T   X  10     -15.755  45.430  56.744  1.00  0.00           C  
ATOM  12473  O2  T   X  10     -14.903  45.229  57.591  1.00  0.00           O  
ATOM  12474  N3  T   X  10     -15.480  45.336  55.392  1.00  0.00           N  
ATOM  12475  C4  T   X  10     -16.364  45.544  54.358  1.00  0.00           C  
ATOM  12476  O4  T   X  10     -15.999  45.432  53.182  1.00  0.00           O  
ATOM  12477  C5  T   X  10     -17.698  45.895  54.782  1.00  0.00           C  
ATOM  12478  C5M T   X  10     -18.696  46.124  53.687  1.00  0.00           C  
ATOM  12479  C6  T   X  10     -18.005  45.992  56.091  1.00  0.00           C  
ATOM  12490 H2A* T   X  10     -18.990  47.272  57.955  1.00  0.00           H  
ATOM  12491 H2B* T   X  10     -17.861  47.917  59.138  1.00  0.00           H  
ATOM  12492  P   G   X  11     -17.795  48.225  61.440  1.00  0.00           P  
ATOM  12493  O1P G   X  11     -17.802  48.539  62.881  1.00  0.00           O  
ATOM  12494  O2P G   X  11     -18.385  49.253  60.549  1.00  0.00           O1-
ATOM  12495  C5* G   X  11     -15.682  46.671  61.417  1.00  0.00           C  
ATOM  12496  O5* G   X  11     -16.311  47.897  60.959  1.00  0.00           O  
ATOM  12497  C4* G   X  11     -14.202  46.893  61.601  1.00  0.00           C  
ATOM  12498  O4* G   X  11     -13.547  46.798  60.296  1.00  0.00           O  
ATOM  12499  C3* G   X  11     -13.781  48.261  62.135  1.00  0.00           C  
ATOM  12500  O3* G   X  11     -12.507  48.223  62.773  1.00  0.00           O  
ATOM  12501  C2* G   X  11     -13.681  49.101  60.872  1.00  0.00           C  
ATOM  12502  C1* G   X  11     -13.166  48.089  59.857  1.00  0.00           C  
ATOM  12503  N1  G   X  11     -12.108  47.893  54.874  1.00  0.00           N  
ATOM  12504  C2  G   X  11     -11.297  47.639  55.959  1.00  0.00           C  
ATOM  12505  N2  G   X  11     -10.039  47.279  55.686  1.00  0.00           N  
ATOM  12506  N3  G   X  11     -11.711  47.724  57.223  1.00  0.00           N  
ATOM  12507  C4  G   X  11     -13.013  48.102  57.315  1.00  0.00           C  
ATOM  12508  C5  G   X  11     -13.894  48.385  56.284  1.00  0.00           C  
ATOM  12509  C6  G   X  11     -13.455  48.288  54.946  1.00  0.00           C  
ATOM  12510  O6  G   X  11     -14.081  48.496  53.906  1.00  0.00           O  
ATOM  12511  N7  G   X  11     -15.141  48.742  56.801  1.00  0.00           N  
ATOM  12512  C8  G   X  11     -14.981  48.663  58.097  1.00  0.00           C  
ATOM  12513  N9  G   X  11     -13.715  48.282  58.487  1.00  0.00           N  
ATOM  12523 H2A* G   X  11     -14.650  49.512  60.589  1.00  0.00           H  
ATOM  12524 H2B* G   X  11     -12.996  49.939  61.003  1.00  0.00           H  
ATOM  12525  P   C   X  12     -11.682  49.816  62.894  1.00  0.00           P  
ATOM  12526  O1P C   X  12     -10.866  49.838  64.126  1.00  0.00           O  
ATOM  12527  O2P C   X  12     -12.569  50.984  62.681  1.00  0.00           O1-
ATOM  12528  C5* C   X  12     -10.084  48.345  61.425  1.00  0.00           C  
ATOM  12529  O5* C   X  12     -10.742  49.623  61.621  1.00  0.00           O  
ATOM  12530  C4* C   X  12      -8.730  48.562  60.788  1.00  0.00           C  
ATOM  12531  O4* C   X  12      -8.913  48.741  59.348  1.00  0.00           O  
ATOM  12532  C3* C   X  12      -7.964  49.807  61.231  1.00  0.00           C  
ATOM  12533  O3* C   X  12      -6.558  49.674  61.031  1.00  0.00           O  
ATOM  12534  C2* C   X  12      -8.500  50.882  60.297  1.00  0.00           C  
ATOM  12535  C1* C   X  12      -8.722  50.102  59.008  1.00  0.00           C  
ATOM  12536  N1  C   X  12      -9.913  50.547  58.235  1.00  0.00           N  
ATOM  12537  C2  C   X  12      -9.819  50.561  56.844  1.00  0.00           C  
ATOM  12538  O2  C   X  12      -8.758  50.209  56.313  1.00  0.00           O  
ATOM  12539  N3  C   X  12     -10.892  50.966  56.122  1.00  0.00           N  
ATOM  12540  C4  C   X  12     -12.025  51.339  56.728  1.00  0.00           C  
ATOM  12541  N4  C   X  12     -13.043  51.722  55.974  1.00  0.00           N  
ATOM  12542  C5  C   X  12     -12.145  51.339  58.154  1.00  0.00           C  
ATOM  12543  C6  C   X  12     -11.056  50.927  58.858  1.00  0.00           C  
ATOM  12544 HN4A C   X  12     -13.928  52.016  56.413  1.00  0.00           H  
ATOM  12545 HN4B C   X  12     -12.953  51.726  54.948  1.00  0.00           H  
ATOM  12553 H2A* C   X  12      -9.422  51.318  60.681  1.00  0.00           H  
ATOM  12554 H2B* C   X  12      -7.781  51.693  60.170  1.00  0.00           H  
ATOM  12555  P   G   X  13      -5.649  51.208  60.944  1.00  0.00           P  
ATOM  12556  O1P G   X  13      -4.291  51.006  61.485  1.00  0.00           O  
ATOM  12557  O2P G   X  13      -6.397  52.370  61.484  1.00  0.00           O1-
ATOM  12558  C5* G   X  13      -5.272  50.116  58.593  1.00  0.00           C  
ATOM  12559  O5* G   X  13      -5.596  51.304  59.353  1.00  0.00           O  
ATOM  12560  C4* G   X  13      -4.485  50.494  57.360  1.00  0.00           C  
ATOM  12561  O4* G   X  13      -5.418  50.958  56.332  1.00  0.00           O  
ATOM  12562  C3* G   X  13      -3.495  51.648  57.515  1.00  0.00           C  
ATOM  12563  O3* G   X  13      -2.453  51.598  56.543  1.00  0.00           O  
ATOM  12564  C2* G   X  13      -4.358  52.873  57.259  1.00  0.00           C  
ATOM  12565  C1* G   X  13      -5.327  52.363  56.199  1.00  0.00           C  
ATOM  12566  N1  G   X  13      -9.396  54.052  53.633  1.00  0.00           N  
ATOM  12567  C2  G   X  13      -8.189  53.575  53.164  1.00  0.00           C  
ATOM  12568  N2  G   X  13      -8.046  53.537  51.835  1.00  0.00           N  
ATOM  12569  N3  G   X  13      -7.205  53.156  53.957  1.00  0.00           N  
ATOM  12570  C4  G   X  13      -7.521  53.266  55.274  1.00  0.00           C  
ATOM  12571  C5  G   X  13      -8.695  53.740  55.834  1.00  0.00           C  
ATOM  12572  C6  G   X  13      -9.742  54.176  54.990  1.00  0.00           C  
ATOM  12573  O6  G   X  13     -10.849  54.623  55.294  1.00  0.00           O  
ATOM  12574  N7  G   X  13      -8.618  53.694  57.225  1.00  0.00           N  
ATOM  12575  C8  G   X  13      -7.429  53.204  57.462  1.00  0.00           C  
ATOM  12576  N9  G   X  13      -6.700  52.921  56.326  1.00  0.00           N  
ATOM  12586 H2A* G   X  13      -4.871  53.194  58.167  1.00  0.00           H  
ATOM  12587 H2B* G   X  13      -3.762  53.713  56.905  1.00  0.00           H  
ATOM  12588  P   C   X  14      -1.616  53.164  56.262  1.00  0.00           P  
ATOM  12589  O1P C   X  14      -0.208  52.897  55.909  1.00  0.00           O  
ATOM  12590  O2P C   X  14      -1.839  54.177  57.321  1.00  0.00           O1-
ATOM  12591  C5* C   X  14      -2.694  52.561  53.950  1.00  0.00           C  
ATOM  12592  O5* C   X  14      -2.439  53.571  54.959  1.00  0.00           O  
ATOM  12593  C4* C   X  14      -2.686  53.194  52.579  1.00  0.00           C  
ATOM  12594  O4* C   X  14      -3.988  53.822  52.347  1.00  0.00           O  
ATOM  12595  C3* C   X  14      -1.679  54.320  52.358  1.00  0.00           C  
ATOM  12596  O3* C   X  14      -1.354  54.489  50.979  1.00  0.00           O  
ATOM  12597  C2* C   X  14      -2.430  55.549  52.847  1.00  0.00           C  
ATOM  12598  C1* C   X  14      -3.862  55.230  52.436  1.00  0.00           C  
ATOM  12599  N1  C   X  14      -4.885  55.716  53.401  1.00  0.00           N  
ATOM  12600  C2  C   X  14      -6.079  56.217  52.887  1.00  0.00           C  
ATOM  12601  O2  C   X  14      -6.237  56.243  51.660  1.00  0.00           O  
ATOM  12602  N3  C   X  14      -7.023  56.666  53.749  1.00  0.00           N  
ATOM  12603  C4  C   X  14      -6.820  56.624  55.073  1.00  0.00           C  
ATOM  12604  N4  C   X  14      -7.778  57.073  55.870  1.00  0.00           N  
ATOM  12605  C5  C   X  14      -5.602  56.119  55.624  1.00  0.00           C  
ATOM  12606  C6  C   X  14      -4.669  55.671  54.740  1.00  0.00           C  
ATOM  12607 HN4A C   X  14      -7.649  57.053  56.893  1.00  0.00           H  
ATOM  12608 HN4B C   X  14      -8.653  57.441  55.468  1.00  0.00           H  
ATOM  12616 H2A* C   X  14      -2.327  55.673  53.925  1.00  0.00           H  
ATOM  12617 H2B* C   X  14      -2.058  56.458  52.374  1.00  0.00           H  
ATOM  12618  P   A   X  15      -0.689  56.084  50.610  1.00  0.00           P  
ATOM  12619  O1P A   X  15       0.274  55.926  49.501  1.00  0.00           O  
ATOM  12620  O2P A   X  15      -0.212  56.865  51.779  1.00  0.00           O1-
ATOM  12621  C5* A   X  15      -2.895  55.928  49.199  1.00  0.00           C  
ATOM  12622  O5* A   X  15      -2.046  56.724  50.065  1.00  0.00           O  
ATOM  12623  C4* A   X  15      -3.572  56.820  48.188  1.00  0.00           C  
ATOM  12624  O4* A   X  15      -4.730  57.453  48.822  1.00  0.00           O  
ATOM  12625  C3* A   X  15      -2.749  57.991  47.655  1.00  0.00           C  
ATOM  12626  O3* A   X  15      -3.206  58.436  46.381  1.00  0.00           O  
ATOM  12627  C2* A   X  15      -3.003  59.081  48.686  1.00  0.00           C  
ATOM  12628  C1* A   X  15      -4.451  58.817  49.077  1.00  0.00           C  
ATOM  12629  N1  A   X  15      -7.875  60.620  52.446  1.00  0.00           N  
ATOM  12630  C2  A   X  15      -7.891  60.505  51.120  1.00  0.00           C  
ATOM  12631  N3  A   X  15      -6.972  60.025  50.309  1.00  0.00           N  
ATOM  12632  C4  A   X  15      -5.897  59.625  51.013  1.00  0.00           C  
ATOM  12633  C5  A   X  15      -5.719  59.683  52.365  1.00  0.00           C  
ATOM  12634  C6  A   X  15      -6.788  60.213  53.117  1.00  0.00           C  
ATOM  12635  N6  A   X  15      -6.758  60.325  54.455  1.00  0.00           N  
ATOM  12636  N7  A   X  15      -4.485  59.172  52.729  1.00  0.00           N  
ATOM  12637  C8  A   X  15      -3.942  58.836  51.596  1.00  0.00           C  
ATOM  12638  N9  A   X  15      -4.741  59.079  50.512  1.00  0.00           N  
ATOM  12639 HN6A A   X  15      -7.566  60.721  54.956  1.00  0.00           H  
ATOM  12640 HN6B A   X  15      -5.929  60.016  54.980  1.00  0.00           H  
ATOM  12648 H2A* A   X  15      -2.323  58.991  49.533  1.00  0.00           H  
ATOM  12649 H2B* A   X  15      -2.865  60.072  48.256  1.00  0.00           H  
ATOM  12650  P   C   X  16      -2.794  60.140  45.946  1.00  0.00           P  
ATOM  12651  O1P C   X  16      -2.641  60.238  44.481  1.00  0.00           O  
ATOM  12652  O2P C   X  16      -1.673  60.683  46.753  1.00  0.00           O1-
ATOM  12653  C5* C   X  16      -5.413  60.197  46.043  1.00  0.00           C  
ATOM  12654  O5* C   X  16      -4.159  60.830  46.399  1.00  0.00           O  
ATOM  12655  C4* C   X  16      -6.462  61.254  45.783  1.00  0.00           C  
ATOM  12656  O4* C   X  16      -6.998  61.706  47.066  1.00  0.00           O  
ATOM  12657  C3* C   X  16      -5.981  62.533  45.103  1.00  0.00           C  
ATOM  12658  O3* C   X  16      -7.035  63.212  44.424  1.00  0.00           O  
ATOM  12659  C2* C   X  16      -5.512  63.384  46.273  1.00  0.00           C  
ATOM  12660  C1* C   X  16      -6.505  62.999  47.362  1.00  0.00           C  
ATOM  12661  N1  C   X  16      -5.911  62.955  48.727  1.00  0.00           N  
ATOM  12662  C2  C   X  16      -6.692  63.404  49.789  1.00  0.00           C  
ATOM  12663  O2  C   X  16      -7.833  63.822  49.560  1.00  0.00           O  
ATOM  12664  N3  C   X  16      -6.169  63.375  51.040  1.00  0.00           N  
ATOM  12665  C4  C   X  16      -4.928  62.919  51.255  1.00  0.00           C  
ATOM  12666  N4  C   X  16      -4.470  62.909  52.498  1.00  0.00           N  
ATOM  12667  C5  C   X  16      -4.106  62.456  50.180  1.00  0.00           C  
ATOM  12668  C6  C   X  16      -4.652  62.492  48.933  1.00  0.00           C  
ATOM  12669 HN4A C   X  16      -3.517  62.562  52.691  1.00  0.00           H  
ATOM  12670 HN4B C   X  16      -5.061  63.246  53.268  1.00  0.00           H  
ATOM  12678 H2A* C   X  16      -4.484  63.148  46.548  1.00  0.00           H  
ATOM  12679 H2B* C   X  16      -5.552  64.447  46.034  1.00  0.00           H  
ATOM  12680  P   T   X  17      -6.679  64.934  44.140  1.00  0.00           P  
ATOM  12681  O1P T   X  17      -7.336  65.318  42.874  1.00  0.00           O  
ATOM  12682  O2P T   X  17      -5.258  65.339  44.282  1.00  0.00           O1-
ATOM  12683  C5* T   X  17      -8.812  64.906  45.660  1.00  0.00           C  
ATOM  12684  O5* T   X  17      -7.516  65.490  45.377  1.00  0.00           O  
ATOM  12685  C4* T   X  17      -9.740  65.967  46.206  1.00  0.00           C  
ATOM  12686  O4* T   X  17      -9.457  66.150  47.630  1.00  0.00           O  
ATOM  12687  C3* T   X  17      -9.598  67.366  45.611  1.00  0.00           C  
ATOM  12688  O3* T   X  17     -10.789  68.135  45.751  1.00  0.00           O  
ATOM  12689  C2* T   X  17      -8.499  67.984  46.460  1.00  0.00           C  
ATOM  12690  C1* T   X  17      -8.772  67.373  47.829  1.00  0.00           C  
ATOM  12691  N1  T   X  17      -7.544  67.082  48.613  1.00  0.00           N  
ATOM  12692  C2  T   X  17      -7.597  67.303  49.974  1.00  0.00           C  
ATOM  12693  O2  T   X  17      -8.594  67.716  50.537  1.00  0.00           O  
ATOM  12694  N3  T   X  17      -6.433  67.018  50.662  1.00  0.00           N  
ATOM  12695  C4  T   X  17      -5.255  66.552  50.126  1.00  0.00           C  
ATOM  12696  O4  T   X  17      -4.273  66.335  50.847  1.00  0.00           O  
ATOM  12697  C5  T   X  17      -5.291  66.359  48.696  1.00  0.00           C  
ATOM  12698  C5M T   X  17      -4.031  65.842  48.070  1.00  0.00           C  
ATOM  12699  C6  T   X  17      -6.410  66.617  47.993  1.00  0.00           C  
ATOM  12710 H2A* T   X  17      -7.510  67.727  46.084  1.00  0.00           H  
ATOM  12711 H2B* T   X  17      -8.573  69.073  46.473  1.00  0.00           H  
ATOM  12712  P   C   X  18     -10.576  69.933  45.707  1.00  0.00           P  
ATOM  12713  O1P C   X  18     -11.792  70.549  45.139  1.00  0.00           O  
ATOM  12714  O2P C   X  18      -9.292  70.340  45.085  1.00  0.00           O1-
ATOM  12715  C5* C   X  18     -11.471  69.532  48.138  1.00  0.00           C  
ATOM  12716  O5* C   X  18     -10.512  70.199  47.278  1.00  0.00           O  
ATOM  12717  C4* C   X  18     -11.825  70.432  49.299  1.00  0.00           C  
ATOM  12718  O4* C   X  18     -10.774  70.326  50.310  1.00  0.00           O  
ATOM  12719  C3* C   X  18     -11.913  71.926  48.997  1.00  0.00           C  
ATOM  12720  O3* C   X  18     -12.738  72.617  49.931  1.00  0.00           O  
ATOM  12721  C2* C   X  18     -10.474  72.390  49.168  1.00  0.00           C  
ATOM  12722  C1* C   X  18      -9.986  71.503  50.303  1.00  0.00           C  
ATOM  12723  N1  C   X  18      -8.561  71.092  50.176  1.00  0.00           N  
ATOM  12724  C2  C   X  18      -7.797  71.020  51.339  1.00  0.00           C  
ATOM  12725  O2  C   X  18      -8.327  71.302  52.421  1.00  0.00           O  
ATOM  12726  N3  C   X  18      -6.497  70.651  51.245  1.00  0.00           N  
ATOM  12727  C4  C   X  18      -5.953  70.354  50.056  1.00  0.00           C  
ATOM  12728  N4  C   X  18      -4.679  69.993  50.022  1.00  0.00           N  
ATOM  12729  C5  C   X  18      -6.715  70.423  48.848  1.00  0.00           C  
ATOM  12730  C6  C   X  18      -8.019  70.794  48.969  1.00  0.00           C  
ATOM  12731 HN4A C   X  18      -4.235  69.759  49.123  1.00  0.00           H  
ATOM  12732 HN4B C   X  18      -4.132  69.947  50.893  1.00  0.00           H  
ATOM  12740 H2A* C   X  18      -9.900  72.242  48.252  1.00  0.00           H  
ATOM  12741 H2B* C   X  18     -10.423  73.450  49.418  1.00  0.00           H  
ATOM  12742  P   C   X  19     -12.440  74.387  50.036  1.00  0.00           P  
ATOM  12743  O1P C   X  19     -13.706  75.070  50.366  1.00  0.00           O  
ATOM  12744  O2P C   X  19     -11.682  74.943  48.888  1.00  0.00           O1-
ATOM  12745  C5* C   X  19     -11.876  73.487  52.432  1.00  0.00           C  
ATOM  12746  O5* C   X  19     -11.494  74.336  51.320  1.00  0.00           O  
ATOM  12747  C4* C   X  19     -11.449  74.128  53.731  1.00  0.00           C  
ATOM  12748  O4* C   X  19     -10.027  73.851  53.943  1.00  0.00           O  
ATOM  12749  C3* C   X  19     -11.554  75.649  53.805  1.00  0.00           C  
ATOM  12750  O3* C   X  19     -11.661  76.118  55.147  1.00  0.00           O  
ATOM  12751  C2* C   X  19     -10.226  76.108  53.221  1.00  0.00           C  
ATOM  12752  C1* C   X  19      -9.272  75.027  53.711  1.00  0.00           C  
ATOM  12753  N1  C   X  19      -8.198  74.689  52.737  1.00  0.00           N  
ATOM  12754  C2  C   X  19      -6.930  74.407  53.238  1.00  0.00           C  
ATOM  12755  O2  C   X  19      -6.747  74.453  54.462  1.00  0.00           O  
ATOM  12756  N3  C   X  19      -5.936  74.099  52.368  1.00  0.00           N  
ATOM  12757  C4  C   X  19      -6.168  74.058  51.049  1.00  0.00           C  
ATOM  12758  N4  C   X  19      -5.164  73.747  50.245  1.00  0.00           N  
ATOM  12759  C5  C   X  19      -7.460  74.347  50.510  1.00  0.00           C  
ATOM  12760  C6  C   X  19      -8.442  74.650  51.402  1.00  0.00           C  
ATOM  12761 HN4A C   X  19      -5.313  73.709  49.226  1.00  0.00           H  
ATOM  12762 HN4B C   X  19      -4.234  73.543  50.637  1.00  0.00           H  
ATOM  12770 H2A* C   X  19     -10.267  76.160  52.134  1.00  0.00           H  
ATOM  12771 H2B* C   X  19      -9.950  77.097  53.588  1.00  0.00           H  
ATOM  12772  P   G   X  20     -11.202  77.824  55.400  1.00  0.00           P  
ATOM  12773  O1P G   X  20     -12.006  78.391  56.502  1.00  0.00           O  
ATOM  12774  O2P G   X  20     -11.164  78.619  54.148  1.00  0.00           O1-
ATOM  12775  C5* G   X  20      -9.480  76.486  56.856  1.00  0.00           C  
ATOM  12776  O5* G   X  20      -9.711  77.548  55.897  1.00  0.00           O  
ATOM  12777  C4* G   X  20      -8.349  76.869  57.781  1.00  0.00           C  
ATOM  12778  O4* G   X  20      -7.080  76.600  57.105  1.00  0.00           O  
ATOM  12779  C3* G   X  20      -8.263  78.344  58.173  1.00  0.00           C  
ATOM  12780  O3* G   X  20      -7.564  78.534  59.400  1.00  0.00           O  
ATOM  12781  C2* G   X  20      -7.452  78.947  57.038  1.00  0.00           C  
ATOM  12782  C1* G   X  20      -6.485  77.819  56.702  1.00  0.00           C  
ATOM  12783  N1  G   X  20      -2.827  76.826  53.291  1.00  0.00           N  
ATOM  12784  C2  G   X  20      -2.769  76.845  54.668  1.00  0.00           C  
ATOM  12785  N2  G   X  20      -1.584  76.555  55.215  1.00  0.00           N  
ATOM  12786  N3  G   X  20      -3.816  77.117  55.447  1.00  0.00           N  
ATOM  12787  C4  G   X  20      -4.938  77.387  54.726  1.00  0.00           C  
ATOM  12788  C5  G   X  20      -5.083  77.402  53.351  1.00  0.00           C  
ATOM  12789  C6  G   X  20      -3.974  77.104  52.528  1.00  0.00           C  
ATOM  12790  O6  G   X  20      -3.907  77.065  51.298  1.00  0.00           O  
ATOM  12791  N7  G   X  20      -6.397  77.733  53.009  1.00  0.00           N  
ATOM  12792  C8  G   X  20      -6.990  77.902  54.162  1.00  0.00           C  
ATOM  12793  N9  G   X  20      -6.167  77.712  55.253  1.00  0.00           N  
ATOM  12803 H2A* G   X  20      -8.086  79.213  56.193  1.00  0.00           H  
ATOM  12804 H2B* G   X  20      -6.933  79.853  57.356  1.00  0.00           H  
ATOM  12805  P   G   X  21      -6.901  80.171  59.654  1.00  0.00           P  
ATOM  12806  O1P G   X  21      -6.908  80.484  61.095  1.00  0.00           O  
ATOM  12807  O2P G   X  21      -7.490  81.199  58.762  1.00  0.00           O1-
ATOM  12808  C5* G   X  21      -4.790  78.618  59.629  1.00  0.00           C  
ATOM  12809  O5* G   X  21      -5.416  79.843  59.172  1.00  0.00           O  
ATOM  12810  C4* G   X  21      -3.308  78.840  59.815  1.00  0.00           C  
ATOM  12811  O4* G   X  21      -2.653  78.745  58.510  1.00  0.00           O  
ATOM  12812  C3* G   X  21      -2.886  80.207  60.348  1.00  0.00           C  
ATOM  12813  O3* G   X  21      -1.613  80.168  60.986  1.00  0.00           O  
ATOM  12814  C2* G   X  21      -2.786  81.047  59.085  1.00  0.00           C  
ATOM  12815  C1* G   X  21      -2.271  80.035  58.070  1.00  0.00           C  
ATOM  12816  N1  G   X  21      -1.213  79.840  53.086  1.00  0.00           N  
ATOM  12817  C2  G   X  21      -0.403  79.586  54.172  1.00  0.00           C  
ATOM  12818  N2  G   X  21       0.855  79.225  53.899  1.00  0.00           N  
ATOM  12819  N3  G   X  21      -0.818  79.670  55.435  1.00  0.00           N  
ATOM  12820  C4  G   X  21      -2.120  80.047  55.526  1.00  0.00           C  
ATOM  12821  C5  G   X  21      -3.000  80.332  54.498  1.00  0.00           C  
ATOM  12822  C6  G   X  21      -2.561  80.234  53.158  1.00  0.00           C  
ATOM  12823  O6  G   X  21      -3.187  80.441  52.119  1.00  0.00           O  
ATOM  12824  N7  G   X  21      -4.247  80.688  55.014  1.00  0.00           N  
ATOM  12825  C8  G   X  21      -4.087  80.608  56.310  1.00  0.00           C  
ATOM  12826  N9  G   X  21      -2.821  80.228  56.698  1.00  0.00           N  
ATOM  12836 H2A* G   X  21      -3.757  81.459  58.802  1.00  0.00           H  
ATOM  12837 H2B* G   X  21      -2.101  81.885  59.217  1.00  0.00           H  
ATOM  12838  P   C   X  22      -0.787  81.760  61.107  1.00  0.00           P  
ATOM  12839  O1P C   X  22       0.029  81.784  62.337  1.00  0.00           O  
ATOM  12840  O2P C   X  22      -1.674  82.931  60.894  1.00  0.00           O1-
ATOM  12841  C5* C   X  22       0.811  80.292  59.639  1.00  0.00           C  
ATOM  12842  O5* C   X  22       0.152  81.569  59.833  1.00  0.00           O  
ATOM  12843  C4* C   X  22       2.165  80.508  59.001  1.00  0.00           C  
ATOM  12844  O4* C   X  22       1.980  80.687  57.562  1.00  0.00           O  
ATOM  12845  C3* C   X  22       2.930  81.753  59.442  1.00  0.00           C  
ATOM  12846  O3* C   X  22       4.336  81.621  59.246  1.00  0.00           O  
ATOM  12847  C2* C   X  22       2.393  82.828  58.508  1.00  0.00           C  
ATOM  12848  C1* C   X  22       2.172  82.048  57.221  1.00  0.00           C  
ATOM  12849  N1  C   X  22       0.981  82.493  56.448  1.00  0.00           N  
ATOM  12850  C2  C   X  22       1.076  82.507  55.057  1.00  0.00           C  
ATOM  12851  O2  C   X  22       2.136  82.156  54.527  1.00  0.00           O  
ATOM  12852  N3  C   X  22       0.002  82.913  54.336  1.00  0.00           N  
ATOM  12853  C4  C   X  22      -1.131  83.286  54.941  1.00  0.00           C  
ATOM  12854  N4  C   X  22      -2.150  83.669  54.187  1.00  0.00           N  
ATOM  12855  C5  C   X  22      -1.251  83.286  56.365  1.00  0.00           C  
ATOM  12856  C6  C   X  22      -0.162  82.872  57.072  1.00  0.00           C  
ATOM  12857 HN4A C   X  22      -3.035  83.961  54.625  1.00  0.00           H  
ATOM  12858 HN4B C   X  22      -2.059  83.673  53.161  1.00  0.00           H  
ATOM  12866 H2A* C   X  22       1.473  83.263  58.893  1.00  0.00           H  
ATOM  12867 H2B* C   X  22       3.114  83.639  58.382  1.00  0.00           H  
ATOM  12868  P   C   X  23       5.234  83.174  59.161  1.00  0.00           P  
ATOM  12869  O1P C   X  23       6.591  82.976  59.705  1.00  0.00           O  
ATOM  12870  O2P C   X  23       4.486  84.339  59.694  1.00  0.00           O1-
ATOM  12871  C5* C   X  23       5.617  82.071  56.816  1.00  0.00           C  
ATOM  12872  O5* C   X  23       5.294  83.265  57.571  1.00  0.00           O  
ATOM  12873  C4* C   X  23       6.406  82.447  55.583  1.00  0.00           C  
ATOM  12874  O4* C   X  23       5.475  82.903  54.552  1.00  0.00           O  
ATOM  12875  C3* C   X  23       7.397  83.599  55.735  1.00  0.00           C  
ATOM  12876  O3* C   X  23       8.440  83.546  54.765  1.00  0.00           O  
ATOM  12877  C2* C   X  23       6.533  84.823  55.472  1.00  0.00           C  
ATOM  12878  C1* C   X  23       5.568  84.310  54.414  1.00  0.00           C  
ATOM  12879  N1  C   X  23       4.192  84.868  54.531  1.00  0.00           N  
ATOM  12880  C2  C   X  23       3.505  85.160  53.357  1.00  0.00           C  
ATOM  12881  O2  C   X  23       4.060  84.950  52.271  1.00  0.00           O  
ATOM  12882  N3  C   X  23       2.251  85.671  53.445  1.00  0.00           N  
ATOM  12883  C4  C   X  23       1.681  85.886  54.637  1.00  0.00           C  
ATOM  12884  N4  C   X  23       0.452  86.384  54.663  1.00  0.00           N  
ATOM  12885  C5  C   X  23       2.368  85.599  55.857  1.00  0.00           C  
ATOM  12886  C6  C   X  23       3.623  85.085  55.745  1.00  0.00           C  
ATOM  12887 HN4A C   X  23      -0.011  86.559  55.565  1.00  0.00           H  
ATOM  12888 HN4B C   X  23      -0.037  86.594  53.783  1.00  0.00           H  
ATOM  12896 H2A* C   X  23       6.021  85.148  56.377  1.00  0.00           H  
ATOM  12897 H2B* C   X  23       7.131  85.662  55.115  1.00  0.00           H  
ATOM  12898  P   C   X  24       9.278  85.109  54.475  1.00  0.00           P  
ATOM  12899  O1P C   X  24      10.684  84.843  54.121  1.00  0.00           O  
ATOM  12900  O2P C   X  24       9.055  86.124  55.535  1.00  0.00           O1-
ATOM  12901  C5* C   X  24       8.199  84.507  52.162  1.00  0.00           C  
ATOM  12902  O5* C   X  24       8.455  85.516  53.172  1.00  0.00           O  
ATOM  12903  C4* C   X  24       8.208  85.140  50.792  1.00  0.00           C  
ATOM  12904  O4* C   X  24       6.907  85.768  50.560  1.00  0.00           O  
ATOM  12905  C3* C   X  24       9.215  86.266  50.570  1.00  0.00           C  
ATOM  12906  O3* C   X  24       9.541  86.436  49.192  1.00  0.00           O  
ATOM  12907  C2* C   X  24       8.463  87.495  51.060  1.00  0.00           C  
ATOM  12908  C1* C   X  24       7.032  87.175  50.648  1.00  0.00           C  
ATOM  12909  N1  C   X  24       6.008  87.661  51.614  1.00  0.00           N  
ATOM  12910  C2  C   X  24       4.815  88.164  51.100  1.00  0.00           C  
ATOM  12911  O2  C   X  24       4.656  88.189  49.873  1.00  0.00           O  
ATOM  12912  N3  C   X  24       3.871  88.613  51.962  1.00  0.00           N  
ATOM  12913  C4  C   X  24       4.073  88.571  53.286  1.00  0.00           C  
ATOM  12914  N4  C   X  24       3.117  89.018  54.082  1.00  0.00           N  
ATOM  12915  C5  C   X  24       5.291  88.064  53.837  1.00  0.00           C  
ATOM  12916  C6  C   X  24       6.225  87.616  52.953  1.00  0.00           C  
ATOM  12917 HN4A C   X  24       3.246  89.000  55.106  1.00  0.00           H  
ATOM  12918 HN4B C   X  24       2.242  89.387  53.681  1.00  0.00           H  
ATOM  12927 H2A* C   X  24       8.567  87.618  52.137  1.00  0.00           H  
ATOM  12928 H2B* C   X  24       8.836  88.405  50.588  1.00  0.00           H  
ATOM  12930  C5* G   Y   1      -4.221  94.262  48.719  1.00  0.00           C  
ATOM  12931  O5* G   Y   1      -4.858  93.504  49.779  1.00  0.00           O  
ATOM  12932  C4* G   Y   1      -3.777  93.330  47.618  1.00  0.00           C  
ATOM  12933  O4* G   Y   1      -2.507  92.716  48.008  1.00  0.00           O  
ATOM  12934  C3* G   Y   1      -4.692  92.143  47.323  1.00  0.00           C  
ATOM  12935  O3* G   Y   1      -4.521  91.648  45.996  1.00  0.00           O  
ATOM  12936  C2* G   Y   1      -4.215  91.093  48.314  1.00  0.00           C  
ATOM  12937  C1* G   Y   1      -2.718  91.365  48.370  1.00  0.00           C  
ATOM  12938  N1  G   Y   1       1.366  89.674  50.908  1.00  0.00           N  
ATOM  12939  C2  G   Y   1       1.124  89.717  49.552  1.00  0.00           C  
ATOM  12940  N2  G   Y   1       2.099  89.253  48.763  1.00  0.00           N  
ATOM  12941  N3  G   Y   1       0.002  90.196  49.019  1.00  0.00           N  
ATOM  12942  C4  G   Y   1      -0.875  90.622  49.964  1.00  0.00           C  
ATOM  12943  C5  G   Y   1      -0.723  90.608  51.340  1.00  0.00           C  
ATOM  12944  C6  G   Y   1       0.471  90.106  51.903  1.00  0.00           C  
ATOM  12945  O6  G   Y   1       0.791  90.012  53.087  1.00  0.00           O  
ATOM  12946  N7  G   Y   1      -1.862  91.130  51.957  1.00  0.00           N  
ATOM  12947  C8  G   Y   1      -2.650  91.439  50.960  1.00  0.00           C  
ATOM  12948  N9  G   Y   1      -2.122  91.157  49.717  1.00  0.00           N  
ATOM  12959 H2A* G   Y   1      -4.695  91.217  49.284  1.00  0.00           H  
ATOM  12960 H2B* G   Y   1      -4.440  90.085  47.965  1.00  0.00           H  
ATOM  12961  P   G   Y   2      -5.060  89.978  45.729  1.00  0.00           P  
ATOM  12962  O1P G   Y   2      -5.547  89.834  44.345  1.00  0.00           O  
ATOM  12963  O2P G   Y   2      -5.966  89.472  46.791  1.00  0.00           O1-
ATOM  12964  C5* G   Y   2      -2.490  89.900  45.224  1.00  0.00           C  
ATOM  12965  O5* G   Y   2      -3.631  89.291  45.881  1.00  0.00           O  
ATOM  12966  C4* G   Y   2      -1.531  88.827  44.765  1.00  0.00           C  
ATOM  12967  O4* G   Y   2      -0.713  88.410  45.904  1.00  0.00           O  
ATOM  12968  C3* G   Y   2      -2.157  87.530  44.255  1.00  0.00           C  
ATOM  12969  O3* G   Y   2      -1.287  86.822  43.377  1.00  0.00           O  
ATOM  12970  C2* G   Y   2      -2.343  86.723  45.531  1.00  0.00           C  
ATOM  12971  C1* G   Y   2      -1.127  87.133  46.349  1.00  0.00           C  
ATOM  12972  N1  G   Y   2       0.794  86.297  50.997  1.00  0.00           N  
ATOM  12973  C2  G   Y   2       1.354  86.075  49.756  1.00  0.00           C  
ATOM  12974  N2  G   Y   2       2.589  85.565  49.749  1.00  0.00           N  
ATOM  12975  N3  G   Y   2       0.733  86.348  48.610  1.00  0.00           N  
ATOM  12976  C4  G   Y   2      -0.512  86.857  48.805  1.00  0.00           C  
ATOM  12977  C5  G   Y   2      -1.155  87.104  50.006  1.00  0.00           C  
ATOM  12978  C6  G   Y   2      -0.491  86.820  51.222  1.00  0.00           C  
ATOM  12979  O6  G   Y   2      -0.891  86.970  52.376  1.00  0.00           O  
ATOM  12980  N7  G   Y   2      -2.427  87.626  49.772  1.00  0.00           N  
ATOM  12981  C8  G   Y   2      -2.515  87.678  48.469  1.00  0.00           C  
ATOM  12982  N9  G   Y   2      -1.390  87.225  47.810  1.00  0.00           N  
ATOM  12992 H2A* G   Y   2      -3.280  86.976  46.027  1.00  0.00           H  
ATOM  12993 H2B* G   Y   2      -2.361  85.654  45.324  1.00  0.00           H  
ATOM  12994  P   G   Y   3      -1.631  85.091  43.193  1.00  0.00           P  
ATOM  12995  O1P G   Y   3      -1.264  84.657  41.832  1.00  0.00           O  
ATOM  12996  O2P G   Y   3      -2.987  84.704  43.654  1.00  0.00           O1-
ATOM  12997  C5* G   Y   3       0.779  85.154  44.220  1.00  0.00           C  
ATOM  12998  O5* G   Y   3      -0.549  84.572  44.244  1.00  0.00           O  
ATOM  12999  C4* G   Y   3       1.803  84.105  44.590  1.00  0.00           C  
ATOM  13000  O4* G   Y   3       1.833  83.975  46.049  1.00  0.00           O  
ATOM  13001  C3* G   Y   3       1.533  82.687  44.092  1.00  0.00           C  
ATOM  13002  O3* G   Y   3       2.726  81.912  44.002  1.00  0.00           O  
ATOM  13003  C2* G   Y   3       0.645  82.108  45.181  1.00  0.00           C  
ATOM  13004  C1* G   Y   3       1.206  82.767  46.433  1.00  0.00           C  
ATOM  13005  N1  G   Y   3       0.178  82.955  51.424  1.00  0.00           N  
ATOM  13006  C2  G   Y   3       1.330  82.562  50.772  1.00  0.00           C  
ATOM  13007  N2  G   Y   3       2.345  82.174  51.550  1.00  0.00           N  
ATOM  13008  N3  G   Y   3       1.464  82.569  49.447  1.00  0.00           N  
ATOM  13009  C4  G   Y   3       0.337  82.991  48.816  1.00  0.00           C  
ATOM  13010  C5  G   Y   3      -0.861  83.393  49.386  1.00  0.00           C  
ATOM  13011  C6  G   Y   3      -0.998  83.392  50.792  1.00  0.00           C  
ATOM  13012  O6  G   Y   3      -1.971  83.712  51.477  1.00  0.00           O  
ATOM  13013  N7  G   Y   3      -1.772  83.747  48.390  1.00  0.00           N  
ATOM  13014  C8  G   Y   3      -1.113  83.558  47.275  1.00  0.00           C  
ATOM  13015  N9  G   Y   3       0.174  83.097  47.453  1.00  0.00           N  
ATOM  13025 H2A* G   Y   3      -0.402  82.362  45.014  1.00  0.00           H  
ATOM  13026 H2B* G   Y   3       0.716  81.021  45.217  1.00  0.00           H  
ATOM  13027  P   C   Y   4       2.475  80.143  44.008  1.00  0.00           P  
ATOM  13028  O1P C   Y   4       3.527  79.505  43.190  1.00  0.00           O  
ATOM  13029  O2P C   Y   4       1.083  79.725  43.714  1.00  0.00           O1-
ATOM  13030  C5* C   Y   4       3.912  80.610  46.150  1.00  0.00           C  
ATOM  13031  O5* C   Y   4       2.779  79.922  45.557  1.00  0.00           O  
ATOM  13032  C4* C   Y   4       4.529  79.742  47.223  1.00  0.00           C  
ATOM  13033  O4* C   Y   4       3.741  79.883  48.448  1.00  0.00           O  
ATOM  13034  C3* C   Y   4       4.545  78.241  46.954  1.00  0.00           C  
ATOM  13035  O3* C   Y   4       5.567  77.572  47.690  1.00  0.00           O  
ATOM  13036  C2* C   Y   4       3.185  77.789  47.468  1.00  0.00           C  
ATOM  13037  C1* C   Y   4       2.975  78.712  48.660  1.00  0.00           C  
ATOM  13038  N1  C   Y   4       1.559  79.126  48.855  1.00  0.00           N  
ATOM  13039  C2  C   Y   4       1.087  79.237  50.162  1.00  0.00           C  
ATOM  13040  O2  C   Y   4       1.855  78.985  51.097  1.00  0.00           O  
ATOM  13041  N3  C   Y   4      -0.201  79.609  50.361  1.00  0.00           N  
ATOM  13042  C4  C   Y   4      -1.007  79.874  49.325  1.00  0.00           C  
ATOM  13043  N4  C   Y   4      -2.253  80.240  49.574  1.00  0.00           N  
ATOM  13044  C5  C   Y   4      -0.547  79.764  47.973  1.00  0.00           C  
ATOM  13045  C6  C   Y   4       0.749  79.391  47.798  1.00  0.00           C  
ATOM  13046 HN4A C   Y   4      -2.898  80.448  48.798  1.00  0.00           H  
ATOM  13047 HN4B C   Y   4      -2.584  80.312  50.550  1.00  0.00           H  
ATOM  13055 H2A* C   Y   4       2.415  77.912  46.708  1.00  0.00           H  
ATOM  13056 H2B* C   Y   4       3.198  76.737  47.754  1.00  0.00           H  
ATOM  13057  P   C   Y   5       5.311  75.817  47.919  1.00  0.00           P  
ATOM  13058  O1P C   Y   5       6.622  75.140  47.966  1.00  0.00           O  
ATOM  13059  O2P C   Y   5       4.309  75.231  46.995  1.00  0.00           O1-
ATOM  13060  C5* C   Y   5       5.318  76.789  50.352  1.00  0.00           C  
ATOM  13061  O5* C   Y   5       4.691  75.909  49.385  1.00  0.00           O  
ATOM  13062  C4* C   Y   5       5.205  76.189  51.734  1.00  0.00           C  
ATOM  13063  O4* C   Y   5       3.872  76.476  52.264  1.00  0.00           O  
ATOM  13064  C3* C   Y   5       5.328  74.669  51.826  1.00  0.00           C  
ATOM  13065  O3* C   Y   5       5.747  74.239  53.120  1.00  0.00           O  
ATOM  13066  C2* C   Y   5       3.903  74.198  51.581  1.00  0.00           C  
ATOM  13067  C1* C   Y   5       3.087  75.298  52.246  1.00  0.00           C  
ATOM  13068  N1  C   Y   5       1.814  75.611  51.540  1.00  0.00           N  
ATOM  13069  C2  C   Y   5       0.697  75.912  52.314  1.00  0.00           C  
ATOM  13070  O2  C   Y   5       0.803  75.903  53.547  1.00  0.00           O  
ATOM  13071  N3  C   Y   5      -0.472  76.198  51.690  1.00  0.00           N  
ATOM  13072  C4  C   Y   5      -0.554  76.202  50.354  1.00  0.00           C  
ATOM  13073  N4  C   Y   5      -1.717  76.494  49.796  1.00  0.00           N  
ATOM  13074  C5  C   Y   5       0.578  75.892  49.536  1.00  0.00           C  
ATOM  13075  C6  C   Y   5       1.742  75.610  50.185  1.00  0.00           C  
ATOM  13076 HN4A C   Y   5      -1.809  76.501  48.770  1.00  0.00           H  
ATOM  13077 HN4B C   Y   5      -2.534  76.709  50.387  1.00  0.00           H  
ATOM  13085 H2A* C   Y   5       3.691  74.113  50.515  1.00  0.00           H  
ATOM  13086 H2B* C   Y   5       3.723  73.221  52.030  1.00  0.00           H  
ATOM  13087  P   G   Y   6       5.369  72.553  53.528  1.00  0.00           P  
ATOM  13088  O1P G   Y   6       6.408  72.018  54.427  1.00  0.00           O  
ATOM  13089  O2P G   Y   6       5.044  71.723  52.342  1.00  0.00           O1-
ATOM  13090  C5* G   Y   6       4.028  73.936  55.304  1.00  0.00           C  
ATOM  13091  O5* G   Y   6       4.033  72.847  54.350  1.00  0.00           O  
ATOM  13092  C4* G   Y   6       3.143  73.585  56.477  1.00  0.00           C  
ATOM  13093  O4* G   Y   6       1.751  73.837  56.107  1.00  0.00           O  
ATOM  13094  C3* G   Y   6       3.157  72.123  56.921  1.00  0.00           C  
ATOM  13095  O3* G   Y   6       2.764  71.970  58.283  1.00  0.00           O  
ATOM  13096  C2* G   Y   6       2.105  71.488  56.024  1.00  0.00           C  
ATOM  13097  C1* G   Y   6       1.083  72.610  55.890  1.00  0.00           C  
ATOM  13098  N1  G   Y   6      -3.271  73.513  53.396  1.00  0.00           N  
ATOM  13099  C2  G   Y   6      -3.007  73.536  54.749  1.00  0.00           C  
ATOM  13100  N2  G   Y   6      -4.034  73.843  55.546  1.00  0.00           N  
ATOM  13101  N3  G   Y   6      -1.807  73.281  55.268  1.00  0.00           N  
ATOM  13102  C4  G   Y   6      -0.884  72.987  54.316  1.00  0.00           C  
ATOM  13103  C5  G   Y   6      -1.061  72.933  52.945  1.00  0.00           C  
ATOM  13104  C6  G   Y   6      -2.331  73.209  52.394  1.00  0.00           C  
ATOM  13105  O6  G   Y   6      -2.683  73.212  51.214  1.00  0.00           O  
ATOM  13106  N7  G   Y   6       0.138  72.587  52.318  1.00  0.00           N  
ATOM  13107  C8  G   Y   6       0.986  72.451  53.305  1.00  0.00           C  
ATOM  13108  N9  G   Y   6       0.437  72.674  54.551  1.00  0.00           N  
ATOM  13118 H2A* G   Y   6       2.527  71.197  55.062  1.00  0.00           H  
ATOM  13119 H2B* G   Y   6       1.682  70.594  56.481  1.00  0.00           H  
ATOM  13120  P   G   Y   7       2.183  70.354  58.735  1.00  0.00           P  
ATOM  13121  O1P G   Y   7       2.528  70.084  60.142  1.00  0.00           O  
ATOM  13122  O2P G   Y   7       2.555  69.299  57.761  1.00  0.00           O1-
ATOM  13123  C5* G   Y   7       0.117  71.910  59.156  1.00  0.00           C  
ATOM  13124  O5* G   Y   7       0.627  70.671  58.604  1.00  0.00           O  
ATOM  13125  C4* G   Y   7      -1.280  71.697  59.687  1.00  0.00           C  
ATOM  13126  O4* G   Y   7      -2.221  71.753  58.570  1.00  0.00           O  
ATOM  13127  C3* G   Y   7      -1.557  70.345  60.345  1.00  0.00           C  
ATOM  13128  O3* G   Y   7      -2.648  70.406  61.261  1.00  0.00           O  
ATOM  13129  C2* G   Y   7      -1.945  69.469  59.165  1.00  0.00           C  
ATOM  13130  C1* G   Y   7      -2.686  70.451  58.269  1.00  0.00           C  
ATOM  13131  N1  G   Y   7      -4.877  70.499  53.665  1.00  0.00           N  
ATOM  13132  C2  G   Y   7      -5.413  70.788  54.902  1.00  0.00           C  
ATOM  13133  N2  G   Y   7      -6.702  71.141  54.919  1.00  0.00           N  
ATOM  13134  N3  G   Y   7      -4.715  70.741  56.036  1.00  0.00           N  
ATOM  13135  C4  G   Y   7      -3.427  70.365  55.832  1.00  0.00           C  
ATOM  13136  C5  G   Y   7      -2.809  70.047  54.635  1.00  0.00           C  
ATOM  13137  C6  G   Y   7      -3.548  70.106  53.432  1.00  0.00           C  
ATOM  13138  O6  G   Y   7      -3.178  69.864  52.284  1.00  0.00           O  
ATOM  13139  N7  G   Y   7      -1.474  69.703  54.859  1.00  0.00           N  
ATOM  13140  C8  G   Y   7      -1.329  69.823  56.153  1.00  0.00           C  
ATOM  13141  N9  G   Y   7      -2.472  70.218  56.815  1.00  0.00           N  
ATOM  13151 H2A* G   Y   7      -1.066  69.048  58.677  1.00  0.00           H  
ATOM  13152 H2B* G   Y   7      -2.575  68.638  59.479  1.00  0.00           H  
ATOM  13153  P   A   Y   8      -3.371  68.839  61.592  1.00  0.00           P  
ATOM  13154  O1P A   Y   8      -3.856  68.851  62.985  1.00  0.00           O  
ATOM  13155  O2P A   Y   8      -2.553  67.667  61.199  1.00  0.00           O1-
ATOM  13156  C5* A   Y   8      -5.296  70.261  60.522  1.00  0.00           C  
ATOM  13157  O5* A   Y   8      -4.596  68.994  60.582  1.00  0.00           O  
ATOM  13158  C4* A   Y   8      -6.763  70.024  60.247  1.00  0.00           C  
ATOM  13159  O4* A   Y   8      -6.938  69.801  58.809  1.00  0.00           O  
ATOM  13160  C3* A   Y   8      -7.385  68.790  60.896  1.00  0.00           C  
ATOM  13161  O3* A   Y   8      -8.795  68.916  61.048  1.00  0.00           O  
ATOM  13162  C2* A   Y   8      -7.086  67.691  59.891  1.00  0.00           C  
ATOM  13163  C1* A   Y   8      -7.197  68.432  58.564  1.00  0.00           C  
ATOM  13164  N1  A   Y   8      -6.458  67.458  53.583  1.00  0.00           N  
ATOM  13165  C2  A   Y   8      -7.510  67.898  54.266  1.00  0.00           C  
ATOM  13166  N3  A   Y   8      -7.632  68.132  55.556  1.00  0.00           N  
ATOM  13167  C4  A   Y   8      -6.479  67.850  56.190  1.00  0.00           C  
ATOM  13168  C5  A   Y   8      -5.318  67.385  55.640  1.00  0.00           C  
ATOM  13169  C6  A   Y   8      -5.322  67.185  54.245  1.00  0.00           C  
ATOM  13170  N6  A   Y   8      -4.253  66.740  53.563  1.00  0.00           N  
ATOM  13171  N7  A   Y   8      -4.341  67.218  56.605  1.00  0.00           N  
ATOM  13172  C8  A   Y   8      -4.932  67.568  57.710  1.00  0.00           C  
ATOM  13173  N9  A   Y   8      -6.230  67.965  57.535  1.00  0.00           N  
ATOM  13174 HN6A A   Y   8      -4.308  66.610  52.545  1.00  0.00           H  
ATOM  13175 HN6B A   Y   8      -3.378  66.526  54.065  1.00  0.00           H  
ATOM  13183 H2A* A   Y   8      -6.095  67.268  60.047  1.00  0.00           H  
ATOM  13184 H2B* A   Y   8      -7.806  66.874  59.969  1.00  0.00           H  
ATOM  13185  P   G   Y   9      -9.731  67.400  61.171  1.00  0.00           P  
ATOM  13186  O1P G   Y   9     -10.927  67.624  62.008  1.00  0.00           O  
ATOM  13187  O2P G   Y   9      -8.873  66.256  61.559  1.00  0.00           O1-
ATOM  13188  C5* G   Y   9     -10.654  68.419  58.939  1.00  0.00           C  
ATOM  13189  O5* G   Y   9     -10.156  67.253  59.641  1.00  0.00           O  
ATOM  13190  C4* G   Y   9     -11.703  68.001  57.937  1.00  0.00           C  
ATOM  13191  O4* G   Y   9     -11.035  67.504  56.735  1.00  0.00           O  
ATOM  13192  C3* G   Y   9     -12.626  66.856  58.355  1.00  0.00           C  
ATOM  13193  O3* G   Y   9     -13.865  66.878  57.653  1.00  0.00           O  
ATOM  13194  C2* G   Y   9     -11.837  65.622  57.944  1.00  0.00           C  
ATOM  13195  C1* G   Y   9     -11.147  66.094  56.673  1.00  0.00           C  
ATOM  13196  N1  G   Y   9      -7.780  64.317  53.282  1.00  0.00           N  
ATOM  13197  C2  G   Y   9      -9.064  64.780  53.091  1.00  0.00           C  
ATOM  13198  N2  G   Y   9      -9.515  64.775  51.833  1.00  0.00           N  
ATOM  13199  N3  G   Y   9      -9.840  65.226  54.079  1.00  0.00           N  
ATOM  13200  C4  G   Y   9      -9.224  65.158  55.289  1.00  0.00           C  
ATOM  13201  C5  G   Y   9      -7.949  64.698  55.573  1.00  0.00           C  
ATOM  13202  C6  G   Y   9      -7.124  64.235  54.524  1.00  0.00           C  
ATOM  13203  O6  G   Y   9      -5.977  63.795  54.576  1.00  0.00           O  
ATOM  13204  N7  G   Y   9      -7.699  64.790  56.944  1.00  0.00           N  
ATOM  13205  C8  G   Y   9      -8.803  65.292  57.435  1.00  0.00           C  
ATOM  13206  N9  G   Y   9      -9.779  65.537  56.492  1.00  0.00           N  
ATOM  13216 H2A* G   Y   9     -11.127  65.329  58.716  1.00  0.00           H  
ATOM  13217 H2B* G   Y   9     -12.498  64.773  57.765  1.00  0.00           H  
ATOM  13218  P   T   Y  10     -14.688  65.311  57.657  1.00  0.00           P  
ATOM  13219  O1P T   Y  10     -16.142  65.575  57.657  1.00  0.00           O  
ATOM  13220  O2P T   Y  10     -14.208  64.325  58.656  1.00  0.00           O1-
ATOM  13221  C5* T   Y  10     -14.221  65.845  55.135  1.00  0.00           C  
ATOM  13222  O5* T   Y  10     -14.214  64.864  56.203  1.00  0.00           O  
ATOM  13223  C4* T   Y  10     -14.568  65.173  53.826  1.00  0.00           C  
ATOM  13224  O4* T   Y  10     -13.363  64.531  53.297  1.00  0.00           O  
ATOM  13225  C3* T   Y  10     -15.594  64.045  53.893  1.00  0.00           C  
ATOM  13226  O3* T   Y  10     -16.253  63.838  52.645  1.00  0.00           O  
ATOM  13227  C2* T   Y  10     -14.742  62.828  54.216  1.00  0.00           C  
ATOM  13228  C1* T   Y  10     -13.458  63.129  53.453  1.00  0.00           C  
ATOM  13229  N1  T   Y  10     -12.227  62.665  54.147  1.00  0.00           N  
ATOM  13230  C2  T   Y  10     -11.215  62.151  53.363  1.00  0.00           C  
ATOM  13231  O2  T   Y  10     -11.302  62.068  52.149  1.00  0.00           O  
ATOM  13232  N3  T   Y  10     -10.092  61.735  54.048  1.00  0.00           N  
ATOM  13233  C4  T   Y  10      -9.895  61.781  55.411  1.00  0.00           C  
ATOM  13234  O4  T   Y  10      -8.840  61.376  55.911  1.00  0.00           O  
ATOM  13235  C5  T   Y  10     -11.005  62.330  56.148  1.00  0.00           C  
ATOM  13236  C5M T   Y  10     -10.831  62.409  57.635  1.00  0.00           C  
ATOM  13237  C6  T   Y  10     -12.117  62.753  55.514  1.00  0.00           C  
ATOM  13248 H2A* T   Y  10     -14.574  62.734  55.287  1.00  0.00           H  
ATOM  13249 H2B* T   Y  10     -15.218  61.909  53.877  1.00  0.00           H  
ATOM  13250  P   G   Y  11     -16.962  62.222  52.366  1.00  0.00           P  
ATOM  13251  O1P G   Y  11     -18.143  62.344  51.489  1.00  0.00           O  
ATOM  13252  O2P G   Y  11     -17.170  61.490  53.639  1.00  0.00           O1-
ATOM  13253  C5* G   Y  11     -15.116  62.316  50.507  1.00  0.00           C  
ATOM  13254  O5* G   Y  11     -15.752  61.558  51.565  1.00  0.00           O  
ATOM  13255  C4* G   Y  11     -14.671  61.383  49.406  1.00  0.00           C  
ATOM  13256  O4* G   Y  11     -13.401  60.770  49.796  1.00  0.00           O  
ATOM  13257  C3* G   Y  11     -15.588  60.196  49.109  1.00  0.00           C  
ATOM  13258  O3* G   Y  11     -15.416  59.701  47.783  1.00  0.00           O  
ATOM  13259  C2* G   Y  11     -15.109  59.146  50.101  1.00  0.00           C  
ATOM  13260  C1* G   Y  11     -13.612  59.419  50.157  1.00  0.00           C  
ATOM  13261  N1  G   Y  11      -9.527  57.727  52.697  1.00  0.00           N  
ATOM  13262  C2  G   Y  11      -9.769  57.771  51.338  1.00  0.00           C  
ATOM  13263  N2  G   Y  11      -8.795  57.307  50.551  1.00  0.00           N  
ATOM  13264  N3  G   Y  11     -10.891  58.250  50.806  1.00  0.00           N  
ATOM  13265  C4  G   Y  11     -11.769  58.676  51.752  1.00  0.00           C  
ATOM  13266  C5  G   Y  11     -11.618  58.661  53.127  1.00  0.00           C  
ATOM  13267  C6  G   Y  11     -10.423  58.160  53.690  1.00  0.00           C  
ATOM  13268  O6  G   Y  11     -10.103  58.066  54.875  1.00  0.00           O  
ATOM  13269  N7  G   Y  11     -12.756  59.184  53.744  1.00  0.00           N  
ATOM  13270  C8  G   Y  11     -13.543  59.493  52.747  1.00  0.00           C  
ATOM  13271  N9  G   Y  11     -13.015  59.212  51.505  1.00  0.00           N  
ATOM  13281 H2A* G   Y  11     -15.589  59.271  51.071  1.00  0.00           H  
ATOM  13282 H2B* G   Y  11     -15.333  58.140  49.750  1.00  0.00           H  
ATOM  13283  P   C   Y  12     -15.966  58.019  47.533  1.00  0.00           P  
ATOM  13284  O1P C   Y  12     -16.458  57.875  46.148  1.00  0.00           O  
ATOM  13285  O2P C   Y  12     -16.865  57.510  48.597  1.00  0.00           O1-
ATOM  13286  C5* C   Y  12     -13.398  57.951  47.018  1.00  0.00           C  
ATOM  13287  O5* C   Y  12     -14.532  57.337  47.678  1.00  0.00           O  
ATOM  13288  C4* C   Y  12     -12.437  56.881  46.555  1.00  0.00           C  
ATOM  13289  O4* C   Y  12     -11.613  56.469  47.692  1.00  0.00           O  
ATOM  13290  C3* C   Y  12     -13.060  55.584  46.046  1.00  0.00           C  
ATOM  13291  O3* C   Y  12     -12.192  54.878  45.164  1.00  0.00           O  
ATOM  13292  C2* C   Y  12     -13.240  54.773  47.322  1.00  0.00           C  
ATOM  13293  C1* C   Y  12     -12.021  55.188  48.136  1.00  0.00           C  
ATOM  13294  N1  C   Y  12     -12.279  55.276  49.599  1.00  0.00           N  
ATOM  13295  C2  C   Y  12     -11.272  54.858  50.464  1.00  0.00           C  
ATOM  13296  O2  C   Y  12     -10.214  54.428  49.988  1.00  0.00           O  
ATOM  13297  N3  C   Y  12     -11.489  54.929  51.800  1.00  0.00           N  
ATOM  13298  C4  C   Y  12     -12.646  55.399  52.284  1.00  0.00           C  
ATOM  13299  N4  C   Y  12     -12.802  55.453  53.598  1.00  0.00           N  
ATOM  13300  C5  C   Y  12     -13.696  55.832  51.417  1.00  0.00           C  
ATOM  13301  C6  C   Y  12     -13.456  55.754  50.078  1.00  0.00           C  
ATOM  13302 HN4A C   Y  12     -13.683  55.809  53.998  1.00  0.00           H  
ATOM  13303 HN4B C   Y  12     -12.045  55.135  54.221  1.00  0.00           H  
ATOM  13311 H2A* C   Y  12     -14.175  55.023  47.821  1.00  0.00           H  
ATOM  13312 H2B* C   Y  12     -13.254  53.703  47.113  1.00  0.00           H  
ATOM  13313  P   G   Y  13     -12.526  53.144  44.980  1.00  0.00           P  
ATOM  13314  O1P G   Y  13     -12.158  52.711  43.619  1.00  0.00           O  
ATOM  13315  O2P G   Y  13     -13.881  52.759  45.441  1.00  0.00           O1-
ATOM  13316  C5* G   Y  13     -10.113  53.207  46.007  1.00  0.00           C  
ATOM  13317  O5* G   Y  13     -11.442  52.626  46.031  1.00  0.00           O  
ATOM  13318  C4* G   Y  13      -9.092  52.159  46.379  1.00  0.00           C  
ATOM  13319  O4* G   Y  13      -9.062  52.028  47.835  1.00  0.00           O  
ATOM  13320  C3* G   Y  13      -9.361  50.740  45.878  1.00  0.00           C  
ATOM  13321  O3* G   Y  13      -8.167  49.966  45.787  1.00  0.00           O  
ATOM  13322  C2* G   Y  13     -10.250  50.163  46.968  1.00  0.00           C  
ATOM  13323  C1* G   Y  13      -9.689  50.820  48.220  1.00  0.00           C  
ATOM  13324  N1  G   Y  13     -10.715  51.008  53.212  1.00  0.00           N  
ATOM  13325  C2  G   Y  13      -9.565  50.618  52.559  1.00  0.00           C  
ATOM  13326  N2  G   Y  13      -8.550  50.226  53.337  1.00  0.00           N  
ATOM  13327  N3  G   Y  13      -9.431  50.623  51.235  1.00  0.00           N  
ATOM  13328  C4  G   Y  13     -10.557  51.046  50.604  1.00  0.00           C  
ATOM  13329  C5  G   Y  13     -11.753  51.446  51.172  1.00  0.00           C  
ATOM  13330  C6  G   Y  13     -11.893  51.446  52.579  1.00  0.00           C  
ATOM  13331  O6  G   Y  13     -12.865  51.766  53.263  1.00  0.00           O  
ATOM  13332  N7  G   Y  13     -12.667  51.802  50.178  1.00  0.00           N  
ATOM  13333  C8  G   Y  13     -12.008  51.611  49.063  1.00  0.00           C  
ATOM  13334  N9  G   Y  13     -10.721  51.149  49.240  1.00  0.00           N  
ATOM  13344 H2A* G   Y  13     -11.296  50.416  46.802  1.00  0.00           H  
ATOM  13345 H2B* G   Y  13     -10.179  49.075  47.003  1.00  0.00           H  
ATOM  13346  P   C   Y  14      -8.420  48.196  45.794  1.00  0.00           P  
ATOM  13347  O1P C   Y  14      -7.368  47.558  44.977  1.00  0.00           O  
ATOM  13348  O2P C   Y  14      -9.812  47.779  45.501  1.00  0.00           O1-
ATOM  13349  C5* C   Y  14      -6.984  48.663  47.937  1.00  0.00           C  
ATOM  13350  O5* C   Y  14      -8.115  47.978  47.344  1.00  0.00           O  
ATOM  13351  C4* C   Y  14      -6.365  47.796  49.009  1.00  0.00           C  
ATOM  13352  O4* C   Y  14      -7.154  47.937  50.234  1.00  0.00           O  
ATOM  13353  C3* C   Y  14      -6.348  46.294  48.741  1.00  0.00           C  
ATOM  13354  O3* C   Y  14      -5.326  45.626  49.478  1.00  0.00           O  
ATOM  13355  C2* C   Y  14      -7.709  45.843  49.254  1.00  0.00           C  
ATOM  13356  C1* C   Y  14      -7.920  46.765  50.447  1.00  0.00           C  
ATOM  13357  N1  C   Y  14      -9.335  47.179  50.642  1.00  0.00           N  
ATOM  13358  C2  C   Y  14      -9.807  47.290  51.948  1.00  0.00           C  
ATOM  13359  O2  C   Y  14      -9.040  47.037  52.885  1.00  0.00           O  
ATOM  13360  N3  C   Y  14     -11.096  47.662  52.146  1.00  0.00           N  
ATOM  13361  C4  C   Y  14     -11.902  47.927  51.111  1.00  0.00           C  
ATOM  13362  N4  C   Y  14     -13.147  48.293  51.362  1.00  0.00           N  
ATOM  13363  C5  C   Y  14     -11.441  47.819  49.761  1.00  0.00           C  
ATOM  13364  C6  C   Y  14     -10.145  47.445  49.586  1.00  0.00           C  
ATOM  13365 HN4A C   Y  14     -13.792  48.502  50.585  1.00  0.00           H  
ATOM  13366 HN4B C   Y  14     -13.477  48.366  52.335  1.00  0.00           H  
ATOM  13374 H2A* C   Y  14      -8.480  45.965  48.495  1.00  0.00           H  
ATOM  13375 H2B* C   Y  14      -7.697  44.792  49.542  1.00  0.00           H  
ATOM  13376  P   A   Y  15      -5.613  43.904  49.674  1.00  0.00           P  
ATOM  13377  O1P A   Y  15      -4.301  43.227  49.700  1.00  0.00           O  
ATOM  13378  O2P A   Y  15      -6.625  43.326  48.757  1.00  0.00           O1-
ATOM  13379  C5* A   Y  15      -5.579  44.855  52.118  1.00  0.00           C  
ATOM  13380  O5* A   Y  15      -6.216  43.984  51.148  1.00  0.00           O  
ATOM  13381  C4* A   Y  15      -5.673  44.242  53.494  1.00  0.00           C  
ATOM  13382  O4* A   Y  15      -7.002  44.525  54.043  1.00  0.00           O  
ATOM  13383  C3* A   Y  15      -5.549  42.722  53.571  1.00  0.00           C  
ATOM  13384  O3* A   Y  15      -5.115  42.282  54.856  1.00  0.00           O  
ATOM  13385  C2* A   Y  15      -6.975  42.254  53.337  1.00  0.00           C  
ATOM  13386  C1* A   Y  15      -7.786  43.346  54.025  1.00  0.00           C  
ATOM  13387  N1  A   Y  15     -12.718  44.620  54.630  1.00  0.00           N  
ATOM  13388  C2  A   Y  15     -11.741  44.377  55.497  1.00  0.00           C  
ATOM  13389  N3  A   Y  15     -10.482  44.056  55.270  1.00  0.00           N  
ATOM  13390  C4  A   Y  15     -10.252  43.979  53.948  1.00  0.00           C  
ATOM  13391  C5  A   Y  15     -11.145  44.188  52.935  1.00  0.00           C  
ATOM  13392  C6  A   Y  15     -12.459  44.534  53.316  1.00  0.00           C  
ATOM  13393  N6  A   Y  15     -13.440  44.775  52.431  1.00  0.00           N  
ATOM  13394  N7  A   Y  15     -10.544  44.027  51.700  1.00  0.00           N  
ATOM  13395  C8  A   Y  15      -9.317  43.710  51.991  1.00  0.00           C  
ATOM  13396  N9  A   Y  15      -9.066  43.665  53.335  1.00  0.00           N  
ATOM  13397 HN6A A   Y  15     -14.381  45.024  52.762  1.00  0.00           H  
ATOM  13398 HN6B A   Y  15     -13.247  44.711  51.420  1.00  0.00           H  
ATOM  13406 H2A* A   Y  15      -7.201  42.178  52.275  1.00  0.00           H  
ATOM  13407 H2B* A   Y  15      -7.150  41.271  53.781  1.00  0.00           H  
ATOM  13408  P   C   Y  16      -5.535  40.591  55.298  1.00  0.00           P  
ATOM  13409  O1P C   Y  16      -4.493  40.053  56.195  1.00  0.00           O  
ATOM  13410  O2P C   Y  16      -5.865  39.762  54.115  1.00  0.00           O1-
ATOM  13411  C5* C   Y  16      -6.865  41.982  57.080  1.00  0.00           C  
ATOM  13412  O5* C   Y  16      -6.865  40.890  56.127  1.00  0.00           O  
ATOM  13413  C4* C   Y  16      -7.745  41.632  58.257  1.00  0.00           C  
ATOM  13414  O4* C   Y  16      -9.138  41.890  57.891  1.00  0.00           O  
ATOM  13415  C3* C   Y  16      -7.735  40.172  58.702  1.00  0.00           C  
ATOM  13416  O3* C   Y  16      -8.124  40.020  60.063  1.00  0.00           O  
ATOM  13417  C2* C   Y  16      -8.793  39.540  57.808  1.00  0.00           C  
ATOM  13418  C1* C   Y  16      -9.810  40.662  57.676  1.00  0.00           C  
ATOM  13419  N1  C   Y  16     -10.462  40.731  56.340  1.00  0.00           N  
ATOM  13420  C2  C   Y  16     -11.814  41.063  56.291  1.00  0.00           C  
ATOM  13421  O2  C   Y  16     -12.415  41.286  57.349  1.00  0.00           O  
ATOM  13422  N3  C   Y  16     -12.425  41.128  55.082  1.00  0.00           N  
ATOM  13423  C4  C   Y  16     -11.747  40.882  53.954  1.00  0.00           C  
ATOM  13424  N4  C   Y  16     -12.391  40.963  52.803  1.00  0.00           N  
ATOM  13425  C5  C   Y  16     -10.359  40.533  53.980  1.00  0.00           C  
ATOM  13426  C6  C   Y  16      -9.764  40.477  55.204  1.00  0.00           C  
ATOM  13427 HN4A C   Y  16     -11.893  40.777  51.920  1.00  0.00           H  
ATOM  13428 HN4B C   Y  16     -13.392  41.209  52.787  1.00  0.00           H  
ATOM  13436 H2A* C   Y  16      -8.374  39.246  56.847  1.00  0.00           H  
ATOM  13437 H2B* C   Y  16      -9.219  38.646  58.267  1.00  0.00           H  
ATOM  13438  P   A   Y  17      -8.687  38.404  60.459  1.00  0.00           P  
ATOM  13439  O1P A   Y  17      -8.318  38.125  61.860  1.00  0.00           O  
ATOM  13440  O2P A   Y  17      -8.331  37.354  59.473  1.00  0.00           O1-
ATOM  13441  C5* A   Y  17     -10.748  39.958  60.925  1.00  0.00           C  
ATOM  13442  O5* A   Y  17     -10.248  38.722  60.355  1.00  0.00           O  
ATOM  13443  C4* A   Y  17     -12.135  39.740  61.478  1.00  0.00           C  
ATOM  13444  O4* A   Y  17     -13.095  39.802  60.373  1.00  0.00           O  
ATOM  13445  C3* A   Y  17     -12.402  38.384  62.131  1.00  0.00           C  
ATOM  13446  O3* A   Y  17     -13.477  38.439  63.066  1.00  0.00           O  
ATOM  13447  C2* A   Y  17     -12.807  37.515  60.951  1.00  0.00           C  
ATOM  13448  C1* A   Y  17     -13.565  38.503  60.074  1.00  0.00           C  
ATOM  13449  N1  A   Y  17     -15.792  38.560  55.452  1.00  0.00           N  
ATOM  13450  C2  A   Y  17     -16.247  38.827  56.672  1.00  0.00           C  
ATOM  13451  N3  A   Y  17     -15.614  38.796  57.827  1.00  0.00           N  
ATOM  13452  C4  A   Y  17     -14.333  38.425  57.646  1.00  0.00           C  
ATOM  13453  C5  A   Y  17     -13.718  38.113  56.469  1.00  0.00           C
[truncated: 13,937 more chars]
