# Supplementary material for: Targeted DNA Methylation Using an Artificially Bisected M.HhaI Fused to Zinc Fingers
Source: PLoS One. 2012 Sep 11;7(9):e44852. doi: 10.1371/journal.pone.0044852 (PMC3439449; doi:10.1371/journal.pone.0044852)
Supplement: Models S1 — PDB files of all models in a.zip file format. (ZIP) [file pone.0044852.s005.zip › Models_S1/NZ_ZC.1.pdb]

ATOM      1  N   MET A   1     -29.442  18.233  60.998  1.00  0.00           N  
ATOM      2  CA  MET A   1     -29.393  18.879  62.303  1.00  0.00           C  
ATOM      3  C   MET A   1     -28.981  20.347  62.180  1.00  0.00           C  
ATOM      4  O   MET A   1     -27.802  20.685  62.296  1.00  0.00           O  
ATOM      5  CB  MET A   1     -28.427  18.133  63.223  1.00  0.00           C  
ATOM      6  CG  MET A   1     -28.374  18.667  64.648  1.00  0.00           C  
ATOM      7  SD  MET A   1     -27.535  17.541  65.780  1.00  0.00           S  
ATOM      8  CE  MET A   1     -27.454  18.547  67.259  1.00  0.00           C  
ATOM     20  N   GLU A   2     -29.959  21.233  61.912  1.00  0.00           N  
ATOM     21  CA  GLU A   2     -29.778  22.679  61.750  1.00  0.00           C  
ATOM     22  C   GLU A   2     -29.591  23.518  63.026  1.00  0.00           C  
ATOM     23  O   GLU A   2     -29.430  24.742  62.949  1.00  0.00           O  
ATOM     24  CB  GLU A   2     -30.969  23.237  60.970  1.00  0.00           C  
ATOM     25  CG  GLU A   2     -31.040  22.781  59.520  1.00  0.00           C  
ATOM     26  CD  GLU A   2     -32.299  23.266  58.857  1.00  0.00           C  
ATOM     27  OE1 GLU A   2     -33.097  23.888  59.517  1.00  0.00           O  
ATOM     28  OE2 GLU A   2     -32.415  23.113  57.663  1.00  0.00           O1-
ATOM     35  N   LYS A   3     -29.634  22.884  64.192  1.00  0.00           N  
ATOM     36  CA  LYS A   3     -29.485  23.594  65.456  1.00  0.00           C  
ATOM     37  C   LYS A   3     -28.283  24.529  65.427  1.00  0.00           C  
ATOM     38  O   LYS A   3     -27.166  24.110  65.123  1.00  0.00           O  
ATOM     39  CB  LYS A   3     -29.351  22.604  66.616  1.00  0.00           C  
ATOM     40  CG  LYS A   3     -29.237  23.254  67.988  1.00  0.00           C  
ATOM     41  CD  LYS A   3     -29.184  22.209  69.093  1.00  0.00           C  
ATOM     42  CE  LYS A   3     -29.032  22.856  70.461  1.00  0.00           C  
ATOM     43  NZ  LYS A   3     -29.062  21.852  71.559  1.00  0.00           N1+
ATOM     57  N   PRO A   4     -28.519  25.799  65.739  1.00  0.00           N  
ATOM     58  CA  PRO A   4     -27.456  26.796  65.750  1.00  0.00           C  
ATOM     59  C   PRO A   4     -26.478  26.547  66.892  1.00  0.00           C  
ATOM     60  O   PRO A   4     -26.832  25.940  67.903  1.00  0.00           O  
ATOM     61  CB  PRO A   4     -28.194  28.129  65.902  1.00  0.00           C  
ATOM     62  CG  PRO A   4     -29.469  27.771  66.587  1.00  0.00           C  
ATOM     63  CD  PRO A   4     -29.843  26.416  66.050  1.00  0.00           C  
ATOM     71  N   TYR A   5     -25.247  27.018  66.723  1.00  0.00           N  
ATOM     72  CA  TYR A   5     -24.219  26.855  67.745  1.00  0.00           C  
ATOM     73  C   TYR A   5     -23.756  28.203  68.278  1.00  0.00           C  
ATOM     74  O   TYR A   5     -23.620  29.168  67.525  1.00  0.00           O  
ATOM     75  CB  TYR A   5     -23.028  26.075  67.185  1.00  0.00           C  
ATOM     76  CG  TYR A   5     -23.391  24.719  66.623  1.00  0.00           C  
ATOM     77  CD1 TYR A   5     -23.683  24.558  65.276  1.00  0.00           C  
ATOM     78  CD2 TYR A   5     -23.443  23.601  67.443  1.00  0.00           C  
ATOM     79  CE1 TYR A   5     -24.016  23.323  64.759  1.00  0.00           C  
ATOM     80  CE2 TYR A   5     -23.774  22.360  66.935  1.00  0.00           C  
ATOM     81  CZ  TYR A   5     -24.062  22.224  65.593  1.00  0.00           C  
ATOM     82  OH  TYR A   5     -24.391  20.989  65.082  1.00  0.00           O  
ATOM     92  N   ALA A   6     -23.514  28.266  69.583  1.00  0.00           N  
ATOM     93  CA  ALA A   6     -23.076  29.501  70.223  1.00  0.00           C  
ATOM     94  C   ALA A   6     -21.606  29.425  70.619  1.00  0.00           C  
ATOM     95  O   ALA A   6     -21.113  28.366  71.009  1.00  0.00           O  
ATOM     96  CB  ALA A   6     -23.938  29.803  71.439  1.00  0.00           C  
ATOM    102  N   CYS A   7     -20.911  30.551  70.515  1.00  0.00           N  
ATOM    103  CA  CYS A   7     -19.561  30.673  71.052  1.00  0.00           C  
ATOM    104  C   CYS A   7     -19.553  31.470  72.349  1.00  0.00           C  
ATOM    105  O   CYS A   7     -19.875  32.659  72.361  1.00  0.00           O  
ATOM    106  CB  CYS A   7     -18.825  31.430  69.948  1.00  0.00           C  
ATOM    107  SG  CYS A   7     -17.046  31.613  70.221  1.00  0.00           S  
ATOM    113  N   PRO A   8     -19.183  30.811  73.441  1.00  0.00           N  
ATOM    114  CA  PRO A   8     -19.137  31.457  74.748  1.00  0.00           C  
ATOM    115  C   PRO A   8     -17.961  32.421  74.844  1.00  0.00           C  
ATOM    116  O   PRO A   8     -17.907  33.261  75.742  1.00  0.00           O  
ATOM    117  CB  PRO A   8     -19.010  30.294  75.737  1.00  0.00           C  
ATOM    118  CG  PRO A   8     -18.332  29.218  74.961  1.00  0.00           C  
ATOM    119  CD  PRO A   8     -18.849  29.355  73.553  1.00  0.00           C  
ATOM    127  N   GLU A   9     -17.017  32.357  73.886  1.00  0.00           N  
ATOM    128  CA  GLU A   9     -15.789  33.139  73.974  1.00  0.00           C  
ATOM    129  C   GLU A   9     -15.933  34.471  73.247  1.00  0.00           C  
ATOM    130  O   GLU A   9     -15.146  35.394  73.462  1.00  0.00           O  
ATOM    131  CB  GLU A   9     -14.610  32.352  73.397  1.00  0.00           C  
ATOM    132  CG  GLU A   9     -14.302  31.055  74.131  1.00  0.00           C  
ATOM    133  CD  GLU A   9     -14.034  31.301  75.588  1.00  0.00           C  
ATOM    134  OE1 GLU A   9     -13.205  32.125  75.889  1.00  0.00           O  
ATOM    135  OE2 GLU A   9     -14.737  30.750  76.403  1.00  0.00           O1-
ATOM    142  N   CYS A  10     -16.943  34.566  72.388  1.00  0.00           N  
ATOM    143  CA  CYS A  10     -17.132  35.747  71.556  1.00  0.00           C  
ATOM    144  C   CYS A  10     -18.525  36.334  71.740  1.00  0.00           C  
ATOM    145  O   CYS A  10     -18.702  37.552  71.737  1.00  0.00           O  
ATOM    146  CB  CYS A  10     -16.963  35.195  70.140  1.00  0.00           C  
ATOM    147  SG  CYS A  10     -15.316  34.535  69.785  1.00  0.00           S  
ATOM    153  N   GLY A  11     -19.513  35.460  71.900  1.00  0.00           N  
ATOM    154  CA  GLY A  11     -20.898  35.889  72.052  1.00  0.00           C  
ATOM    155  C   GLY A  11     -21.618  35.917  70.710  1.00  0.00           C  
ATOM    156  O   GLY A  11     -22.647  36.575  70.559  1.00  0.00           O  
ATOM    160  N   LYS A  12     -21.067  35.200  69.735  1.00  0.00           N  
ATOM    161  CA  LYS A  12     -21.707  35.060  68.432  1.00  0.00           C  
ATOM    162  C   LYS A  12     -22.276  33.661  68.244  1.00  0.00           C  
ATOM    163  O   LYS A  12     -21.783  32.696  68.827  1.00  0.00           O  
ATOM    164  CB  LYS A  12     -20.714  35.380  67.313  1.00  0.00           C  
ATOM    165  CG  LYS A  12     -20.069  36.757  67.417  1.00  0.00           C  
ATOM    166  CD  LYS A  12     -21.100  37.864  67.262  1.00  0.00           C  
ATOM    167  CE  LYS A  12     -20.441  39.235  67.230  1.00  0.00           C  
ATOM    168  NZ  LYS A  12     -21.443  40.335  67.198  1.00  0.00           N1+
ATOM    182  N   SER A  13     -23.318  33.557  67.426  1.00  0.00           N  
ATOM    183  CA  SER A  13     -24.005  32.287  67.175  1.00  0.00           C  
ATOM    184  C   SER A  13     -24.060  32.057  65.660  1.00  0.00           C  
ATOM    185  O   SER A  13     -24.213  33.009  64.892  1.00  0.00           O  
ATOM    186  CB  SER A  13     -25.398  32.296  67.778  1.00  0.00           C  
ATOM    187  OG  SER A  13     -25.368  32.430  69.170  1.00  0.00           O  
ATOM    193  N   PHE A  14     -24.004  30.795  65.238  1.00  0.00           N  
ATOM    194  CA  PHE A  14     -23.998  30.465  63.819  1.00  0.00           C  
ATOM    195  C   PHE A  14     -24.956  29.350  63.429  1.00  0.00           C  
ATOM    196  O   PHE A  14     -25.291  28.504  64.253  1.00  0.00           O  
ATOM    197  CB  PHE A  14     -22.580  30.086  63.388  1.00  0.00           C  
ATOM    198  CG  PHE A  14     -21.573  31.181  63.585  1.00  0.00           C  
ATOM    199  CD1 PHE A  14     -20.814  31.247  64.743  1.00  0.00           C  
ATOM    200  CD2 PHE A  14     -21.382  32.153  62.612  1.00  0.00           C  
ATOM    201  CE1 PHE A  14     -19.887  32.255  64.926  1.00  0.00           C  
ATOM    202  CE2 PHE A  14     -20.456  33.161  62.792  1.00  0.00           C  
ATOM    203  CZ  PHE A  14     -19.708  33.211  63.950  1.00  0.00           C  
ATOM    213  N   SER A  15     -25.340  29.334  62.151  1.00  0.00           N  
ATOM    214  CA  SER A  15     -26.256  28.342  61.589  1.00  0.00           C  
ATOM    215  C   SER A  15     -25.621  26.972  61.383  1.00  0.00           C  
ATOM    216  O   SER A  15     -26.258  25.937  61.607  1.00  0.00           O  
ATOM    217  CB  SER A  15     -26.809  28.851  60.272  1.00  0.00           C  
ATOM    218  OG  SER A  15     -27.607  29.990  60.443  1.00  0.00           O  
ATOM    224  N   ARG A  16     -24.381  26.960  60.906  1.00  0.00           N  
ATOM    225  CA  ARG A  16     -23.683  25.709  60.658  1.00  0.00           C  
ATOM    226  C   ARG A  16     -22.459  25.586  61.553  1.00  0.00           C  
ATOM    227  O   ARG A  16     -21.867  26.590  61.968  1.00  0.00           O  
ATOM    228  CB  ARG A  16     -23.325  25.529  59.191  1.00  0.00           C  
ATOM    229  CG  ARG A  16     -24.513  25.349  58.261  1.00  0.00           C  
ATOM    230  CD  ARG A  16     -24.150  25.160  56.833  1.00  0.00           C  
ATOM    231  NE  ARG A  16     -25.284  25.126  55.921  1.00  0.00           N  
ATOM    232  CZ  ARG A  16     -25.999  24.022  55.630  1.00  0.00           C  
ATOM    233  NH1 ARG A  16     -25.681  22.855  56.144  1.00  0.00           N1+
ATOM    234  NH2 ARG A  16     -27.015  24.140  54.794  1.00  0.00           N  
ATOM    248  N   LYS A  17     -22.058  24.347  61.811  1.00  0.00           N  
ATOM    249  CA  LYS A  17     -20.900  24.092  62.647  1.00  0.00           C  
ATOM    250  C   LYS A  17     -19.614  24.611  62.035  1.00  0.00           C  
ATOM    251  O   LYS A  17     -18.739  25.051  62.750  1.00  0.00           O  
ATOM    252  CB  LYS A  17     -20.773  22.594  62.925  1.00  0.00           C  
ATOM    253  CG  LYS A  17     -19.628  22.221  63.858  1.00  0.00           C  
ATOM    254  CD  LYS A  17     -19.613  20.728  64.150  1.00  0.00           C  
ATOM    255  CE  LYS A  17     -18.456  20.352  65.062  1.00  0.00           C  
ATOM    256  NZ  LYS A  17     -18.410  18.889  65.330  1.00  0.00           N1+
ATOM    270  N   ASP A  18     -19.495  24.564  60.713  1.00  0.00           N  
ATOM    271  CA  ASP A  18     -18.275  25.033  60.065  1.00  0.00           C  
ATOM    272  C   ASP A  18     -18.068  26.538  60.222  1.00  0.00           C  
ATOM    273  O   ASP A  18     -16.934  27.022  60.225  1.00  0.00           O  
ATOM    274  CB  ASP A  18     -18.296  24.668  58.578  1.00  0.00           C  
ATOM    275  CG  ASP A  18     -18.084  23.188  58.292  1.00  0.00           C  
ATOM    276  OD1 ASP A  18     -17.691  22.479  59.188  1.00  0.00           O  
ATOM    277  OD2 ASP A  18     -18.462  22.748  57.233  1.00  0.00           O1-
ATOM    282  N   SER A  19     -19.168  27.270  60.372  1.00  0.00           N  
ATOM    283  CA  SER A  19     -19.090  28.710  60.572  1.00  0.00           C  
ATOM    284  C   SER A  19     -18.506  28.969  61.965  1.00  0.00           C  
ATOM    285  O   SER A  19     -17.778  29.940  62.160  1.00  0.00           O  
ATOM    286  CB  SER A  19     -20.457  29.350  60.420  1.00  0.00           C  
ATOM    287  OG  SER A  19     -20.954  29.226  59.115  1.00  0.00           O  
ATOM    293  N   LEU A  20     -18.827  28.098  62.928  1.00  0.00           N  
ATOM    294  CA  LEU A  20     -18.308  28.251  64.286  1.00  0.00           C  
ATOM    295  C   LEU A  20     -16.820  27.953  64.308  1.00  0.00           C  
ATOM    296  O   LEU A  20     -16.048  28.677  64.928  1.00  0.00           O  
ATOM    297  CB  LEU A  20     -19.057  27.330  65.258  1.00  0.00           C  
ATOM    298  CG  LEU A  20     -18.595  27.410  66.719  1.00  0.00           C  
ATOM    299  CD1 LEU A  20     -18.803  28.822  67.254  1.00  0.00           C  
ATOM    300  CD2 LEU A  20     -19.367  26.398  67.552  1.00  0.00           C  
ATOM    312  N   VAL A  21     -16.414  26.908  63.597  1.00  0.00           N  
ATOM    313  CA  VAL A  21     -15.005  26.529  63.548  1.00  0.00           C  
ATOM    314  C   VAL A  21     -14.156  27.620  62.901  1.00  0.00           C  
ATOM    315  O   VAL A  21     -13.068  27.926  63.372  1.00  0.00           O  
ATOM    316  CB  VAL A  21     -14.803  25.211  62.777  1.00  0.00           C  
ATOM    317  CG1 VAL A  21     -13.321  24.935  62.570  1.00  0.00           C  
ATOM    318  CG2 VAL A  21     -15.458  24.055  63.516  1.00  0.00           C  
ATOM    328  N   ARG A  22     -14.670  28.234  61.841  1.00  0.00           N  
ATOM    329  CA  ARG A  22     -13.936  29.301  61.174  1.00  0.00           C  
ATOM    330  C   ARG A  22     -13.821  30.520  62.101  1.00  0.00           C  
ATOM    331  O   ARG A  22     -12.746  31.100  62.238  1.00  0.00           O  
ATOM    332  CB  ARG A  22     -14.649  29.682  59.872  1.00  0.00           C  
ATOM    333  CG  ARG A  22     -14.064  30.898  59.166  1.00  0.00           C  
ATOM    334  CD  ARG A  22     -14.821  31.201  57.892  1.00  0.00           C  
ATOM    335  NE  ARG A  22     -16.203  31.553  58.181  1.00  0.00           N  
ATOM    336  CZ  ARG A  22     -17.180  31.559  57.279  1.00  0.00           C  
ATOM    337  NH1 ARG A  22     -16.936  31.222  56.014  1.00  0.00           N1+
ATOM    338  NH2 ARG A  22     -18.399  31.917  57.645  1.00  0.00           N  
ATOM    352  N   HIS A  23     -14.926  30.871  62.761  1.00  0.00           N  
ATOM    353  CA  HIS A  23     -14.985  32.010  63.682  1.00  0.00           C  
ATOM    354  C   HIS A  23     -14.052  31.823  64.873  1.00  0.00           C  
ATOM    355  O   HIS A  23     -13.388  32.767  65.298  1.00  0.00           O  
ATOM    356  CB  HIS A  23     -16.419  32.229  64.178  1.00  0.00           C  
ATOM    357  CG  HIS A  23     -16.557  33.374  65.131  1.00  0.00           C  
ATOM    358  CD2 HIS A  23     -16.806  33.404  66.461  1.00  0.00           C  
ATOM    359  ND1 HIS A  23     -16.437  34.690  64.734  1.00  0.00           N  
ATOM    360  CE1 HIS A  23     -16.605  35.480  65.781  1.00  0.00           C  
ATOM    361  NE2 HIS A  23     -16.830  34.724  66.841  1.00  0.00           N  
ATOM    369  N   GLN A  24     -14.020  30.603  65.405  1.00  0.00           N  
ATOM    370  CA  GLN A  24     -13.196  30.243  66.557  1.00  0.00           C  
ATOM    371  C   GLN A  24     -11.741  30.689  66.400  1.00  0.00           C  
ATOM    372  O   GLN A  24     -11.084  31.060  67.378  1.00  0.00           O  
ATOM    373  CB  GLN A  24     -13.243  28.727  66.781  1.00  0.00           C  
ATOM    374  CG  GLN A  24     -12.542  28.265  68.046  1.00  0.00           C  
ATOM    375  CD  GLN A  24     -13.257  28.723  69.304  1.00  0.00           C  
ATOM    376  NE2 GLN A  24     -12.497  29.255  70.254  1.00  0.00           N  
ATOM    377  OE1 GLN A  24     -14.480  28.604  69.418  1.00  0.00           O  
ATOM    386  N   ARG A  25     -11.269  30.698  65.156  1.00  0.00           N  
ATOM    387  CA  ARG A  25      -9.903  31.107  64.845  1.00  0.00           C  
ATOM    388  C   ARG A  25      -9.527  32.521  65.287  1.00  0.00           C  
ATOM    389  O   ARG A  25      -8.350  32.803  65.478  1.00  0.00           O  
ATOM    390  CB  ARG A  25      -9.615  30.935  63.352  1.00  0.00           C  
ATOM    391  CG  ARG A  25      -9.374  29.495  62.933  1.00  0.00           C  
ATOM    392  CD  ARG A  25      -8.631  29.429  61.609  1.00  0.00           C  
ATOM    393  NE  ARG A  25      -9.491  29.747  60.474  1.00  0.00           N  
ATOM    394  CZ  ARG A  25     -10.251  28.856  59.842  1.00  0.00           C  
ATOM    395  NH1 ARG A  25     -10.251  27.588  60.228  1.00  0.00           N1+
ATOM    396  NH2 ARG A  25     -11.000  29.230  58.816  1.00  0.00           N  
ATOM    410  N   THR A  26     -10.500  33.417  65.427  1.00  0.00           N  
ATOM    411  CA  THR A  26     -10.184  34.779  65.874  1.00  0.00           C  
ATOM    412  C   THR A  26      -9.772  34.722  67.349  1.00  0.00           C  
ATOM    413  O   THR A  26      -8.997  35.557  67.810  1.00  0.00           O  
ATOM    414  CB  THR A  26     -11.374  35.741  65.703  1.00  0.00           C  
ATOM    415  CG2 THR A  26     -11.804  35.803  64.246  1.00  0.00           C  
ATOM    416  OG1 THR A  26     -12.473  35.294  66.506  1.00  0.00           O  
ATOM    424  N   HIS A  27     -10.288  33.721  68.068  1.00  0.00           N  
ATOM    425  CA  HIS A  27      -9.988  33.530  69.489  1.00  0.00           C  
ATOM    426  C   HIS A  27      -8.700  32.734  69.717  1.00  0.00           C  
ATOM    427  O   HIS A  27      -7.923  33.049  70.617  1.00  0.00           O  
ATOM    428  CB  HIS A  27     -11.156  32.830  70.191  1.00  0.00           C  
ATOM    429  CG  HIS A  27     -10.956  32.654  71.663  1.00  0.00           C  
ATOM    430  CD2 HIS A  27     -10.750  31.543  72.408  1.00  0.00           C  
ATOM    431  ND1 HIS A  27     -10.952  33.714  72.546  1.00  0.00           N  
ATOM    432  CE1 HIS A  27     -10.755  33.261  73.773  1.00  0.00           C  
ATOM    433  NE2 HIS A  27     -10.628  31.948  73.714  1.00  0.00           N  
ATOM    441  N   THR A  28      -8.481  31.699  68.917  1.00  0.00           N  
ATOM    442  CA  THR A  28      -7.285  30.876  69.069  1.00  0.00           C  
ATOM    443  C   THR A  28      -6.047  31.495  68.417  1.00  0.00           C  
ATOM    444  O   THR A  28      -4.926  31.089  68.713  1.00  0.00           O  
ATOM    445  CB  THR A  28      -7.501  29.471  68.477  1.00  0.00           C  
ATOM    446  CG2 THR A  28      -8.716  28.809  69.109  1.00  0.00           C  
ATOM    447  OG1 THR A  28      -7.698  29.571  67.062  1.00  0.00           O  
ATOM    455  N   GLY A  29      -6.266  32.466  67.526  1.00  0.00           N  
ATOM    456  CA  GLY A  29      -5.178  33.133  66.830  1.00  0.00           C  
ATOM    457  C   GLY A  29      -4.551  32.297  65.732  1.00  0.00           C  
ATOM    458  O   GLY A  29      -3.532  32.687  65.154  1.00  0.00           O  
ATOM    462  N   GLU A  30      -5.170  31.162  65.430  1.00  0.00           N  
ATOM    463  CA  GLU A  30      -4.681  30.242  64.414  1.00  0.00           C  
ATOM    464  C   GLU A  30      -4.883  30.795  63.011  1.00  0.00           C  
ATOM    465  O   GLU A  30      -5.968  31.260  62.665  1.00  0.00           O  
ATOM    466  CB  GLU A  30      -5.378  28.885  64.545  1.00  0.00           C  
ATOM    467  CG  GLU A  30      -4.865  27.820  63.587  1.00  0.00           C  
ATOM    468  CD  GLU A  30      -5.585  26.514  63.785  1.00  0.00           C  
ATOM    469  OE1 GLU A  30      -6.448  26.456  64.627  1.00  0.00           O  
ATOM    470  OE2 GLU A  30      -5.352  25.608  63.020  1.00  0.00           O1-
ATOM    477  N   LYS A  31      -3.817  30.750  62.218  1.00  0.00           N  
ATOM    478  CA  LYS A  31      -3.822  31.228  60.838  1.00  0.00           C  
ATOM    479  C   LYS A  31      -3.129  30.159  59.991  1.00  0.00           C  
ATOM    480  O   LYS A  31      -1.927  30.218  59.750  1.00  0.00           O  
ATOM    481  CB  LYS A  31      -3.085  32.565  60.750  1.00  0.00           C  
ATOM    482  CG  LYS A  31      -3.788  33.696  61.474  1.00  0.00           C  
ATOM    483  CD  LYS A  31      -3.127  35.026  61.177  1.00  0.00           C  
ATOM    484  CE  LYS A  31      -3.867  36.154  61.872  1.00  0.00           C  
ATOM    485  NZ  LYS A  31      -3.133  37.454  61.795  1.00  0.00           N1+
ATOM    499  N   PRO A  32      -3.903  29.174  59.513  1.00  0.00           N  
ATOM    500  CA  PRO A  32      -3.476  28.033  58.697  1.00  0.00           C  
ATOM    501  C   PRO A  32      -2.829  28.293  57.336  1.00  0.00           C  
ATOM    502  O   PRO A  32      -2.068  27.463  56.848  1.00  0.00           O  
ATOM    503  CB  PRO A  32      -4.778  27.236  58.520  1.00  0.00           C  
ATOM    504  CG  PRO A  32      -5.609  27.597  59.720  1.00  0.00           C  
ATOM    505  CD  PRO A  32      -5.343  29.057  59.848  1.00  0.00           C  
ATOM    513  N   TYR A  33      -3.124  29.429  56.720  1.00  0.00           N  
ATOM    514  CA  TYR A  33      -2.596  29.713  55.389  1.00  0.00           C  
ATOM    515  C   TYR A  33      -1.473  30.736  55.361  1.00  0.00           C  
ATOM    516  O   TYR A  33      -1.579  31.801  55.944  1.00  0.00           O  
ATOM    517  CB  TYR A  33      -3.728  30.188  54.476  1.00  0.00           C  
ATOM    518  CG  TYR A  33      -4.955  29.304  54.510  1.00  0.00           C  
ATOM    519  CD1 TYR A  33      -5.975  29.533  55.423  1.00  0.00           C  
ATOM    520  CD2 TYR A  33      -5.092  28.243  53.627  1.00  0.00           C  
ATOM    521  CE1 TYR A  33      -7.098  28.729  55.457  1.00  0.00           C  
ATOM    522  CE2 TYR A  33      -6.210  27.432  53.653  1.00  0.00           C  
ATOM    523  CZ  TYR A  33      -7.211  27.678  54.571  1.00  0.00           C  
ATOM    524  OH  TYR A  33      -8.326  26.873  54.601  1.00  0.00           O  
ATOM    534  N   LYS A  34      -0.385  30.394  54.684  1.00  0.00           N  
ATOM    535  CA  LYS A  34       0.776  31.268  54.611  1.00  0.00           C  
ATOM    536  C   LYS A  34       1.083  31.717  53.185  1.00  0.00           C  
ATOM    537  O   LYS A  34       1.006  30.923  52.244  1.00  0.00           O  
ATOM    538  CB  LYS A  34       1.997  30.570  55.210  1.00  0.00           C  
ATOM    539  CG  LYS A  34       1.911  30.328  56.712  1.00  0.00           C  
ATOM    540  CD  LYS A  34       3.183  29.686  57.242  1.00  0.00           C  
ATOM    541  CE  LYS A  34       3.097  29.440  58.742  1.00  0.00           C  
ATOM    542  NZ  LYS A  34       4.336  28.812  59.277  1.00  0.00           N1+
ATOM    556  N   CYS A  35       1.421  32.995  53.030  1.00  0.00           N  
ATOM    557  CA  CYS A  35       1.754  33.553  51.723  1.00  0.00           C  
ATOM    558  C   CYS A  35       3.149  33.083  51.331  1.00  0.00           C  
ATOM    559  O   CYS A  35       4.132  33.343  52.041  1.00  0.00           O  
ATOM    560  CB  CYS A  35       1.718  35.081  51.746  1.00  0.00           C  
ATOM    561  SG  CYS A  35       2.056  35.827  50.131  1.00  0.00           S  
ATOM    567  N   PRO A  36       3.226  32.416  50.186  1.00  0.00           N  
ATOM    568  CA  PRO A  36       4.477  31.886  49.653  1.00  0.00           C  
ATOM    569  C   PRO A  36       5.485  33.002  49.411  1.00  0.00           C  
ATOM    570  O   PRO A  36       6.697  32.786  49.487  1.00  0.00           O  
ATOM    571  CB  PRO A  36       4.065  31.185  48.353  1.00  0.00           C  
ATOM    572  CG  PRO A  36       2.621  30.867  48.545  1.00  0.00           C  
ATOM    573  CD  PRO A  36       2.064  32.011  49.349  1.00  0.00           C  
ATOM    581  N   GLU A  37       4.976  34.209  49.160  1.00  0.00           N  
ATOM    582  CA  GLU A  37       5.842  35.348  48.887  1.00  0.00           C  
ATOM    583  C   GLU A  37       6.374  36.115  50.093  1.00  0.00           C  
ATOM    584  O   GLU A  37       7.582  36.184  50.279  1.00  0.00           O  
ATOM    585  CB  GLU A  37       5.098  36.325  47.974  1.00  0.00           C  
ATOM    586  CG  GLU A  37       4.574  35.707  46.686  1.00  0.00           C  
ATOM    587  CD  GLU A  37       5.697  35.387  45.739  1.00  0.00           C  
ATOM    588  OE1 GLU A  37       6.794  35.829  45.975  1.00  0.00           O  
ATOM    589  OE2 GLU A  37       5.483  34.608  44.838  1.00  0.00           O1-
ATOM    596  N   CYS A  38       5.495  36.687  50.909  1.00  0.00           N  
ATOM    597  CA  CYS A  38       5.947  37.463  52.062  1.00  0.00           C  
ATOM    598  C   CYS A  38       5.960  36.716  53.397  1.00  0.00           C  
ATOM    599  O   CYS A  38       6.386  37.276  54.411  1.00  0.00           O  
ATOM    600  CB  CYS A  38       5.107  38.728  52.213  1.00  0.00           C  
ATOM    601  SG  CYS A  38       3.395  38.378  52.670  1.00  0.00           S  
ATOM    607  N   GLY A  39       5.490  35.471  53.399  1.00  0.00           N  
ATOM    608  CA  GLY A  39       5.448  34.637  54.606  1.00  0.00           C  
ATOM    609  C   GLY A  39       4.392  35.015  55.653  1.00  0.00           C  
ATOM    610  O   GLY A  39       4.319  34.391  56.710  1.00  0.00           O  
ATOM    614  N   LYS A  40       3.561  36.013  55.367  1.00  0.00           N  
ATOM    615  CA  LYS A  40       2.520  36.403  56.311  1.00  0.00           C  
ATOM    616  C   LYS A  40       1.450  35.321  56.357  1.00  0.00           C  
ATOM    617  O   LYS A  40       1.131  34.715  55.334  1.00  0.00           O  
ATOM    618  CB  LYS A  40       1.905  37.748  55.927  1.00  0.00           C  
ATOM    619  CG  LYS A  40       0.786  38.217  56.850  1.00  0.00           C  
ATOM    620  CD  LYS A  40       0.283  39.597  56.455  1.00  0.00           C  
ATOM    621  CE  LYS A  40      -0.864  40.045  57.348  1.00  0.00           C  
ATOM    622  NZ  LYS A  40      -1.352  41.403  56.987  1.00  0.00           N1+
ATOM    636  N   SER A  41       0.897  35.089  57.545  1.00  0.00           N  
ATOM    637  CA  SER A  41      -0.129  34.073  57.741  1.00  0.00           C  
ATOM    638  C   SER A  41      -1.530  34.676  57.746  1.00  0.00           C  
ATOM    639  O   SER A  41      -1.717  35.824  58.140  1.00  0.00           O  
ATOM    640  CB  SER A  41       0.123  33.321  59.032  1.00  0.00           C  
ATOM    641  OG  SER A  41       0.080  34.167  60.149  1.00  0.00           O  
ATOM    647  N   PHE A  42      -2.509  33.880  57.327  1.00  0.00           N  
ATOM    648  CA  PHE A  42      -3.888  34.327  57.242  1.00  0.00           C  
ATOM    649  C   PHE A  42      -4.839  33.288  57.822  1.00  0.00           C  
ATOM    650  O   PHE A  42      -4.577  32.077  57.768  1.00  0.00           O  
ATOM    651  CB  PHE A  42      -4.264  34.600  55.780  1.00  0.00           C  
ATOM    652  CG  PHE A  42      -3.492  35.721  55.157  1.00  0.00           C  
ATOM    653  CD1 PHE A  42      -2.304  35.470  54.477  1.00  0.00           C  
ATOM    654  CD2 PHE A  42      -3.930  37.035  55.280  1.00  0.00           C  
ATOM    655  CE1 PHE A  42      -1.551  36.517  53.929  1.00  0.00           C  
ATOM    656  CE2 PHE A  42      -3.188  38.096  54.736  1.00  0.00           C  
ATOM    657  CZ  PHE A  42      -1.996  37.832  54.063  1.00  0.00           C  
ATOM    667  N   SER A  43      -5.966  33.778  58.331  1.00  0.00           N  
ATOM    668  CA  SER A  43      -6.985  32.923  58.929  1.00  0.00           C  
ATOM    669  C   SER A  43      -7.785  32.160  57.890  1.00  0.00           C  
ATOM    670  O   SER A  43      -8.322  31.089  58.183  1.00  0.00           O  
ATOM    671  CB  SER A  43      -7.944  33.761  59.794  1.00  0.00           C  
ATOM    672  OG  SER A  43      -8.709  34.696  59.035  1.00  0.00           O  
ATOM    678  N   GLN A  44      -7.845  32.697  56.672  1.00  0.00           N  
ATOM    679  CA  GLN A  44      -8.634  32.079  55.616  1.00  0.00           C  
ATOM    680  C   GLN A  44      -7.949  31.963  54.256  1.00  0.00           C  
ATOM    681  O   GLN A  44      -7.102  32.781  53.909  1.00  0.00           O  
ATOM    682  CB  GLN A  44      -9.939  32.862  55.443  1.00  0.00           C  
ATOM    683  CG  GLN A  44     -10.868  32.801  56.644  1.00  0.00           C  
ATOM    684  CD  GLN A  44     -12.169  33.544  56.409  1.00  0.00           C  
ATOM    685  NE2 GLN A  44     -12.359  34.643  57.129  1.00  0.00           N  
ATOM    686  OE1 GLN A  44     -12.991  33.136  55.586  1.00  0.00           O  
ATOM    695  N   SER A  45      -8.358  30.943  53.497  1.00  0.00           N  
ATOM    696  CA  SER A  45      -7.825  30.656  52.164  1.00  0.00           C  
ATOM    697  C   SER A  45      -8.215  31.686  51.119  1.00  0.00           C  
ATOM    698  O   SER A  45      -7.410  32.041  50.257  1.00  0.00           O  
ATOM    699  CB  SER A  45      -8.301  29.284  51.682  1.00  0.00           C  
ATOM    700  OG  SER A  45      -9.695  29.307  51.411  1.00  0.00           O  
ATOM    706  N   GLY A  46      -9.474  32.107  51.137  1.00  0.00           N  
ATOM    707  CA  GLY A  46      -9.931  33.106  50.172  1.00  0.00           C  
ATOM    708  C   GLY A  46      -9.222  34.449  50.374  1.00  0.00           C  
ATOM    709  O   GLY A  46      -8.893  35.136  49.406  1.00  0.00           O  
ATOM    713  N   ASP A  47      -8.938  34.791  51.629  1.00  0.00           N  
ATOM    714  CA  ASP A  47      -8.249  36.041  51.925  1.00  0.00           C  
ATOM    715  C   ASP A  47      -6.776  35.945  51.517  1.00  0.00           C  
ATOM    716  O   ASP A  47      -6.145  36.950  51.180  1.00  0.00           O  
ATOM    717  CB  ASP A  47      -8.373  36.386  53.411  1.00  0.00           C  
ATOM    718  CG  ASP A  47      -9.757  36.854  53.835  1.00  0.00           C  
ATOM    719  OD1 ASP A  47     -10.553  37.153  52.976  1.00  0.00           O  
ATOM    720  OD2 ASP A  47     -10.064  36.760  55.000  1.00  0.00           O1-
ATOM    725  N   LEU A  48      -6.231  34.731  51.535  1.00  0.00           N  
ATOM    726  CA  LEU A  48      -4.850  34.536  51.108  1.00  0.00           C  
ATOM    727  C   LEU A  48      -4.802  34.736  49.591  1.00  0.00           C  
ATOM    728  O   LEU A  48      -3.892  35.375  49.064  1.00  0.00           O  
ATOM    729  CB  LEU A  48      -4.364  33.124  51.452  1.00  0.00           C  
ATOM    730  CG  LEU A  48      -3.044  32.718  50.785  1.00  0.00           C  
ATOM    731  CD1 LEU A  48      -1.943  33.732  51.096  1.00  0.00           C  
ATOM    732  CD2 LEU A  48      -2.642  31.327  51.248  1.00  0.00           C  
ATOM    744  N   ARG A  49      -5.811  34.213  48.899  1.00  0.00           N  
ATOM    745  CA  ARG A  49      -5.895  34.325  47.447  1.00  0.00           C  
ATOM    746  C   ARG A  49      -5.911  35.774  46.977  1.00  0.00           C  
ATOM    747  O   ARG A  49      -5.174  36.144  46.071  1.00  0.00           O  
ATOM    748  CB  ARG A  49      -7.084  33.556  46.888  1.00  0.00           C  
ATOM    749  CG  ARG A  49      -6.930  32.044  46.903  1.00  0.00           C  
ATOM    750  CD  ARG A  49      -8.121  31.302  46.413  1.00  0.00           C  
ATOM    751  NE  ARG A  49      -7.969  29.855  46.406  1.00  0.00           N  
ATOM    752  CZ  ARG A  49      -8.925  28.988  46.022  1.00  0.00           C  
ATOM    753  NH1 ARG A  49     -10.113  29.410  45.651  1.00  0.00           N1+
ATOM    754  NH2 ARG A  49      -8.646  27.697  46.052  1.00  0.00           N  
ATOM    768  N   ARG A  50      -6.729  36.602  47.619  1.00  0.00           N  
ATOM    769  CA  ARG A  50      -6.788  37.997  47.223  1.00  0.00           C  
ATOM    770  C   ARG A  50      -5.547  38.751  47.682  1.00  0.00           C  
ATOM    771  O   ARG A  50      -5.055  39.637  46.990  1.00  0.00           O  
ATOM    772  CB  ARG A  50      -8.066  38.671  47.700  1.00  0.00           C  
ATOM    773  CG  ARG A  50      -9.335  38.204  47.005  1.00  0.00           C  
ATOM    774  CD  ARG A  50     -10.580  38.828  47.519  1.00  0.00           C  
ATOM    775  NE  ARG A  50     -11.799  38.365  46.874  1.00  0.00           N  
ATOM    776  CZ  ARG A  50     -13.045  38.671  47.283  1.00  0.00           C  
ATOM    777  NH1 ARG A  50     -13.245  39.406  48.353  1.00  0.00           N1+
ATOM    778  NH2 ARG A  50     -14.065  38.190  46.591  1.00  0.00           N  
ATOM    792  N   HIS A  51      -4.983  38.337  48.809  1.00  0.00           N  
ATOM    793  CA  HIS A  51      -3.783  38.983  49.301  1.00  0.00           C  
ATOM    794  C   HIS A  51      -2.633  38.807  48.312  1.00  0.00           C  
ATOM    795  O   HIS A  51      -1.843  39.735  48.093  1.00  0.00           O  
ATOM    796  CB  HIS A  51      -3.341  38.403  50.642  1.00  0.00           C  
ATOM    797  CG  HIS A  51      -1.989  38.887  51.061  1.00  0.00           C  
ATOM    798  CD2 HIS A  51      -0.771  38.301  50.989  1.00  0.00           C  
ATOM    799  ND1 HIS A  51      -1.770  40.170  51.525  1.00  0.00           N  
ATOM    800  CE1 HIS A  51      -0.478  40.353  51.712  1.00  0.00           C  
ATOM    801  NE2 HIS A  51       0.152  39.234  51.395  1.00  0.00           N  
ATOM    809  N   GLN A  52      -2.515  37.606  47.751  1.00  0.00           N  
ATOM    810  CA  GLN A  52      -1.430  37.320  46.814  1.00  0.00           C  
ATOM    811  C   GLN A  52      -1.406  38.249  45.612  1.00  0.00           C  
ATOM    812  O   GLN A  52      -0.326  38.566  45.106  1.00  0.00           O  
ATOM    813  CB  GLN A  52      -1.528  35.873  46.324  1.00  0.00           C  
ATOM    814  CG  GLN A  52      -1.081  34.839  47.341  1.00  0.00           C  
ATOM    815  CD  GLN A  52      -1.289  33.417  46.853  1.00  0.00           C  
ATOM    816  NE2 GLN A  52      -0.971  32.449  47.703  1.00  0.00           N  
ATOM    817  OE1 GLN A  52      -1.734  33.193  45.724  1.00  0.00           O  
ATOM    826  N   ARG A  53      -2.583  38.735  45.207  1.00  0.00           N  
ATOM    827  CA  ARG A  53      -2.683  39.665  44.078  1.00  0.00           C  
ATOM    828  C   ARG A  53      -1.945  40.989  44.302  1.00  0.00           C  
ATOM    829  O   ARG A  53      -1.560  41.668  43.348  1.00  0.00           O  
ATOM    830  CB  ARG A  53      -4.137  39.943  43.741  1.00  0.00           C  
ATOM    831  CG  ARG A  53      -4.837  38.723  43.208  1.00  0.00           C  
ATOM    832  CD  ARG A  53      -6.313  38.980  42.971  1.00  0.00           C  
ATOM    833  NE  ARG A  53      -6.941  37.715  42.633  1.00  0.00           N  
ATOM    834  CZ  ARG A  53      -8.246  37.476  42.670  1.00  0.00           C  
ATOM    835  NH1 ARG A  53      -9.102  38.429  43.010  1.00  0.00           N1+
ATOM    836  NH2 ARG A  53      -8.672  36.241  42.454  1.00  0.00           N  
ATOM    850  N   THR A  54      -1.726  41.334  45.569  1.00  0.00           N  
ATOM    851  CA  THR A  54      -1.015  42.558  45.915  1.00  0.00           C  
ATOM    852  C   THR A  54       0.466  42.415  45.516  1.00  0.00           C  
ATOM    853  O   THR A  54       1.182  43.414  45.341  1.00  0.00           O  
ATOM    854  CB  THR A  54      -1.129  42.875  47.439  1.00  0.00           C  
ATOM    855  CG2 THR A  54      -2.592  42.919  47.867  1.00  0.00           C  
ATOM    856  OG1 THR A  54      -0.456  41.867  48.204  1.00  0.00           O  
ATOM    864  N   HIS A  55       0.912  41.166  45.399  1.00  0.00           N  
ATOM    865  CA  HIS A  55       2.286  40.864  45.025  1.00  0.00           C  
ATOM    866  C   HIS A  55       2.434  40.752  43.523  1.00  0.00           C  
ATOM    867  O   HIS A  55       3.391  41.284  42.938  1.00  0.00           O  
ATOM    868  CB  HIS A  55       2.760  39.570  45.693  1.00  0.00           C  
ATOM    869  CG  HIS A  55       2.847  39.659  47.184  1.00  0.00           C  
ATOM    870  CD2 HIS A  55       2.174  39.003  48.159  1.00  0.00           C  
ATOM    871  ND1 HIS A  55       3.719  40.512  47.829  1.00  0.00           N  
ATOM    872  CE1 HIS A  55       3.576  40.376  49.137  1.00  0.00           C  
ATOM    873  NE2 HIS A  55       2.646  39.467  49.362  1.00  0.00           N  
ATOM    881  N   THR A  56       1.491  40.041  42.908  1.00  0.00           N  
ATOM    882  CA  THR A  56       1.518  39.784  41.471  1.00  0.00           C  
ATOM    883  C   THR A  56       1.024  40.911  40.585  1.00  0.00           C  
ATOM    884  O   THR A  56       1.412  40.986  39.423  1.00  0.00           O  
ATOM    885  CB  THR A  56       0.690  38.530  41.136  1.00  0.00           C  
ATOM    886  CG2 THR A  56       1.251  37.312  41.854  1.00  0.00           C  
ATOM    887  OG1 THR A  56      -0.671  38.732  41.537  1.00  0.00           O  
ATOM    895  N   GLY A  57       0.176  41.779  41.133  1.00  0.00           N  
ATOM    896  CA  GLY A  57      -0.368  42.888  40.358  1.00  0.00           C  
ATOM    897  C   GLY A  57      -1.513  42.449  39.468  1.00  0.00           C  
ATOM    898  O   GLY A  57      -1.913  43.148  38.533  1.00  0.00           O  
ATOM    902  N   GLU A  58      -2.025  41.260  39.760  1.00  0.00           N  
ATOM    903  CA  GLU A  58      -3.127  40.673  39.025  1.00  0.00           C  
ATOM    904  C   GLU A  58      -4.427  41.380  39.404  1.00  0.00           C  
ATOM    905  O   GLU A  58      -4.728  41.554  40.594  1.00  0.00           O  
ATOM    906  CB  GLU A  58      -3.224  39.172  39.299  1.00  0.00           C  
ATOM    907  CG  GLU A  58      -4.302  38.455  38.499  1.00  0.00           C  
ATOM    908  CD  GLU A  58      -4.320  36.983  38.803  1.00  0.00           C  
ATOM    909  OE1 GLU A  58      -3.536  36.553  39.615  1.00  0.00           O  
ATOM    910  OE2 GLU A  58      -5.188  36.305  38.308  1.00  0.00           O1-
ATOM    917  N   LYS A  59      -5.182  41.792  38.386  1.00  0.00           N  
ATOM    918  CA  LYS A  59      -6.455  42.491  38.571  1.00  0.00           C  
ATOM    919  C   LYS A  59      -7.479  41.939  37.584  1.00  0.00           C  
ATOM    920  O   LYS A  59      -7.668  42.478  36.490  1.00  0.00           O  
ATOM    921  CB  LYS A  59      -6.288  44.001  38.384  1.00  0.00           C  
ATOM    922  CG  LYS A  59      -5.421  44.673  39.440  1.00  0.00           C  
ATOM    923  CD  LYS A  59      -5.428  46.187  39.279  1.00  0.00           C  
ATOM    924  CE  LYS A  59      -4.611  46.864  40.370  1.00  0.00           C  
ATOM    925  NZ  LYS A  59      -4.448  48.320  40.120  1.00  0.00           N1+
ATOM    939  N   PRO A  60      -8.179  40.871  37.981  1.00  0.00           N  
ATOM    940  CA  PRO A  60      -9.197  40.187  37.183  1.00  0.00           C  
ATOM    941  C   PRO A  60     -10.538  40.910  36.961  1.00  0.00           C  
ATOM    942  O   PRO A  60     -11.302  40.513  36.079  1.00  0.00           O  
ATOM    943  CB  PRO A  60      -9.402  38.886  37.967  1.00  0.00           C  
ATOM    944  CG  PRO A  60      -9.028  39.235  39.366  1.00  0.00           C  
ATOM    945  CD  PRO A  60      -7.904  40.229  39.246  1.00  0.00           C  
ATOM    953  N   TYR A  61     -10.817  41.973  37.716  1.00  0.00           N  
ATOM    954  CA  TYR A  61     -12.108  42.655  37.584  1.00  0.00           C  
ATOM    955  C   TYR A  61     -12.039  44.050  36.991  1.00  0.00           C  
ATOM    956  O   TYR A  61     -11.490  44.963  37.596  1.00  0.00           O  
ATOM    957  CB  TYR A  61     -12.788  42.733  38.954  1.00  0.00           C  
ATOM    958  CG  TYR A  61     -13.179  41.387  39.521  1.00  0.00           C  
ATOM    959  CD1 TYR A  61     -12.308  40.677  40.334  1.00  0.00           C  
ATOM    960  CD2 TYR A  61     -14.420  40.831  39.243  1.00  0.00           C  
ATOM    961  CE1 TYR A  61     -12.661  39.446  40.855  1.00  0.00           C  
ATOM    962  CE2 TYR A  61     -14.783  39.604  39.760  1.00  0.00           C  
ATOM    963  CZ  TYR A  61     -13.900  38.912  40.566  1.00  0.00           C  
ATOM    964  OH  TYR A  61     -14.258  37.688  41.081  1.00  0.00           O  
ATOM    974  N   LYS A  62     -12.672  44.231  35.843  1.00  0.00           N  
ATOM    975  CA  LYS A  62     -12.665  45.530  35.184  1.00  0.00           C  
ATOM    976  C   LYS A  62     -14.028  46.201  35.212  1.00  0.00           C  
ATOM    977  O   LYS A  62     -15.058  45.537  35.160  1.00  0.00           O  
ATOM    978  CB  LYS A  62     -12.190  45.386  33.737  1.00  0.00           C  
ATOM    979  CG  LYS A  62     -10.738  44.949  33.593  1.00  0.00           C  
ATOM    980  CD  LYS A  62     -10.330  44.855  32.129  1.00  0.00           C  
ATOM    981  CE  LYS A  62      -8.881  44.418  31.984  1.00  0.00           C  
ATOM    982  NZ  LYS A  62      -8.469  44.325  30.557  1.00  0.00           N1+
ATOM    996  N   CYS A  63     -14.015  47.522  35.295  1.00  0.00           N  
ATOM    997  CA  CYS A  63     -15.239  48.309  35.298  1.00  0.00           C  
ATOM    998  C   CYS A  63     -15.841  48.238  33.891  1.00  0.00           C  
ATOM    999  O   CYS A  63     -15.137  48.451  32.913  1.00  0.00           O  
ATOM   1000  CB  CYS A  63     -14.754  49.722  35.626  1.00  0.00           C  
ATOM   1001  SG  CYS A  63     -16.066  50.964  35.712  1.00  0.00           S  
ATOM   1007  N   PRO A  64     -17.136  47.928  33.796  1.00  0.00           N  
ATOM   1008  CA  PRO A  64     -17.805  47.838  32.497  1.00  0.00           C  
ATOM   1009  C   PRO A  64     -17.868  49.171  31.774  1.00  0.00           C  
ATOM   1010  O   PRO A  64     -17.940  49.212  30.548  1.00  0.00           O  
ATOM   1011  CB  PRO A  64     -19.204  47.317  32.841  1.00  0.00           C  
ATOM   1012  CG  PRO A  64     -19.401  47.697  34.269  1.00  0.00           C  
ATOM   1013  CD  PRO A  64     -18.039  47.594  34.902  1.00  0.00           C  
ATOM   1021  N   GLU A  65     -17.848  50.255  32.539  1.00  0.00           N  
ATOM   1022  CA  GLU A  65     -17.944  51.591  31.986  1.00  0.00           C  
ATOM   1023  C   GLU A  65     -16.628  52.242  31.567  1.00  0.00           C  
ATOM   1024  O   GLU A  65     -16.529  52.767  30.448  1.00  0.00           O  
ATOM   1025  CB  GLU A  65     -18.649  52.496  32.999  1.00  0.00           C  
ATOM   1026  CG  GLU A  65     -20.106  52.139  33.254  1.00  0.00           C  
ATOM   1027  CD  GLU A  65     -20.723  53.055  34.273  1.00  0.00           C  
ATOM   1028  OE1 GLU A  65     -20.035  53.921  34.759  1.00  0.00           O  
ATOM   1029  OE2 GLU A  65     -21.911  52.966  34.482  1.00  0.00           O1-
ATOM   1036  N   CYS A  66     -15.607  52.166  32.416  1.00  0.00           N  
ATOM   1037  CA  CYS A  66     -14.338  52.796  32.081  1.00  0.00           C  
ATOM   1038  C   CYS A  66     -13.148  51.847  31.922  1.00  0.00           C  
ATOM   1039  O   CYS A  66     -12.045  52.280  31.587  1.00  0.00           O  
ATOM   1040  CB  CYS A  66     -14.122  53.705  33.292  1.00  0.00           C  
ATOM   1041  SG  CYS A  66     -15.415  54.943  33.542  1.00  0.00           S  
ATOM   1047  N   GLY A  67     -13.370  50.557  32.148  1.00  0.00           N  
ATOM   1048  CA  GLY A  67     -12.291  49.596  32.005  1.00  0.00           C  
ATOM   1049  C   GLY A  67     -11.233  49.570  33.099  1.00  0.00           C  
ATOM   1050  O   GLY A  67     -10.266  48.821  32.999  1.00  0.00           O  
ATOM   1054  N   LYS A  68     -11.392  50.377  34.140  1.00  0.00           N  
ATOM   1055  CA  LYS A  68     -10.415  50.362  35.222  1.00  0.00           C  
ATOM   1056  C   LYS A  68     -10.451  48.996  35.910  1.00  0.00           C  
ATOM   1057  O   LYS A  68     -11.517  48.462  36.196  1.00  0.00           O  
ATOM   1058  CB  LYS A  68     -10.692  51.481  36.228  1.00  0.00           C  
ATOM   1059  CG  LYS A  68      -9.669  51.585  37.351  1.00  0.00           C  
ATOM   1060  CD  LYS A  68      -9.963  52.770  38.258  1.00  0.00           C  
ATOM   1061  CE  LYS A  68      -8.935  52.885  39.372  1.00  0.00           C  
ATOM   1062  NZ  LYS A  68      -9.207  54.042  40.267  1.00  0.00           N1+
ATOM   1076  N   SER A  69      -9.272  48.436  36.152  1.00  0.00           N  
ATOM   1077  CA  SER A  69      -9.133  47.118  36.761  1.00  0.00           C  
ATOM   1078  C   SER A  69      -8.891  47.132  38.257  1.00  0.00           C  
ATOM   1079  O   SER A  69      -8.268  48.048  38.803  1.00  0.00           O  
ATOM   1080  CB  SER A  69      -8.007  46.371  36.075  1.00  0.00           C  
ATOM   1081  OG  SER A  69      -6.770  47.004  36.249  1.00  0.00           O  
ATOM   1087  N   PHE A  70      -9.338  46.062  38.899  1.00  0.00           N  
ATOM   1088  CA  PHE A  70      -9.196  45.918  40.342  1.00  0.00           C  
ATOM   1089  C   PHE A  70      -8.835  44.488  40.721  1.00  0.00           C  
ATOM   1090  O   PHE A  70      -9.206  43.540  40.029  1.00  0.00           O  
ATOM   1091  CB  PHE A  70     -10.484  46.341  41.051  1.00  0.00           C  
ATOM   1092  CG  PHE A  70     -10.766  47.815  40.967  1.00  0.00           C  
ATOM   1093  CD1 PHE A  70     -11.567  48.324  39.956  1.00  0.00           C  
ATOM   1094  CD2 PHE A  70     -10.231  48.693  41.896  1.00  0.00           C  
ATOM   1095  CE1 PHE A  70     -11.828  49.680  39.877  1.00  0.00           C  
ATOM   1096  CE2 PHE A  70     -10.491  50.048  41.821  1.00  0.00           C  
ATOM   1097  CZ  PHE A  70     -11.289  50.543  40.808  1.00  0.00           C  
ATOM   1107  N   SER A  71      -8.154  44.318  41.956  1.00  0.00           N  
ATOM   1108  CA  SER A  71      -7.675  42.999  42.348  1.00  0.00           C  
ATOM   1109  C   SER A  71      -8.816  42.129  42.860  1.00  0.00           C  
ATOM   1110  O   SER A  71      -8.785  40.906  42.728  1.00  0.00           O  
ATOM   1111  CB  SER A  71      -6.595  43.129  43.404  1.00  0.00           C  
ATOM   1112  OG  SER A  71      -7.088  43.670  44.598  1.00  0.00           O  
ATOM   1118  N   ASP A  72      -9.823  42.769  43.446  1.00  0.00           N  
ATOM   1119  CA  ASP A  72     -10.970  42.052  43.992  1.00  0.00           C  
ATOM   1120  C   ASP A  72     -12.279  42.614  43.452  1.00  0.00           C  
ATOM   1121  O   ASP A  72     -12.378  43.803  43.151  1.00  0.00           O  
ATOM   1122  CB  ASP A  72     -10.963  42.116  45.522  1.00  0.00           C  
ATOM   1123  CG  ASP A  72     -11.120  43.519  46.094  1.00  0.00           C  
ATOM   1124  OD1 ASP A  72     -12.173  44.089  45.934  1.00  0.00           O  
ATOM   1125  OD2 ASP A  72     -10.251  43.944  46.815  1.00  0.00           O1-
ATOM   1130  N   CYS A  73     -13.282  41.750  43.332  1.00  0.00           N  
ATOM   1131  CA  CYS A  73     -14.586  42.157  42.822  1.00  0.00           C  
ATOM   1132  C   CYS A  73     -15.241  43.183  43.737  1.00  0.00           C  
ATOM   1133  O   CYS A  73     -15.939  44.085  43.275  1.00  0.00           O  
ATOM   1134  CB  CYS A  73     -15.372  40.847  42.829  1.00  0.00           C  
ATOM   1135  SG  CYS A  73     -17.030  40.966  42.112  1.00  0.00           S  
ATOM   1141  N   ARG A  74     -15.012  43.039  45.038  1.00  0.00           N  
ATOM   1142  CA  ARG A  74     -15.660  43.918  45.993  1.00  0.00           C  
ATOM   1143  C   ARG A  74     -15.068  45.316  45.872  1.00  0.00           C  
ATOM   1144  O   ARG A  74     -15.738  46.301  46.171  1.00  0.00           O  
ATOM   1145  CB  ARG A  74     -15.592  43.388  47.417  1.00  0.00           C  
ATOM   1146  CG  ARG A  74     -16.452  42.163  47.685  1.00  0.00           C  
ATOM   1147  CD  ARG A  74     -16.329  41.618  49.062  1.00  0.00           C  
ATOM   1148  NE  ARG A  74     -17.128  40.430  49.313  1.00  0.00           N  
ATOM   1149  CZ  ARG A  74     -17.043  39.671  50.423  1.00  0.00           C  
ATOM   1150  NH1 ARG A  74     -16.174  39.951  51.369  1.00  0.00           N1+
ATOM   1151  NH2 ARG A  74     -17.841  38.623  50.526  1.00  0.00           N  
ATOM   1165  N   ASP A  75     -13.825  45.401  45.393  1.00  0.00           N  
ATOM   1166  CA  ASP A  75     -13.155  46.686  45.227  1.00  0.00           C  
ATOM   1167  C   ASP A  75     -13.744  47.468  44.060  1.00  0.00           C  
ATOM   1168  O   ASP A  75     -13.957  48.676  44.157  1.00  0.00           O  
ATOM   1169  CB  ASP A  75     -11.652  46.483  45.020  1.00  0.00           C  
ATOM   1170  CG  ASP A  75     -10.812  47.732  45.247  1.00  0.00           C  
ATOM   1171  OD1 ASP A  75     -11.331  48.688  45.777  1.00  0.00           O  
ATOM   1172  OD2 ASP A  75      -9.624  47.674  45.034  1.00  0.00           O1-
ATOM   1177  N   LEU A  76     -14.002  46.772  42.958  1.00  0.00           N  
ATOM   1178  CA  LEU A  76     -14.631  47.386  41.796  1.00  0.00           C  
ATOM   1179  C   LEU A  76     -16.044  47.855  42.115  1.00  0.00           C  
ATOM   1180  O   LEU A  76     -16.445  48.955  41.734  1.00  0.00           O  
ATOM   1181  CB  LEU A  76     -14.647  46.399  40.621  1.00  0.00           C  
ATOM   1182  CG  LEU A  76     -15.471  46.847  39.404  1.00  0.00           C  
ATOM   1183  CD1 LEU A  76     -14.901  48.139  38.835  1.00  0.00           C  
ATOM   1184  CD2 LEU A  76     -15.463  45.746  38.354  1.00  0.00           C  
ATOM   1196  N   ALA A  77     -16.795  47.014  42.817  1.00  0.00           N  
ATOM   1197  CA  ALA A  77     -18.104  47.401  43.331  1.00  0.00           C  
ATOM   1198  C   ALA A  77     -17.996  48.601  44.263  1.00  0.00           C  
ATOM   1199  O   ALA A  77     -18.765  49.557  44.151  1.00  0.00           O  
ATOM   1200  CB  ALA A  77     -18.762  46.229  44.043  1.00  0.00           C  
ATOM   1206  N   ARG A  78     -16.997  48.630  45.172  1.00  0.00           N  
ATOM   1207  CA  ARG A  78     -16.926  49.642  46.220  1.00  0.00           C  
ATOM   1208  C   ARG A  78     -16.729  51.032  45.627  1.00  0.00           C  
ATOM   1209  O   ARG A  78     -17.260  52.017  46.144  1.00  0.00           O  
ATOM   1210  CB  ARG A  78     -15.859  49.322  47.256  1.00  0.00           C  
ATOM   1211  CG  ARG A  78     -15.778  50.300  48.414  1.00  0.00           C  
ATOM   1212  CD  ARG A  78     -14.829  49.905  49.487  1.00  0.00           C  
ATOM   1213  NE  ARG A  78     -14.724  50.858  50.581  1.00  0.00           N  
ATOM   1214  CZ  ARG A  78     -13.869  50.743  51.614  1.00  0.00           C  
ATOM   1215  NH1 ARG A  78     -13.072  49.702  51.724  1.00  0.00           N1+
ATOM   1216  NH2 ARG A  78     -13.870  51.692  52.533  1.00  0.00           N  
ATOM   1230  N   HIS A  79     -15.965  51.106  44.544  1.00  0.00           N  
ATOM   1231  CA  HIS A  79     -15.661  52.381  43.907  1.00  0.00           C  
ATOM   1232  C   HIS A  79     -16.864  52.917  43.140  1.00  0.00           C  
ATOM   1233  O   HIS A  79     -17.187  54.101  43.226  1.00  0.00           O  
ATOM   1234  CB  HIS A  79     -14.460  52.242  42.964  1.00  0.00           C  
ATOM   1235  CG  HIS A  79     -14.075  53.521  42.287  1.00  0.00           C  
ATOM   1236  CD2 HIS A  79     -14.184  53.915  40.997  1.00  0.00           C  
ATOM   1237  ND1 HIS A  79     -13.500  54.576  42.965  1.00  0.00           N  
ATOM   1238  CE1 HIS A  79     -13.270  55.566  42.117  1.00  0.00           C  
ATOM   1239  NE2 HIS A  79     -13.675  55.188  40.919  1.00  0.00           N  
ATOM   1247  N   GLN A  80     -17.523  52.037  42.394  1.00  0.00           N  
ATOM   1248  CA  GLN A  80     -18.683  52.422  41.601  1.00  0.00           C  
ATOM   1249  C   GLN A  80     -19.733  53.117  42.460  1.00  0.00           C  
ATOM   1250  O   GLN A  80     -20.470  53.977  41.981  1.00  0.00           O  
ATOM   1251  CB  GLN A  80     -19.298  51.197  40.921  1.00  0.00           C  
ATOM   1252  CG  GLN A  80     -18.466  50.635  39.780  1.00  0.00           C  
ATOM   1253  CD  GLN A  80     -19.064  49.367  39.199  1.00  0.00           C  
ATOM   1254  NE2 GLN A  80     -18.429  48.838  38.160  1.00  0.00           N  
ATOM   1255  OE1 GLN A  80     -20.086  48.868  39.680  1.00  0.00           O  
ATOM   1264  N   ARG A  81     -19.796  52.735  43.732  1.00  0.00           N  
ATOM   1265  CA  ARG A  81     -20.687  53.330  44.714  1.00  0.00           C  
ATOM   1266  C   ARG A  81     -20.489  54.845  44.876  1.00  0.00           C  
ATOM   1267  O   ARG A  81     -21.443  55.582  45.138  1.00  0.00           O  
ATOM   1268  CB  ARG A  81     -20.586  52.615  46.054  1.00  0.00           C  
ATOM   1269  CG  ARG A  81     -21.177  51.214  46.077  1.00  0.00           C  
ATOM   1270  CD  ARG A  81     -21.015  50.503  47.371  1.00  0.00           C  
ATOM   1271  NE  ARG A  81     -21.549  49.152  47.388  1.00  0.00           N  
ATOM   1272  CZ  ARG A  81     -21.422  48.292  48.417  1.00  0.00           C  
ATOM   1273  NH1 ARG A  81     -20.750  48.622  49.498  1.00  0.00           N1+
ATOM   1274  NH2 ARG A  81     -21.973  47.096  48.302  1.00  0.00           N  
ATOM   1288  N   THR A  82     -19.250  55.310  44.730  1.00  0.00           N  
ATOM   1289  CA  THR A  82     -18.959  56.732  44.913  1.00  0.00           C  
ATOM   1290  C   THR A  82     -19.667  57.651  43.923  1.00  0.00           C  
ATOM   1291  O   THR A  82     -19.817  58.853  44.186  1.00  0.00           O  
ATOM   1292  CB  THR A  82     -17.445  56.994  44.815  1.00  0.00           C  
ATOM   1293  CG2 THR A  82     -16.699  56.215  45.887  1.00  0.00           C  
ATOM   1294  OG1 THR A  82     -16.972  56.595  43.522  1.00  0.00           O  
ATOM   1302  N   HIS A  83     -20.128  57.099  42.804  1.00  0.00           N  
ATOM   1303  CA  HIS A  83     -20.819  57.886  41.791  1.00  0.00           C  
ATOM   1304  C   HIS A  83     -22.242  58.217  42.227  1.00  0.00           C  
ATOM   1305  O   HIS A  83     -22.946  58.973  41.557  1.00  0.00           O  
ATOM   1306  CB  HIS A  83     -20.842  57.142  40.451  1.00  0.00           C  
ATOM   1307  CG  HIS A  83     -19.490  56.983  39.827  1.00  0.00           C  
ATOM   1308  CD2 HIS A  83     -18.816  57.761  38.947  1.00  0.00           C  
ATOM   1309  ND1 HIS A  83     -18.668  55.909  40.100  1.00  0.00           N  
ATOM   1310  CE1 HIS A  83     -17.545  56.035  39.411  1.00  0.00           C  
ATOM   1311  NE2 HIS A  83     -17.611  57.149  38.706  1.00  0.00           N  
ATOM   1319  N   THR A  84     -22.658  57.648  43.352  1.00  0.00           N  
ATOM   1320  CA  THR A  84     -24.019  57.826  43.843  1.00  0.00           C  
ATOM   1321  C   THR A  84     -24.150  59.114  44.646  1.00  0.00           C  
ATOM   1322  O   THR A  84     -25.099  59.877  44.461  1.00  0.00           O  
ATOM   1323  CB  THR A  84     -24.463  56.640  44.719  1.00  0.00           C  
ATOM   1324  CG2 THR A  84     -25.880  56.853  45.226  1.00  0.00           C  
ATOM   1325  OG1 THR A  84     -24.412  55.430  43.951  1.00  0.00           O  
ATOM   1333  N   GLY A  85     -23.194  59.351  45.536  1.00  0.00           N  
ATOM   1334  CA  GLY A  85     -23.224  60.527  46.397  1.00  0.00           C  
ATOM   1335  C   GLY A  85     -23.892  60.218  47.731  1.00  0.00           C  
ATOM   1336  O   GLY A  85     -23.380  60.329  48.583  1.00  0.00           O  
ATOM   1337  OXT GLY A  85     -25.030  59.837  47.758  1.00  0.00           O1-
TER    1341      GLY A  85 
ATOM   1342  N   LYS A  91     -27.849  64.824  56.561  1.00 42.10           N  
ATOM   1343  CA  LYS A  91     -29.007  64.282  55.878  1.00 43.12           C  
ATOM   1344  C   LYS A  91     -28.699  62.981  55.163  1.00 42.98           C  
ATOM   1345  O   LYS A  91     -29.553  62.087  55.122  1.00 43.54           O  
ATOM   1346  CB  LYS A  91     -29.567  65.330  54.907  1.00 45.24           C  
ATOM   1347  CG  LYS A  91     -30.390  66.401  55.633  1.00 47.98           C  
ATOM   1348  CD  LYS A  91     -30.509  67.697  54.845  1.00 49.89           C  
ATOM   1349  CE  LYS A  91     -31.394  68.708  55.577  1.00 51.21           C  
ATOM   1350  NZ  LYS A  91     -30.930  69.010  56.973  1.00 52.03           N1+
ATOM   1351  N   ASP A  92     -27.484  62.847  54.629  1.00 41.90           N  
ATOM   1352  CA  ASP A  92     -27.125  61.618  53.921  1.00 41.03           C  
ATOM   1353  C   ASP A  92     -26.622  60.506  54.843  1.00 40.09           C  
ATOM   1354  O   ASP A  92     -25.976  59.558  54.399  1.00 39.84           O  
ATOM   1355  CB  ASP A  92     -26.103  61.907  52.812  1.00 40.19           C  
ATOM   1356  CG  ASP A  92     -24.755  62.337  53.352  1.00 41.55           C  
ATOM   1357  OD1 ASP A  92     -24.658  62.638  54.555  1.00 39.13           O  
ATOM   1358  OD2 ASP A  92     -23.793  62.388  52.558  1.00 42.19           O1-
ATOM   1359  N   LEU A  93     -26.933  60.623  56.129  1.00 40.11           N  
ATOM   1360  CA  LEU A  93     -26.566  59.609  57.117  1.00 40.56           C  
ATOM   1361  C   LEU A  93     -27.500  58.424  56.867  1.00 40.93           C  
ATOM   1362  O   LEU A  93     -28.718  58.593  56.837  1.00 41.21           O  
ATOM   1363  CB  LEU A  93     -26.795  60.150  58.537  1.00 41.75           C  
ATOM   1364  CG  LEU A  93     -26.563  59.248  59.757  1.00 43.71           C  
ATOM   1365  CD1 LEU A  93     -26.766  60.077  61.019  1.00 44.61           C  
ATOM   1366  CD2 LEU A  93     -27.526  58.065  59.770  1.00 43.58           C  
ATOM   1367  N   VAL A  94     -26.940  57.230  56.704  1.00 40.45           N  
ATOM   1368  CA  VAL A  94     -27.748  56.041  56.448  1.00 40.47           C  
ATOM   1369  C   VAL A  94     -27.330  54.885  57.340  1.00 41.28           C  
ATOM   1370  O   VAL A  94     -26.205  54.385  57.233  1.00 41.46           O  
ATOM   1371  CB  VAL A  94     -27.605  55.581  54.986  1.00 40.17           C  
ATOM   1372  CG1 VAL A  94     -28.457  54.352  54.741  1.00 40.88           C  
ATOM   1373  CG2 VAL A  94     -27.997  56.703  54.052  1.00 41.05           C  
ATOM   1374  N   MET A  95     -28.227  54.451  58.216  1.00 41.42           N  
ATOM   1375  CA  MET A  95     -27.912  53.342  59.100  1.00 42.33           C  
ATOM   1376  C   MET A  95     -28.199  52.036  58.378  1.00 42.71           C  
ATOM   1377  O   MET A  95     -29.304  51.798  57.901  1.00 43.33           O  
ATOM   1378  CB  MET A  95     -28.720  53.436  60.390  1.00 43.61           C  
ATOM   1379  CG  MET A  95     -28.364  54.639  61.229  1.00 44.09           C  
ATOM   1380  SD  MET A  95     -26.595  54.651  61.571  1.00 47.40           S  
ATOM   1381  CE  MET A  95     -26.513  53.808  63.131  1.00 45.31           C  
ATOM   1382  N   THR A  96     -27.182  51.192  58.288  1.00 42.71           N  
ATOM   1383  CA  THR A  96     -27.312  49.924  57.599  1.00 42.66           C  
ATOM   1384  C   THR A  96     -27.428  48.744  58.559  1.00 42.89           C  
ATOM   1385  O   THR A  96     -27.841  47.658  58.152  1.00 44.04           O  
ATOM   1386  CB  THR A  96     -26.101  49.690  56.694  1.00 42.27           C  
ATOM   1387  CG2 THR A  96     -25.953  50.834  55.705  1.00 40.97           C  
ATOM   1388  OG1 THR A  96     -24.916  49.609  57.501  1.00 41.56           O  
ATOM   1389  N   ASN A  97     -27.072  48.954  59.825  1.00 41.88           N  
ATOM   1390  CA  ASN A  97     -27.124  47.872  60.809  1.00 42.00           C  
ATOM   1391  C   ASN A  97     -27.565  48.289  62.200  1.00 41.44           C  
ATOM   1392  O   ASN A  97     -27.150  49.327  62.720  1.00 40.73           O  
ATOM   1393  CB  ASN A  97     -25.756  47.200  60.912  1.00 43.93           C  
ATOM   1394  CG  ASN A  97     -25.381  46.467  59.653  1.00 45.50           C  
ATOM   1395  ND2 ASN A  97     -24.405  46.997  58.921  1.00 44.84           N  
ATOM   1396  OD1 ASN A  97     -25.968  45.431  59.333  1.00 46.93           O  
ATOM   1397  N   GLN A  98     -28.400  47.455  62.809  1.00 41.96           N  
ATOM   1398  CA  GLN A  98     -28.905  47.711  64.153  1.00 41.20           C  
ATOM   1399  C   GLN A  98     -27.806  47.676  65.206  1.00 38.93           C  
ATOM   1400  O   GLN A  98     -26.899  46.843  65.155  1.00 37.92           O  
ATOM   1401  CB  GLN A  98     -29.976  46.682  64.530  1.00 43.42           C  
ATOM   1402  CG  GLN A  98     -31.407  47.111  64.220  1.00 47.79           C  
ATOM   1403  CD  GLN A  98     -32.428  46.204  64.885  1.00 50.39           C  
ATOM   1404  NE2 GLN A  98     -31.945  45.112  65.482  1.00 48.28           N  
ATOM   1405  OE1 GLN A  98     -33.640  46.480  64.870  1.00 52.42           O  
ATOM   1406  N   GLU A  99     -27.904  48.595  66.160  1.00 37.24           N  
ATOM   1407  CA  GLU A  99     -26.951  48.688  67.254  1.00 36.42           C  
ATOM   1408  C   GLU A  99     -26.906  47.336  67.952  1.00 35.68           C  
ATOM   1409  O   GLU A  99     -27.923  46.638  68.036  1.00 34.42           O  
ATOM   1410  CB  GLU A  99     -27.406  49.771  68.238  1.00 34.99           C  
ATOM   1411  CG  GLU A  99     -26.666  49.804  69.568  1.00 34.85           C  
ATOM   1412  CD  GLU A  99     -25.208  50.220  69.443  1.00 34.73           C  
ATOM   1413  OE1 GLU A  99     -24.433  49.520  68.745  1.00 30.29           O  
ATOM   1414  OE2 GLU A  99     -24.841  51.246  70.062  1.00 34.33           O1-
ATOM   1415  N   ILE A 100     -25.729  46.961  68.436  1.00 34.78           N  
ATOM   1416  CA  ILE A 100     -25.579  45.696  69.144  1.00 35.77           C  
ATOM   1417  C   ILE A 100     -25.647  45.952  70.644  1.00 36.21           C  
ATOM   1418  O   ILE A 100     -25.178  46.975  71.142  1.00 35.87           O  
ATOM   1419  CB  ILE A 100     -24.240  44.995  68.823  1.00 35.70           C  
ATOM   1420  CG1 ILE A 100     -23.071  45.952  69.073  1.00 35.46           C  
ATOM   1421  CG2 ILE A 100     -24.261  44.471  67.385  1.00 34.38           C  
ATOM   1422  CD1 ILE A 100     -21.697  45.296  68.925  1.00 34.75           C  
ATOM   1423  N   GLU A 101     -26.240  45.002  71.349  1.00 36.54           N  
ATOM   1424  CA  GLU A 101     -26.417  45.059  72.790  1.00 37.35           C  
ATOM   1425  C   GLU A 101     -25.220  44.441  73.524  1.00 36.99           C  
ATOM   1426  O   GLU A 101     -24.805  44.926  74.581  1.00 35.60           O  
ATOM   1427  CB  GLU A 101     -27.701  44.296  73.142  1.00 40.32           C  
ATOM   1428  CG  GLU A 101     -28.283  43.536  71.927  1.00 43.10           C  
ATOM   1429  CD  GLU A 101     -27.278  42.570  71.306  1.00 43.76           C  
ATOM   1430  OE1 GLU A 101     -27.317  42.352  70.078  1.00 43.06           O  
ATOM   1431  OE2 GLU A 101     -26.449  42.019  72.057  1.00 47.50           O1-
ATOM   1432  N   GLN A 102     -24.667  43.374  72.958  1.00 36.29           N  
ATOM   1433  CA  GLN A 102     -23.537  42.689  73.578  1.00 37.29           C  
ATOM   1434  C   GLN A 102     -22.190  43.130  73.035  1.00 35.07           C  
ATOM   1435  O   GLN A 102     -22.001  43.249  71.825  1.00 34.72           O  
ATOM   1436  CB  GLN A 102     -23.682  41.175  73.404  1.00 39.15           C  
ATOM   1437  CG  GLN A 102     -24.918  40.598  74.082  1.00 44.60           C  
ATOM   1438  CD  GLN A 102     -24.833  39.087  74.229  1.00 47.28           C  
ATOM   1439  NE2 GLN A 102     -25.807  38.380  73.667  1.00 47.11           N  
ATOM   1440  OE1 GLN A 102     -23.895  38.564  74.844  1.00 50.45           O  
ATOM   1441  N   THR A 103     -21.251  43.359  73.944  1.00 35.44           N  
ATOM   1442  CA  THR A 103     -19.909  43.787  73.573  1.00 34.25           C  
ATOM   1443  C   THR A 103     -19.191  42.675  72.814  1.00 35.40           C  
ATOM   1444  O   THR A 103     -19.313  41.494  73.159  1.00 35.69           O  
ATOM   1445  CB  THR A 103     -19.103  44.180  74.820  1.00 33.87           C  
ATOM   1446  CG2 THR A 103     -19.658  45.461  75.410  1.00 32.47           C  
ATOM   1447  OG1 THR A 103     -19.188  43.140  75.805  1.00 32.84           O  
ATOM   1448  N   THR A 104     -18.452  43.055  71.774  1.00 33.55           N  
ATOM   1449  CA  THR A 104     -17.732  42.100  70.941  1.00 33.46           C  
ATOM   1450  C   THR A 104     -16.340  42.630  70.651  1.00 32.63           C  
ATOM   1451  O   THR A 104     -16.155  43.831  70.492  1.00 31.52           O  
ATOM   1452  CB  THR A 104     -18.460  41.903  69.625  1.00 34.37           C  
ATOM   1453  CG2 THR A 104     -17.938  40.676  68.890  1.00 33.95           C  
ATOM   1454  OG1 THR A 104     -19.853  41.722  69.896  1.00 40.70           O  
ATOM   1455  N   PRO A 105     -15.338  41.742  70.571  1.00 32.61           N  
ATOM   1456  CA  PRO A 105     -13.978  42.211  70.298  1.00 31.93           C  
ATOM   1457  C   PRO A 105     -13.684  42.427  68.812  1.00 30.59           C  
ATOM   1458  O   PRO A 105     -12.704  41.915  68.289  1.00 31.59           O  
ATOM   1459  CB  PRO A 105     -13.123  41.113  70.917  1.00 33.02           C  
ATOM   1460  CG  PRO A 105     -13.903  39.888  70.565  1.00 32.84           C  
ATOM   1461  CD  PRO A 105     -15.348  40.295  70.854  1.00 33.05           C  
ATOM   1462  N   LYS A 106     -14.540  43.188  68.134  1.00 30.26           N  
ATOM   1463  CA  LYS A 106     -14.343  43.464  66.710  1.00 30.54           C  
ATOM   1464  C   LYS A 106     -15.030  44.769  66.335  1.00 29.19           C  
ATOM   1465  O   LYS A 106     -15.817  45.299  67.109  1.00 27.37           O  
ATOM   1466  CB  LYS A 106     -14.916  42.328  65.856  1.00 32.58           C  
ATOM   1467  CG  LYS A 106     -16.423  42.178  65.953  1.00 35.73           C  
ATOM   1468  CD  LYS A 106     -16.939  41.087  65.022  1.00 38.10           C  
ATOM   1469  CE  LYS A 106     -18.467  41.098  64.944  1.00 39.46           C  
ATOM   1470  NZ  LYS A 106     -18.981  40.149  63.895  1.00 40.46           N1+
ATOM   1471  N   THR A 107     -14.718  45.294  65.156  1.00 29.61           N  
ATOM   1472  CA  THR A 107     -15.346  46.528  64.708  1.00 29.38           C  
ATOM   1473  C   THR A 107     -16.690  46.148  64.095  1.00 29.33           C  
ATOM   1474  O   THR A 107     -16.791  45.188  63.326  1.00 30.06           O  
ATOM   1475  CB  THR A 107     -14.508  47.255  63.630  1.00 30.19           C  
ATOM   1476  CG2 THR A 107     -13.131  47.629  64.175  1.00 28.61           C  
ATOM   1477  OG1 THR A 107     -14.369  46.407  62.481  1.00 30.23           O  
ATOM   1478  N   VAL A 108     -17.728  46.889  64.446  1.00 27.75           N  
ATOM   1479  CA  VAL A 108     -19.045  46.612  63.896  1.00 28.86           C  
ATOM   1480  C   VAL A 108     -19.621  47.882  63.278  1.00 28.32           C  
ATOM   1481  O   VAL A 108     -19.959  48.837  63.981  1.00 27.16           O  
ATOM   1482  CB  VAL A 108     -19.994  46.000  64.988  1.00 29.33           C  
ATOM   1483  CG1 VAL A 108     -19.479  46.314  66.362  1.00 30.61           C  
ATOM   1484  CG2 VAL A 108     -21.418  46.506  64.816  1.00 28.85           C  
ATOM   1485  N   ARG A 109     -19.690  47.896  61.951  1.00 28.05           N  
ATOM   1486  CA  ARG A 109     -20.219  49.052  61.248  1.00 30.38           C  
ATOM   1487  C   ARG A 109     -21.744  49.100  61.382  1.00 30.35           C  
ATOM   1488  O   ARG A 109     -22.423  48.079  61.267  1.00 30.05           O  
ATOM   1489  CB  ARG A 109     -19.829  49.018  59.765  1.00 30.73           C  
ATOM   1490  CG  ARG A 109     -20.112  50.348  59.073  1.00 33.79           C  
ATOM   1491  CD  ARG A 109     -19.944  50.301  57.563  1.00 37.25           C  
ATOM   1492  NE  ARG A 109     -18.545  50.292  57.142  1.00 38.95           N  
ATOM   1493  CZ  ARG A 109     -18.160  50.330  55.869  1.00 40.63           C  
ATOM   1494  NH1 ARG A 109     -19.072  50.380  54.905  1.00 43.99           N1+
ATOM   1495  NH2 ARG A 109     -16.873  50.315  55.549  1.00 40.10           N  
ATOM   1496  N   LEU A 110     -22.271  50.291  61.632  1.00 28.79           N  
ATOM   1497  CA  LEU A 110     -23.707  50.480  61.786  1.00 29.65           C  
ATOM   1498  C   LEU A 110     -24.273  51.331  60.656  1.00 30.88           C  
ATOM   1499  O   LEU A 110     -25.433  51.175  60.264  1.00 31.20           O  
ATOM   1500  CB  LEU A 110     -24.006  51.164  63.124  1.00 28.41           C  
ATOM   1501  CG  LEU A 110     -23.520  50.409  64.360  1.00 26.53           C  
ATOM   1502  CD1 LEU A 110     -23.775  51.230  65.608  1.00 27.97           C  
ATOM   1503  CD2 LEU A 110     -24.234  49.066  64.439  1.00 23.97           C  
ATOM   1504  N   GLY A 111     -23.456  52.237  60.129  1.00 30.15           N  
ATOM   1505  CA  GLY A 111     -23.939  53.097  59.076  1.00 30.04           C  
ATOM   1506  C   GLY A 111     -22.852  53.829  58.325  1.00 30.54           C  
ATOM   1507  O   GLY A 111     -21.656  53.623  58.548  1.00 27.79           O  
ATOM   1508  N   ILE A 112     -23.288  54.719  57.446  1.00 29.74           N  
ATOM   1509  CA  ILE A 112     -22.371  55.458  56.617  1.00 32.19           C  
ATOM   1510  C   ILE A 112     -22.936  56.805  56.214  1.00 33.37           C  
ATOM   1511  O   ILE A 112     -24.153  57.010  56.182  1.00 34.52           O  
ATOM   1512  CB  ILE A 112     -22.074  54.644  55.348  1.00 32.93           C  
ATOM   1513  CG1 ILE A 112     -21.059  53.547  55.665  1.00 33.10           C  
ATOM   1514  CG2 ILE A 112     -21.618  55.542  54.236  1.00 34.68           C  
ATOM   1515  CD1 ILE A 112     -20.941  52.516  54.577  1.00 36.13           C  
ATOM   1516  N   VAL A 113     -22.026  57.724  55.920  1.00 33.52           N  
ATOM   1517  CA  VAL A 113     -22.376  59.054  55.462  1.00 34.15           C  
ATOM   1518  C   VAL A 113     -21.762  59.149  54.075  1.00 34.26           C  
ATOM   1519  O   VAL A 113     -20.751  58.496  53.801  1.00 33.86           O  
ATOM   1520  CB  VAL A 113     -21.775  60.131  56.391  1.00 36.13           C  
ATOM   1521  CG1 VAL A 113     -21.692  61.470  55.665  1.00 37.54           C  
ATOM   1522  CG2 VAL A 113     -22.645  60.265  57.636  1.00 35.54           C  
ATOM   1523  N   GLY A 114     -22.377  59.932  53.190  1.00 34.38           N  
ATOM   1524  CA  GLY A 114     -21.840  60.083  51.845  1.00 33.79           C  
ATOM   1525  C   GLY A 114     -21.657  58.760  51.113  1.00 33.66           C  
ATOM   1526  O   GLY A 114     -22.570  57.939  51.090  1.00 33.12           O  
ATOM   1527  N   LYS A 115     -20.485  58.554  50.512  1.00 32.28           N  
ATOM   1528  CA  LYS A 115     -20.204  57.319  49.783  1.00 31.17           C  
ATOM   1529  C   LYS A 115     -19.647  56.239  50.704  1.00 30.02           C  
ATOM   1530  O   LYS A 115     -19.440  55.102  50.288  1.00 28.82           O  
ATOM   1531  CB  LYS A 115     -19.219  57.579  48.642  1.00 31.17           C  
ATOM   1532  CG  LYS A 115     -19.670  58.697  47.709  1.00 34.50           C  
ATOM   1533  CD  LYS A 115     -18.900  58.721  46.397  1.00 35.58           C  
ATOM   1534  CE  LYS A 115     -19.506  59.763  45.454  1.00 37.62           C  
ATOM   1535  NZ  LYS A 115     -18.871  59.778  44.104  1.00 39.66           N1+
ATOM   1536  N   GLY A 116     -19.398  56.594  51.956  1.00 28.45           N  
ATOM   1537  CA  GLY A 116     -18.888  55.616  52.897  1.00 27.89           C  
ATOM   1538  C   GLY A 116     -17.419  55.290  52.747  1.00 27.35           C  
ATOM   1539  O   GLY A 116     -16.992  54.176  53.047  1.00 27.85           O  
ATOM   1540  N   GLY A 117     -16.645  56.259  52.271  1.00 26.71           N  
ATOM   1541  CA  GLY A 117     -15.221  56.050  52.122  1.00 25.20           C  
ATOM   1542  C   GLY A 117     -14.600  56.259  53.492  1.00 24.82           C  
ATOM   1543  O   GLY A 117     -15.322  56.396  54.480  1.00 25.00           O  
ATOM   1544  N   GLN A 118     -13.275  56.283  53.564  1.00 25.16           N  
ATOM   1545  CA  GLN A 118     -12.599  56.485  54.837  1.00 25.09           C  
ATOM   1546  C   GLN A 118     -13.122  57.730  55.559  1.00 25.20           C  
ATOM   1547  O   GLN A 118     -13.294  58.787  54.949  1.00 25.71           O  
ATOM   1548  CB  GLN A 118     -11.092  56.583  54.609  1.00 25.53           C  
ATOM   1549  CG  GLN A 118     -10.443  55.232  54.340  1.00 26.66           C  
ATOM   1550  CD  GLN A 118      -8.975  55.349  53.973  1.00 27.77           C  
ATOM   1551  NE2 GLN A 118      -8.099  54.897  54.868  1.00 26.36           N  
ATOM   1552  OE1 GLN A 118      -8.636  55.843  52.900  1.00 27.75           O  
ATOM   1553  N   GLY A 119     -13.388  57.586  56.855  1.00 23.05           N  
ATOM   1554  CA  GLY A 119     -13.890  58.698  57.644  1.00 25.16           C  
ATOM   1555  C   GLY A 119     -15.350  59.033  57.369  1.00 26.19           C  
ATOM   1556  O   GLY A 119     -15.820  60.102  57.744  1.00 26.84           O  
ATOM   1557  N   GLU A 120     -16.064  58.125  56.713  1.00 26.26           N  
ATOM   1558  CA  GLU A 120     -17.473  58.326  56.399  1.00 25.82           C  
ATOM   1559  C   GLU A 120     -18.231  57.090  56.877  1.00 25.66           C  
ATOM   1560  O   GLU A 120     -19.355  56.826  56.457  1.00 25.67           O  
ATOM   1561  CB  GLU A 120     -17.652  58.492  54.885  1.00 28.87           C  
ATOM   1562  CG  GLU A 120     -16.657  59.454  54.228  1.00 28.44           C  
ATOM   1563  CD  GLU A 120     -16.976  59.728  52.757  1.00 31.92           C  
ATOM   1564  OE1 GLU A 120     -17.295  58.768  52.018  1.00 32.37           O  
ATOM   1565  OE2 GLU A 120     -16.897  60.905  52.337  1.00 31.57           O1-
ATOM   1566  N   ARG A 121     -17.601  56.344  57.775  1.00 25.31           N  
ATOM   1567  CA  ARG A 121     -18.172  55.114  58.308  1.00 24.71           C  
ATOM   1568  C   ARG A 121     -18.469  55.230  59.797  1.00 25.82           C  
ATOM   1569  O   ARG A 121     -17.688  55.810  60.555  1.00 25.19           O  
ATOM   1570  CB  ARG A 121     -17.201  53.969  58.042  1.00 25.96           C  
ATOM   1571  CG  ARG A 121     -16.827  53.850  56.569  1.00 24.27           C  
ATOM   1572  CD  ARG A 121     -15.468  53.198  56.383  1.00 26.26           C  
ATOM   1573  NE  ARG A 121     -15.062  53.175  54.980  1.00 24.37           N  
ATOM   1574  CZ  ARG A 121     -13.858  52.804  54.563  1.00 26.14           C  
ATOM   1575  NH1 ARG A 121     -12.942  52.425  55.443  1.00 24.89           N1+
ATOM   1576  NH2 ARG A 121     -13.567  52.816  53.273  1.00 25.33           N  
ATOM   1577  N   ILE A 122     -19.596  54.668  60.215  1.00 25.58           N  
ATOM   1578  CA  ILE A 122     -20.013  54.743  61.611  1.00 25.60           C  
ATOM   1579  C   ILE A 122     -20.039  53.373  62.275  1.00 26.80           C  
ATOM   1580  O   ILE A 122     -20.619  52.426  61.736  1.00 26.62           O  
ATOM   1581  CB  ILE A 122     -21.397  55.404  61.704  1.00 28.50           C  
ATOM   1582  CG1 ILE A 122     -21.316  56.804  61.073  1.00 26.98           C  
ATOM   1583  CG2 ILE A 122     -21.856  55.476  63.166  1.00 27.31           C  
ATOM   1584  CD1 ILE A 122     -22.643  57.486  60.906  1.00 32.44           C  
ATOM   1585  N   TYR A 123     -19.421  53.284  63.450  1.00 24.46           N  
ATOM   1586  CA  TYR A 123     -19.336  52.019  64.166  1.00 25.37           C  
ATOM   1587  C   TYR A 123     -19.981  52.021  65.548  1.00 24.18           C  
ATOM   1588  O   TYR A 123     -20.303  53.072  66.098  1.00 24.56           O  
ATOM   1589  CB  TYR A 123     -17.865  51.603  64.288  1.00 23.91           C  
ATOM   1590  CG  TYR A 123     -17.134  51.569  62.959  1.00 22.44           C  
ATOM   1591  CD1 TYR A 123     -16.561  52.720  62.422  1.00 21.71           C  
ATOM   1592  CD2 TYR A 123     -17.039  50.389  62.228  1.00 21.90           C  
ATOM   1593  CE1 TYR A 123     -15.911  52.695  61.188  1.00 20.88           C  
ATOM   1594  CE2 TYR A 123     -16.391  50.353  60.994  1.00 23.35           C  
ATOM   1595  CZ  TYR A 123     -15.833  51.510  60.484  1.00 21.99           C  
ATOM   1596  OH  TYR A 123     -15.197  51.470  59.270  1.00 23.51           O  
ATOM   1597  N   SER A 124     -20.153  50.823  66.096  1.00 24.66           N  
ATOM   1598  CA  SER A 124     -20.744  50.643  67.408  1.00 24.31           C  
ATOM   1599  C   SER A 124     -19.694  50.786  68.495  1.00 26.00           C  
ATOM   1600  O   SER A 124     -18.589  50.251  68.372  1.00 25.52           O  
ATOM   1601  CB  SER A 124     -21.382  49.257  67.513  1.00 24.00           C  
ATOM   1602  OG  SER A 124     -21.713  48.974  68.860  1.00 26.58           O  
ATOM   1603  N   THR A 125     -20.037  51.505  69.560  1.00 24.08           N  
ATOM   1604  CA  THR A 125     -19.107  51.684  70.662  1.00 24.77           C  
ATOM   1605  C   THR A 125     -19.071  50.406  71.492  1.00 26.19           C  
ATOM   1606  O   THR A 125     -18.281  50.286  72.432  1.00 26.44           O  
ATOM   1607  CB  THR A 125     -19.504  52.868  71.570  1.00 24.49           C  
ATOM   1608  CG2 THR A 125     -19.397  54.177  70.809  1.00 26.25           C  
ATOM   1609  OG1 THR A 125     -20.847  52.694  72.043  1.00 26.17           O  
ATOM   1610  N   ARG A 126     -19.927  49.450  71.133  1.00 26.95           N  
ATOM   1611  CA  ARG A 126     -19.982  48.171  71.833  1.00 29.35           C  
ATOM   1612  C   ARG A 126     -18.928  47.228  71.277  1.00 29.24           C  
ATOM   1613  O   ARG A 126     -18.636  46.180  71.863  1.00 30.42           O  
ATOM   1614  CB  ARG A 126     -21.369  47.550  71.705  1.00 30.24           C  
ATOM   1615  CG  ARG A 126     -22.157  47.592  73.003  1.00 33.27           C  
ATOM   1616  CD  ARG A 126     -22.319  49.013  73.526  1.00 39.08           C  
ATOM   1617  NE  ARG A 126     -23.591  49.597  73.121  1.00 41.15           N  
ATOM   1618  CZ  ARG A 126     -24.776  49.061  73.404  1.00 42.13           C  
ATOM   1619  NH1 ARG A 126     -24.847  47.933  74.102  1.00 43.41           N1+
ATOM   1620  NH2 ARG A 126     -25.885  49.635  72.971  1.00 40.69           N  
ATOM   1621  N   GLY A 127     -18.380  47.608  70.126  1.00 28.18           N  
ATOM   1622  CA  GLY A 127     -17.325  46.832  69.507  1.00 26.79           C  
ATOM   1623  C   GLY A 127     -16.024  47.558  69.807  1.00 26.45           C  
ATOM   1624  O   GLY A 127     -15.890  48.191  70.860  1.00 25.77           O  
ATOM   1625  N   ILE A 128     -15.064  47.491  68.892  1.00 25.11           N  
ATOM   1626  CA  ILE A 128     -13.794  48.167  69.115  1.00 24.13           C  
ATOM   1627  C   ILE A 128     -13.597  49.265  68.083  1.00 24.22           C  
ATOM   1628  O   ILE A 128     -14.289  49.295  67.064  1.00 24.20           O  
ATOM   1629  CB  ILE A 128     -12.616  47.178  69.065  1.00 24.42           C  
ATOM   1630  CG1 ILE A 128     -12.575  46.483  67.701  1.00 25.08           C  
ATOM   1631  CG2 ILE A 128     -12.757  46.157  70.189  1.00 25.94           C  
ATOM   1632  CD1 ILE A 128     -11.477  45.424  67.575  1.00 28.57           C  
ATOM   1633  N   ALA A 129     -12.656  50.165  68.354  1.00 24.56           N  
ATOM   1634  CA  ALA A 129     -12.381  51.292  67.465  1.00 23.60           C  
ATOM   1635  C   ALA A 129     -11.584  50.893  66.239  1.00 24.36           C  
ATOM   1636  O   ALA A 129     -10.767  49.972  66.296  1.00 25.98           O  
ATOM   1637  CB  ALA A 129     -11.634  52.377  68.226  1.00 23.97           C  
ATOM   1638  N   ILE A 130     -11.827  51.576  65.124  1.00 22.57           N  
ATOM   1639  CA  ILE A 130     -11.062  51.289  63.920  1.00 23.19           C  
ATOM   1640  C   ILE A 130      -9.693  51.939  64.111  1.00 24.96           C  
ATOM   1641  O   ILE A 130      -9.458  52.645  65.097  1.00 26.16           O  
ATOM   1642  CB  ILE A 130     -11.720  51.876  62.656  1.00 23.62           C  
ATOM   1643  CG1 ILE A 130     -11.900  53.389  62.819  1.00 24.57           C  
ATOM   1644  CG2 ILE A 130     -13.051  51.190  62.401  1.00 21.98           C  
ATOM   1645  CD1 ILE A 130     -12.336  54.093  61.549  1.00 25.69           C  
ATOM   1646  N   THR A 131      -8.790  51.692  63.173  1.00 23.90           N  
ATOM   1647  CA  THR A 131      -7.440  52.240  63.246  1.00 23.72           C  
ATOM   1648  C   THR A 131      -7.381  53.761  63.094  1.00 23.35           C  
ATOM   1649  O   THR A 131      -7.772  54.303  62.062  1.00 22.49           O  
ATOM   1650  CB  THR A 131      -6.545  51.594  62.147  1.00 23.78           C  
ATOM   1651  CG2 THR A 131      -5.144  52.179  62.169  1.00 20.47           C  
ATOM   1652  OG1 THR A 131      -6.481  50.177  62.354  1.00 24.14           O  
ATOM   1653  N   LEU A 132      -6.889  54.451  64.122  1.00 23.26           N  
ATOM   1654  CA  LEU A 132      -6.743  55.908  64.053  1.00 23.03           C  
ATOM   1655  C   LEU A 132      -5.664  56.218  63.004  1.00 22.88           C  
ATOM   1656  O   LEU A 132      -4.653  55.522  62.939  1.00 21.62           O  
ATOM   1657  CB  LEU A 132      -6.308  56.477  65.410  1.00 25.30           C  
ATOM   1658  CG  LEU A 132      -7.334  56.562  66.551  1.00 27.54           C  
ATOM   1659  CD1 LEU A 132      -7.882  55.191  66.875  1.00 33.14           C  
ATOM   1660  CD2 LEU A 132      -6.670  57.159  67.785  1.00 27.54           C  
ATOM   1661  N   SER A 133      -5.870  57.248  62.186  1.00 21.59           N  
ATOM   1662  CA  SER A 133      -4.888  57.604  61.155  1.00 20.27           C  
ATOM   1663  C   SER A 133      -4.333  59.012  61.335  1.00 20.86           C  
ATOM   1664  O   SER A 133      -4.896  59.813  62.074  1.00 21.68           O  
ATOM   1665  CB  SER A 133      -5.498  57.464  59.760  1.00 21.09           C  
ATOM   1666  OG  SER A 133      -6.677  58.236  59.629  1.00 24.26           O  
ATOM   1667  N   ALA A 134      -3.236  59.311  60.638  1.00 22.09           N  
ATOM   1668  CA  ALA A 134      -2.572  60.609  60.755  1.00 21.38           C  
ATOM   1669  C   ALA A 134      -2.948  61.664  59.719  1.00 22.83           C  
ATOM   1670  O   ALA A 134      -2.994  62.852  60.038  1.00 22.01           O  
ATOM   1671  CB  ALA A 134      -1.056  60.406  60.766  1.00 22.73           C  
ATOM   1672  N   TYR A 135      -3.214  61.238  58.488  1.00 21.83           N  
ATOM   1673  CA  TYR A 135      -3.576  62.161  57.422  1.00 22.90           C  
ATOM   1674  C   TYR A 135      -4.983  61.870  56.910  1.00 23.47           C  
ATOM   1675  O   TYR A 135      -5.406  62.420  55.894  1.00 25.11           O  
ATOM   1676  CB  TYR A 135      -2.577  62.042  56.263  1.00 23.06           C  
ATOM   1677  CG  TYR A 135      -1.149  62.419  56.622  1.00 23.12           C  
ATOM   1678  CD1 TYR A 135      -0.720  63.743  56.553  1.00 24.37           C  
ATOM   1679  CD2 TYR A 135      -0.236  61.453  57.040  1.00 23.82           C  
ATOM   1680  CE1 TYR A 135       0.590  64.100  56.893  1.00 23.82           C  
ATOM   1681  CE2 TYR A 135       1.075  61.796  57.384  1.00 24.93           C  
ATOM   1682  CZ  TYR A 135       1.480  63.122  57.307  1.00 26.13           C  
ATOM   1683  OH  TYR A 135       2.770  63.469  57.641  1.00 26.43           O  
ATOM   1684  N   GLY A 136      -5.701  61.005  57.619  1.00 22.97           N  
ATOM   1685  CA  GLY A 136      -7.049  60.628  57.220  1.00 24.17           C  
ATOM   1686  C   GLY A 136      -8.047  61.747  56.971  1.00 23.62           C  
ATOM   1687  O   GLY A 136      -8.044  62.768  57.657  1.00 23.39           O  
ATOM   1688  N   GLY A 137      -8.913  61.536  55.984  1.00 23.49           N  
ATOM   1689  CA  GLY A 137      -9.931  62.518  55.647  1.00 23.78           C  
ATOM   1690  C   GLY A 137     -11.346  62.055  55.965  1.00 24.28           C  
ATOM   1691  O   GLY A 137     -11.552  61.179  56.805  1.00 22.67           O  
ATOM   1692  N   GLY A 138     -12.331  62.639  55.289  1.00 23.44           N  
ATOM   1693  CA  GLY A 138     -13.709  62.263  55.556  1.00 25.25           C  
ATOM   1694  C   GLY A 138     -14.248  63.087  56.714  1.00 25.24           C  
ATOM   1695  O   GLY A 138     -13.474  63.615  57.514  1.00 25.38           O  
ATOM   1696  N   ILE A 139     -15.567  63.199  56.817  1.00 25.11           N  
ATOM   1697  CA  ILE A 139     -16.154  64.005  57.878  1.00 26.08           C  
ATOM   1698  C   ILE A 139     -15.699  63.601  59.286  1.00 25.79           C  
ATOM   1699  O   ILE A 139     -15.558  64.458  60.157  1.00 24.77           O  
ATOM   1700  CB  ILE A 139     -17.699  63.988  57.803  1.00 27.06           C  
ATOM   1701  CG1 ILE A 139     -18.264  65.103  58.685  1.00 27.72           C  
ATOM   1702  CG2 ILE A 139     -18.240  62.630  58.232  1.00 28.14           C  
ATOM   1703  CD1 ILE A 139     -17.921  66.498  58.193  1.00 28.43           C  
ATOM   1704  N   PHE A 140     -15.476  62.307  59.510  1.00 25.33           N  
ATOM   1705  CA  PHE A 140     -15.009  61.814  60.816  1.00 25.59           C  
ATOM   1706  C   PHE A 140     -13.502  61.566  60.716  1.00 25.43           C  
ATOM   1707  O   PHE A 140     -12.990  60.566  61.218  1.00 24.98           O  
ATOM   1708  CB  PHE A 140     -15.700  60.492  61.181  1.00 27.10           C  
ATOM   1709  CG  PHE A 140     -17.196  60.588  61.275  1.00 27.16           C  
ATOM   1710  CD1 PHE A 140     -17.796  61.345  62.278  1.00 27.96           C  
ATOM   1711  CD2 PHE A 140     -18.005  59.913  60.364  1.00 29.16           C  
ATOM   1712  CE1 PHE A 140     -19.189  61.433  62.376  1.00 28.71           C  
ATOM   1713  CE2 PHE A 140     -19.400  59.991  60.448  1.00 29.12           C  
ATOM   1714  CZ  PHE A 140     -19.993  60.756  61.461  1.00 28.42           C  
ATOM   1715  N   ALA A 141     -12.812  62.489  60.055  1.00 23.76           N  
ATOM   1716  CA  ALA A 141     -11.374  62.405  59.826  1.00 23.90           C  
ATOM   1717  C   ALA A 141     -10.490  61.920  60.975  1.00 23.35           C  
ATOM   1718  O   ALA A 141     -10.589  62.396  62.106  1.00 22.96           O  
ATOM   1719  CB  ALA A 141     -10.859  63.760  59.329  1.00 23.86           C  
ATOM   1720  N   LYS A 142      -9.627  60.963  60.647  1.00 23.23           N  
ATOM   1721  CA  LYS A 142      -8.640  60.396  61.564  1.00 23.39           C  
ATOM   1722  C   LYS A 142      -9.114  59.524  62.718  1.00 23.80           C  
ATOM   1723  O   LYS A 142      -8.290  58.904  63.396  1.00 24.85           O  
ATOM   1724  CB  LYS A 142      -7.769  61.520  62.127  1.00 23.55           C  
ATOM   1725  CG  LYS A 142      -7.062  62.351  61.065  1.00 25.19           C  
ATOM   1726  CD  LYS A 142      -6.584  63.643  61.678  1.00 30.11           C  
ATOM   1727  CE  LYS A 142      -5.993  64.579  60.653  1.00 32.67           C  
ATOM   1728  NZ  LYS A 142      -5.721  65.897  61.301  1.00 35.82           N1+
ATOM   1729  N   THR A 143     -10.416  59.464  62.961  1.00 24.52           N  
ATOM   1730  CA  THR A 143     -10.898  58.644  64.070  1.00 24.44           C  
ATOM   1731  C   THR A 143     -12.076  57.758  63.699  1.00 23.62           C  
ATOM   1732  O   THR A 143     -12.277  56.703  64.296  1.00 23.65           O  
ATOM   1733  CB  THR A 143     -11.331  59.518  65.277  1.00 25.56           C  
ATOM   1734  CG2 THR A 143     -10.460  60.760  65.394  1.00 23.95           C  
ATOM   1735  OG1 THR A 143     -12.690  59.927  65.101  1.00 28.46           O  
ATOM   1736  N   GLY A 144     -12.854  58.185  62.710  1.00 24.97           N  
ATOM   1737  CA  GLY A 144     -14.019  57.408  62.324  1.00 24.12           C  
ATOM   1738  C   GLY A 144     -15.202  57.837  63.176  1.00 25.24           C  
ATOM   1739  O   GLY A 144     -15.027  58.519  64.192  1.00 24.00           O  
ATOM   1740  N   GLY A 145     -16.403  57.442  62.772  1.00 23.99           N  
ATOM   1741  CA  GLY A 145     -17.586  57.835  63.514  1.00 24.01           C  
ATOM   1742  C   GLY A 145     -18.141  56.758  64.423  1.00 24.29           C  
ATOM   1743  O   GLY A 145     -17.959  55.573  64.168  1.00 24.73           O  
ATOM   1744  N   TYR A 146     -18.812  57.178  65.492  1.00 24.43           N  
ATOM   1745  CA  TYR A 146     -19.409  56.238  66.430  1.00 24.81           C  
ATOM   1746  C   TYR A 146     -20.810  56.660  66.834  1.00 26.28           C  
ATOM   1747  O   TYR A 146     -21.114  57.850  66.918  1.00 23.51           O  
ATOM   1748  CB  TYR A 146     -18.532  56.099  67.671  1.00 26.11           C  
ATOM   1749  CG  TYR A 146     -17.174  55.528  67.341  1.00 26.28           C  
ATOM   1750  CD1 TYR A 146     -16.136  56.349  66.907  1.00 25.90           C  
ATOM   1751  CD2 TYR A 146     -16.962  54.155  67.359  1.00 28.22           C  
ATOM   1752  CE1 TYR A 146     -14.923  55.806  66.494  1.00 25.55           C  
ATOM   1753  CE2 TYR A 146     -15.757  53.606  66.944  1.00 27.04           C  
ATOM   1754  CZ  TYR A 146     -14.749  54.434  66.511  1.00 26.47           C  
ATOM   1755  OH  TYR A 146     -13.574  53.880  66.058  1.00 28.48           O  
ATOM   1756  N   LEU A 147     -21.660  55.664  67.070  1.00 25.20           N  
ATOM   1757  CA  LEU A 147     -23.033  55.901  67.478  1.00 27.37           C  
ATOM   1758  C   LEU A 147     -23.032  55.964  69.003  1.00 26.78           C  
ATOM   1759  O   LEU A 147     -22.779  54.965  69.670  1.00 27.59           O  
ATOM   1760  CB  LEU A 147     -23.920  54.752  66.977  1.00 29.59           C  
ATOM   1761  CG  LEU A 147     -25.445  54.836  67.116  1.00 32.17           C  
ATOM   1762  CD1 LEU A 147     -25.850  54.616  68.554  1.00 36.53           C  
ATOM   1763  CD2 LEU A 147     -25.931  56.179  66.605  1.00 31.48           C  
ATOM   1764  N   VAL A 148     -23.281  57.147  69.552  1.00 25.81           N  
ATOM   1765  CA  VAL A 148     -23.307  57.316  71.002  1.00 28.10           C  
ATOM   1766  C   VAL A 148     -24.619  57.964  71.434  1.00 28.60           C  
ATOM   1767  O   VAL A 148     -24.940  59.074  71.012  1.00 27.14           O  
ATOM   1768  CB  VAL A 148     -22.127  58.190  71.499  1.00 28.29           C  
ATOM   1769  CG1 VAL A 148     -22.062  58.162  73.027  1.00 28.66           C  
ATOM   1770  CG2 VAL A 148     -20.814  57.689  70.906  1.00 27.67           C  
ATOM   1771  N   ASN A 149     -25.375  57.255  72.271  1.00 29.89           N  
ATOM   1772  CA  ASN A 149     -26.655  57.745  72.778  1.00 29.92           C  
ATOM   1773  C   ASN A 149     -27.552  58.317  71.680  1.00 30.36           C  
ATOM   1774  O   ASN A 149     -28.122  59.399  71.832  1.00 29.60           O  
ATOM   1775  CB  ASN A 149     -26.412  58.801  73.862  1.00 31.89           C  
ATOM   1776  CG  ASN A 149     -25.847  58.206  75.138  1.00 31.99           C  
ATOM   1777  ND2 ASN A 149     -26.224  56.968  75.422  1.00 31.45           N  
ATOM   1778  OD1 ASN A 149     -25.083  58.856  75.863  1.00 34.43           O  
ATOM   1779  N   GLY A 150     -27.665  57.590  70.572  1.00 30.20           N  
ATOM   1780  CA  GLY A 150     -28.505  58.039  69.476  1.00 30.74           C  
ATOM   1781  C   GLY A 150     -27.928  59.112  68.568  1.00 31.76           C  
ATOM   1782  O   GLY A 150     -28.600  59.568  67.641  1.00 31.91           O  
ATOM   1783  N   LYS A 151     -26.691  59.524  68.822  1.00 30.49           N  
ATOM   1784  CA  LYS A 151     -26.051  60.549  67.995  1.00 32.04           C  
ATOM   1785  C   LYS A 151     -24.754  60.017  67.392  1.00 31.80           C  
ATOM   1786  O   LYS A 151     -24.087  59.153  67.975  1.00 31.61           O  
ATOM   1787  CB  LYS A 151     -25.740  61.795  68.830  1.00 32.70           C  
ATOM   1788  CG  LYS A 151     -26.966  62.476  69.449  1.00 36.65           C  
ATOM   1789  CD  LYS A 151     -26.562  63.688  70.291  1.00 35.67           C  
ATOM   1790  CE  LYS A 151     -27.760  64.317  70.993  1.00 38.92           C  
ATOM   1791  NZ  LYS A 151     -28.744  64.919  70.029  1.00 38.94           N1+
ATOM   1792  N   THR A 152     -24.398  60.529  66.223  1.00 30.83           N  
ATOM   1793  CA  THR A 152     -23.170  60.112  65.563  1.00 29.69           C  
ATOM   1794  C   THR A 152     -22.136  61.230  65.680  1.00 28.37           C  
ATOM   1795  O   THR A 152     -22.448  62.391  65.430  1.00 25.85           O  
ATOM   1796  CB  THR A 152     -23.425  59.783  64.075  1.00 32.42           C  
ATOM   1797  CG2 THR A 152     -23.964  60.984  63.339  1.00 30.93           C  
ATOM   1798  OG1 THR A 152     -22.190  59.387  63.464  1.00 37.32           O  
ATOM   1799  N   ARG A 153     -20.912  60.876  66.071  1.00 25.76           N  
ATOM   1800  CA  ARG A 153     -19.837  61.857  66.237  1.00 25.96           C  
ATOM   1801  C   ARG A 153     -18.467  61.189  66.145  1.00 24.93           C  
ATOM   1802  O   ARG A 153     -18.361  59.974  66.315  1.00 23.83           O  
ATOM   1803  CB  ARG A 153     -19.940  62.528  67.614  1.00 25.16           C  
ATOM   1804  CG  ARG A 153     -19.578  61.610  68.797  1.00 23.56           C  
ATOM   1805  CD  ARG A 153     -19.598  62.371  70.129  1.00 24.57           C  
ATOM   1806  NE  ARG A 153     -19.342  61.553  71.322  1.00 26.17           N  
ATOM   1807  CZ  ARG A 153     -18.145  61.113  71.708  1.00 27.51           C  
ATOM   1808  NH1 ARG A 153     -17.064  61.393  70.995  1.00 25.70           N1+
ATOM   1809  NH2 ARG A 153     -18.022  60.428  72.844  1.00 25.21           N  
ATOM   1810  N   LYS A 154     -17.427  61.981  65.887  1.00 23.90           N  
ATOM   1811  CA  LYS A 154     -16.070  61.429  65.832  1.00 26.17           C  
ATOM   1812  C   LYS A 154     -15.545  61.456  67.264  1.00 25.59           C  
ATOM   1813  O   LYS A 154     -16.205  62.004  68.157  1.00 26.03           O  
ATOM   1814  CB  LYS A 154     -15.157  62.254  64.898  1.00 26.71           C  
ATOM   1815  CG  LYS A 154     -14.932  63.700  65.304  1.00 28.73           C  
ATOM   1816  CD  LYS A 154     -14.058  64.469  64.296  1.00 30.78           C  
ATOM   1817  CE  LYS A 154     -12.623  63.929  64.228  1.00 36.29           C  
ATOM   1818  NZ  LYS A 154     -11.695  64.750  63.348  1.00 37.98           N1+
ATOM   1819  N   LEU A 155     -14.385  60.854  67.497  1.00 24.86           N  
ATOM   1820  CA  LEU A 155     -13.811  60.830  68.836  1.00 24.93           C  
ATOM   1821  C   LEU A 155     -13.120  62.147  69.173  1.00 24.69           C  
ATOM   1822  O   LEU A 155     -12.669  62.877  68.283  1.00 24.38           O  
ATOM   1823  CB  LEU A 155     -12.794  59.687  68.976  1.00 22.49           C  
ATOM   1824  CG  LEU A 155     -13.248  58.258  68.665  1.00 23.08           C  
ATOM   1825  CD1 LEU A 155     -12.037  57.332  68.714  1.00 23.46           C  
ATOM   1826  CD2 LEU A 155     -14.306  57.807  69.655  1.00 22.33           C  
ATOM   1827  N   HIS A 156     -13.060  62.434  70.470  1.00 24.86           N  
ATOM   1828  CA  HIS A 156     -12.405  63.620  71.024  1.00 24.30           C  
ATOM   1829  C   HIS A 156     -10.926  63.224  71.151  1.00 24.35           C  
ATOM   1830  O   HIS A 156     -10.615  62.046  71.327  1.00 22.85           O  
ATOM   1831  CB  HIS A 156     -13.002  63.905  72.414  1.00 26.45           C  
ATOM   1832  CG  HIS A 156     -12.377  65.065  73.132  1.00 25.84           C  
ATOM   1833  CD2 HIS A 156     -11.217  65.165  73.825  1.00 23.15           C  
ATOM   1834  ND1 HIS A 156     -12.985  66.301  73.225  1.00 27.68           N  
ATOM   1835  CE1 HIS A 156     -12.229  67.111  73.945  1.00 25.72           C  
ATOM   1836  NE2 HIS A 156     -11.150  66.444  74.322  1.00 29.68           N  
ATOM   1837  N   PRO A 157      -9.998  64.189  71.049  1.00 24.26           N  
ATOM   1838  CA  PRO A 157      -8.579  63.831  71.168  1.00 23.17           C  
ATOM   1839  C   PRO A 157      -8.267  62.998  72.415  1.00 24.11           C  
ATOM   1840  O   PRO A 157      -7.417  62.116  72.384  1.00 21.91           O  
ATOM   1841  CB  PRO A 157      -7.890  65.192  71.198  1.00 25.16           C  
ATOM   1842  CG  PRO A 157      -8.756  66.008  70.280  1.00 24.34           C  
ATOM   1843  CD  PRO A 157     -10.153  65.618  70.717  1.00 25.41           C  
ATOM   1844  N   ARG A 158      -8.963  63.287  73.511  1.00 22.23           N  
ATOM   1845  CA  ARG A 158      -8.755  62.560  74.761  1.00 23.96           C  
ATOM   1846  C   ARG A 158      -9.118  61.088  74.590  1.00 22.79           C  
ATOM   1847  O   ARG A 158      -8.425  60.198  75.085  1.00 20.88           O  
ATOM   1848  CB  ARG A 158      -9.618  63.150  75.873  1.00 24.61           C  
ATOM   1849  CG  ARG A 158      -9.245  62.666  77.253  1.00 28.33           C  
ATOM   1850  CD  ARG A 158      -8.038  63.435  77.741  1.00 32.34           C  
ATOM   1851  NE  ARG A 158      -6.864  62.595  77.842  1.00 30.67           N  
ATOM   1852  CZ  ARG A 158      -5.636  63.059  78.035  1.00 29.85           C  
ATOM   1853  NH1 ARG A 158      -5.422  64.364  78.142  1.00 29.77           N1+
ATOM   1854  NH2 ARG A 158      -4.627  62.212  78.140  1.00 27.40           N  
ATOM   1855  N   GLU A 159     -10.222  60.844  73.897  1.00 22.02           N  
ATOM   1856  CA  GLU A 159     -10.670  59.482  73.660  1.00 24.15           C  
ATOM   1857  C   GLU A 159      -9.650  58.774  72.751  1.00 24.16           C  
ATOM   1858  O   GLU A 159      -9.360  57.591  72.936  1.00 25.17           O  
ATOM   1859  CB  GLU A 159     -12.078  59.504  73.048  1.00 24.07           C  
ATOM   1860  CG  GLU A 159     -13.113  60.143  73.988  1.00 24.18           C  
ATOM   1861  CD  GLU A 159     -14.477  60.348  73.350  1.00 26.17           C  
ATOM   1862  OE1 GLU A 159     -14.522  60.693  72.151  1.00 23.95           O  
ATOM   1863  OE2 GLU A 159     -15.502  60.183  74.055  1.00 26.33           O1-
ATOM   1864  N   CYS A 160      -9.090  59.504  71.788  1.00 24.01           N  
ATOM   1865  CA  CYS A 160      -8.073  58.923  70.912  1.00 24.99           C  
ATOM   1866  C   CYS A 160      -6.895  58.511  71.798  1.00 24.76           C  
ATOM   1867  O   CYS A 160      -6.319  57.436  71.631  1.00 24.77           O  
ATOM   1868  CB  CYS A 160      -7.593  59.942  69.872  1.00 23.91           C  
ATOM   1869  SG  CYS A 160      -8.820  60.366  68.608  1.00 25.44           S  
ATOM   1870  N   ALA A 161      -6.549  59.375  72.746  1.00 23.60           N  
ATOM   1871  CA  ALA A 161      -5.446  59.084  73.657  1.00 22.08           C  
ATOM   1872  C   ALA A 161      -5.735  57.770  74.375  1.00 21.59           C  
ATOM   1873  O   ALA A 161      -4.861  56.907  74.508  1.00 20.22           O  
ATOM   1874  CB  ALA A 161      -5.285  60.216  74.666  1.00 21.67           C  
ATOM   1875  N   ARG A 162      -6.975  57.616  74.826  1.00 21.93           N  
ATOM   1876  CA  ARG A 162      -7.376  56.410  75.545  1.00 22.69           C  
ATOM   1877  C   ARG A 162      -7.390  55.189  74.641  1.00 23.04           C  
ATOM   1878  O   ARG A 162      -7.009  54.098  75.064  1.00 23.01           O  
ATOM   1879  CB  ARG A 162      -8.744  56.607  76.186  1.00 24.76           C  
ATOM   1880  CG  ARG A 162      -8.728  57.576  77.355  1.00 23.60           C  
ATOM   1881  CD  ARG A 162     -10.133  57.863  77.849  1.00 25.08           C  
ATOM   1882  NE  ARG A 162     -10.112  58.725  79.028  1.00 25.80           N  
ATOM   1883  CZ  ARG A 162     -11.187  59.303  79.559  1.00 27.40           C  
ATOM   1884  NH1 ARG A 162     -12.386  59.117  79.021  1.00 24.96           N1+
ATOM   1885  NH2 ARG A 162     -11.054  60.074  80.629  1.00 28.72           N  
ATOM   1886  N   VAL A 163      -7.832  55.383  73.404  1.00 22.89           N  
ATOM   1887  CA  VAL A 163      -7.877  54.308  72.419  1.00 25.75           C  
ATOM   1888  C   VAL A 163      -6.452  53.850  72.080  1.00 25.22           C  
ATOM   1889  O   VAL A 163      -6.246  52.720  71.617  1.00 25.75           O  
ATOM   1890  CB  VAL A 163      -8.605  54.776  71.139  1.00 26.93           C  
ATOM   1891  CG1 VAL A 163      -8.330  53.830  69.991  1.00 27.27           C  
ATOM   1892  CG2 VAL A 163     -10.105  54.825  71.407  1.00 29.50           C  
ATOM   1893  N   MET A 164      -5.482  54.728  72.321  1.00 24.70           N  
ATOM   1894  CA  MET A 164      -4.073  54.426  72.062  1.00 23.91           C  
ATOM   1895  C   MET A 164      -3.345  53.987  73.328  1.00 25.17           C  
ATOM   1896  O   MET A 164      -2.135  53.743  73.306  1.00 24.66           O  
ATOM   1897  CB  MET A 164      -3.362  55.646  71.481  1.00 23.28           C  
ATOM   1898  CG  MET A 164      -3.818  56.028  70.090  1.00 24.74           C  
ATOM   1899  SD  MET A 164      -3.611  54.687  68.902  1.00 25.33           S  
ATOM   1900  CE  MET A 164      -1.875  54.913  68.438  1.00 22.88           C  
ATOM   1901  N   GLY A 165      -4.086  53.896  74.429  1.00 25.59           N  
ATOM   1902  CA  GLY A 165      -3.498  53.466  75.687  1.00 24.53           C  
ATOM   1903  C   GLY A 165      -2.724  54.519  76.466  1.00 24.75           C  
ATOM   1904  O   GLY A 165      -2.019  54.191  77.424  1.00 24.94           O  
ATOM   1905  N   TYR A 166      -2.833  55.781  76.066  1.00 22.13           N  
ATOM   1906  CA  TYR A 166      -2.134  56.841  76.787  1.00 24.24           C  
ATOM   1907  C   TYR A 166      -2.872  57.165  78.095  1.00 24.27           C  
ATOM   1908  O   TYR A 166      -4.096  57.122  78.145  1.00 22.82           O  
ATOM   1909  CB  TYR A 166      -2.035  58.108  75.931  1.00 23.77           C  
ATOM   1910  CG  TYR A 166      -0.910  58.106  74.914  1.00 25.30           C  
ATOM   1911  CD1 TYR A 166      -0.958  57.288  73.788  1.00 24.90           C  
ATOM   1912  CD2 TYR A 166       0.200  58.936  75.074  1.00 24.33           C  
ATOM   1913  CE1 TYR A 166       0.068  57.299  72.843  1.00 22.55           C  
ATOM   1914  CE2 TYR A 166       1.233  58.953  74.137  1.00 24.70           C  
ATOM   1915  CZ  TYR A 166       1.159  58.131  73.023  1.00 24.49           C  
ATOM   1916  OH  TYR A 166       2.188  58.129  72.102  1.00 23.61           O  
ATOM   1917  N   PRO A 167      -2.131  57.473  79.174  1.00 25.26           N  
ATOM   1918  CA  PRO A 167      -2.768  57.800  80.458  1.00 25.67           C  
ATOM   1919  C   PRO A 167      -3.438  59.172  80.394  1.00 25.44           C  
ATOM   1920  O   PRO A 167      -3.026  60.028  79.608  1.00 24.49           O  
ATOM   1921  CB  PRO A 167      -1.599  57.778  81.439  1.00 27.02           C  
ATOM   1922  CG  PRO A 167      -0.458  58.250  80.599  1.00 25.63           C  
ATOM   1923  CD  PRO A 167      -0.662  57.492  79.297  1.00 26.34           C  
ATOM   1924  N   ASP A 168      -4.464  59.399  81.208  1.00 25.47           N  
ATOM   1925  CA  ASP A 168      -5.127  60.697  81.170  1.00 25.73           C  
ATOM   1926  C   ASP A 168      -4.192  61.830  81.595  1.00 25.96           C  
ATOM   1927  O   ASP A 168      -4.448  62.995  81.292  1.00 26.31           O  
ATOM   1928  CB  ASP A 168      -6.389  60.701  82.035  1.00 28.44           C  
ATOM   1929  CG  ASP A 168      -7.497  59.830  81.458  1.00 28.58           C  
ATOM   1930  OD1 ASP A 168      -7.454  59.492  80.251  1.00 27.25           O  
ATOM   1931  OD2 ASP A 168      -8.424  59.495  82.213  1.00 28.85           O1-
ATOM   1932  N   SER A 169      -3.101  61.490  82.275  1.00 25.96           N  
ATOM   1933  CA  SER A 169      -2.140  62.502  82.707  1.00 25.67           C  
ATOM   1934  C   SER A 169      -1.348  63.063  81.522  1.00 25.80           C  
ATOM   1935  O   SER A 169      -0.763  64.143  81.619  1.00 26.43           O  
ATOM   1936  CB  SER A 169      -1.172  61.920  83.740  1.00 27.13           C  
ATOM   1937  OG  SER A 169      -0.524  60.778  83.225  1.00 30.66           O  
ATOM   1938  N   TYR A 170      -1.324  62.339  80.406  1.00 23.71           N  
ATOM   1939  CA  TYR A 170      -0.596  62.825  79.235  1.00 23.92           C  
ATOM   1940  C   TYR A 170      -1.311  64.029  78.634  1.00 22.15           C  
ATOM   1941  O   TYR A 170      -2.513  63.989  78.378  1.00 23.61           O  
ATOM   1942  CB  TYR A 170      -0.446  61.720  78.191  1.00 23.88           C  
ATOM   1943  CG  TYR A 170       0.461  62.114  77.044  1.00 23.62           C  
ATOM   1944  CD1 TYR A 170       0.010  62.950  76.023  1.00 21.75           C  
ATOM   1945  CD2 TYR A 170       1.790  61.683  77.006  1.00 23.47           C  
ATOM   1946  CE1 TYR A 170       0.863  63.352  74.994  1.00 22.67           C  
ATOM   1947  CE2 TYR A 170       2.650  62.083  75.984  1.00 22.22           C  
ATOM   1948  CZ  TYR A 170       2.182  62.916  74.985  1.00 22.45           C  
ATOM   1949  OH  TYR A 170       3.032  63.327  73.985  1.00 23.07           O  
ATOM   1950  N   LYS A 171      -0.555  65.097  78.408  1.00 22.30           N  
ATOM   1951  CA  LYS A 171      -1.089  66.344  77.875  1.00 24.75           C  
ATOM   1952  C   LYS A 171      -1.143  66.372  76.349  1.00 24.20           C  
ATOM   1953  O   LYS A 171      -0.117  66.265  75.691  1.00 24.55           O  
ATOM   1954  CB  LYS A 171      -0.238  67.508  78.400  1.00 26.30           C  
ATOM   1955  CG  LYS A 171      -0.000  67.433  79.914  1.00 29.04           C  
ATOM   1956  CD  LYS A 171       1.121  68.354  80.383  1.00 32.46           C  
ATOM   1957  CE  LYS A 171       0.663  69.792  80.490  1.00 33.67           C  
ATOM   1958  NZ  LYS A 171      -0.302  69.957  81.617  1.00 36.78           N1+
ATOM   1959  N   VAL A 172      -2.341  66.530  75.792  1.00 24.35           N  
ATOM   1960  CA  VAL A 172      -2.499  66.567  74.337  1.00 24.34           C  
ATOM   1961  C   VAL A 172      -2.140  67.939  73.763  1.00 24.66           C  
ATOM   1962  O   VAL A 172      -2.205  68.946  74.462  1.00 25.14           O  
ATOM   1963  CB  VAL A 172      -3.949  66.220  73.918  1.00 25.58           C  
ATOM   1964  CG1 VAL A 172      -4.329  64.851  74.452  1.00 25.56           C  
ATOM   1965  CG2 VAL A 172      -4.902  67.272  74.435  1.00 28.35           C  
ATOM   1966  N   HIS A 173      -1.759  67.976  72.489  1.00 23.24           N  
ATOM   1967  CA  HIS A 173      -1.393  69.235  71.847  1.00 22.40           C  
ATOM   1968  C   HIS A 173      -2.628  70.136  71.698  1.00 23.34           C  
ATOM   1969  O   HIS A 173      -3.729  69.655  71.420  1.00 22.97           O  
ATOM   1970  CB  HIS A 173      -0.760  68.954  70.478  1.00 21.41           C  
ATOM   1971  CG  HIS A 173      -0.126  70.152  69.848  1.00 21.07           C  
ATOM   1972  CD2 HIS A 173       1.166  70.559  69.809  1.00 21.94           C  
ATOM   1973  ND1 HIS A 173      -0.854  71.127  69.202  1.00 21.57           N  
ATOM   1974  CE1 HIS A 173      -0.037  72.085  68.795  1.00 22.41           C  
ATOM   1975  NE2 HIS A 173       1.195  71.764  69.152  1.00 22.98           N  
ATOM   1976  N   PRO A 174      -2.454  71.458  71.877  1.00 23.65           N  
ATOM   1977  CA  PRO A 174      -3.555  72.430  71.769  1.00 24.50           C  
ATOM   1978  C   PRO A 174      -4.276  72.499  70.428  1.00 24.94           C  
ATOM   1979  O   PRO A 174      -5.408  72.972  70.357  1.00 25.39           O  
ATOM   1980  CB  PRO A 174      -2.896  73.757  72.162  1.00 23.38           C  
ATOM   1981  CG  PRO A 174      -1.458  73.553  71.791  1.00 24.77           C  
ATOM   1982  CD  PRO A 174      -1.192  72.135  72.227  1.00 22.71           C  
ATOM   1983  N   SER A 175      -3.619  72.057  69.360  1.00 25.79           N  
ATOM   1984  CA  SER A 175      -4.256  72.039  68.052  1.00 24.34           C  
ATOM   1985  C   SER A 175      -4.950  70.684  67.944  1.00 24.71           C  
ATOM   1986  O   SER A 175      -4.290  69.642  67.958  1.00 21.66           O  
ATOM   1987  CB  SER A 175      -3.224  72.174  66.936  1.00 26.25           C  
ATOM   1988  OG  SER A 175      -3.799  71.840  65.683  1.00 22.87           O  
ATOM   1989  N   THR A 176      -6.274  70.686  67.843  1.00 22.42           N  
ATOM   1990  CA  THR A 176      -6.983  69.424  67.758  1.00 23.28           C  
ATOM   1991  C   THR A 176      -6.557  68.649  66.524  1.00 23.21           C  
ATOM   1992  O   THR A 176      -6.323  67.448  66.594  1.00 22.63           O  
ATOM   1993  CB  THR A 176      -8.525  69.613  67.745  1.00 22.91           C  
ATOM   1994  CG2 THR A 176      -9.001  70.205  69.078  1.00 24.01           C  
ATOM   1995  OG1 THR A 176      -8.901  70.473  66.668  1.00 22.82           O  
ATOM   1996  N   SER A 177      -6.437  69.339  65.398  1.00 22.59           N  
ATOM   1997  CA  SER A 177      -6.050  68.671  64.169  1.00 22.07           C  
ATOM   1998  C   SER A 177      -4.689  67.992  64.305  1.00 21.45           C  
ATOM   1999  O   SER A 177      -4.519  66.856  63.858  1.00 20.33           O  
ATOM   2000  CB  SER A 177      -6.022  69.662  63.007  1.00 22.92           C  
ATOM   2001  OG  SER A 177      -5.902  68.961  61.786  1.00 23.87           O  
ATOM   2002  N   GLN A 178      -3.723  68.671  64.917  1.00 18.88           N  
ATOM   2003  CA  GLN A 178      -2.401  68.071  65.089  1.00 19.84           C  
ATOM   2004  C   GLN A 178      -2.468  66.956  66.129  1.00 21.22           C  
ATOM   2005  O   GLN A 178      -1.739  65.965  66.043  1.00 22.11           O  
ATOM   2006  CB  GLN A 178      -1.368  69.127  65.511  1.00 20.02           C  
ATOM   2007  CG  GLN A 178      -1.083  70.195  64.455  1.00 23.38           C  
ATOM   2008  CD  GLN A 178      -0.495  69.620  63.173  1.00 24.81           C  
ATOM   2009  NE2 GLN A 178      -0.965  70.111  62.029  1.00 24.08           N  
ATOM   2010  OE1 GLN A 178       0.378  68.755  63.213  1.00 21.47           O  
ATOM   2011  N   ALA A 179      -3.344  67.119  67.113  1.00 20.69           N  
ATOM   2012  CA  ALA A 179      -3.507  66.109  68.156  1.00 22.16           C  
ATOM   2013  C   ALA A 179      -4.001  64.800  67.521  1.00 21.73           C  
ATOM   2014  O   ALA A 179      -3.487  63.725  67.820  1.00 19.23           O  
ATOM   2015  CB  ALA A 179      -4.502  66.599  69.211  1.00 22.75           C  
ATOM   2016  N   TYR A 180      -4.999  64.895  66.641  1.00 20.03           N  
ATOM   2017  CA  TYR A 180      -5.528  63.710  65.959  1.00 20.87           C  
ATOM   2018  C   TYR A 180      -4.439  63.082  65.081  1.00 20.68           C  
ATOM   2019  O   TYR A 180      -4.287  61.861  65.034  1.00 19.18           O  
ATOM   2020  CB  TYR A 180      -6.724  64.074  65.068  1.00 20.57           C  
ATOM   2021  CG  TYR A 180      -8.019  64.390  65.795  1.00 23.68           C  
ATOM   2022  CD1 TYR A 180      -8.549  63.502  66.734  1.00 23.92           C  
ATOM   2023  CD2 TYR A 180      -8.749  65.543  65.493  1.00 22.91           C  
ATOM   2024  CE1 TYR A 180      -9.783  63.754  67.350  1.00 24.48           C  
ATOM   2025  CE2 TYR A 180      -9.982  65.807  66.107  1.00 24.82           C  
ATOM   2026  CZ  TYR A 180     -10.492  64.903  67.033  1.00 25.06           C  
ATOM   2027  OH  TYR A 180     -11.709  65.136  67.636  1.00 24.56           O  
ATOM   2028  N   LYS A 181      -3.693  63.930  64.377  1.00 20.28           N  
ATOM   2029  CA  LYS A 181      -2.621  63.457  63.506  1.00 23.26           C  
ATOM   2030  C   LYS A 181      -1.578  62.725  64.343  1.00 22.70           C  
ATOM   2031  O   LYS A 181      -1.131  61.634  63.992  1.00 22.52           O  
ATOM   2032  CB  LYS A 181      -1.962  64.635  62.778  1.00 22.60           C  
ATOM   2033  CG  LYS A 181      -0.692  64.268  62.018  1.00 23.47           C  
ATOM   2034  CD  LYS A 181      -0.113  65.485  61.301  1.00 23.11           C  
ATOM   2035  CE  LYS A 181       1.139  65.111  60.524  1.00 25.16           C  
ATOM   2036  NZ  LYS A 181       1.606  66.196  59.628  1.00 22.73           N1+
ATOM   2037  N   GLN A 182      -1.211  63.334  65.463  1.00 22.08           N  
ATOM   2038  CA  GLN A 182      -0.224  62.760  66.360  1.00 22.73           C  
ATOM   2039  C   GLN A 182      -0.659  61.394  66.888  1.00 22.84           C  
ATOM   2040  O   GLN A 182       0.076  60.416  66.758  1.00 20.64           O  
ATOM   2041  CB  GLN A 182       0.063  63.746  67.496  1.00 22.35           C  
ATOM   2042  CG  GLN A 182       0.775  64.999  66.975  1.00 20.92           C  
ATOM   2043  CD  GLN A 182       0.843  66.121  67.981  1.00 21.98           C  
ATOM   2044  NE2 GLN A 182       1.544  67.195  67.619  1.00 23.16           N  
ATOM   2045  OE1 GLN A 182       0.272  66.035  69.072  1.00 23.63           O  
ATOM   2046  N   PHE A 183      -1.851  61.313  67.467  1.00 22.60           N  
ATOM   2047  CA  PHE A 183      -2.319  60.024  67.952  1.00 22.84           C  
ATOM   2048  C   PHE A 183      -2.495  59.081  66.765  1.00 23.23           C  
ATOM   2049  O   PHE A 183      -2.325  57.870  66.896  1.00 21.52           O  
ATOM   2050  CB  PHE A 183      -3.625  60.186  68.732  1.00 21.45           C  
ATOM   2051  CG  PHE A 183      -3.427  60.775  70.104  1.00 21.17           C  
ATOM   2052  CD1 PHE A 183      -2.731  60.063  71.079  1.00 21.37           C  
ATOM   2053  CD2 PHE A 183      -3.870  62.054  70.402  1.00 21.85           C  
ATOM   2054  CE1 PHE A 183      -2.476  60.623  72.334  1.00 21.29           C  
ATOM   2055  CE2 PHE A 183      -3.620  62.630  71.656  1.00 23.38           C  
ATOM   2056  CZ  PHE A 183      -2.918  61.907  72.623  1.00 22.50           C  
ATOM   2057  N   GLY A 184      -2.797  59.660  65.606  1.00 22.88           N  
ATOM   2058  CA  GLY A 184      -2.991  58.875  64.393  1.00 25.18           C  
ATOM   2059  C   GLY A 184      -1.809  58.005  63.985  1.00 25.32           C  
ATOM   2060  O   GLY A 184      -1.978  56.836  63.670  1.00 25.79           O  
ATOM   2061  N   ASN A 185      -0.600  58.544  63.959  1.00 26.15           N  
ATOM   2062  CA  ASN A 185       0.500  57.677  63.561  1.00 27.45           C  
ATOM   2063  C   ASN A 185       1.295  57.172  64.764  1.00 25.21           C  
ATOM   2064  O   ASN A 185       2.412  56.703  64.615  1.00 26.97           O  
ATOM   2065  CB  ASN A 185       1.412  58.367  62.525  1.00 31.47           C  
ATOM   2066  CG  ASN A 185       1.872  59.709  62.971  1.00 30.61           C  
ATOM   2067  ND2 ASN A 185       2.269  60.558  62.031  1.00 29.31           N  
ATOM   2068  OD1 ASN A 185       1.883  59.983  64.162  1.00 34.68           O  
ATOM   2069  N   SER A 186       0.695  57.230  65.952  1.00 21.87           N  
ATOM   2070  CA  SER A 186       1.376  56.774  67.161  1.00 21.39           C  
ATOM   2071  C   SER A 186       1.237  55.274  67.418  1.00 21.44           C  
ATOM   2072  O   SER A 186       0.791  54.520  66.556  1.00 21.41           O  
ATOM   2073  CB  SER A 186       0.878  57.560  68.383  1.00 22.16           C  
ATOM   2074  OG  SER A 186       1.738  57.361  69.500  1.00 25.30           O  
ATOM   2075  N   VAL A 187       1.611  54.852  68.621  1.00 23.18           N  
ATOM   2076  CA  VAL A 187       1.572  53.445  69.002  1.00 24.74           C  
ATOM   2077  C   VAL A 187       0.707  53.179  70.238  1.00 26.13           C  
ATOM   2078  O   VAL A 187       0.511  54.065  71.066  1.00 26.87           O  
ATOM   2079  CB  VAL A 187       2.995  52.948  69.285  1.00 25.29           C  
ATOM   2080  CG1 VAL A 187       3.628  53.796  70.385  1.00 25.70           C  
ATOM   2081  CG2 VAL A 187       2.970  51.499  69.682  1.00 30.75           C  
ATOM   2082  N   VAL A 188       0.195  51.956  70.356  1.00 24.49           N  
ATOM   2083  CA  VAL A 188      -0.626  51.587  71.503  1.00 25.07           C  
ATOM   2084  C   VAL A 188       0.335  51.197  72.622  1.00 24.60           C  
ATOM   2085  O   VAL A 188       0.963  50.135  72.581  1.00 23.44           O  
ATOM   2086  CB  VAL A 188      -1.578  50.407  71.162  1.00 24.87           C  
ATOM   2087  CG1 VAL A 188      -2.331  49.945  72.409  1.00 22.03           C  
ATOM   2088  CG2 VAL A 188      -2.568  50.848  70.094  1.00 24.99           C  
ATOM   2089  N   ILE A 189       0.439  52.073  73.615  1.00 25.18           N  
ATOM   2090  CA  ILE A 189       1.347  51.884  74.746  1.00 25.66           C  
ATOM   2091  C   ILE A 189       1.335  50.494  75.391  1.00 25.26           C  
ATOM   2092  O   ILE A 189       2.392  49.923  75.655  1.00 26.39           O  
ATOM   2093  CB  ILE A 189       1.064  52.924  75.854  1.00 26.91           C  
ATOM   2094  CG1 ILE A 189       1.004  54.339  75.259  1.00 27.05           C  
ATOM   2095  CG2 ILE A 189       2.140  52.838  76.929  1.00 26.86           C  
ATOM   2096  CD1 ILE A 189       2.313  54.852  74.718  1.00 28.30           C  
ATOM   2097  N   ASN A 190       0.147  49.959  75.655  1.00 25.38           N  
ATOM   2098  CA  ASN A 190       0.015  48.652  76.304  1.00 24.26           C  
ATOM   2099  C   ASN A 190       0.765  47.543  75.568  1.00 24.15           C  
ATOM   2100  O   ASN A 190       1.450  46.724  76.189  1.00 25.00           O  
ATOM   2101  CB  ASN A 190      -1.465  48.268  76.427  1.00 24.34           C  
ATOM   2102  CG  ASN A 190      -2.262  49.262  77.250  1.00 25.53           C  
ATOM   2103  ND2 ASN A 190      -3.003  48.761  78.233  1.00 24.47           N  
ATOM   2104  OD1 ASN A 190      -2.218  50.465  77.002  1.00 23.82           O  
ATOM   2105  N   VAL A 191       0.622  47.514  74.245  1.00 22.67           N  
ATOM   2106  CA  VAL A 191       1.282  46.511  73.428  1.00 22.21           C  
ATOM   2107  C   VAL A 191       2.786  46.648  73.623  1.00 23.14           C  
ATOM   2108  O   VAL A 191       3.485  45.659  73.853  1.00 22.43           O  
ATOM   2109  CB  VAL A 191       0.935  46.696  71.942  1.00 22.86           C  
ATOM   2110  CG1 VAL A 191       1.743  45.733  71.084  1.00 22.05           C  
ATOM   2111  CG2 VAL A 191      -0.548  46.466  71.739  1.00 23.82           C  
ATOM   2112  N   LEU A 192       3.269  47.883  73.540  1.00 22.63           N  
ATOM   2113  CA  LEU A 192       4.683  48.168  73.720  1.00 25.09           C  
ATOM   2114  C   LEU A 192       5.155  47.719  75.086  1.00 25.62           C  
ATOM   2115  O   LEU A 192       6.246  47.177  75.218  1.00 27.02           O  
ATOM   2116  CB  LEU A 192       4.952  49.667  73.551  1.00 26.32           C  
ATOM   2117  CG  LEU A 192       5.512  50.065  72.188  1.00 28.90           C  
ATOM   2118  CD1 LEU A 192       4.769  49.328  71.105  1.00 30.83           C  
ATOM   2119  CD2 LEU A 192       5.422  51.563  72.006  1.00 28.07           C  
ATOM   2120  N   GLN A 193       4.329  47.943  76.102  1.00 24.30           N  
ATOM   2121  CA  GLN A 193       4.689  47.549  77.454  1.00 25.67           C  
ATOM   2122  C   GLN A 193       4.967  46.052  77.575  1.00 25.91           C  
ATOM   2123  O   GLN A 193       6.023  45.653  78.069  1.00 25.46           O  
ATOM   2124  CB  GLN A 193       3.592  47.957  78.438  1.00 24.29           C  
ATOM   2125  CG  GLN A 193       3.617  49.429  78.791  1.00 24.52           C  
ATOM   2126  CD  GLN A 193       2.587  49.792  79.846  1.00 26.85           C  
ATOM   2127  NE2 GLN A 193       3.054  50.122  81.044  1.00 24.85           N  
ATOM   2128  OE1 GLN A 193       1.381  49.771  79.584  1.00 30.01           O  
ATOM   2129  N   TYR A 194       4.028  45.231  77.109  1.00 25.73           N  
ATOM   2130  CA  TYR A 194       4.184  43.779  77.179  1.00 26.58           C  
ATOM   2131  C   TYR A 194       5.439  43.320  76.443  1.00 26.75           C  
ATOM   2132  O   TYR A 194       6.173  42.459  76.928  1.00 26.47           O  
ATOM   2133  CB  TYR A 194       2.946  43.077  76.609  1.00 26.15           C  
ATOM   2134  CG  TYR A 194       1.681  43.352  77.392  1.00 26.65           C  
ATOM   2135  CD1 TYR A 194       1.611  43.083  78.760  1.00 27.40           C  
ATOM   2136  CD2 TYR A 194       0.563  43.912  76.774  1.00 28.02           C  
ATOM   2137  CE1 TYR A 194       0.460  43.376  79.497  1.00 27.81           C  
ATOM   2138  CE2 TYR A 194      -0.594  44.206  77.501  1.00 27.07           C  
ATOM   2139  CZ  TYR A 194      -0.638  43.941  78.859  1.00 27.14           C  
ATOM   2140  OH  TYR A 194      -1.765  44.265  79.582  1.00 27.14           O  
ATOM   2141  N   ILE A 195       5.691  43.900  75.273  1.00 26.58           N  
ATOM   2142  CA  ILE A 195       6.883  43.545  74.510  1.00 26.63           C  
ATOM   2143  C   ILE A 195       8.136  44.016  75.251  1.00 27.08           C  
ATOM   2144  O   ILE A 195       9.094  43.253  75.409  1.00 25.40           O  
ATOM   2145  CB  ILE A 195       6.852  44.170  73.095  1.00 26.77           C  
ATOM   2146  CG1 ILE A 195       5.700  43.552  72.296  1.00 26.57           C  
ATOM   2147  CG2 ILE A 195       8.200  43.959  72.387  1.00 26.66           C  
ATOM   2148  CD1 ILE A 195       5.478  44.158  70.936  1.00 28.46           C  
ATOM   2149  N   ALA A 196       8.127  45.267  75.706  1.00 25.86           N  
ATOM   2150  CA  ALA A 196       9.270  45.807  76.433  1.00 26.23           C  
ATOM   2151  C   ALA A 196       9.583  44.918  77.641  1.00 26.58           C  
ATOM   2152  O   ALA A 196      10.742  44.608  77.916  1.00 26.29           O  
ATOM   2153  CB  ALA A 196       8.976  47.226  76.893  1.00 25.81           C  
ATOM   2154  N   TYR A 197       8.538  44.508  78.349  1.00 25.69           N  
ATOM   2155  CA  TYR A 197       8.682  43.655  79.517  1.00 27.49           C  
ATOM   2156  C   TYR A 197       9.388  42.365  79.135  1.00 27.89           C  
ATOM   2157  O   TYR A 197      10.282  41.897  79.845  1.00 25.95           O  
ATOM   2158  CB  TYR A 197       7.314  43.306  80.094  1.00 29.23           C  
ATOM   2159  CG  TYR A 197       7.391  42.599  81.426  1.00 32.24           C  
ATOM   2160  CD1 TYR A 197       7.458  43.323  82.615  1.00 33.49           C  
ATOM   2161  CD2 TYR A 197       7.426  41.202  81.498  1.00 34.00           C  
ATOM   2162  CE1 TYR A 197       7.557  42.676  83.846  1.00 34.46           C  
ATOM   2163  CE2 TYR A 197       7.530  40.548  82.727  1.00 35.00           C  
ATOM   2164  CZ  TYR A 197       7.594  41.294  83.891  1.00 35.42           C  
ATOM   2165  OH  TYR A 197       7.701  40.657  85.110  1.00 38.86           O  
ATOM   2166  N   ASN A 198       8.962  41.787  78.015  1.00 26.98           N  
ATOM   2167  CA  ASN A 198       9.538  40.544  77.523  1.00 28.70           C  
ATOM   2168  C   ASN A 198      10.967  40.718  77.002  1.00 28.55           C  
ATOM   2169  O   ASN A 198      11.760  39.772  77.021  1.00 27.04           O  
ATOM   2170  CB  ASN A 198       8.629  39.948  76.447  1.00 27.49           C  
ATOM   2171  CG  ASN A 198       7.410  39.246  77.040  1.00 26.64           C  
ATOM   2172  ND2 ASN A 198       6.754  38.415  76.234  1.00 24.43           N  
ATOM   2173  OD1 ASN A 198       7.062  39.455  78.206  1.00 25.16           O  
ATOM   2174  N   ILE A 199      11.294  41.925  76.538  1.00 28.91           N  
ATOM   2175  CA  ILE A 199      12.643  42.197  76.054  1.00 28.49           C  
ATOM   2176  C   ILE A 199      13.586  42.152  77.258  1.00 28.64           C  
ATOM   2177  O   ILE A 199      14.629  41.497  77.220  1.00 27.56           O  
ATOM   2178  CB  ILE A 199      12.738  43.586  75.367  1.00 27.92           C  
ATOM   2179  CG1 ILE A 199      12.096  43.518  73.975  1.00 27.40           C  
ATOM   2180  CG2 ILE A 199      14.194  44.016  75.249  1.00 29.47           C  
ATOM   2181  CD1 ILE A 199      12.069  44.855  73.238  1.00 28.04           C  
ATOM   2182  N   GLY A 200      13.201  42.837  78.331  1.00 27.49           N  
ATOM   2183  CA  GLY A 200      14.021  42.850  79.534  1.00 28.56           C  
ATOM   2184  C   GLY A 200      14.094  41.488  80.206  1.00 28.81           C  
ATOM   2185  O   GLY A 200      15.116  41.138  80.815  1.00 28.60           O  
ATOM   2186  N   SER A 201      13.009  40.723  80.124  1.00 28.19           N  
ATOM   2187  CA  SER A 201      12.982  39.383  80.708  1.00 30.90           C  
ATOM   2188  C   SER A 201      14.112  38.567  80.085  1.00 31.60           C  
ATOM   2189  O   SER A 201      14.883  37.906  80.789  1.00 32.73           O  
ATOM   2190  CB  SER A 201      11.649  38.686  80.419  1.00 30.36           C  
ATOM   2191  OG  SER A 201      10.576  39.287  81.124  1.00 31.94           O  
ATOM   2192  N   SER A 202      14.205  38.612  78.760  1.00 30.93           N  
ATOM   2193  CA  SER A 202      15.243  37.872  78.050  1.00 30.91           C  
ATOM   2194  C   SER A 202      16.630  38.430  78.358  1.00 31.54           C  
ATOM   2195  O   SER A 202      17.577  37.668  78.576  1.00 32.90           O  
ATOM   2196  CB  SER A 202      14.977  37.900  76.537  1.00 31.32           C  
ATOM   2197  OG  SER A 202      13.810  37.151  76.218  1.00 30.27           O  
ATOM   2198  N   LEU A 203      16.760  39.749  78.390  1.00 30.61           N  
ATOM   2199  CA  LEU A 203      18.050  40.351  78.692  1.00 31.18           C  
ATOM   2200  C   LEU A 203      18.526  39.969  80.092  1.00 31.23           C  
ATOM   2201  O   LEU A 203      19.726  39.790  80.325  1.00 31.14           O  
ATOM   2202  CB  LEU A 203      17.973  41.877  78.584  1.00 31.35           C  
ATOM   2203  CG  LEU A 203      17.794  42.475  77.185  1.00 32.71           C  
ATOM   2204  CD1 LEU A 203      17.656  43.995  77.279  1.00 32.75           C  
ATOM   2205  CD2 LEU A 203      18.985  42.101  76.326  1.00 32.94           C  
ATOM   2206  N   ASN A 204      17.587  39.835  81.021  1.00 30.24           N  
ATOM   2207  CA  ASN A 204      17.941  39.516  82.398  1.00 31.40           C  
ATOM   2208  C   ASN A 204      18.190  38.038  82.727  1.00 31.81           C  
ATOM   2209  O   ASN A 204      18.669  37.727  83.820  1.00 32.00           O  
ATOM   2210  CB  ASN A 204      16.883  40.080  83.354  1.00 31.62           C  
ATOM   2211  CG  ASN A 204      16.829  41.599  83.338  1.00 33.28           C  
ATOM   2212  ND2 ASN A 204      15.633  42.152  83.533  1.00 33.55           N  
ATOM   2213  OD1 ASN A 204      17.848  42.268  83.170  1.00 32.54           O  
ATOM   2214  N   PHE A 205      17.877  37.131  81.803  1.00 32.05           N  
ATOM   2215  CA  PHE A 205      18.088  35.704  82.064  1.00 32.12           C  
ATOM   2216  C   PHE A 205      19.498  35.326  81.654  1.00 32.59           C  
ATOM   2217  O   PHE A 205      19.746  34.996  80.491  1.00 30.45           O  
ATOM   2218  CB  PHE A 205      17.084  34.855  81.285  1.00 32.13           C  
ATOM   2219  CG  PHE A 205      17.209  33.375  81.542  1.00 32.68           C  
ATOM   2220  CD1 PHE A 205      16.931  32.845  82.800  1.00 33.71           C  
ATOM   2221  CD2 PHE A 205      17.622  32.514  80.528  1.00 32.47           C  
ATOM   2222  CE1 PHE A 205      17.065  31.478  83.041  1.00 32.84           C  
ATOM   2223  CE2 PHE A 205      17.761  31.145  80.763  1.00 33.07           C  
ATOM   2224  CZ  PHE A 205      17.483  30.628  82.013  1.00 32.84           C  
ATOM   2225  N   LYS A 206      20.416  35.373  82.617  1.00 32.88           N  
ATOM   2226  CA  LYS A 206      21.815  35.061  82.359  1.00 33.73           C  
ATOM   2227  C   LYS A 206      22.341  34.093  83.411  1.00 33.32           C  
ATOM   2228  O   LYS A 206      23.127  34.480  84.266  1.00 33.92           O  
ATOM   2229  CB  LYS A 206      22.649  36.343  82.412  1.00 35.50           C  
ATOM   2230  CG  LYS A 206      22.220  37.441  81.453  1.00 40.01           C  
ATOM   2231  CD  LYS A 206      23.030  38.710  81.723  1.00 43.68           C  
ATOM   2232  CE  LYS A 206      22.776  39.797  80.690  1.00 46.37           C  
ATOM   2233  NZ  LYS A 206      23.678  40.974  80.909  1.00 47.87           N1+
ATOM   2234  N   PRO A 207      21.918  32.823  83.364  1.00 32.57           N  
ATOM   2235  CA  PRO A 207      22.409  31.880  84.370  1.00 32.82           C  
ATOM   2236  C   PRO A 207      23.877  31.500  84.233  1.00 32.96           C  
ATOM   2237  O   PRO A 207      24.504  31.692  83.188  1.00 33.28           O  
ATOM   2238  CB  PRO A 207      21.491  30.676  84.191  1.00 32.32           C  
ATOM   2239  CG  PRO A 207      21.227  30.686  82.704  1.00 32.43           C  
ATOM   2240  CD  PRO A 207      21.001  32.160  82.417  1.00 33.24           C  
ATOM   2241  N   TYR A 208      24.419  30.966  85.315  1.00 32.43           N  
ATOM   2242  CA  TYR A 208      25.795  30.511  85.347  1.00 31.93           C  
ATOM   2243  C   TYR A 208      25.826  29.135  84.698  1.00 32.34           C  
ATOM   2244  O   TYR A 208      26.907  28.724  84.227  1.00 32.30           O  
ATOM   2245  CB  TYR A 208      26.275  30.425  86.796  1.00 29.46           C  
ATOM   2246  CG  TYR A 208      26.739  31.748  87.373  1.00 30.70           C  
ATOM   2247  CD1 TYR A 208      28.030  32.222  87.134  1.00 30.25           C  
ATOM   2248  CD2 TYR A 208      25.903  32.509  88.183  1.00 30.42           C  
ATOM   2249  CE1 TYR A 208      28.475  33.418  87.691  1.00 30.05           C  
ATOM   2250  CE2 TYR A 208      26.339  33.711  88.746  1.00 31.51           C  
ATOM   2251  CZ  TYR A 208      27.628  34.154  88.494  1.00 30.30           C  
ATOM   2252  OH  TYR A 208      28.070  35.336  89.048  1.00 32.11           O  
ATOM   2253  OXT TYR A 208      24.763  28.472  84.687  1.00 32.04           O1-
TER    2254      TYR A 208 
ATOM   2255  N   MET B   1      -2.532  52.520  79.381  1.00 31.15           N  
ATOM   2256  CA  MET B   1      -1.296  51.767  79.717  1.00 32.32           C  
ATOM   2257  C   MET B   1      -1.446  51.037  81.054  1.00 33.57           C  
ATOM   2258  O   MET B   1      -2.349  51.335  81.843  1.00 34.73           O  
ATOM   2259  CB  MET B   1      -0.071  52.702  79.709  1.00 32.07           C  
ATOM   2260  CG  MET B   1       0.023  53.728  80.816  1.00 32.86           C  
ATOM   2261  SD  MET B   1       1.442  54.864  80.575  1.00 34.59           S  
ATOM   2262  CE  MET B   1       2.838  53.790  81.046  1.00 32.02           C  
ATOM   2263  N   ILE B   2      -0.559  50.086  81.305  1.00 32.21           N  
ATOM   2264  CA  ILE B   2      -0.628  49.256  82.501  1.00 33.22           C  
ATOM   2265  C   ILE B   2       0.450  49.539  83.564  1.00 33.65           C  
ATOM   2266  O   ILE B   2       1.486  50.128  83.270  1.00 31.41           O  
ATOM   2267  CB  ILE B   2      -0.578  47.762  82.038  1.00 34.25           C  
ATOM   2268  CG1 ILE B   2      -1.794  47.014  82.566  1.00 36.05           C  
ATOM   2269  CG2 ILE B   2       0.738  47.114  82.404  1.00 33.47           C  
ATOM   2270  CD1 ILE B   2      -3.056  47.302  81.786  1.00 37.81           C  
ATOM   2271  N   GLU B   3       0.191  49.138  84.807  1.00 36.14           N  
ATOM   2272  CA  GLU B   3       1.167  49.331  85.885  1.00 37.12           C  
ATOM   2273  C   GLU B   3       2.154  48.174  85.832  1.00 36.46           C  
ATOM   2274  O   GLU B   3       1.746  47.020  85.748  1.00 36.80           O  
ATOM   2275  CB  GLU B   3       0.492  49.329  87.265  1.00 40.31           C  
ATOM   2276  CG  GLU B   3       1.499  49.266  88.412  1.00 44.53           C  
ATOM   2277  CD  GLU B   3       0.851  49.216  89.793  1.00 47.65           C  
ATOM   2278  OE1 GLU B   3       0.131  48.231  90.081  1.00 47.34           O  
ATOM   2279  OE2 GLU B   3       1.069  50.163  90.587  1.00 48.75           O1-
ATOM   2280  N   ILE B   4       3.445  48.472  85.877  1.00 34.76           N  
ATOM   2281  CA  ILE B   4       4.441  47.415  85.838  1.00 36.28           C  
ATOM   2282  C   ILE B   4       5.203  47.353  87.144  1.00 36.01           C  
ATOM   2283  O   ILE B   4       6.053  48.188  87.414  1.00 36.02           O  
ATOM   2284  CB  ILE B   4       5.435  47.632  84.699  1.00 37.53           C  
ATOM   2285  CG1 ILE B   4       4.695  47.570  83.363  1.00 36.30           C  
ATOM   2286  CG2 ILE B   4       6.530  46.566  84.763  1.00 36.24           C  
ATOM   2287  CD1 ILE B   4       5.511  48.068  82.201  1.00 40.53           C  
ATOM   2288  N   LYS B   5       4.887  46.357  87.958  1.00 37.50           N  
ATOM   2289  CA  LYS B   5       5.545  46.192  89.253  1.00 39.88           C  
ATOM   2290  C   LYS B   5       7.004  45.755  89.152  1.00 39.26           C  
ATOM   2291  O   LYS B   5       7.872  46.339  89.800  1.00 39.85           O  
ATOM   2292  CB  LYS B   5       4.753  45.198  90.095  1.00 41.69           C  
ATOM   2293  CG  LYS B   5       3.420  45.761  90.547  1.00 45.59           C  
ATOM   2294  CD  LYS B   5       3.642  46.935  91.498  1.00 47.06           C  
ATOM   2295  CE  LYS B   5       2.325  47.443  92.056  1.00 48.75           C  
ATOM   2296  NZ  LYS B   5       2.526  48.364  93.215  1.00 48.42           N1+
ATOM   2297  N   ASP B   6       7.270  44.740  88.333  1.00 40.00           N  
ATOM   2298  CA  ASP B   6       8.631  44.227  88.138  1.00 41.26           C  
ATOM   2299  C   ASP B   6       9.352  44.931  86.990  1.00 39.56           C  
ATOM   2300  O   ASP B   6       9.199  44.547  85.833  1.00 39.43           O  
ATOM   2301  CB  ASP B   6       8.599  42.724  87.846  1.00 44.94           C  
ATOM   2302  CG  ASP B   6       8.518  41.885  89.104  1.00 49.05           C  
ATOM   2303  OD1 ASP B   6       7.430  41.822  89.729  1.00 51.31           O  
ATOM   2304  OD2 ASP B   6       9.560  41.287  89.472  1.00 51.92           O1-
ATOM   2305  N   LYS B   7      10.160  45.937  87.314  1.00 38.22           N  
ATOM   2306  CA  LYS B   7      10.880  46.696  86.299  1.00 38.25           C  
ATOM   2307  C   LYS B   7      11.962  45.848  85.643  1.00 38.69           C  
ATOM   2308  O   LYS B   7      12.984  45.551  86.253  1.00 41.04           O  
ATOM   2309  CB  LYS B   7      11.497  47.947  86.929  1.00 37.09           C  
ATOM   2310  CG  LYS B   7      10.506  48.774  87.735  1.00 37.54           C  
ATOM   2311  CD  LYS B   7       9.222  49.016  86.964  1.00 37.34           C  
ATOM   2312  CE  LYS B   7       8.233  49.836  87.782  1.00 38.30           C  
ATOM   2313  NZ  LYS B   7       8.774  51.187  88.099  1.00 39.34           N1+
ATOM   2314  N   GLN B   8      11.744  45.458  84.393  1.00 37.47           N  
ATOM   2315  CA  GLN B   8      12.714  44.624  83.696  1.00 37.02           C  
ATOM   2316  C   GLN B   8      13.817  45.389  82.990  1.00 35.75           C  
ATOM   2317  O   GLN B   8      14.816  44.797  82.599  1.00 36.02           O  
ATOM   2318  CB  GLN B   8      12.012  43.745  82.661  1.00 38.53           C  
ATOM   2319  CG  GLN B   8      10.973  42.806  83.228  1.00 38.85           C  
ATOM   2320  CD  GLN B   8      11.542  41.876  84.270  1.00 38.85           C  
ATOM   2321  NE2 GLN B   8      10.794  41.669  85.337  1.00 38.80           N  
ATOM   2322  OE1 GLN B   8      12.642  41.334  84.112  1.00 40.16           O  
ATOM   2323  N   LEU B   9      13.644  46.694  82.819  1.00 34.31           N  
ATOM   2324  CA  LEU B   9      14.650  47.476  82.110  1.00 33.54           C  
ATOM   2325  C   LEU B   9      15.425  48.472  82.976  1.00 32.36           C  
ATOM   2326  O   LEU B   9      16.097  49.368  82.458  1.00 31.41           O  
ATOM   2327  CB  LEU B   9      13.988  48.200  80.932  1.00 32.61           C  
ATOM   2328  CG  LEU B   9      13.230  47.300  79.949  1.00 34.14           C  
ATOM   2329  CD1 LEU B   9      12.552  48.167  78.880  1.00 30.58           C  
ATOM   2330  CD2 LEU B   9      14.186  46.294  79.315  1.00 30.61           C  
ATOM   2331  N   THR B  10      15.339  48.319  84.292  1.00 32.94           N  
ATOM   2332  CA  THR B  10      16.069  49.202  85.197  1.00 34.59           C  
ATOM   2333  C   THR B  10      17.548  49.186  84.817  1.00 33.36           C  
ATOM   2334  O   THR B  10      18.097  48.133  84.506  1.00 33.37           O  
ATOM   2335  CB  THR B  10      15.952  48.730  86.659  1.00 35.16           C  
ATOM   2336  CG2 THR B  10      16.838  49.573  87.564  1.00 35.39           C  
ATOM   2337  OG1 THR B  10      14.587  48.835  87.086  1.00 39.19           O  
ATOM   2338  N   GLY B  11      18.185  50.350  84.832  1.00 33.94           N  
ATOM   2339  CA  GLY B  11      19.599  50.419  84.503  1.00 34.81           C  
ATOM   2340  C   GLY B  11      19.933  50.494  83.024  1.00 36.23           C  
ATOM   2341  O   GLY B  11      21.095  50.705  82.664  1.00 36.86           O  
ATOM   2342  N   LEU B  12      18.937  50.313  82.155  1.00 35.10           N  
ATOM   2343  CA  LEU B  12      19.182  50.387  80.718  1.00 33.93           C  
ATOM   2344  C   LEU B  12      18.785  51.746  80.158  1.00 33.92           C  
ATOM   2345  O   LEU B  12      17.827  52.367  80.630  1.00 33.47           O  
ATOM   2346  CB  LEU B  12      18.428  49.277  79.989  1.00 35.07           C  
ATOM   2347  CG  LEU B  12      18.865  47.872  80.414  1.00 36.02           C  
ATOM   2348  CD1 LEU B  12      18.166  46.826  79.567  1.00 36.58           C  
ATOM   2349  CD2 LEU B  12      20.377  47.748  80.275  1.00 34.90           C  
ATOM   2350  N   ARG B  13      19.535  52.204  79.158  1.00 33.07           N  
ATOM   2351  CA  ARG B  13      19.287  53.491  78.516  1.00 33.06           C  
ATOM   2352  C   ARG B  13      18.749  53.237  77.110  1.00 31.41           C  
ATOM   2353  O   ARG B  13      19.173  52.295  76.449  1.00 30.63           O  
ATOM   2354  CB  ARG B  13      20.595  54.288  78.420  1.00 35.75           C  
ATOM   2355  CG  ARG B  13      21.376  54.376  79.727  1.00 37.64           C  
ATOM   2356  CD  ARG B  13      22.854  54.698  79.487  1.00 40.33           C  
ATOM   2357  NE  ARG B  13      23.011  55.933  78.728  1.00 44.60           N  
ATOM   2358  CZ  ARG B  13      24.109  56.680  78.720  1.00 45.70           C  
ATOM   2359  NH1 ARG B  13      25.165  56.321  79.443  1.00 48.38           N1+
ATOM   2360  NH2 ARG B  13      24.151  57.789  77.986  1.00 45.37           N  
ATOM   2361  N   PHE B  14      17.817  54.066  76.653  1.00 29.00           N  
ATOM   2362  CA  PHE B  14      17.282  53.884  75.312  1.00 27.63           C  
ATOM   2363  C   PHE B  14      17.182  55.194  74.550  1.00 26.84           C  
ATOM   2364  O   PHE B  14      17.230  56.274  75.143  1.00 25.96           O  
ATOM   2365  CB  PHE B  14      15.902  53.213  75.354  1.00 27.25           C  
ATOM   2366  CG  PHE B  14      14.809  54.087  75.902  1.00 26.81           C  
ATOM   2367  CD1 PHE B  14      14.605  54.192  77.273  1.00 25.89           C  
ATOM   2368  CD2 PHE B  14      13.967  54.787  75.043  1.00 27.10           C  
ATOM   2369  CE1 PHE B  14      13.580  54.974  77.784  1.00 27.84           C  
ATOM   2370  CE2 PHE B  14      12.935  55.574  75.540  1.00 27.29           C  
ATOM   2371  CZ  PHE B  14      12.741  55.668  76.917  1.00 27.34           C  
ATOM   2372  N   ILE B  15      17.058  55.074  73.228  1.00 26.76           N  
ATOM   2373  CA  ILE B  15      16.921  56.217  72.329  1.00 28.32           C  
ATOM   2374  C   ILE B  15      15.521  56.193  71.731  1.00 26.95           C  
ATOM   2375  O   ILE B  15      15.047  55.151  71.290  1.00 27.85           O  
ATOM   2376  CB  ILE B  15      17.937  56.151  71.179  1.00 30.01           C  
ATOM   2377  CG1 ILE B  15      19.345  56.184  71.750  1.00 32.56           C  
ATOM   2378  CG2 ILE B  15      17.745  57.318  70.247  1.00 35.15           C  
ATOM   2379  CD1 ILE B  15      19.593  57.323  72.682  1.00 32.89           C  
ATOM   2380  N   ASP B  16      14.874  57.351  71.711  1.00 27.83           N  
ATOM   2381  CA  ASP B  16      13.513  57.485  71.198  1.00 27.38           C  
ATOM   2382  C   ASP B  16      13.570  58.149  69.817  1.00 26.94           C  
ATOM   2383  O   ASP B  16      13.517  59.377  69.723  1.00 28.07           O  
ATOM   2384  CB  ASP B  16      12.709  58.343  72.197  1.00 29.09           C  
ATOM   2385  CG  ASP B  16      11.204  58.313  71.949  1.00 30.82           C  
ATOM   2386  OD1 ASP B  16      10.746  57.554  71.076  1.00 32.34           O  
ATOM   2387  OD2 ASP B  16      10.473  59.051  72.651  1.00 31.56           O1-
ATOM   2388  N   LEU B  17      13.698  57.348  68.752  1.00 25.69           N  
ATOM   2389  CA  LEU B  17      13.755  57.891  67.386  1.00 25.65           C  
ATOM   2390  C   LEU B  17      12.350  58.056  66.794  1.00 24.98           C  
ATOM   2391  O   LEU B  17      11.445  57.303  67.140  1.00 25.91           O  
ATOM   2392  CB  LEU B  17      14.595  56.985  66.477  1.00 26.25           C  
ATOM   2393  CG  LEU B  17      16.056  56.750  66.885  1.00 25.63           C  
ATOM   2394  CD1 LEU B  17      16.756  55.920  65.812  1.00 26.34           C  
ATOM   2395  CD2 LEU B  17      16.763  58.080  67.067  1.00 24.02           C  
ATOM   2396  N   PHE B  18      12.173  59.028  65.902  1.00 22.19           N  
ATOM   2397  CA  PHE B  18      10.855  59.283  65.312  1.00 22.91           C  
ATOM   2398  C   PHE B  18       9.883  59.275  66.497  1.00 22.67           C  
ATOM   2399  O   PHE B  18       8.840  58.627  66.470  1.00 21.56           O  
ATOM   2400  CB  PHE B  18      10.503  58.169  64.325  1.00 23.38           C  
ATOM   2401  CG  PHE B  18      11.576  57.906  63.311  1.00 25.20           C  
ATOM   2402  CD1 PHE B  18      11.761  58.765  62.232  1.00 25.22           C  
ATOM   2403  CD2 PHE B  18      12.443  56.821  63.460  1.00 23.48           C  
ATOM   2404  CE1 PHE B  18      12.795  58.552  61.314  1.00 26.49           C  
ATOM   2405  CE2 PHE B  18      13.477  56.600  62.552  1.00 23.20           C  
ATOM   2406  CZ  PHE B  18      13.655  57.462  61.480  1.00 24.59           C  
ATOM   2407  N   ALA B  19      10.266  60.006  67.537  1.00 23.00           N  
ATOM   2408  CA  ALA B  19       9.532  60.080  68.795  1.00 22.81           C  
ATOM   2409  C   ALA B  19       8.033  60.377  68.748  1.00 23.03           C  
ATOM   2410  O   ALA B  19       7.259  59.743  69.467  1.00 23.70           O  
ATOM   2411  CB  ALA B  19      10.224  61.075  69.723  1.00 22.05           C  
ATOM   2412  N   GLY B  20       7.618  61.324  67.918  1.00 21.66           N  
ATOM   2413  CA  GLY B  20       6.203  61.649  67.870  1.00 20.66           C  
ATOM   2414  C   GLY B  20       5.736  62.094  69.252  1.00 19.31           C  
ATOM   2415  O   GLY B  20       6.257  63.060  69.795  1.00 19.52           O  
ATOM   2416  N   LEU B  21       4.766  61.384  69.825  1.00 19.99           N  
ATOM   2417  CA  LEU B  21       4.235  61.711  71.155  1.00 21.30           C  
ATOM   2418  C   LEU B  21       5.091  61.158  72.305  1.00 20.55           C  
ATOM   2419  O   LEU B  21       4.930  61.552  73.460  1.00 21.54           O  
ATOM   2420  CB  LEU B  21       2.805  61.172  71.296  1.00 22.37           C  
ATOM   2421  CG  LEU B  21       1.743  61.803  70.391  1.00 23.92           C  
ATOM   2422  CD1 LEU B  21       0.442  61.014  70.456  1.00 25.91           C  
ATOM   2423  CD2 LEU B  21       1.525  63.239  70.820  1.00 26.17           C  
ATOM   2424  N   GLY B  22       5.993  60.239  71.983  1.00 22.55           N  
ATOM   2425  CA  GLY B  22       6.835  59.640  73.008  1.00 22.26           C  
ATOM   2426  C   GLY B  22       6.261  58.326  73.521  1.00 23.54           C  
ATOM   2427  O   GLY B  22       6.568  57.892  74.632  1.00 23.48           O  
ATOM   2428  N   GLY B  23       5.421  57.689  72.706  1.00 23.66           N  
ATOM   2429  CA  GLY B  23       4.814  56.428  73.090  1.00 23.26           C  
ATOM   2430  C   GLY B  23       5.828  55.392  73.543  1.00 25.07           C  
ATOM   2431  O   GLY B  23       5.646  54.726  74.562  1.00 24.36           O  
ATOM   2432  N   PHE B  24       6.898  55.238  72.776  1.00 25.71           N  
ATOM   2433  CA  PHE B  24       7.924  54.282  73.151  1.00 25.83           C  
ATOM   2434  C   PHE B  24       8.531  54.669  74.495  1.00 26.85           C  
ATOM   2435  O   PHE B  24       8.851  53.797  75.315  1.00 26.27           O  
ATOM   2436  CB  PHE B  24       9.027  54.210  72.091  1.00 25.47           C  
ATOM   2437  CG  PHE B  24       8.765  53.194  71.011  1.00 24.31           C  
ATOM   2438  CD1 PHE B  24       8.087  53.547  69.854  1.00 24.44           C  
ATOM   2439  CD2 PHE B  24       9.216  51.883  71.152  1.00 24.83           C  
ATOM   2440  CE1 PHE B  24       7.862  52.613  68.847  1.00 26.19           C  
ATOM   2441  CE2 PHE B  24       8.993  50.935  70.149  1.00 26.35           C  
ATOM   2442  CZ  PHE B  24       8.317  51.303  68.994  1.00 25.61           C  
ATOM   2443  N   ARG B  25       8.687  55.970  74.730  1.00 26.02           N  
ATOM   2444  CA  ARG B  25       9.259  56.403  75.990  1.00 26.58           C  
ATOM   2445  C   ARG B  25       8.369  56.026  77.164  1.00 25.88           C  
ATOM   2446  O   ARG B  25       8.859  55.561  78.191  1.00 26.29           O  
ATOM   2447  CB  ARG B  25       9.510  57.907  76.039  1.00 26.65           C  
ATOM   2448  CG  ARG B  25      10.250  58.237  77.332  1.00 31.38           C  
ATOM   2449  CD  ARG B  25      10.215  59.676  77.753  1.00 34.38           C  
ATOM   2450  NE  ARG B  25      11.108  60.517  76.981  1.00 35.01           N  
ATOM   2451  CZ  ARG B  25      11.902  61.441  77.512  1.00 32.94           C  
ATOM   2452  NH1 ARG B  25      11.917  61.630  78.822  1.00 36.02           N1+
ATOM   2453  NH2 ARG B  25      12.658  62.189  76.732  1.00 31.11           N  
ATOM   2454  N   LEU B  26       7.064  56.241  77.027  1.00 23.86           N  
ATOM   2455  CA  LEU B  26       6.142  55.909  78.104  1.00 23.15           C  
ATOM   2456  C   LEU B  26       6.230  54.418  78.413  1.00 23.48           C  
ATOM   2457  O   LEU B  26       6.296  54.013  79.573  1.00 22.97           O  
ATOM   2458  CB  LEU B  26       4.699  56.273  77.721  1.00 23.93           C  
ATOM   2459  CG  LEU B  26       4.336  57.759  77.661  1.00 26.72           C  
ATOM   2460  CD1 LEU B  26       2.887  57.917  77.186  1.00 28.34           C  
ATOM   2461  CD2 LEU B  26       4.508  58.383  79.042  1.00 25.89           C  
ATOM   2462  N   ALA B  27       6.246  53.610  77.362  1.00 23.17           N  
ATOM   2463  CA  ALA B  27       6.322  52.168  77.510  1.00 23.12           C  
ATOM   2464  C   ALA B  27       7.617  51.698  78.175  1.00 24.64           C  
ATOM   2465  O   ALA B  27       7.575  50.945  79.150  1.00 23.41           O  
ATOM   2466  CB  ALA B  27       6.166  51.505  76.159  1.00 22.87           C  
ATOM   2467  N   LEU B  28       8.761  52.133  77.646  1.00 24.47           N  
ATOM   2468  CA  LEU B  28      10.052  51.724  78.199  1.00 28.33           C  
ATOM   2469  C   LEU B  28      10.302  52.290  79.594  1.00 29.10           C  
ATOM   2470  O   LEU B  28      10.815  51.582  80.450  1.00 31.38           O  
ATOM   2471  CB  LEU B  28      11.210  52.123  77.272  1.00 27.40           C  
ATOM   2472  CG  LEU B  28      11.392  51.518  75.864  1.00 28.71           C  
ATOM   2473  CD1 LEU B  28      12.709  50.759  75.806  1.00 26.55           C  
ATOM   2474  CD2 LEU B  28      10.231  50.615  75.487  1.00 29.27           C  
ATOM   2475  N   GLU B  29       9.942  53.551  79.831  1.00 30.03           N  
ATOM   2476  CA  GLU B  29      10.149  54.149  81.155  1.00 30.06           C  
ATOM   2477  C   GLU B  29       9.292  53.472  82.214  1.00 29.77           C  
ATOM   2478  O   GLU B  29       9.684  53.403  83.378  1.00 27.95           O  
ATOM   2479  CB  GLU B  29       9.863  55.664  81.142  1.00 29.98           C  
ATOM   2480  CG  GLU B  29      10.967  56.498  80.482  1.00 31.16           C  
ATOM   2481  CD  GLU B  29      10.729  58.002  80.556  1.00 32.90           C  
ATOM   2482  OE1 GLU B  29       9.601  58.429  80.875  1.00 35.98           O  
ATOM   2483  OE2 GLU B  29      11.674  58.769  80.283  1.00 33.90           O1-
ATOM   2484  N   SER B  30       8.125  52.974  81.808  1.00 28.22           N  
ATOM   2485  CA  SER B  30       7.234  52.301  82.744  1.00 28.83           C  
ATOM   2486  C   SER B  30       7.857  50.970  83.169  1.00 29.59           C  
ATOM   2487  O   SER B  30       7.420  50.358  84.139  1.00 28.44           O  
ATOM   2488  CB  SER B  30       5.858  52.054  82.113  1.00 28.66           C  
ATOM   2489  OG  SER B  30       5.884  50.980  81.181  1.00 29.65           O  
ATOM   2490  N   CYS B  31       8.875  50.533  82.431  1.00 30.33           N  
ATOM   2491  CA  CYS B  31       9.569  49.288  82.738  1.00 31.47           C  
ATOM   2492  C   CYS B  31      10.869  49.563  83.471  1.00 32.24           C  
ATOM   2493  O   CYS B  31      11.608  48.636  83.810  1.00 32.43           O  
ATOM   2494  CB  CYS B  31       9.854  48.499  81.463  1.00 32.84           C  
ATOM   2495  SG  CYS B  31       8.433  47.579  80.876  1.00 36.39           S  
ATOM   2496  N   GLY B  32      11.149  50.844  83.705  1.00 31.01           N  
ATOM   2497  CA  GLY B  32      12.349  51.220  84.430  1.00 31.75           C  
ATOM   2498  C   GLY B  32      13.536  51.739  83.642  1.00 32.08           C  
ATOM   2499  O   GLY B  32      14.572  52.047  84.234  1.00 32.53           O  
ATOM   2500  N   ALA B  33      13.394  51.862  82.324  1.00 31.07           N  
ATOM   2501  CA  ALA B  33      14.486  52.334  81.473  1.00 29.88           C  
ATOM   2502  C   ALA B  33      14.623  53.853  81.447  1.00 29.60           C  
ATOM   2503  O   ALA B  33      13.677  54.579  81.751  1.00 27.35           O  
ATOM   2504  CB  ALA B  33      14.298  51.810  80.056  1.00 29.36           C  
ATOM   2505  N   GLU B  34      15.809  54.318  81.066  1.00 29.34           N  
ATOM   2506  CA  GLU B  34      16.098  55.751  80.988  1.00 31.36           C  
ATOM   2507  C   GLU B  34      16.322  56.208  79.551  1.00 30.05           C  
ATOM   2508  O   GLU B  34      17.129  55.626  78.822  1.00 30.46           O  
ATOM   2509  CB  GLU B  34      17.332  56.089  81.847  1.00 32.46           C  
ATOM   2510  CG  GLU B  34      18.092  57.340  81.420  1.00 36.90           C  
ATOM   2511  CD  GLU B  34      19.375  57.576  82.220  1.00 39.88           C  
ATOM   2512  OE1 GLU B  34      19.993  56.592  82.696  1.00 41.77           O  
ATOM   2513  OE2 GLU B  34      19.772  58.755  82.358  1.00 40.96           O1-
ATOM   2514  N   CYS B  35      15.596  57.244  79.144  1.00 31.09           N  
ATOM   2515  CA  CYS B  35      15.730  57.796  77.799  1.00 31.81           C  
ATOM   2516  C   CYS B  35      16.928  58.746  77.785  1.00 32.00           C  
ATOM   2517  O   CYS B  35      17.015  59.651  78.615  1.00 31.11           O  
ATOM   2518  CB  CYS B  35      14.455  58.564  77.405  1.00 31.64           C  
ATOM   2519  SG  CYS B  35      14.458  59.246  75.696  1.00 33.06           S  
ATOM   2520  N   VAL B  36      17.857  58.552  76.850  1.00 31.62           N  
ATOM   2521  CA  VAL B  36      19.023  59.425  76.788  1.00 31.28           C  
ATOM   2522  C   VAL B  36      19.121  60.249  75.512  1.00 30.76           C  
ATOM   2523  O   VAL B  36      20.090  60.973  75.325  1.00 30.83           O  
ATOM   2524  CB  VAL B  36      20.350  58.628  76.964  1.00 30.16           C  
ATOM   2525  CG1 VAL B  36      20.337  57.892  78.289  1.00 32.03           C  
ATOM   2526  CG2 VAL B  36      20.544  57.652  75.816  1.00 30.52           C  
ATOM   2527  N   TYR B  37      18.123  60.145  74.639  1.00 29.30           N  
ATOM   2528  CA  TYR B  37      18.116  60.908  73.387  1.00 28.88           C  
ATOM   2529  C   TYR B  37      16.786  60.741  72.657  1.00 28.36           C  
ATOM   2530  O   TYR B  37      16.211  59.651  72.620  1.00 28.94           O  
ATOM   2531  CB  TYR B  37      19.251  60.453  72.458  1.00 27.70           C  
ATOM   2532  CG  TYR B  37      19.274  61.146  71.103  1.00 28.93           C  
ATOM   2533  CD1 TYR B  37      19.686  62.478  70.975  1.00 29.69           C  
ATOM   2534  CD2 TYR B  37      18.884  60.467  69.945  1.00 27.93           C  
ATOM   2535  CE1 TYR B  37      19.714  63.117  69.717  1.00 28.66           C  
ATOM   2536  CE2 TYR B  37      18.906  61.086  68.694  1.00 27.39           C  
ATOM   2537  CZ  TYR B  37      19.324  62.408  68.584  1.00 29.05           C  
ATOM   2538  OH  TYR B  37      19.368  63.005  67.338  1.00 25.38           O  
ATOM   2539  N   SER B  38      16.297  61.824  72.072  1.00 28.65           N  
ATOM   2540  CA  SER B  38      15.045  61.744  71.338  1.00 28.70           C  
ATOM   2541  C   SER B  38      15.178  62.530  70.046  1.00 27.64           C  
ATOM   2542  O   SER B  38      15.865  63.547  69.994  1.00 26.71           O  
ATOM   2543  CB  SER B  38      13.891  62.291  72.175  1.00 29.12           C  
ATOM   2544  OG  SER B  38      13.963  63.700  72.268  1.00 34.63           O  
ATOM   2545  N   ASN B  39      14.518  62.046  69.002  1.00 26.35           N  
ATOM   2546  CA  ASN B  39      14.575  62.704  67.709  1.00 27.46           C  
ATOM   2547  C   ASN B  39      13.208  62.730  67.037  1.00 24.63           C  
ATOM   2548  O   ASN B  39      12.517  61.718  66.968  1.00 27.18           O  
ATOM   2549  CB  ASN B  39      15.598  62.001  66.817  1.00 27.81           C  
ATOM   2550  CG  ASN B  39      15.853  62.753  65.537  1.00 30.63           C  
ATOM   2551  ND2 ASN B  39      17.039  63.341  65.423  1.00 29.49           N  
ATOM   2552  OD1 ASN B  39      14.987  62.825  64.664  1.00 28.62           O  
ATOM   2553  N   GLU B  40      12.830  63.904  66.549  1.00 26.55           N  
ATOM   2554  CA  GLU B  40      11.546  64.122  65.891  1.00 25.63           C  
ATOM   2555  C   GLU B  40      11.623  65.491  65.219  1.00 25.54           C  
ATOM   2556  O   GLU B  40      11.983  66.470  65.867  1.00 26.07           O  
ATOM   2557  CB  GLU B  40      10.429  64.107  66.938  1.00 25.25           C  
ATOM   2558  CG  GLU B  40       9.126  64.703  66.454  1.00 23.47           C  
ATOM   2559  CD  GLU B  40       8.593  63.980  65.248  1.00 25.11           C  
ATOM   2560  OE1 GLU B  40       8.402  62.748  65.346  1.00 23.24           O  
ATOM   2561  OE2 GLU B  40       8.363  64.642  64.208  1.00 25.25           O1-
ATOM   2562  N   TRP B  41      11.268  65.579  63.939  1.00 25.35           N  
ATOM   2563  CA  TRP B  41      11.381  66.862  63.244  1.00 26.03           C  
ATOM   2564  C   TRP B  41      10.124  67.705  63.077  1.00 25.96           C  
ATOM   2565  O   TRP B  41      10.209  68.863  62.670  1.00 26.39           O  
ATOM   2566  CB  TRP B  41      12.042  66.661  61.871  1.00 25.88           C  
ATOM   2567  CG  TRP B  41      11.175  66.030  60.806  1.00 26.70           C  
ATOM   2568  CD1 TRP B  41       9.972  65.403  60.977  1.00 25.97           C  
ATOM   2569  CD2 TRP B  41      11.492  65.916  59.411  1.00 27.27           C  
ATOM   2570  CE2 TRP B  41      10.438  65.199  58.796  1.00 27.30           C  
ATOM   2571  CE3 TRP B  41      12.571  66.348  58.622  1.00 26.72           C  
ATOM   2572  NE1 TRP B  41       9.523  64.897  59.772  1.00 26.87           N  
ATOM   2573  CZ2 TRP B  41      10.431  64.901  57.427  1.00 30.03           C  
ATOM   2574  CZ3 TRP B  41      12.565  66.053  57.260  1.00 26.90           C  
ATOM   2575  CH2 TRP B  41      11.499  65.334  56.677  1.00 28.84           C  
ATOM   2576  N   ASP B  42       8.959  67.147  63.386  1.00 25.53           N  
ATOM   2577  CA  ASP B  42       7.720  67.910  63.244  1.00 24.52           C  
ATOM   2578  C   ASP B  42       7.593  68.908  64.399  1.00 25.02           C  
ATOM   2579  O   ASP B  42       7.588  68.515  65.564  1.00 24.49           O  
ATOM   2580  CB  ASP B  42       6.527  66.956  63.209  1.00 23.30           C  
ATOM   2581  CG  ASP B  42       5.208  67.676  63.058  1.00 25.32           C  
ATOM   2582  OD1 ASP B  42       4.695  68.200  64.069  1.00 22.31           O  
ATOM   2583  OD2 ASP B  42       4.693  67.721  61.921  1.00 25.25           O1-
ATOM   2584  N   LYS B  43       7.490  70.196  64.070  1.00 24.48           N  
ATOM   2585  CA  LYS B  43       7.387  71.250  65.083  1.00 25.32           C  
ATOM   2586  C   LYS B  43       6.312  71.002  66.141  1.00 24.61           C  
ATOM   2587  O   LYS B  43       6.551  71.131  67.337  1.00 24.46           O  
ATOM   2588  CB  LYS B  43       7.144  72.605  64.406  1.00 27.32           C  
ATOM   2589  CG  LYS B  43       6.591  73.681  65.326  1.00 31.95           C  
ATOM   2590  CD  LYS B  43       6.485  75.034  64.631  1.00 35.95           C  
ATOM   2591  CE  LYS B  43       5.760  76.051  65.514  1.00 38.77           C  
ATOM   2592  NZ  LYS B  43       6.108  77.466  65.148  1.00 40.58           N1+
ATOM   2593  N   TYR B  44       5.119  70.646  65.689  1.00 24.62           N  
ATOM   2594  CA  TYR B  44       4.015  70.395  66.597  1.00 24.25           C  
ATOM   2595  C   TYR B  44       4.294  69.196  67.511  1.00 23.58           C  
ATOM   2596  O   TYR B  44       3.985  69.233  68.696  1.00 20.80           O  
ATOM   2597  CB  TYR B  44       2.744  70.168  65.790  1.00 23.80           C  
ATOM   2598  CG  TYR B  44       2.312  71.369  64.969  1.00 25.60           C  
ATOM   2599  CD1 TYR B  44       1.792  72.506  65.581  1.00 26.02           C  
ATOM   2600  CD2 TYR B  44       2.380  71.345  63.575  1.00 25.11           C  
ATOM   2601  CE1 TYR B  44       1.333  73.596  64.822  1.00 27.77           C  
ATOM   2602  CE2 TYR B  44       1.926  72.428  62.806  1.00 27.76           C  
ATOM   2603  CZ  TYR B  44       1.401  73.544  63.437  1.00 28.78           C  
ATOM   2604  OH  TYR B  44       0.906  74.589  62.681  1.00 30.92           O  
ATOM   2605  N   ALA B  45       4.875  68.135  66.962  1.00 23.81           N  
ATOM   2606  CA  ALA B  45       5.190  66.963  67.776  1.00 23.31           C  
ATOM   2607  C   ALA B  45       6.233  67.360  68.817  1.00 23.47           C  
ATOM   2608  O   ALA B  45       6.143  66.971  69.982  1.00 21.64           O  
ATOM   2609  CB  ALA B  45       5.723  65.832  66.901  1.00 23.14           C  
ATOM   2610  N   GLN B  46       7.222  68.143  68.399  1.00 23.46           N  
ATOM   2611  CA  GLN B  46       8.254  68.573  69.338  1.00 25.44           C  
ATOM   2612  C   GLN B  46       7.609  69.362  70.473  1.00 24.44           C  
ATOM   2613  O   GLN B  46       8.037  69.259  71.621  1.00 24.24           O  
ATOM   2614  CB  GLN B  46       9.315  69.442  68.647  1.00 25.71           C  
ATOM   2615  CG  GLN B  46      10.041  68.756  67.489  1.00 25.97           C  
ATOM   2616  CD  GLN B  46      11.009  69.679  66.786  1.00 28.39           C  
ATOM   2617  NE2 GLN B  46      12.111  69.126  66.282  1.00 28.63           N  
ATOM   2618  OE1 GLN B  46      10.764  70.877  66.685  1.00 29.20           O  
ATOM   2619  N   GLU B  47       6.576  70.138  70.152  1.00 23.47           N  
ATOM   2620  CA  GLU B  47       5.884  70.938  71.158  1.00 23.51           C  
ATOM   2621  C   GLU B  47       5.171  70.075  72.190  1.00 24.67           C  
ATOM   2622  O   GLU B  47       5.275  70.341  73.386  1.00 24.68           O  
ATOM   2623  CB  GLU B  47       4.874  71.900  70.500  1.00 24.53           C  
ATOM   2624  CG  GLU B  47       5.522  73.045  69.715  1.00 26.40           C  
ATOM   2625  CD  GLU B  47       4.513  73.905  68.971  1.00 29.91           C  
ATOM   2626  OE1 GLU B  47       3.315  73.533  68.919  1.00 28.43           O  
ATOM   2627  OE2 GLU B  47       4.921  74.953  68.426  1.00 31.51           O1-
ATOM   2628  N   VAL B  48       4.450  69.049  71.735  1.00 23.68           N  
ATOM   2629  CA  VAL B  48       3.734  68.170  72.660  1.00 25.15           C  
ATOM   2630  C   VAL B  48       4.728  67.353  73.464  1.00 24.15           C  
ATOM   2631  O   VAL B  48       4.562  67.151  74.668  1.00 23.53           O  
ATOM   2632  CB  VAL B  48       2.829  67.150  71.945  1.00 26.60           C  
ATOM   2633  CG1 VAL B  48       1.680  66.750  72.878  1.00 26.16           C  
ATOM   2634  CG2 VAL B  48       2.324  67.705  70.641  1.00 31.84           C  
ATOM   2635  N   TYR B  49       5.751  66.861  72.776  1.00 24.35           N  
ATOM   2636  CA  TYR B  49       6.784  66.054  73.422  1.00 24.68           C  
ATOM   2637  C   TYR B  49       7.403  66.850  74.575  1.00 25.65           C  
ATOM   2638  O   TYR B  49       7.487  66.367  75.704  1.00 25.88           O  
ATOM   2639  CB  TYR B  49       7.866  65.687  72.413  1.00 24.38           C  
ATOM   2640  CG  TYR B  49       8.777  64.571  72.860  1.00 24.21           C  
ATOM   2641  CD1 TYR B  49       8.445  63.240  72.618  1.00 23.73           C  
ATOM   2642  CD2 TYR B  49       9.990  64.844  73.494  1.00 25.91           C  
ATOM   2643  CE1 TYR B  49       9.306  62.205  72.989  1.00 25.22           C  
ATOM   2644  CE2 TYR B  49      10.860  63.814  73.872  1.00 26.51           C  
ATOM   2645  CZ  TYR B  49      10.510  62.496  73.611  1.00 25.65           C  
ATOM   2646  OH  TYR B  49      11.365  61.470  73.948  1.00 27.28           O  
ATOM   2647  N   GLU B  50       7.829  68.073  74.281  1.00 26.83           N  
ATOM   2648  CA  GLU B  50       8.434  68.940  75.290  1.00 28.48           C  
ATOM   2649  C   GLU B  50       7.440  69.230  76.422  1.00 28.76           C  
ATOM   2650  O   GLU B  50       7.795  69.231  77.597  1.00 28.44           O  
ATOM   2651  CB  GLU B  50       8.901  70.241  74.628  1.00 31.98           C  
ATOM   2652  CG  GLU B  50       9.642  71.198  75.551  1.00 37.25           C  
ATOM   2653  CD  GLU B  50      10.264  72.360  74.794  1.00 39.76           C  
ATOM   2654  OE1 GLU B  50      11.409  72.233  74.309  1.00 41.82           O  
ATOM   2655  OE2 GLU B  50       9.589  73.401  74.669  1.00 42.58           O1-
ATOM   2656  N   MET B  51       6.184  69.455  76.061  1.00 27.97           N  
ATOM   2657  CA  MET B  51       5.142  69.731  77.037  1.00 27.55           C  
ATOM   2658  C   MET B  51       4.939  68.567  78.020  1.00 27.84           C  
ATOM   2659  O   MET B  51       4.487  68.763  79.152  1.00 26.00           O  
ATOM   2660  CB  MET B  51       3.838  70.042  76.291  1.00 29.46           C  
ATOM   2661  CG  MET B  51       2.616  70.211  77.168  1.00 31.44           C  
ATOM   2662  SD  MET B  51       1.251  71.091  76.333  1.00 38.84           S  
ATOM   2663  CE  MET B  51       1.595  70.767  74.563  1.00 29.88           C  
ATOM   2664  N   ASN B  52       5.297  67.359  77.594  1.00 25.19           N  
ATOM   2665  CA  ASN B  52       5.128  66.177  78.433  1.00 25.68           C  
ATOM   2666  C   ASN B  52       6.402  65.619  79.074  1.00 26.89           C  
ATOM   2667  O   ASN B  52       6.337  65.008  80.141  1.00 27.61           O  
ATOM   2668  CB  ASN B  52       4.458  65.061  77.620  1.00 26.54           C  
ATOM   2669  CG  ASN B  52       2.957  65.244  77.496  1.00 24.85           C  
ATOM   2670  ND2 ASN B  52       2.505  65.672  76.318  1.00 23.84           N  
ATOM   2671  OD1 ASN B  52       2.211  65.015  78.453  1.00 24.26           O  
ATOM   2672  N   PHE B  53       7.547  65.820  78.426  1.00 26.06           N  
ATOM   2673  CA  PHE B  53       8.811  65.294  78.925  1.00 25.78           C  
ATOM   2674  C   PHE B  53       9.854  66.349  79.293  1.00 27.01           C  
ATOM   2675  O   PHE B  53      10.889  66.026  79.874  1.00 27.82           O  
ATOM   2676  CB  PHE B  53       9.387  64.312  77.906  1.00 24.42           C  
ATOM   2677  CG  PHE B  53       8.509  63.113  77.666  1.00 25.09           C  
ATOM   2678  CD1 PHE B  53       8.323  62.159  78.664  1.00 25.99           C  
ATOM   2679  CD2 PHE B  53       7.842  62.952  76.452  1.00 23.45           C  
ATOM   2680  CE1 PHE B  53       7.485  61.063  78.460  1.00 25.78           C  
ATOM   2681  CE2 PHE B  53       7.002  61.864  76.235  1.00 24.04           C  
ATOM   2682  CZ  PHE B  53       6.819  60.915  77.237  1.00 24.83           C  
ATOM   2683  N   GLY B  54       9.585  67.605  78.952  1.00 29.04           N  
ATOM   2684  CA  GLY B  54      10.507  68.671  79.300  1.00 32.67           C  
ATOM   2685  C   GLY B  54      11.649  68.945  78.343  1.00 34.53           C  
ATOM   2686  O   GLY B  54      12.401  69.900  78.550  1.00 35.94           O  
ATOM   2687  N   GLU B  55      11.789  68.129  77.302  1.00 34.12           N  
ATOM   2688  CA  GLU B  55      12.861  68.310  76.327  1.00 36.21           C  
ATOM   2689  C   GLU B  55      12.340  68.335  74.892  1.00 36.00           C  
ATOM   2690  O   GLU B  55      11.317  67.720  74.576  1.00 34.03           O  
ATOM   2691  CB  GLU B  55      13.897  67.182  76.451  1.00 37.76           C  
ATOM   2692  CG  GLU B  55      13.315  65.782  76.247  1.00 41.66           C  
ATOM   2693  CD  GLU B  55      14.348  64.671  76.403  1.00 44.49           C  
ATOM   2694  OE1 GLU B  55      15.099  64.395  75.429  1.00 43.68           O  
ATOM   2695  OE2 GLU B  55      14.408  64.076  77.512  1.00 45.41           O1-
ATOM   2696  N   LYS B  56      13.058  69.058  74.038  1.00 34.80           N  
ATOM   2697  CA  LYS B  56      12.724  69.158  72.624  1.00 35.42           C  
ATOM   2698  C   LYS B  56      13.589  68.161  71.838  1.00 33.72           C  
ATOM   2699  O   LYS B  56      14.821  68.212  71.892  1.00 34.44           O  
ATOM   2700  CB  LYS B  56      13.005  70.576  72.125  1.00 37.25           C  
ATOM   2701  CG  LYS B  56      13.005  70.713  70.619  1.00 39.52           C  
ATOM   2702  CD  LYS B  56      13.633  72.035  70.180  1.00 42.45           C  
ATOM   2703  CE  LYS B  56      13.555  72.187  68.667  1.00 43.91           C  
ATOM   2704  NZ  LYS B  56      14.030  73.526  68.201  1.00 45.92           N1+
ATOM   2705  N   PRO B  57      12.954  67.225  71.114  1.00 31.96           N  
ATOM   2706  CA  PRO B  57      13.726  66.247  70.337  1.00 30.96           C  
ATOM   2707  C   PRO B  57      14.598  66.957  69.302  1.00 30.16           C  
ATOM   2708  O   PRO B  57      14.294  68.078  68.896  1.00 29.87           O  
ATOM   2709  CB  PRO B  57      12.639  65.402  69.665  1.00 30.94           C  
ATOM   2710  CG  PRO B  57      11.512  65.465  70.643  1.00 30.50           C  
ATOM   2711  CD  PRO B  57      11.515  66.927  71.051  1.00 31.21           C  
ATOM   2712  N   GLU B  58      15.683  66.312  68.887  1.00 30.18           N  
ATOM   2713  CA  GLU B  58      16.557  66.894  67.874  1.00 29.09           C  
ATOM   2714  C   GLU B  58      15.843  66.733  66.532  1.00 28.25           C  
ATOM   2715  O   GLU B  58      14.988  65.853  66.384  1.00 26.52           O  
ATOM   2716  CB  GLU B  58      17.912  66.178  67.865  1.00 28.47           C  
ATOM   2717  CG  GLU B  58      18.839  66.625  66.752  1.00 29.58           C  
ATOM   2718  CD  GLU B  58      20.292  66.332  67.047  1.00 31.27           C  
ATOM   2719  OE1 GLU B  58      20.609  65.205  67.468  1.00 32.14           O  
ATOM   2720  OE2 GLU B  58      21.123  67.237  66.854  1.00 34.28           O1-
ATOM   2721  N   GLY B  59      16.191  67.575  65.563  1.00 28.60           N  
ATOM   2722  CA  GLY B  59      15.546  67.542  64.260  1.00 29.50           C  
ATOM   2723  C   GLY B  59      15.995  66.475  63.276  1.00 30.46           C  
ATOM   2724  O   GLY B  59      16.681  65.524  63.654  1.00 31.77           O  
ATOM   2725  N   ASP B  60      15.611  66.662  62.010  1.00 29.54           N  
ATOM   2726  CA  ASP B  60      15.910  65.749  60.896  1.00 29.05           C  
ATOM   2727  C   ASP B  60      17.041  64.759  61.137  1.00 30.32           C  
ATOM   2728  O   ASP B  60      18.216  65.112  61.060  1.00 30.16           O  
ATOM   2729  CB  ASP B  60      16.226  66.539  59.626  1.00 28.20           C  
ATOM   2730  CG  ASP B  60      16.171  65.674  58.369  1.00 27.07           C  
ATOM   2731  OD1 ASP B  60      16.173  64.427  58.478  1.00 25.39           O  
ATOM   2732  OD2 ASP B  60      16.134  66.250  57.265  1.00 28.29           O1-
ATOM   2733  N   ILE B  61      16.668  63.509  61.395  1.00 31.33           N  
ATOM   2734  CA  ILE B  61      17.621  62.444  61.656  1.00 31.65           C  
ATOM   2735  C   ILE B  61      18.565  62.216  60.476  1.00 33.81           C  
ATOM   2736  O   ILE B  61      19.704  61.777  60.666  1.00 33.71           O  
ATOM   2737  CB  ILE B  61      16.883  61.113  61.967  1.00 31.08           C  
ATOM   2738  CG1 ILE B  61      17.875  60.067  62.481  1.00 30.91           C  
ATOM   2739  CG2 ILE B  61      16.179  60.588  60.713  1.00 28.19           C  
ATOM   2740  CD1 ILE B  61      18.348  60.318  63.892  1.00 32.45           C  
ATOM   2741  N   THR B  62      18.107  62.513  59.261  1.00 34.43           N  
ATOM   2742  CA  THR B  62      18.951  62.296  58.086  1.00 35.94           C  
ATOM   2743  C   THR B  62      20.177  63.202  58.059  1.00 37.28           C  
ATOM   2744  O   THR B  62      21.108  62.951  57.292  1.00 37.60           O  
ATOM   2745  CB  THR B  62      18.180  62.493  56.755  1.00 34.23           C  
ATOM   2746  CG2 THR B  62      16.999  61.537  56.671  1.00 33.80           C  
ATOM   2747  OG1 THR B  62      17.724  63.847  56.656  1.00 34.54           O  
ATOM   2748  N   GLN B  63      20.186  64.247  58.886  1.00 38.15           N  
ATOM   2749  CA  GLN B  63      21.334  65.151  58.918  1.00 39.82           C  
ATOM   2750  C   GLN B  63      22.027  65.177  60.279  1.00 39.36           C  
ATOM   2751  O   GLN B  63      22.743  66.123  60.611  1.00 40.48           O  
ATOM   2752  CB  GLN B  63      20.927  66.569  58.483  1.00 42.24           C  
ATOM   2753  CG  GLN B  63      20.103  67.363  59.485  1.00 47.04           C  
ATOM   2754  CD  GLN B  63      19.539  68.651  58.878  1.00 50.17           C  
ATOM   2755  NE2 GLN B  63      19.814  68.868  57.587  1.00 50.07           N  
ATOM   2756  OE1 GLN B  63      18.857  69.438  59.558  1.00 51.24           O  
ATOM   2757  N   VAL B  64      21.814  64.125  61.061  1.00 38.29           N  
ATOM   2758  CA  VAL B  64      22.438  64.008  62.370  1.00 37.03           C  
ATOM   2759  C   VAL B  64      23.569  62.992  62.261  1.00 35.75           C  
ATOM   2760  O   VAL B  64      23.381  61.897  61.738  1.00 34.91           O  
ATOM   2761  CB  VAL B  64      21.433  63.519  63.437  1.00 36.95           C  
ATOM   2762  CG1 VAL B  64      22.128  63.407  64.788  1.00 38.53           C  
ATOM   2763  CG2 VAL B  64      20.271  64.488  63.536  1.00 36.20           C  
ATOM   2764  N   ASN B  65      24.750  63.362  62.737  1.00 36.23           N  
ATOM   2765  CA  ASN B  65      25.885  62.451  62.680  1.00 35.42           C  
ATOM   2766  C   ASN B  65      25.699  61.370  63.740  1.00 34.61           C  
ATOM   2767  O   ASN B  65      25.616  61.665  64.932  1.00 33.77           O  
ATOM   2768  CB  ASN B  65      27.187  63.232  62.908  1.00 36.14           C  
ATOM   2769  CG  ASN B  65      28.401  62.327  63.040  1.00 36.83           C  
ATOM   2770  ND2 ASN B  65      29.442  62.830  63.693  1.00 40.22           N  
ATOM   2771  OD1 ASN B  65      28.410  61.199  62.549  1.00 37.71           O  
ATOM   2772  N   GLU B  66      25.630  60.115  63.302  1.00 35.09           N  
ATOM   2773  CA  GLU B  66      25.429  58.993  64.219  1.00 37.18           C  
ATOM   2774  C   GLU B  66      26.408  58.947  65.393  1.00 38.14           C  
ATOM   2775  O   GLU B  66      26.050  58.493  66.481  1.00 38.16           O  
ATOM   2776  CB  GLU B  66      25.495  57.668  63.454  1.00 37.74           C  
ATOM   2777  CG  GLU B  66      26.786  57.487  62.695  1.00 38.69           C  
ATOM   2778  CD  GLU B  66      26.678  57.875  61.231  1.00 40.00           C  
ATOM   2779  OE1 GLU B  66      26.043  58.907  60.911  1.00 36.64           O  
ATOM   2780  OE2 GLU B  66      27.252  57.140  60.402  1.00 40.74           O1-
ATOM   2781  N   LYS B  67      27.636  59.415  65.183  1.00 38.56           N  
ATOM   2782  CA  LYS B  67      28.643  59.420  66.246  1.00 39.03           C  
ATOM   2783  C   LYS B  67      28.211  60.359  67.368  1.00 39.84           C  
ATOM   2784  O   LYS B  67      28.677  60.258  68.502  1.00 38.73           O  
ATOM   2785  CB  LYS B  67      29.999  59.873  65.689  1.00 40.31           C  
ATOM   2786  CG  LYS B  67      30.578  58.931  64.641  1.00 41.98           C  
ATOM   2787  CD  LYS B  67      31.951  59.372  64.151  1.00 42.59           C  
ATOM   2788  CE  LYS B  67      32.512  58.350  63.169  1.00 44.06           C  
ATOM   2789  NZ  LYS B  67      33.888  58.668  62.685  1.00 44.43           N1+
ATOM   2790  N   THR B  68      27.308  61.274  67.030  1.00 39.56           N  
ATOM   2791  CA  THR B  68      26.776  62.260  67.964  1.00 40.84           C  
ATOM   2792  C   THR B  68      25.734  61.675  68.921  1.00 39.54           C  
ATOM   2793  O   THR B  68      25.536  62.192  70.021  1.00 39.47           O  
ATOM   2794  CB  THR B  68      26.157  63.440  67.172  1.00 42.51           C  
ATOM   2795  CG2 THR B  68      25.351  64.348  68.069  1.00 44.19           C  
ATOM   2796  OG1 THR B  68      27.212  64.188  66.552  1.00 44.74           O  
ATOM   2797  N   ILE B  69      25.076  60.595  68.506  1.00 39.07           N  
ATOM   2798  CA  ILE B  69      24.044  59.954  69.324  1.00 37.69           C  
ATOM   2799  C   ILE B  69      24.642  59.300  70.586  1.00 37.32           C  
ATOM   2800  O   ILE B  69      25.623  58.563  70.510  1.00 36.43           O  
ATOM   2801  CB  ILE B  69      23.267  58.892  68.482  1.00 38.06           C  
ATOM   2802  CG1 ILE B  69      22.329  59.579  67.485  1.00 38.52           C  
ATOM   2803  CG2 ILE B  69      22.404  58.011  69.386  1.00 37.08           C  
ATOM   2804  CD1 ILE B  69      22.968  60.624  66.606  1.00 40.85           C  
ATOM   2805  N   PRO B  70      24.058  59.583  71.766  1.00 36.97           N  
ATOM   2806  CA  PRO B  70      24.507  59.045  73.057  1.00 35.72           C  
ATOM   2807  C   PRO B  70      24.486  57.527  73.091  1.00 35.66           C  
ATOM   2808  O   PRO B  70      23.633  56.909  72.465  1.00 35.08           O  
ATOM   2809  CB  PRO B  70      23.506  59.636  74.047  1.00 35.98           C  
ATOM   2810  CG  PRO B  70      23.128  60.922  73.416  1.00 36.27           C  
ATOM   2811  CD  PRO B  70      22.947  60.530  71.968  1.00 35.99           C  
ATOM   2812  N   ASP B  71      25.429  56.930  73.822  1.00 35.45           N  
ATOM   2813  CA  ASP B  71      25.486  55.478  73.941  1.00 34.76           C  
ATOM   2814  C   ASP B  71      24.167  54.993  74.527  1.00 33.11           C  
ATOM   2815  O   ASP B  71      23.584  55.658  75.387  1.00 33.08           O  
ATOM   2816  CB  ASP B  71      26.625  55.047  74.872  1.00 37.05           C  
ATOM   2817  CG  ASP B  71      27.989  55.490  74.380  1.00 40.44           C  
ATOM   2818  OD1 ASP B  71      28.232  55.428  73.149  1.00 40.56           O  
ATOM   2819  OD2 ASP B  71      28.822  55.885  75.230  1.00 40.24           O1-
ATOM   2820  N   HIS B  72      23.707  53.830  74.082  1.00 31.51           N  
ATOM   2821  CA  HIS B  72      22.446  53.297  74.572  1.00 29.85           C  
ATOM   2822  C   HIS B  72      22.320  51.785  74.412  1.00 30.20           C  
ATOM   2823  O   HIS B  72      23.017  51.170  73.612  1.00 31.09           O  
ATOM   2824  CB  HIS B  72      21.294  53.988  73.845  1.00 28.23           C  
ATOM   2825  CG  HIS B  72      21.381  53.890  72.355  1.00 24.74           C  
ATOM   2826  CD2 HIS B  72      22.153  54.552  71.464  1.00 24.38           C  
ATOM   2827  ND1 HIS B  72      20.604  53.024  71.618  1.00 25.97           N  
ATOM   2828  CE1 HIS B  72      20.892  53.159  70.336  1.00 23.84           C  
ATOM   2829  NE2 HIS B  72      21.831  54.080  70.215  1.00 25.70           N  
ATOM   2830  N   ASP B  73      21.404  51.200  75.174  1.00 29.23           N  
ATOM   2831  CA  ASP B  73      21.171  49.764  75.149  1.00 29.29           C  
ATOM   2832  C   ASP B  73      20.048  49.345  74.219  1.00 29.13           C  
ATOM   2833  O   ASP B  73      20.096  48.270  73.628  1.00 29.86           O  
ATOM   2834  CB  ASP B  73      20.843  49.277  76.559  1.00 32.13           C  
ATOM   2835  CG  ASP B  73      21.956  49.556  77.536  1.00 33.87           C  
ATOM   2836  OD1 ASP B  73      23.035  48.945  77.380  1.00 34.78           O  
ATOM   2837  OD2 ASP B  73      21.756  50.390  78.447  1.00 32.80           O1-
ATOM   2838  N   ILE B  74      19.036  50.194  74.094  1.00 28.08           N  
ATOM   2839  CA  ILE B  74      17.886  49.883  73.262  1.00 26.76           C  
ATOM   2840  C   ILE B  74      17.542  51.043  72.353  1.00 25.77           C  
ATOM   2841  O   ILE B  74      17.459  52.181  72.808  1.00 26.36           O  
ATOM   2842  CB  ILE B  74      16.650  49.576  74.130  1.00 26.44           C  
ATOM   2843  CG1 ILE B  74      16.964  48.440  75.103  1.00 25.32           C  
ATOM   2844  CG2 ILE B  74      15.475  49.220  73.245  1.00 25.64           C  
ATOM   2845  CD1 ILE B  74      15.851  48.135  76.102  1.00 26.55           C  
ATOM   2846  N   LEU B  75      17.354  50.744  71.072  1.00 23.51           N  
ATOM   2847  CA  LEU B  75      16.992  51.751  70.086  1.00 24.04           C  
ATOM   2848  C   LEU B  75      15.529  51.510  69.730  1.00 22.82           C  
ATOM   2849  O   LEU B  75      15.162  50.426  69.298  1.00 25.62           O  
ATOM   2850  CB  LEU B  75      17.867  51.623  68.829  1.00 23.88           C  
ATOM   2851  CG  LEU B  75      17.714  52.667  67.707  1.00 24.83           C  
ATOM   2852  CD1 LEU B  75      18.942  52.640  66.813  1.00 24.01           C  
ATOM   2853  CD2 LEU B  75      16.466  52.396  66.894  1.00 23.79           C  
ATOM   2854  N   CYS B  76      14.697  52.525  69.930  1.00 25.58           N  
ATOM   2855  CA  CYS B  76      13.278  52.417  69.621  1.00 24.84           C  
ATOM   2856  C   CYS B  76      12.991  53.219  68.367  1.00 25.74           C  
ATOM   2857  O   CYS B  76      13.587  54.277  68.155  1.00 26.13           O  
ATOM   2858  CB  CYS B  76      12.438  52.981  70.767  1.00 25.60           C  
ATOM   2859  SG  CYS B  76      12.539  52.036  72.278  1.00 27.37           S  
ATOM   2860  N   ALA B  77      12.068  52.733  67.542  1.00 26.59           N  
ATOM   2861  CA  ALA B  77      11.735  53.452  66.324  1.00 27.04           C  
ATOM   2862  C   ALA B  77      10.482  52.994  65.606  1.00 26.79           C  
ATOM   2863  O   ALA B  77      10.411  51.883  65.084  1.00 26.83           O  
ATOM   2864  CB  ALA B  77      12.907  53.409  65.363  1.00 27.70           C  
ATOM   2865  N   GLY B  78       9.475  53.856  65.613  1.00 24.75           N  
ATOM   2866  CA  GLY B  78       8.263  53.560  64.881  1.00 23.86           C  
ATOM   2867  C   GLY B  78       8.489  54.442  63.672  1.00 23.90           C  
ATOM   2868  O   GLY B  78       8.044  55.586  63.650  1.00 22.95           O  
ATOM   2869  N   PHE B  79       9.220  53.945  62.678  1.00 24.47           N  
ATOM   2870  CA  PHE B  79       9.501  54.786  61.519  1.00 24.42           C  
ATOM   2871  C   PHE B  79       8.297  55.039  60.604  1.00 23.01           C  
ATOM   2872  O   PHE B  79       7.299  54.319  60.670  1.00 23.38           O  
ATOM   2873  CB  PHE B  79      10.726  54.256  60.739  1.00 26.37           C  
ATOM   2874  CG  PHE B  79      10.634  52.820  60.313  1.00 25.65           C  
ATOM   2875  CD1 PHE B  79      10.872  51.789  61.217  1.00 27.18           C  
ATOM   2876  CD2 PHE B  79      10.373  52.496  58.984  1.00 25.85           C  
ATOM   2877  CE1 PHE B  79      10.856  50.458  60.802  1.00 25.27           C  
ATOM   2878  CE2 PHE B  79      10.358  51.171  58.566  1.00 26.70           C  
ATOM   2879  CZ  PHE B  79      10.602  50.151  59.478  1.00 26.05           C  
ATOM   2880  N   PRO B  80       8.375  56.082  59.752  1.00 23.08           N  
ATOM   2881  CA  PRO B  80       7.299  56.459  58.827  1.00 24.21           C  
ATOM   2882  C   PRO B  80       6.703  55.286  58.068  1.00 24.34           C  
ATOM   2883  O   PRO B  80       7.424  54.374  57.669  1.00 25.68           O  
ATOM   2884  CB  PRO B  80       7.969  57.477  57.908  1.00 22.63           C  
ATOM   2885  CG  PRO B  80       8.972  58.120  58.823  1.00 25.99           C  
ATOM   2886  CD  PRO B  80       9.565  56.914  59.511  1.00 22.29           C  
ATOM   2887  N   CYS B  81       5.385  55.329  57.873  1.00 23.26           N  
ATOM   2888  CA  CYS B  81       4.670  54.255  57.202  1.00 25.21           C  
ATOM   2889  C   CYS B  81       3.848  54.679  55.985  1.00 25.02           C  
ATOM   2890  O   CYS B  81       3.192  53.836  55.372  1.00 25.30           O  
ATOM   2891  CB  CYS B  81       3.716  53.583  58.186  1.00 27.54           C  
ATOM   2892  SG  CYS B  81       2.188  54.558  58.421  1.00 32.59           S  
ATOM   2893  N   GLN B  82       3.851  55.962  55.637  1.00 24.09           N  
ATOM   2894  CA  GLN B  82       3.057  56.394  54.485  1.00 25.92           C  
ATOM   2895  C   GLN B  82       3.422  55.579  53.244  1.00 27.50           C  
ATOM   2896  O   GLN B  82       2.553  55.204  52.459  1.00 26.26           O  
ATOM   2897  CB  GLN B  82       3.273  57.881  54.174  1.00 26.08           C  
ATOM   2898  CG  GLN B  82       2.932  58.844  55.311  1.00 25.50           C  
ATOM   2899  CD  GLN B  82       4.170  59.332  56.040  1.00 27.41           C  
ATOM   2900  NE2 GLN B  82       5.162  58.462  56.174  1.00 24.40           N  
ATOM   2901  OE1 GLN B  82       4.228  60.480  56.484  1.00 28.88           O  
ATOM   2902  N   ALA B  83       4.710  55.293  53.094  1.00 28.11           N  
ATOM   2903  CA  ALA B  83       5.212  54.556  51.942  1.00 30.33           C  
ATOM   2904  C   ALA B  83       4.896  53.066  51.911  1.00 29.83           C  
ATOM   2905  O   ALA B  83       5.108  52.429  50.888  1.00 30.72           O  
ATOM   2906  CB  ALA B  83       6.724  54.764  51.814  1.00 28.97           C  
ATOM   2907  N   PHE B  84       4.381  52.511  53.006  1.00 28.91           N  
ATOM   2908  CA  PHE B  84       4.083  51.082  53.035  1.00 28.00           C  
ATOM   2909  C   PHE B  84       2.660  50.728  53.424  1.00 28.02           C  
ATOM   2910  O   PHE B  84       2.223  49.594  53.232  1.00 27.38           O  
ATOM   2911  CB  PHE B  84       5.027  50.359  53.995  1.00 27.87           C  
ATOM   2912  CG  PHE B  84       6.456  50.792  53.880  1.00 28.26           C  
ATOM   2913  CD1 PHE B  84       6.957  51.798  54.696  1.00 28.08           C  
ATOM   2914  CD2 PHE B  84       7.301  50.204  52.948  1.00 29.89           C  
ATOM   2915  CE1 PHE B  84       8.282  52.214  54.590  1.00 29.53           C  
ATOM   2916  CE2 PHE B  84       8.629  50.612  52.834  1.00 28.97           C  
ATOM   2917  CZ  PHE B  84       9.119  51.618  53.654  1.00 29.49           C  
ATOM   2918  N   SER B  85       1.932  51.690  53.977  1.00 28.19           N  
ATOM   2919  CA  SER B  85       0.577  51.410  54.413  1.00 27.53           C  
ATOM   2920  C   SER B  85      -0.385  51.027  53.305  1.00 28.18           C  
ATOM   2921  O   SER B  85      -0.321  51.539  52.189  1.00 28.45           O  
ATOM   2922  CB  SER B  85      -0.004  52.601  55.170  1.00 27.27           C  
ATOM   2923  OG  SER B  85      -1.382  52.384  55.427  1.00 25.66           O  
ATOM   2924  N   ILE B  86      -1.297  50.127  53.651  1.00 28.80           N  
ATOM   2925  CA  ILE B  86      -2.328  49.659  52.744  1.00 29.43           C  
ATOM   2926  C   ILE B  86      -3.167  50.851  52.262  1.00 29.78           C  
ATOM   2927  O   ILE B  86      -3.787  50.805  51.203  1.00 27.86           O  
ATOM   2928  CB  ILE B  86      -3.233  48.639  53.465  1.00 30.72           C  
ATOM   2929  CG1 ILE B  86      -4.238  48.027  52.487  1.00 32.17           C  
ATOM   2930  CG2 ILE B  86      -3.956  49.312  54.626  1.00 32.06           C  
ATOM   2931  CD1 ILE B  86      -5.106  46.963  53.104  1.00 29.86           C  
ATOM   2932  N   SER B  87      -3.154  51.935  53.035  1.00 29.01           N  
ATOM   2933  CA  SER B  87      -3.928  53.120  52.697  1.00 28.59           C  
ATOM   2934  C   SER B  87      -3.243  54.098  51.736  1.00 28.72           C  
ATOM   2935  O   SER B  87      -3.883  55.013  51.221  1.00 28.10           O  
ATOM   2936  CB  SER B  87      -4.320  53.858  53.984  1.00 28.66           C  
ATOM   2937  OG  SER B  87      -5.222  54.912  53.717  1.00 29.94           O  
ATOM   2938  N   GLY B  88      -1.951  53.907  51.489  1.00 28.35           N  
ATOM   2939  CA  GLY B  88      -1.234  54.817  50.612  1.00 28.48           C  
ATOM   2940  C   GLY B  88      -0.913  54.320  49.209  1.00 29.17           C  
ATOM   2941  O   GLY B  88      -1.559  53.417  48.689  1.00 29.84           O  
ATOM   2942  N   LYS B  89       0.105  54.922  48.602  1.00 29.69           N  
ATOM   2943  CA  LYS B  89       0.536  54.576  47.250  1.00 30.38           C  
ATOM   2944  C   LYS B  89       1.534  53.423  47.207  1.00 30.86           C  
ATOM   2945  O   LYS B  89       1.904  52.957  46.129  1.00 29.94           O  
ATOM   2946  CB  LYS B  89       1.155  55.797  46.575  1.00 31.71           C  
ATOM   2947  CG  LYS B  89       0.155  56.864  46.194  1.00 35.29           C  
ATOM   2948  CD  LYS B  89       0.879  58.104  45.695  1.00 38.54           C  
ATOM   2949  CE  LYS B  89      -0.087  59.167  45.206  1.00 40.04           C  
ATOM   2950  NZ  LYS B  89       0.679  60.282  44.576  1.00 42.10           N1+
ATOM   2951  N   GLN B  90       1.979  52.980  48.377  1.00 28.20           N  
ATOM   2952  CA  GLN B  90       2.918  51.869  48.470  1.00 30.48           C  
ATOM   2953  C   GLN B  90       4.206  52.015  47.661  1.00 30.39           C  
ATOM   2954  O   GLN B  90       4.716  51.035  47.134  1.00 31.26           O  
ATOM   2955  CB  GLN B  90       2.212  50.565  48.078  1.00 29.87           C  
ATOM   2956  CG  GLN B  90       1.176  50.117  49.097  1.00 30.57           C  
ATOM   2957  CD  GLN B  90       0.661  48.717  48.848  1.00 30.58           C  
ATOM   2958  NE2 GLN B  90       1.386  47.723  49.349  1.00 30.01           N  
ATOM   2959  OE1 GLN B  90      -0.380  48.528  48.211  1.00 32.81           O  
ATOM   2960  N   LYS B  91       4.741  53.227  47.573  1.00 32.03           N  
ATOM   2961  CA  LYS B  91       5.975  53.455  46.832  1.00 32.62           C  
ATOM   2962  C   LYS B  91       7.192  52.833  47.512  1.00 33.23           C  
ATOM   2963  O   LYS B  91       8.244  52.687  46.891  1.00 32.34           O  
ATOM   2964  CB  LYS B  91       6.212  54.949  46.650  1.00 35.23           C  
ATOM   2965  CG  LYS B  91       5.227  55.616  45.722  1.00 38.20           C  
ATOM   2966  CD  LYS B  91       5.307  55.019  44.333  1.00 41.95           C  
ATOM   2967  CE  LYS B  91       4.465  55.807  43.338  1.00 44.10           C  
ATOM   2968  NZ  LYS B  91       4.443  55.129  42.006  1.00 46.05           N1+
ATOM   2969  N   GLY B  92       7.056  52.498  48.795  1.00 32.76           N  
ATOM   2970  CA  GLY B  92       8.156  51.883  49.524  1.00 31.53           C  
ATOM   2971  C   GLY B  92       9.430  52.705  49.620  1.00 32.16           C  
ATOM   2972  O   GLY B  92       9.387  53.905  49.886  1.00 29.36           O  
ATOM   2973  N   PHE B  93      10.573  52.056  49.399  1.00 32.92           N  
ATOM   2974  CA  PHE B  93      11.868  52.728  49.473  1.00 33.77           C  
ATOM   2975  C   PHE B  93      12.036  53.804  48.411  1.00 35.10           C  
ATOM   2976  O   PHE B  93      12.949  54.632  48.492  1.00 34.63           O  
ATOM   2977  CB  PHE B  93      13.013  51.707  49.359  1.00 34.72           C  
ATOM   2978  CG  PHE B  93      13.003  50.657  50.436  1.00 33.46           C  
ATOM   2979  CD1 PHE B  93      12.879  51.015  51.774  1.00 33.22           C  
ATOM   2980  CD2 PHE B  93      13.126  49.306  50.113  1.00 34.58           C  
ATOM   2981  CE1 PHE B  93      12.874  50.045  52.777  1.00 33.28           C  
ATOM   2982  CE2 PHE B  93      13.124  48.324  51.105  1.00 34.79           C  
ATOM   2983  CZ  PHE B  93      12.997  48.694  52.447  1.00 33.66           C  
ATOM   2984  N   GLU B  94      11.154  53.801  47.417  1.00 36.26           N  
ATOM   2985  CA  GLU B  94      11.220  54.792  46.344  1.00 39.44           C  
ATOM   2986  C   GLU B  94      10.477  56.075  46.747  1.00 38.93           C  
ATOM   2987  O   GLU B  94      10.458  57.056  45.998  1.00 38.42           O  
ATOM   2988  CB  GLU B  94      10.607  54.211  45.066  1.00 43.27           C  
ATOM   2989  CG  GLU B  94      11.019  52.769  44.807  1.00 49.32           C  
ATOM   2990  CD  GLU B  94      10.050  52.038  43.890  1.00 54.15           C  
ATOM   2991  OE1 GLU B  94      10.016  52.367  42.674  1.00 56.56           O  
ATOM   2992  OE2 GLU B  94       9.320  51.137  44.385  1.00 55.34           O1-
ATOM   2993  N   ASP B  95       9.870  56.065  47.932  1.00 36.98           N  
ATOM   2994  CA  ASP B  95       9.138  57.232  48.428  1.00 35.12           C  
ATOM   2995  C   ASP B  95      10.104  58.171  49.161  1.00 34.09           C  
ATOM   2996  O   ASP B  95      11.069  57.718  49.773  1.00 31.57           O  
ATOM   2997  CB  ASP B  95       8.014  56.764  49.367  1.00 36.00           C  
ATOM   2998  CG  ASP B  95       7.116  57.898  49.835  1.00 36.97           C  
ATOM   2999  OD1 ASP B  95       7.563  58.707  50.675  1.00 36.02           O  
ATOM   3000  OD2 ASP B  95       5.960  57.976  49.360  1.00 38.21           O1-
ATOM   3001  N   SER B  96       9.856  59.477  49.090  1.00 34.83           N  
ATOM   3002  CA  SER B  96      10.713  60.451  49.769  1.00 35.30           C  
ATOM   3003  C   SER B  96      10.724  60.264  51.291  1.00 36.02           C  
ATOM   3004  O   SER B  96      11.501  60.918  51.996  1.00 37.02           O  
ATOM   3005  CB  SER B  96      10.277  61.889  49.433  1.00 37.45           C  
ATOM   3006  OG  SER B  96       8.894  62.118  49.683  1.00 37.47           O  
ATOM   3007  N   ARG B  97       9.872  59.370  51.791  1.00 33.62           N  
ATOM   3008  CA  ARG B  97       9.791  59.110  53.228  1.00 31.89           C  
ATOM   3009  C   ARG B  97       9.869  57.620  53.544  1.00 29.43           C  
ATOM   3010  O   ARG B  97       9.501  57.197  54.641  1.00 27.08           O  
ATOM   3011  CB  ARG B  97       8.481  59.670  53.800  1.00 32.37           C  
ATOM   3012  CG  ARG B  97       8.127  61.063  53.315  1.00 32.27           C  
ATOM   3013  CD  ARG B  97       7.071  60.977  52.233  1.00 36.85           C  
ATOM   3014  NE  ARG B  97       5.733  61.025  52.802  1.00 37.70           N  
ATOM   3015  CZ  ARG B  97       4.633  60.598  52.195  1.00 37.91           C  
ATOM   3016  NH1 ARG B  97       4.692  60.071  50.985  1.00 39.70           N1+
ATOM   3017  NH2 ARG B  97       3.460  60.714  52.805  1.00 37.00           N  
ATOM   3018  N   GLY B  98      10.350  56.825  52.590  1.00 29.12           N  
ATOM   3019  CA  GLY B  98      10.433  55.388  52.808  1.00 27.56           C  
ATOM   3020  C   GLY B  98      11.818  54.815  53.063  1.00 27.55           C  
ATOM   3021  O   GLY B  98      11.964  53.602  53.221  1.00 27.96           O  
ATOM   3022  N   THR B  99      12.833  55.672  53.116  1.00 27.74           N  
ATOM   3023  CA  THR B  99      14.203  55.212  53.334  1.00 29.62           C  
ATOM   3024  C   THR B  99      14.703  55.423  54.761  1.00 29.50           C  
ATOM   3025  O   THR B  99      15.864  55.129  55.063  1.00 29.49           O  
ATOM   3026  CB  THR B  99      15.194  55.917  52.371  1.00 29.64           C  
ATOM   3027  CG2 THR B  99      14.800  55.673  50.925  1.00 30.29           C  
ATOM   3028  OG1 THR B  99      15.194  57.325  52.628  1.00 29.85           O  
ATOM   3029  N   LEU B 100      13.832  55.920  55.638  1.00 29.07           N  
ATOM   3030  CA  LEU B 100      14.212  56.169  57.029  1.00 27.43           C  
ATOM   3031  C   LEU B 100      14.782  54.942  57.745  1.00 27.70           C  
ATOM   3032  O   LEU B 100      15.585  55.069  58.670  1.00 27.90           O  
ATOM   3033  CB  LEU B 100      13.024  56.725  57.826  1.00 26.71           C  
ATOM   3034  CG  LEU B 100      12.700  58.212  57.641  1.00 26.76           C  
ATOM   3035  CD1 LEU B 100      13.925  59.057  57.987  1.00 24.81           C  
ATOM   3036  CD2 LEU B 100      12.260  58.477  56.207  1.00 25.77           C  
ATOM   3037  N   PHE B 101      14.370  53.751  57.332  1.00 27.35           N  
ATOM   3038  CA  PHE B 101      14.893  52.558  57.964  1.00 29.23           C  
ATOM   3039  C   PHE B 101      16.419  52.502  57.865  1.00 30.74           C  
ATOM   3040  O   PHE B 101      17.102  52.086  58.806  1.00 30.25           O  
ATOM   3041  CB  PHE B 101      14.310  51.301  57.325  1.00 29.79           C  
ATOM   3042  CG  PHE B 101      15.062  50.065  57.683  1.00 29.98           C  
ATOM   3043  CD1 PHE B 101      15.059  49.590  58.989  1.00 31.79           C  
ATOM   3044  CD2 PHE B 101      15.849  49.420  56.736  1.00 31.42           C  
ATOM   3045  CE1 PHE B 101      15.835  48.493  59.352  1.00 32.21           C  
ATOM   3046  CE2 PHE B 101      16.630  48.321  57.087  1.00 32.45           C  
ATOM   3047  CZ  PHE B 101      16.624  47.859  58.394  1.00 32.95           C  
ATOM   3048  N   PHE B 102      16.953  52.918  56.722  1.00 30.50           N  
ATOM   3049  CA  PHE B 102      18.396  52.884  56.524  1.00 32.14           C  
ATOM   3050  C   PHE B 102      19.114  53.879  57.428  1.00 32.47           C  
ATOM   3051  O   PHE B 102      20.308  53.741  57.696  1.00 34.70           O  
ATOM   3052  CB  PHE B 102      18.711  53.101  55.039  1.00 31.55           C  
ATOM   3053  CG  PHE B 102      18.034  52.093  54.146  1.00 31.89           C  
ATOM   3054  CD1 PHE B 102      18.340  50.743  54.252  1.00 31.05           C  
ATOM   3055  CD2 PHE B 102      17.027  52.480  53.266  1.00 33.46           C  
ATOM   3056  CE1 PHE B 102      17.654  49.785  53.508  1.00 31.82           C  
ATOM   3057  CE2 PHE B 102      16.326  51.525  52.506  1.00 34.71           C  
ATOM   3058  CZ  PHE B 102      16.642  50.172  52.633  1.00 32.41           C  
ATOM   3059  N   ASP B 103      18.390  54.879  57.919  1.00 32.91           N  
ATOM   3060  CA  ASP B 103      19.003  55.833  58.836  1.00 31.55           C  
ATOM   3061  C   ASP B 103      19.120  55.118  60.175  1.00 31.01           C  
ATOM   3062  O   ASP B 103      20.051  55.372  60.945  1.00 31.11           O  
ATOM   3063  CB  ASP B 103      18.154  57.099  58.957  1.00 33.33           C  
ATOM   3064  CG  ASP B 103      18.230  57.968  57.705  1.00 34.09           C  
ATOM   3065  OD1 ASP B 103      19.256  58.660  57.509  1.00 33.51           O  
ATOM   3066  OD2 ASP B 103      17.265  57.948  56.909  1.00 33.10           O1-
ATOM   3067  N   ILE B 104      18.180  54.211  60.443  1.00 28.78           N  
ATOM   3068  CA  ILE B 104      18.203  53.425  61.675  1.00 28.94           C  
ATOM   3069  C   ILE B 104      19.378  52.457  61.568  1.00 29.93           C  
ATOM   3070  O   ILE B 104      20.164  52.310  62.505  1.00 28.83           O  
ATOM   3071  CB  ILE B 104      16.913  52.586  61.849  1.00 28.66           C  
ATOM   3072  CG1 ILE B 104      15.719  53.496  62.146  1.00 26.52           C  
ATOM   3073  CG2 ILE B 104      17.088  51.571  62.973  1.00 27.66           C  
ATOM   3074  CD1 ILE B 104      14.404  52.742  62.227  1.00 24.02           C  
ATOM   3075  N   ALA B 105      19.485  51.809  60.408  1.00 30.08           N  
ATOM   3076  CA  ALA B 105      20.548  50.843  60.151  1.00 32.38           C  
ATOM   3077  C   ALA B 105      21.929  51.451  60.321  1.00 32.91           C  
ATOM   3078  O   ALA B 105      22.834  50.804  60.849  1.00 34.08           O  
ATOM   3079  CB  ALA B 105      20.409  50.268  58.734  1.00 32.18           C  
ATOM   3080  N   ARG B 106      22.101  52.694  59.892  1.00 33.16           N  
ATOM   3081  CA  ARG B 106      23.412  53.306  60.009  1.00 34.98           C  
ATOM   3082  C   ARG B 106      23.690  53.835  61.414  1.00 35.05           C  
ATOM   3083  O   ARG B 106      24.834  54.131  61.753  1.00 34.08           O  
ATOM   3084  CB  ARG B 106      23.598  54.395  58.955  1.00 35.69           C  
ATOM   3085  CG  ARG B 106      22.975  55.710  59.277  1.00 38.02           C  
ATOM   3086  CD  ARG B 106      23.810  56.796  58.637  1.00 38.33           C  
ATOM   3087  NE  ARG B 106      23.991  57.895  59.567  1.00 40.81           N  
ATOM   3088  CZ  ARG B 106      23.083  58.834  59.803  1.00 38.94           C  
ATOM   3089  NH1 ARG B 106      21.921  58.818  59.168  1.00 38.39           N1+
ATOM   3090  NH2 ARG B 106      23.337  59.785  60.692  1.00 37.76           N  
ATOM   3091  N   ILE B 107      22.643  53.958  62.229  1.00 33.65           N  
ATOM   3092  CA  ILE B 107      22.822  54.388  63.611  1.00 33.13           C  
ATOM   3093  C   ILE B 107      23.253  53.123  64.339  1.00 33.19           C  
ATOM   3094  O   ILE B 107      24.187  53.132  65.142  1.00 33.67           O  
ATOM   3095  CB  ILE B 107      21.507  54.884  64.258  1.00 34.87           C  
ATOM   3096  CG1 ILE B 107      21.137  56.273  63.736  1.00 35.41           C  
ATOM   3097  CG2 ILE B 107      21.653  54.896  65.770  1.00 33.23           C  
ATOM   3098  CD1 ILE B 107      22.097  57.372  64.166  1.00 39.03           C  
ATOM   3099  N   VAL B 108      22.563  52.029  64.044  1.00 33.11           N  
ATOM   3100  CA  VAL B 108      22.869  50.746  64.664  1.00 34.11           C  
ATOM   3101  C   VAL B 108      24.309  50.319  64.380  1.00 36.85           C  
ATOM   3102  O   VAL B 108      24.995  49.786  65.253  1.00 37.35           O  
ATOM   3103  CB  VAL B 108      21.906  49.653  64.157  1.00 33.20           C  
ATOM   3104  CG1 VAL B 108      22.356  48.293  64.637  1.00 30.57           C  
ATOM   3105  CG2 VAL B 108      20.487  49.943  64.645  1.00 31.36           C  
ATOM   3106  N   ARG B 109      24.777  50.561  63.160  1.00 38.03           N  
ATOM   3107  CA  ARG B 109      26.140  50.178  62.812  1.00 39.71           C  
ATOM   3108  C   ARG B 109      27.140  50.901  63.716  1.00 39.67           C  
ATOM   3109  O   ARG B 109      28.079  50.287  64.216  1.00 40.42           O  
ATOM   3110  CB  ARG B 109      26.431  50.490  61.335  1.00 40.75           C  
ATOM   3111  CG  ARG B 109      27.545  49.622  60.741  1.00 43.20           C  
ATOM   3112  CD  ARG B 109      27.767  49.863  59.246  1.00 45.02           C  
ATOM   3113  NE  ARG B 109      26.517  50.055  58.517  1.00 48.13           N  
ATOM   3114  CZ  ARG B 109      26.045  51.248  58.151  1.00 50.33           C  
ATOM   3115  NH1 ARG B 109      26.732  52.353  58.441  1.00 50.47           N1+
ATOM   3116  NH2 ARG B 109      24.878  51.344  57.514  1.00 49.50           N  
ATOM   3117  N   GLU B 110      26.925  52.190  63.949  1.00 38.94           N  
ATOM   3118  CA  GLU B 110      27.827  52.978  64.785  1.00 40.57           C  
ATOM   3119  C   GLU B 110      27.716  52.781  66.291  1.00 39.65           C  
ATOM   3120  O   GLU B 110      28.742  52.658  66.973  1.00 39.69           O  
ATOM   3121  CB  GLU B 110      27.667  54.470  64.484  1.00 42.20           C  
ATOM   3122  CG  GLU B 110      28.676  54.983  63.480  1.00 48.23           C  
ATOM   3123  CD  GLU B 110      30.028  55.264  64.105  1.00 49.40           C  
ATOM   3124  OE1 GLU B 110      30.426  54.543  65.049  1.00 50.92           O  
ATOM   3125  OE2 GLU B 110      30.702  56.212  63.640  1.00 51.87           O1-
ATOM   3126  N   LYS B 111      26.491  52.749  66.814  1.00 36.57           N  
ATOM   3127  CA  LYS B 111      26.285  52.612  68.253  1.00 35.34           C  
ATOM   3128  C   LYS B 111      26.064  51.181  68.747  1.00 34.05           C  
ATOM   3129  O   LYS B 111      26.150  50.917  69.943  1.00 34.44           O  
ATOM   3130  CB  LYS B 111      25.110  53.495  68.690  1.00 34.98           C  
ATOM   3131  CG  LYS B 111      25.242  54.955  68.283  1.00 34.26           C  
ATOM   3132  CD  LYS B 111      26.477  55.624  68.890  1.00 35.00           C  
ATOM   3133  CE  LYS B 111      26.427  55.654  70.414  1.00 34.75           C  
ATOM   3134  NZ  LYS B 111      27.439  56.596  70.986  1.00 34.60           N1+
ATOM   3135  N   LYS B 112      25.760  50.271  67.833  1.00 34.07           N  
ATOM   3136  CA  LYS B 112      25.543  48.862  68.172  1.00 34.26           C  
ATOM   3137  C   LYS B 112      24.875  48.583  69.524  1.00 34.48           C  
ATOM   3138  O   LYS B 112      25.504  48.055  70.450  1.00 33.35           O  
ATOM   3139  CB  LYS B 112      26.881  48.114  68.090  1.00 37.79           C  
ATOM   3140  CG  LYS B 112      27.357  47.858  66.661  1.00 39.15           C  
ATOM   3141  CD  LYS B 112      26.390  46.943  65.920  1.00 40.14           C  
ATOM   3142  CE  LYS B 112      26.735  46.817  64.440  1.00 43.27           C  
ATOM   3143  NZ  LYS B 112      28.072  46.168  64.197  1.00 45.56           N1+
ATOM   3144  N   PRO B 113      23.584  48.929  69.657  1.00 32.90           N  
ATOM   3145  CA  PRO B 113      22.857  48.700  70.912  1.00 31.54           C  
ATOM   3146  C   PRO B 113      22.570  47.223  71.165  1.00 31.00           C  
ATOM   3147  O   PRO B 113      22.649  46.397  70.254  1.00 31.86           O  
ATOM   3148  CB  PRO B 113      21.566  49.499  70.714  1.00 31.95           C  
ATOM   3149  CG  PRO B 113      21.338  49.390  69.234  1.00 31.89           C  
ATOM   3150  CD  PRO B 113      22.733  49.626  68.675  1.00 32.25           C  
ATOM   3151  N   LYS B 114      22.226  46.892  72.405  1.00 30.68           N  
ATOM   3152  CA  LYS B 114      21.909  45.510  72.741  1.00 30.89           C  
ATOM   3153  C   LYS B 114      20.637  45.077  72.006  1.00 30.70           C  
ATOM   3154  O   LYS B 114      20.537  43.941  71.525  1.00 29.72           O  
ATOM   3155  CB  LYS B 114      21.715  45.357  74.259  1.00 32.48           C  
ATOM   3156  CG  LYS B 114      22.991  45.534  75.096  1.00 33.71           C  
ATOM   3157  CD  LYS B 114      22.710  45.326  76.588  1.00 36.99           C  
ATOM   3158  CE  LYS B 114      24.003  45.178  77.410  1.00 37.49           C  
ATOM   3159  NZ  LYS B 114      24.899  46.385  77.340  1.00 41.15           N1+
ATOM   3160  N   VAL B 115      19.670  45.989  71.904  1.00 30.34           N  
ATOM   3161  CA  VAL B 115      18.404  45.682  71.242  1.00 29.25           C  
ATOM   3162  C   VAL B 115      17.916  46.781  70.299  1.00 28.92           C  
ATOM   3163  O   VAL B 115      18.148  47.969  70.533  1.00 28.29           O  
ATOM   3164  CB  VAL B 115      17.291  45.426  72.285  1.00 30.17           C  
ATOM   3165  CG1 VAL B 115      16.023  44.958  71.596  1.00 30.76           C  
ATOM   3166  CG2 VAL B 115      17.755  44.399  73.306  1.00 31.53           C  
ATOM   3167  N   VAL B 116      17.255  46.362  69.222  1.00 28.62           N  
ATOM   3168  CA  VAL B 116      16.672  47.272  68.240  1.00 27.42           C  
ATOM   3169  C   VAL B 116      15.177  46.931  68.276  1.00 26.50           C  
ATOM   3170  O   VAL B 116      14.785  45.788  68.043  1.00 27.73           O  
ATOM   3171  CB  VAL B 116      17.252  47.042  66.822  1.00 27.79           C  
ATOM   3172  CG1 VAL B 116      16.505  47.888  65.810  1.00 28.44           C  
ATOM   3173  CG2 VAL B 116      18.735  47.423  66.799  1.00 29.23           C  
ATOM   3174  N   PHE B 117      14.361  47.931  68.584  1.00 26.23           N  
ATOM   3175  CA  PHE B 117      12.918  47.770  68.732  1.00 26.15           C  
ATOM   3176  C   PHE B 117      12.197  48.695  67.746  1.00 27.18           C  
ATOM   3177  O   PHE B 117      12.133  49.902  67.957  1.00 27.75           O  
ATOM   3178  CB  PHE B 117      12.561  48.119  70.188  1.00 26.61           C  
ATOM   3179  CG  PHE B 117      11.139  47.811  70.593  1.00 26.53           C  
ATOM   3180  CD1 PHE B 117      10.208  47.312  69.689  1.00 26.70           C  
ATOM   3181  CD2 PHE B 117      10.727  48.055  71.909  1.00 27.94           C  
ATOM   3182  CE1 PHE B 117       8.890  47.060  70.085  1.00 26.99           C  
ATOM   3183  CE2 PHE B 117       9.417  47.810  72.313  1.00 26.43           C  
ATOM   3184  CZ  PHE B 117       8.496  47.311  71.399  1.00 26.61           C  
ATOM   3185  N   MET B 118      11.665  48.123  66.670  1.00 26.48           N  
ATOM   3186  CA  MET B 118      10.976  48.910  65.650  1.00 26.33           C  
ATOM   3187  C   MET B 118       9.504  48.553  65.480  1.00 25.65           C  
ATOM   3188  O   MET B 118       9.063  47.466  65.851  1.00 23.69           O  
ATOM   3189  CB  MET B 118      11.682  48.746  64.300  1.00 26.60           C  
ATOM   3190  CG  MET B 118      13.150  49.180  64.300  1.00 27.83           C  
ATOM   3191  SD  MET B 118      13.970  48.835  62.733  1.00 27.08           S  
ATOM   3192  CE  MET B 118      14.252  47.083  62.906  1.00 26.39           C  
ATOM   3193  N   GLU B 119       8.758  49.480  64.885  1.00 24.95           N  
ATOM   3194  CA  GLU B 119       7.340  49.278  64.645  1.00 25.09           C  
ATOM   3195  C   GLU B 119       6.912  49.910  63.327  1.00 24.44           C  
ATOM   3196  O   GLU B 119       7.469  50.917  62.906  1.00 23.68           O  
ATOM   3197  CB  GLU B 119       6.529  49.884  65.799  1.00 25.78           C  
ATOM   3198  CG  GLU B 119       4.999  49.918  65.610  1.00 28.46           C  
ATOM   3199  CD  GLU B 119       4.490  51.176  64.897  1.00 30.19           C  
ATOM   3200  OE1 GLU B 119       5.245  52.171  64.804  1.00 30.61           O  
ATOM   3201  OE2 GLU B 119       3.323  51.177  64.444  1.00 28.91           O1-
ATOM   3202  N   ASN B 120       5.927  49.296  62.677  1.00 26.10           N  
ATOM   3203  CA  ASN B 120       5.382  49.823  61.430  1.00 26.46           C  
ATOM   3204  C   ASN B 120       4.039  49.146  61.163  1.00 27.28           C  
ATOM   3205  O   ASN B 120       3.625  48.261  61.915  1.00 26.71           O  
ATOM   3206  CB  ASN B 120       6.353  49.623  60.255  1.00 26.02           C  
ATOM   3207  CG  ASN B 120       6.183  50.690  59.167  1.00 26.01           C  
ATOM   3208  ND2 ASN B 120       7.127  51.621  59.097  1.00 26.69           N  
ATOM   3209  OD1 ASN B 120       5.203  50.686  58.420  1.00 29.35           O  
ATOM   3210  N   VAL B 121       3.354  49.561  60.103  1.00 26.94           N  
ATOM   3211  CA  VAL B 121       2.043  49.008  59.811  1.00 26.01           C  
ATOM   3212  C   VAL B 121       2.067  47.569  59.316  1.00 25.95           C  
ATOM   3213  O   VAL B 121       3.105  47.072  58.879  1.00 26.55           O  
ATOM   3214  CB  VAL B 121       1.278  49.927  58.822  1.00 27.15           C  
ATOM   3215  CG1 VAL B 121       1.140  51.320  59.445  1.00 26.87           C  
ATOM   3216  CG2 VAL B 121       2.012  50.024  57.497  1.00 25.88           C  
ATOM   3217  N   LYS B 122       0.916  46.900  59.410  1.00 26.59           N  
ATOM   3218  CA  LYS B 122       0.792  45.500  58.996  1.00 28.09           C  
ATOM   3219  C   LYS B 122       1.227  45.227  57.562  1.00 28.41           C  
ATOM   3220  O   LYS B 122       1.910  44.240  57.296  1.00 28.66           O  
ATOM   3221  CB  LYS B 122      -0.647  45.016  59.160  1.00 29.56           C  
ATOM   3222  CG  LYS B 122      -0.846  43.551  58.776  1.00 31.74           C  
ATOM   3223  CD  LYS B 122      -2.324  43.154  58.805  1.00 33.91           C  
ATOM   3224  CE  LYS B 122      -2.510  41.681  58.470  1.00 34.40           C  
ATOM   3225  NZ  LYS B 122      -3.950  41.298  58.450  1.00 37.35           N1+
ATOM   3226  N   ASN B 123       0.838  46.098  56.638  1.00 28.43           N  
ATOM   3227  CA  ASN B 123       1.186  45.896  55.241  1.00 29.04           C  
ATOM   3228  C   ASN B 123       2.689  45.866  54.985  1.00 30.53           C  
ATOM   3229  O   ASN B 123       3.133  45.362  53.949  1.00 31.12           O  
ATOM   3230  CB  ASN B 123       0.538  46.963  54.365  1.00 28.51           C  
ATOM   3231  CG  ASN B 123       0.552  46.579  52.898  1.00 30.90           C  
ATOM   3232  ND2 ASN B 123      -0.143  45.498  52.571  1.00 31.06           N  
ATOM   3233  OD1 ASN B 123       1.191  47.233  52.073  1.00 29.12           O  
ATOM   3234  N   PHE B 124       3.473  46.397  55.920  1.00 30.19           N  
ATOM   3235  CA  PHE B 124       4.926  46.411  55.774  1.00 30.75           C  
ATOM   3236  C   PHE B 124       5.387  44.966  55.586  1.00 32.14           C  
ATOM   3237  O   PHE B 124       6.315  44.682  54.825  1.00 31.66           O  
ATOM   3238  CB  PHE B 124       5.577  46.990  57.032  1.00 30.61           C  
ATOM   3239  CG  PHE B 124       7.037  47.318  56.872  1.00 29.60           C  
ATOM   3240  CD1 PHE B 124       7.436  48.551  56.369  1.00 28.81           C  
ATOM   3241  CD2 PHE B 124       8.013  46.395  57.229  1.00 29.74           C  
ATOM   3242  CE1 PHE B 124       8.784  48.864  56.229  1.00 27.96           C  
ATOM   3243  CE2 PHE B 124       9.370  46.700  57.089  1.00 29.03           C  
ATOM   3244  CZ  PHE B 124       9.752  47.942  56.589  1.00 29.15           C  
ATOM   3245  N   ALA B 125       4.714  44.059  56.281  1.00 32.88           N  
ATOM   3246  CA  ALA B 125       5.039  42.643  56.231  1.00 33.88           C  
ATOM   3247  C   ALA B 125       4.926  42.018  54.844  1.00 35.00           C  
ATOM   3248  O   ALA B 125       5.718  41.145  54.503  1.00 37.30           O  
ATOM   3249  CB  ALA B 125       4.163  41.883  57.207  1.00 33.54           C  
ATOM   3250  N   SER B 126       3.961  42.460  54.041  1.00 35.38           N  
ATOM   3251  CA  SER B 126       3.777  41.890  52.709  1.00 35.80           C  
ATOM   3252  C   SER B 126       4.140  42.813  51.559  1.00 35.09           C  
ATOM   3253  O   SER B 126       4.222  42.373  50.408  1.00 35.21           O  
ATOM   3254  CB  SER B 126       2.328  41.419  52.534  1.00 37.90           C  
ATOM   3255  OG  SER B 126       1.434  42.518  52.488  1.00 40.98           O  
ATOM   3256  N   HIS B 127       4.379  44.086  51.866  1.00 33.18           N  
ATOM   3257  CA  HIS B 127       4.721  45.075  50.851  1.00 32.65           C  
ATOM   3258  C   HIS B 127       5.763  44.585  49.846  1.00 33.59           C  
ATOM   3259  O   HIS B 127       6.801  44.025  50.219  1.00 32.57           O  
ATOM   3260  CB  HIS B 127       5.232  46.359  51.509  1.00 31.45           C  
ATOM   3261  CG  HIS B 127       5.702  47.391  50.530  1.00 31.64           C  
ATOM   3262  CD2 HIS B 127       6.950  47.795  50.198  1.00 30.62           C  
ATOM   3263  ND1 HIS B 127       4.841  48.123  49.742  1.00 32.06           N  
ATOM   3264  CE1 HIS B 127       5.539  48.933  48.965  1.00 32.97           C  
ATOM   3265  NE2 HIS B 127       6.823  48.752  49.221  1.00 33.37           N  
ATOM   3266  N   ASP B 128       5.478  44.816  48.571  1.00 34.21           N  
ATOM   3267  CA  ASP B 128       6.384  44.423  47.497  1.00 35.41           C  
ATOM   3268  C   ASP B 128       6.763  42.950  47.584  1.00 35.64           C  
ATOM   3269  O   ASP B 128       7.942  42.595  47.653  1.00 35.97           O  
ATOM   3270  CB  ASP B 128       7.640  45.299  47.522  1.00 34.49           C  
ATOM   3271  CG  ASP B 128       8.520  45.099  46.293  1.00 35.57           C  
ATOM   3272  OD1 ASP B 128       7.966  44.916  45.187  1.00 35.64           O  
ATOM   3273  OD2 ASP B 128       9.761  45.147  46.427  1.00 33.32           O1-
ATOM   3274  N   ASN B 129       5.739  42.105  47.593  1.00 36.62           N  
ATOM   3275  CA  ASN B 129       5.898  40.658  47.636  1.00 37.23           C  
ATOM   3276  C   ASN B 129       6.760  40.170  48.784  1.00 37.63           C  
ATOM   3277  O   ASN B 129       7.333  39.076  48.726  1.00 37.61           O  
ATOM   3278  CB  ASN B 129       6.461  40.167  46.299  1.00 39.53           C  
ATOM   3279  CG  ASN B 129       5.666  40.687  45.110  1.00 41.68           C  
ATOM   3280  ND2 ASN B 129       4.451  40.166  44.937  1.00 40.29           N  
ATOM   3281  OD1 ASN B 129       6.128  41.560  44.367  1.00 43.33           O  
ATOM   3282  N   GLY B 130       6.841  40.978  49.836  1.00 36.61           N  
ATOM   3283  CA  GLY B 130       7.625  40.603  50.999  1.00 34.78           C  
ATOM   3284  C   GLY B 130       9.091  40.966  50.890  1.00 33.08           C  
ATOM   3285  O   GLY B 130       9.873  40.640  51.776  1.00 32.30           O  
ATOM   3286  N   ASN B 131       9.468  41.645  49.810  1.00 33.83           N  
ATOM   3287  CA  ASN B 131      10.862  42.029  49.622  1.00 34.94           C  
ATOM   3288  C   ASN B 131      11.335  43.127  50.572  1.00 35.67           C  
ATOM   3289  O   ASN B 131      12.520  43.196  50.898  1.00 35.48           O  
ATOM   3290  CB  ASN B 131      11.119  42.480  48.178  1.00 36.95           C  
ATOM   3291  CG  ASN B 131      11.035  41.336  47.180  1.00 38.65           C  
ATOM   3292  ND2 ASN B 131      10.690  41.659  45.933  1.00 38.96           N  
ATOM   3293  OD1 ASN B 131      11.293  40.176  47.519  1.00 39.03           O  
ATOM   3294  N   THR B 132      10.432  43.988  51.033  1.00 35.57           N  
ATOM   3295  CA  THR B 132      10.873  45.054  51.923  1.00 35.55           C  
ATOM   3296  C   THR B 132      11.178  44.546  53.319  1.00 34.92           C  
ATOM   3297  O   THR B 132      12.127  45.013  53.962  1.00 35.03           O  
ATOM   3298  CB  THR B 132       9.848  46.192  52.000  1.00 37.16           C  
ATOM   3299  CG2 THR B 132       9.661  46.807  50.635  1.00 34.15           C  
ATOM   3300  OG1 THR B 132       8.599  45.684  52.467  1.00 39.91           O  
ATOM   3301  N   LEU B 133      10.390  43.586  53.790  1.00 33.91           N  
ATOM   3302  CA  LEU B 133      10.629  43.036  55.114  1.00 34.01           C  
ATOM   3303  C   LEU B 133      11.936  42.254  55.081  1.00 34.85           C  
ATOM   3304  O   LEU B 133      12.677  42.223  56.061  1.00 34.34           O  
ATOM   3305  CB  LEU B 133       9.496  42.107  55.536  1.00 32.62           C  
ATOM   3306  CG  LEU B 133       9.649  41.513  56.943  1.00 32.85           C  
ATOM   3307  CD1 LEU B 133       9.554  42.627  57.992  1.00 31.49           C  
ATOM   3308  CD2 LEU B 133       8.568  40.472  57.177  1.00 31.79           C  
ATOM   3309  N   GLU B 134      12.226  41.632  53.941  1.00 36.18           N  
ATOM   3310  CA  GLU B 134      13.451  40.851  53.809  1.00 36.35           C  
ATOM   3311  C   GLU B 134      14.685  41.745  53.771  1.00 34.09           C  
ATOM   3312  O   GLU B 134      15.738  41.372  54.293  1.00 35.22           O  
ATOM   3313  CB  GLU B 134      13.383  39.964  52.568  1.00 40.24           C  
ATOM   3314  CG  GLU B 134      14.263  38.729  52.672  1.00 45.28           C  
ATOM   3315  CD  GLU B 134      13.831  37.617  51.728  1.00 50.79           C  
ATOM   3316  OE1 GLU B 134      13.936  37.813  50.488  1.00 51.10           O  
ATOM   3317  OE2 GLU B 134      13.382  36.546  52.227  1.00 52.62           O1-
ATOM   3318  N   VAL B 135      14.565  42.923  53.167  1.00 31.96           N  
ATOM   3319  CA  VAL B 135      15.690  43.841  53.119  1.00 32.56           C  
ATOM   3320  C   VAL B 135      16.044  44.241  54.545  1.00 32.40           C  
ATOM   3321  O   VAL B 135      17.220  44.356  54.888  1.00 31.98           O  
ATOM   3322  CB  VAL B 135      15.372  45.120  52.304  1.00 33.28           C  
ATOM   3323  CG1 VAL B 135      16.436  46.178  52.556  1.00 32.29           C  
ATOM   3324  CG2 VAL B 135      15.326  44.787  50.817  1.00 33.83           C  
ATOM   3325  N   VAL B 136      15.024  44.447  55.374  1.00 31.55           N  
ATOM   3326  CA  VAL B 136      15.239  44.823  56.771  1.00 30.26           C  
ATOM   3327  C   VAL B 136      15.839  43.634  57.542  1.00 30.43           C  
ATOM   3328  O   VAL B 136      16.753  43.808  58.347  1.00 30.55           O  
ATOM   3329  CB  VAL B 136      13.904  45.265  57.446  1.00 29.60           C  
ATOM   3330  CG1 VAL B 136      14.130  45.570  58.921  1.00 27.63           C  
ATOM   3331  CG2 VAL B 136      13.345  46.495  56.735  1.00 28.60           C  
ATOM   3332  N   LYS B 137      15.331  42.434  57.284  1.00 31.18           N  
ATOM   3333  CA  LYS B 137      15.829  41.232  57.951  1.00 33.00           C  
ATOM   3334  C   LYS B 137      17.309  41.024  57.650  1.00 34.72           C  
ATOM   3335  O   LYS B 137      18.118  40.804  58.560  1.00 34.71           O  
ATOM   3336  CB  LYS B 137      15.062  39.989  57.483  1.00 34.37           C  
ATOM   3337  CG  LYS B 137      15.471  38.708  58.204  1.00 37.05           C  
ATOM   3338  CD  LYS B 137      14.778  37.484  57.616  1.00 39.89           C  
ATOM   3339  CE  LYS B 137      15.044  36.238  58.455  1.00 41.35           C  
ATOM   3340  NZ  LYS B 137      16.503  36.018  58.736  1.00 41.93           N1+
ATOM   3341  N   ASN B 138      17.656  41.081  56.368  1.00 34.67           N  
ATOM   3342  CA  ASN B 138      19.040  40.885  55.955  1.00 35.40           C  
ATOM   3343  C   ASN B 138      19.944  41.991  56.477  1.00 35.58           C  
ATOM   3344  O   ASN B 138      21.063  41.727  56.927  1.00 35.56           O  
ATOM   3345  CB  ASN B 138      19.130  40.806  54.427  1.00 35.07           C  
ATOM   3346  CG  ASN B 138      18.359  39.630  53.867  1.00 35.19           C  
ATOM   3347  ND2 ASN B 138      17.806  39.793  52.663  1.00 35.22           N  
ATOM   3348  OD1 ASN B 138      18.267  38.578  54.508  1.00 34.15           O  
ATOM   3349  N   THR B 139      19.448  43.224  56.426  1.00 34.64           N  
ATOM   3350  CA  THR B 139      20.205  44.373  56.900  1.00 34.82           C  
ATOM   3351  C   THR B 139      20.561  44.194  58.373  1.00 35.09           C  
ATOM   3352  O   THR B 139      21.698  44.446  58.766  1.00 34.66           O  
ATOM   3353  CB  THR B 139      19.413  45.686  56.704  1.00 34.48           C  
ATOM   3354  CG2 THR B 139      20.257  46.894  57.091  1.00 36.19           C  
ATOM   3355  OG1 THR B 139      19.053  45.816  55.324  1.00 35.03           O  
ATOM   3356  N   MET B 140      19.601  43.754  59.186  1.00 35.58           N  
ATOM   3357  CA  MET B 140      19.870  43.533  60.611  1.00 36.49           C  
ATOM   3358  C   MET B 140      20.716  42.276  60.793  1.00 37.56           C  
ATOM   3359  O   MET B 140      21.698  42.293  61.532  1.00 36.99           O  
ATOM   3360  CB  MET B 140      18.574  43.371  61.410  1.00 37.25           C  
ATOM   3361  CG  MET B 140      18.386  44.424  62.492  1.00 39.23           C  
ATOM   3362  SD  MET B 140      18.383  46.070  61.781  1.00 35.91           S  
ATOM   3363  CE  MET B 140      17.374  45.719  60.393  1.00 40.79           C  
ATOM   3364  N   ASN B 141      20.322  41.184  60.135  1.00 38.02           N  
ATOM   3365  CA  ASN B 141      21.089  39.940  60.244  1.00 39.01           C  
ATOM   3366  C   ASN B 141      22.555  40.218  59.911  1.00 39.90           C  
ATOM   3367  O   ASN B 141      23.461  39.631  60.503  1.00 40.60           O  
ATOM   3368  CB  ASN B 141      20.545  38.878  59.289  1.00 38.56           C  
ATOM   3369  CG  ASN B 141      19.299  38.199  59.811  1.00 39.14           C  
ATOM   3370  ND2 ASN B 141      18.719  37.341  58.990  1.00 39.35           N  
ATOM   3371  OD1 ASN B 141      18.862  38.434  60.938  1.00 40.92           O  
ATOM   3372  N   GLU B 142      22.779  41.135  58.976  1.00 41.03           N  
ATOM   3373  CA  GLU B 142      24.125  41.490  58.555  1.00 43.19           C  
ATOM   3374  C   GLU B 142      24.836  42.507  59.430  1.00 42.30           C  
ATOM   3375  O   GLU B 142      26.057  42.664  59.333  1.00 42.04           O  
ATOM   3376  CB  GLU B 142      24.102  41.943  57.098  1.00 45.52           C  
ATOM   3377  CG  GLU B 142      24.061  40.746  56.154  1.00 49.68           C  
ATOM   3378  CD  GLU B 142      23.446  41.067  54.817  1.00 52.59           C  
ATOM   3379  OE1 GLU B 142      23.879  42.069  54.192  1.00 54.56           O  
ATOM   3380  OE2 GLU B 142      22.531  40.315  54.391  1.00 54.08           O1-
ATOM   3381  N   LEU B 143      24.089  43.207  60.279  1.00 40.70           N  
ATOM   3382  CA  LEU B 143      24.707  44.160  61.197  1.00 39.31           C  
ATOM   3383  C   LEU B 143      25.042  43.308  62.415  1.00 37.66           C  
ATOM   3384  O   LEU B 143      25.522  43.807  63.431  1.00 37.36           O  
ATOM   3385  CB  LEU B 143      23.724  45.275  61.590  1.00 38.62           C  
ATOM   3386  CG  LEU B 143      23.396  46.373  60.571  1.00 38.55           C  
ATOM   3387  CD1 LEU B 143      22.220  47.209  61.078  1.00 38.01           C  
ATOM   3388  CD2 LEU B 143      24.614  47.254  60.350  1.00 37.68           C  
ATOM   3389  N   ASP B 144      24.751  42.013  62.281  1.00 37.40           N  
ATOM   3390  CA  ASP B 144      24.978  40.990  63.300  1.00 37.21           C  
ATOM   3391  C   ASP B 144      23.911  40.914  64.400  1.00 36.07           C  
ATOM   3392  O   ASP B 144      24.234  40.784  65.585  1.00 35.65           O  
ATOM   3393  CB  ASP B 144      26.368  41.156  63.931  1.00 40.18           C  
ATOM   3394  CG  ASP B 144      26.842  39.885  64.620  1.00 42.85           C  
ATOM   3395  OD1 ASP B 144      26.751  38.792  64.000  1.00 42.56           O  
ATOM   3396  OD2 ASP B 144      27.306  39.971  65.778  1.00 45.86           O1-
ATOM   3397  N   TYR B 145      22.644  40.974  63.994  1.00 34.49           N  
ATOM   3398  CA  TYR B 145      21.519  40.902  64.925  1.00 33.51           C  
ATOM   3399  C   TYR B 145      20.544  39.798  64.536  1.00 32.63           C  
ATOM   3400  O   TYR B 145      20.473  39.413  63.373  1.00 32.87           O  
ATOM   3401  CB  TYR B 145      20.740  42.226  64.949  1.00 32.67           C  
ATOM   3402  CG  TYR B 145      21.418  43.369  65.676  1.00 31.54           C  
ATOM   3403  CD1 TYR B 145      22.476  44.068  65.096  1.00 30.40           C  
ATOM   3404  CD2 TYR B 145      20.995  43.749  66.950  1.00 31.36           C  
ATOM   3405  CE1 TYR B 145      23.099  45.120  65.770  1.00 29.84           C  
ATOM   3406  CE2 TYR B 145      21.603  44.789  67.628  1.00 30.47           C  
ATOM   3407  CZ  TYR B 145      22.653  45.472  67.040  1.00 31.59           C  
ATOM   3408  OH  TYR B 145      23.264  46.490  67.737  1.00 30.97           O  
ATOM   3409  N   SER B 146      19.797  39.293  65.518  1.00 33.17           N  
ATOM   3410  CA  SER B 146      18.785  38.275  65.256  1.00 33.85           C  
ATOM   3411  C   SER B 146      17.580  39.096  64.802  1.00 33.50           C  
ATOM   3412  O   SER B 146      17.567  40.310  64.980  1.00 32.96           O  
ATOM   3413  CB  SER B 146      18.440  37.477  66.523  1.00 34.33           C  
ATOM   3414  OG  SER B 146      17.589  38.198  67.399  1.00 35.89           O  
ATOM   3415  N   PHE B 147      16.582  38.455  64.210  1.00 33.87           N  
ATOM   3416  CA  PHE B 147      15.420  39.188  63.724  1.00 33.88           C  
ATOM   3417  C   PHE B 147      14.109  38.525  64.094  1.00 33.79           C  
ATOM   3418  O   PHE B 147      13.720  37.514  63.508  1.00 35.26           O  
ATOM   3419  CB  PHE B 147      15.499  39.332  62.207  1.00 34.02           C  
ATOM   3420  CG  PHE B 147      14.513  40.314  61.631  1.00 35.07           C  
ATOM   3421  CD1 PHE B 147      14.677  41.679  61.830  1.00 34.74           C  
ATOM   3422  CD2 PHE B 147      13.447  39.871  60.858  1.00 32.40           C  
ATOM   3423  CE1 PHE B 147      13.790  42.596  61.259  1.00 35.31           C  
ATOM   3424  CE2 PHE B 147      12.563  40.769  60.289  1.00 34.45           C  
ATOM   3425  CZ  PHE B 147      12.734  42.141  60.487  1.00 33.98           C  
ATOM   3426  N   HIS B 148      13.434  39.104  65.080  1.00 32.92           N  
ATOM   3427  CA  HIS B 148      12.148  38.615  65.546  1.00 31.69           C  
ATOM   3428  C   HIS B 148      11.097  39.594  65.045  1.00 32.32           C  
ATOM   3429  O   HIS B 148      11.095  40.762  65.436  1.00 31.96           O  
ATOM   3430  CB  HIS B 148      12.129  38.582  67.072  1.00 33.04           C  
ATOM   3431  CG  HIS B 148      13.137  37.649  67.663  1.00 33.68           C  
ATOM   3432  CD2 HIS B 148      14.345  37.884  68.230  1.00 32.93           C  
ATOM   3433  ND1 HIS B 148      12.956  36.282  67.693  1.00 35.41           N  
ATOM   3434  CE1 HIS B 148      14.011  35.716  68.256  1.00 34.94           C  
ATOM   3435  NE2 HIS B 148      14.867  36.667  68.591  1.00 33.45           N  
ATOM   3436  N   ALA B 149      10.211  39.131  64.171  1.00 30.89           N  
ATOM   3437  CA  ALA B 149       9.178  40.006  63.635  1.00 30.59           C  
ATOM   3438  C   ALA B 149       7.814  39.349  63.708  1.00 30.09           C  
ATOM   3439  O   ALA B 149       7.646  38.191  63.335  1.00 30.49           O  
ATOM   3440  CB  ALA B 149       9.507  40.377  62.192  1.00 29.14           C  
ATOM   3441  N   LYS B 150       6.834  40.085  64.215  1.00 30.02           N  
ATOM   3442  CA  LYS B 150       5.487  39.548  64.301  1.00 29.64           C  
ATOM   3443  C   LYS B 150       4.435  40.646  64.272  1.00 28.36           C  
ATOM   3444  O   LYS B 150       4.674  41.772  64.723  1.00 28.27           O  
ATOM   3445  CB  LYS B 150       5.312  38.715  65.571  1.00 30.23           C  
ATOM   3446  CG  LYS B 150       4.052  37.872  65.524  1.00 32.70           C  
ATOM   3447  CD  LYS B 150       3.895  36.980  66.738  1.00 34.00           C  
ATOM   3448  CE  LYS B 150       2.866  35.893  66.450  1.00 36.14           C  
ATOM   3449  NZ  LYS B 150       2.503  35.141  67.676  1.00 39.19           N1+
ATOM   3450  N   VAL B 151       3.274  40.309  63.722  1.00 28.24           N  
ATOM   3451  CA  VAL B 151       2.164  41.239  63.644  1.00 27.43           C  
ATOM   3452  C   VAL B 151       1.233  41.000  64.826  1.00 28.18           C  
ATOM   3453  O   VAL B 151       0.689  39.910  64.989  1.00 28.42           O  
ATOM   3454  CB  VAL B 151       1.365  41.066  62.331  1.00 27.18           C  
ATOM   3455  CG1 VAL B 151       0.058  41.839  62.413  1.00 27.04           C  
ATOM   3456  CG2 VAL B 151       2.184  41.571  61.151  1.00 25.46           C  
ATOM   3457  N   LEU B 152       1.079  42.014  65.667  1.00 28.14           N  
ATOM   3458  CA  LEU B 152       0.190  41.917  66.822  1.00 27.84           C  
ATOM   3459  C   LEU B 152      -0.988  42.873  66.622  1.00 28.58           C  
ATOM   3460  O   LEU B 152      -0.828  43.947  66.047  1.00 28.17           O  
ATOM   3461  CB  LEU B 152       0.930  42.286  68.107  1.00 27.47           C  
ATOM   3462  CG  LEU B 152       2.118  41.431  68.545  1.00 29.11           C  
ATOM   3463  CD1 LEU B 152       2.448  41.753  69.990  1.00 28.97           C  
ATOM   3464  CD2 LEU B 152       1.783  39.966  68.421  1.00 27.83           C  
ATOM   3465  N   ASN B 153      -2.170  42.470  67.079  1.00 28.27           N  
ATOM   3466  CA  ASN B 153      -3.356  43.312  66.964  1.00 27.51           C  
ATOM   3467  C   ASN B 153      -3.672  43.795  68.378  1.00 26.13           C  
ATOM   3468  O   ASN B 153      -3.830  42.986  69.278  1.00 25.21           O  
ATOM   3469  CB  ASN B 153      -4.529  42.501  66.416  1.00 28.66           C  
ATOM   3470  CG  ASN B 153      -5.678  43.380  65.964  1.00 30.21           C  
ATOM   3471  ND2 ASN B 153      -6.413  42.925  64.954  1.00 31.93           N  
ATOM   3472  OD1 ASN B 153      -5.907  44.447  66.519  1.00 29.42           O  
ATOM   3473  N   ALA B 154      -3.763  45.110  68.567  1.00 25.90           N  
ATOM   3474  CA  ALA B 154      -4.021  45.690  69.891  1.00 25.81           C  
ATOM   3475  C   ALA B 154      -5.215  45.117  70.638  1.00 25.91           C  
ATOM   3476  O   ALA B 154      -5.217  45.081  71.866  1.00 25.65           O  
ATOM   3477  CB  ALA B 154      -4.175  47.203  69.780  1.00 25.61           C  
ATOM   3478  N   LEU B 155      -6.234  44.676  69.910  1.00 26.22           N  
ATOM   3479  CA  LEU B 155      -7.420  44.123  70.550  1.00 28.08           C  
ATOM   3480  C   LEU B 155      -7.084  42.856  71.339  1.00 28.27           C  
ATOM   3481  O   LEU B 155      -7.849  42.440  72.205  1.00 27.76           O  
ATOM   3482  CB  LEU B 155      -8.506  43.836  69.508  1.00 27.05           C  
ATOM   3483  CG  LEU B 155      -8.285  42.709  68.499  1.00 28.16           C  
ATOM   3484  CD1 LEU B 155      -8.740  41.378  69.103  1.00 27.40           C  
ATOM   3485  CD2 LEU B 155      -9.073  43.011  67.238  1.00 27.63           C  
ATOM   3486  N   ASP B 156      -5.938  42.249  71.036  1.00 28.28           N  
ATOM   3487  CA  ASP B 156      -5.504  41.045  71.743  1.00 28.30           C  
ATOM   3488  C   ASP B 156      -4.741  41.387  73.017  1.00 28.37           C  
ATOM   3489  O   ASP B 156      -4.356  40.486  73.777  1.00 28.05           O  
ATOM   3490  CB  ASP B 156      -4.601  40.175  70.858  1.00 30.30           C  
ATOM   3491  CG  ASP B 156      -5.373  39.374  69.828  1.00 30.20           C  
ATOM   3492  OD1 ASP B 156      -6.394  38.747  70.196  1.00 29.81           O  
ATOM   3493  OD2 ASP B 156      -4.942  39.361  68.654  1.00 31.74           O1-
ATOM   3494  N   TYR B 157      -4.527  42.676  73.265  1.00 26.67           N  
ATOM   3495  CA  TYR B 157      -3.787  43.070  74.453  1.00 27.94           C  
ATOM   3496  C   TYR B 157      -4.430  44.109  75.372  1.00 26.09           C  
ATOM   3497  O   TYR B 157      -3.759  45.011  75.877  1.00 28.14           O  
ATOM   3498  CB  TYR B 157      -2.377  43.497  74.048  1.00 26.80           C  
ATOM   3499  CG  TYR B 157      -1.672  42.385  73.311  1.00 27.79           C  
ATOM   3500  CD1 TYR B 157      -1.706  42.311  71.918  1.00 25.85           C  
ATOM   3501  CD2 TYR B 157      -1.062  41.351  74.010  1.00 26.39           C  
ATOM   3502  CE1 TYR B 157      -1.154  41.231  71.242  1.00 27.17           C  
ATOM   3503  CE2 TYR B 157      -0.514  40.271  73.350  1.00 27.26           C  
ATOM   3504  CZ  TYR B 157      -0.559  40.210  71.968  1.00 27.61           C  
ATOM   3505  OH  TYR B 157      -0.006  39.128  71.328  1.00 27.73           O  
ATOM   3506  N   GLY B 158      -5.729  43.949  75.596  1.00 26.33           N  
ATOM   3507  CA  GLY B 158      -6.461  44.831  76.487  1.00 24.47           C  
ATOM   3508  C   GLY B 158      -6.900  46.198  75.990  1.00 25.21           C  
ATOM   3509  O   GLY B 158      -7.434  46.985  76.771  1.00 24.24           O  
ATOM   3510  N   ILE B 159      -6.696  46.496  74.712  1.00 24.99           N  
ATOM   3511  CA  ILE B 159      -7.095  47.800  74.176  1.00 24.37           C  
ATOM   3512  C   ILE B 159      -8.112  47.628  73.059  1.00 25.10           C  
ATOM   3513  O   ILE B 159      -7.872  46.908  72.095  1.00 27.43           O  
ATOM   3514  CB  ILE B 159      -5.882  48.586  73.642  1.00 25.74           C  
ATOM   3515  CG1 ILE B 159      -4.987  49.016  74.810  1.00 25.25           C  
ATOM   3516  CG2 ILE B 159      -6.355  49.794  72.823  1.00 25.42           C  
ATOM   3517  CD1 ILE B 159      -5.627  50.020  75.763  1.00 27.50           C  
ATOM   3518  N   PRO B 160      -9.264  48.301  73.168  1.00 25.28           N  
ATOM   3519  CA  PRO B 160     -10.308  48.189  72.147  1.00 24.46           C  
ATOM   3520  C   PRO B 160     -10.059  48.938  70.846  1.00 24.49           C  
ATOM   3521  O   PRO B 160     -10.737  49.920  70.564  1.00 22.83           O  
ATOM   3522  CB  PRO B 160     -11.544  48.704  72.873  1.00 25.49           C  
ATOM   3523  CG  PRO B 160     -10.961  49.800  73.724  1.00 25.95           C  
ATOM   3524  CD  PRO B 160      -9.717  49.137  74.294  1.00 24.11           C  
ATOM   3525  N   GLN B 161      -9.091  48.472  70.060  1.00 24.02           N  
ATOM   3526  CA  GLN B 161      -8.802  49.082  68.763  1.00 25.56           C  
ATOM   3527  C   GLN B 161      -8.224  48.023  67.824  1.00 27.07           C  
ATOM   3528  O   GLN B 161      -7.332  47.268  68.214  1.00 28.23           O  
ATOM   3529  CB  GLN B 161      -7.809  50.248  68.906  1.00 25.20           C  
ATOM   3530  CG  GLN B 161      -7.526  50.971  67.578  1.00 26.01           C  
ATOM   3531  CD  GLN B 161      -6.409  52.017  67.649  1.00 28.05           C  
ATOM   3532  NE2 GLN B 161      -5.815  52.195  68.826  1.00 25.92           N  
ATOM   3533  OE1 GLN B 161      -6.088  52.651  66.644  1.00 28.21           O  
ATOM   3534  N   LYS B 162      -8.734  47.961  66.595  1.00 27.05           N  
ATOM   3535  CA  LYS B 162      -8.251  46.992  65.613  1.00 29.48           C  
ATOM   3536  C   LYS B 162      -7.000  47.517  64.911  1.00 29.62           C  
ATOM   3537  O   LYS B 162      -6.987  47.686  63.692  1.00 32.81           O  
ATOM   3538  CB  LYS B 162      -9.327  46.685  64.559  1.00 30.47           C  
ATOM   3539  CG  LYS B 162      -8.951  45.517  63.645  1.00 35.44           C  
ATOM   3540  CD  LYS B 162      -9.945  45.297  62.506  1.00 37.81           C  
ATOM   3541  CE  LYS B 162      -9.413  45.815  61.179  1.00 38.60           C  
ATOM   3542  NZ  LYS B 162      -8.911  47.208  61.287  1.00 37.99           N1+
ATOM   3543  N   ARG B 163      -5.943  47.765  65.673  1.00 28.01           N  
ATOM   3544  CA  ARG B 163      -4.710  48.274  65.094  1.00 26.41           C  
ATOM   3545  C   ARG B 163      -3.677  47.164  64.976  1.00 26.14           C  
ATOM   3546  O   ARG B 163      -3.072  46.757  65.968  1.00 24.82           O  
ATOM   3547  CB  ARG B 163      -4.161  49.430  65.938  1.00 26.98           C  
ATOM   3548  CG  ARG B 163      -2.781  49.886  65.525  1.00 28.06           C  
ATOM   3549  CD  ARG B 163      -2.393  51.184  66.202  1.00 28.17           C  
ATOM   3550  NE  ARG B 163      -3.335  52.212  65.806  1.00 34.83           N  
ATOM   3551  CZ  ARG B 163      -3.024  53.348  65.192  1.00 29.00           C  
ATOM   3552  NH1 ARG B 163      -1.772  53.649  64.888  1.00 28.96           N1+
ATOM   3553  NH2 ARG B 163      -4.001  54.171  64.859  1.00 29.80           N  
ATOM   3554  N   GLU B 164      -3.498  46.678  63.752  1.00 25.54           N  
ATOM   3555  CA  GLU B 164      -2.550  45.613  63.466  1.00 25.97           C  
ATOM   3556  C   GLU B 164      -1.242  46.247  63.033  1.00 23.94           C  
ATOM   3557  O   GLU B 164      -1.200  47.009  62.070  1.00 25.13           O  
ATOM   3558  CB  GLU B 164      -3.080  44.718  62.352  1.00 26.35           C  
ATOM   3559  CG  GLU B 164      -4.541  44.340  62.522  1.00 29.52           C  
ATOM   3560  CD  GLU B 164      -4.991  43.330  61.498  1.00 31.73           C  
ATOM   3561  OE1 GLU B 164      -4.674  42.130  61.673  1.00 33.59           O  
ATOM   3562  OE2 GLU B 164      -5.647  43.736  60.511  1.00 32.54           O1-
ATOM   3563  N   ARG B 165      -0.175  45.926  63.745  1.00 23.50           N  
ATOM   3564  CA  ARG B 165       1.129  46.487  63.440  1.00 23.75           C  
ATOM   3565  C   ARG B 165       2.195  45.402  63.482  1.00 24.09           C  
ATOM   3566  O   ARG B 165       2.015  44.380  64.123  1.00 23.21           O  
ATOM   3567  CB  ARG B 165       1.453  47.583  64.458  1.00 24.44           C  
ATOM   3568  CG  ARG B 165       0.492  48.768  64.413  1.00 23.40           C  
ATOM   3569  CD  ARG B 165       0.798  49.618  63.201  1.00 25.34           C  
ATOM   3570  NE  ARG B 165      -0.022  50.819  63.072  1.00 23.10           N  
ATOM   3571  CZ  ARG B 165      -1.164  50.894  62.395  1.00 23.45           C  
ATOM   3572  NH1 ARG B 165      -1.662  49.828  61.778  1.00 23.53           N1+
ATOM   3573  NH2 ARG B 165      -1.788  52.061  62.288  1.00 22.03           N  
ATOM   3574  N   ILE B 166       3.296  45.622  62.774  1.00 24.54           N  
ATOM   3575  CA  ILE B 166       4.377  44.656  62.781  1.00 25.03           C  
ATOM   3576  C   ILE B 166       5.418  45.165  63.764  1.00 24.71           C  
ATOM   3577  O   ILE B 166       5.822  46.321  63.702  1.00 25.90           O  
ATOM   3578  CB  ILE B 166       5.020  44.497  61.381  1.00 26.62           C  
ATOM   3579  CG1 ILE B 166       6.128  43.446  61.443  1.00 27.01           C  
ATOM   3580  CG2 ILE B 166       5.573  45.836  60.900  1.00 23.91           C  
ATOM   3581  CD1 ILE B 166       6.788  43.176  60.104  1.00 30.54           C  
ATOM   3582  N   TYR B 167       5.823  44.305  64.692  1.00 25.29           N  
ATOM   3583  CA  TYR B 167       6.821  44.672  65.686  1.00 25.34           C  
ATOM   3584  C   TYR B 167       8.104  43.870  65.433  1.00 26.36           C  
ATOM   3585  O   TYR B 167       8.073  42.641  65.344  1.00 26.14           O  
ATOM   3586  CB  TYR B 167       6.272  44.392  67.083  1.00 23.95           C  
ATOM   3587  CG  TYR B 167       5.066  45.243  67.413  1.00 24.91           C  
ATOM   3588  CD1 TYR B 167       5.222  46.537  67.905  1.00 25.28           C  
ATOM   3589  CD2 TYR B 167       3.765  44.770  67.194  1.00 24.22           C  
ATOM   3590  CE1 TYR B 167       4.116  47.347  68.171  1.00 24.91           C  
ATOM   3591  CE2 TYR B 167       2.652  45.571  67.452  1.00 23.60           C  
ATOM   3592  CZ  TYR B 167       2.841  46.859  67.943  1.00 24.92           C  
ATOM   3593  OH  TYR B 167       1.765  47.666  68.211  1.00 24.38           O  
ATOM   3594  N   MET B 168       9.221  44.580  65.321  1.00 26.80           N  
ATOM   3595  CA  MET B 168      10.509  43.958  65.045  1.00 28.73           C  
ATOM   3596  C   MET B 168      11.513  44.154  66.172  1.00 29.44           C  
ATOM   3597  O   MET B 168      11.946  45.277  66.458  1.00 31.30           O  
ATOM   3598  CB  MET B 168      11.049  44.517  63.726  1.00 29.49           C  
ATOM   3599  CG  MET B 168      10.025  44.359  62.596  1.00 31.42           C  
ATOM   3600  SD  MET B 168      10.400  45.212  61.052  1.00 34.14           S  
ATOM   3601  CE  MET B 168       9.743  46.820  61.368  1.00 30.75           C  
ATOM   3602  N   ILE B 169      11.881  43.042  66.801  1.00 27.92           N  
ATOM   3603  CA  ILE B 169      12.821  43.030  67.912  1.00 28.39           C  
ATOM   3604  C   ILE B 169      14.111  42.339  67.468  1.00 28.53           C  
ATOM   3605  O   ILE B 169      14.088  41.187  67.028  1.00 27.51           O  
ATOM   3606  CB  ILE B 169      12.242  42.241  69.109  1.00 28.47           C  
ATOM   3607  CG1 ILE B 169      10.813  42.708  69.409  1.00 29.78           C  
ATOM   3608  CG2 ILE B 169      13.162  42.377  70.316  1.00 28.12           C  
ATOM   3609  CD1 ILE B 169      10.703  44.128  69.824  1.00 31.84           C  
ATOM   3610  N   CYS B 170      15.233  43.034  67.603  1.00 29.75           N  
ATOM   3611  CA  CYS B 170      16.521  42.485  67.204  1.00 31.72           C  
ATOM   3612  C   CYS B 170      17.526  42.535  68.346  1.00 32.45           C  
ATOM   3613  O   CYS B 170      17.779  43.600  68.914  1.00 32.37           O  
ATOM   3614  CB  CYS B 170      17.061  43.271  66.016  1.00 31.93           C  
ATOM   3615  SG  CYS B 170      15.772  43.697  64.816  1.00 34.94           S  
ATOM   3616  N   PHE B 171      18.107  41.382  68.665  1.00 31.85           N  
ATOM   3617  CA  PHE B 171      19.098  41.269  69.734  1.00 32.03           C  
ATOM   3618  C   PHE B 171      20.496  41.137  69.149  1.00 32.13           C  
ATOM   3619  O   PHE B 171      20.689  40.479  68.130  1.00 31.94           O  
ATOM   3620  CB  PHE B 171      18.803  40.038  70.593  1.00 30.49           C  
ATOM   3621  CG  PHE B 171      17.556  40.156  71.410  1.00 31.48           C  
ATOM   3622  CD1 PHE B 171      17.572  40.828  72.631  1.00 30.88           C  
ATOM   3623  CD2 PHE B 171      16.355  39.624  70.951  1.00 30.13           C  
ATOM   3624  CE1 PHE B 171      16.409  40.967  73.378  1.00 30.38           C  
ATOM   3625  CE2 PHE B 171      15.190  39.760  71.695  1.00 29.41           C  
ATOM   3626  CZ  PHE B 171      15.219  40.433  72.907  1.00 27.81           C  
ATOM   3627  N   ARG B 172      21.472  41.763  69.790  1.00 34.29           N  
ATOM   3628  CA  ARG B 172      22.846  41.673  69.312  1.00 35.89           C  
ATOM   3629  C   ARG B 172      23.202  40.191  69.480  1.00 35.72           C  
ATOM   3630  O   ARG B 172      22.931  39.601  70.526  1.00 34.86           O  
ATOM   3631  CB  ARG B 172      23.750  42.556  70.165  1.00 36.63           C  
ATOM   3632  CG  ARG B 172      25.047  42.979  69.500  1.00 38.72           C  
ATOM   3633  CD  ARG B 172      26.071  43.404  70.553  1.00 39.58           C  
ATOM   3634  NE  ARG B 172      25.774  44.680  71.192  1.00 39.35           N  
ATOM   3635  CZ  ARG B 172      25.860  44.900  72.501  1.00 38.71           C  
ATOM   3636  NH1 ARG B 172      26.227  43.922  73.323  1.00 36.31           N1+
ATOM   3637  NH2 ARG B 172      25.602  46.108  72.987  1.00 37.77           N  
ATOM   3638  N   ASN B 173      23.793  39.588  68.457  1.00 36.29           N  
ATOM   3639  CA  ASN B 173      24.121  38.163  68.520  1.00 38.22           C  
ATOM   3640  C   ASN B 173      24.992  37.677  69.678  1.00 38.63           C  
ATOM   3641  O   ASN B 173      24.823  36.543  70.128  1.00 37.97           O  
ATOM   3642  CB  ASN B 173      24.739  37.697  67.197  1.00 38.58           C  
ATOM   3643  CG  ASN B 173      23.712  37.564  66.088  1.00 41.19           C  
ATOM   3644  ND2 ASN B 173      24.119  37.873  64.851  1.00 41.44           N  
ATOM   3645  OD1 ASN B 173      22.566  37.162  66.334  1.00 41.12           O  
ATOM   3646  N   ASP B 174      25.919  38.501  70.158  1.00 40.00           N  
ATOM   3647  CA  ASP B 174      26.772  38.071  71.266  1.00 41.20           C  
ATOM   3648  C   ASP B 174      25.926  37.836  72.505  1.00 41.93           C  
ATOM   3649  O   ASP B 174      26.316  37.084  73.396  1.00 42.35           O  
ATOM   3650  CB  ASP B 174      27.863  39.099  71.574  1.00 42.14           C  
ATOM   3651  CG  ASP B 174      27.341  40.512  71.605  1.00 43.69           C  
ATOM   3652  OD1 ASP B 174      27.082  41.051  70.511  1.00 44.84           O  
ATOM   3653  OD2 ASP B 174      27.190  41.084  72.710  1.00 45.25           O1-
ATOM   3654  N   LEU B 175      24.775  38.498  72.567  1.00 41.08           N  
ATOM   3655  CA  LEU B 175      23.861  38.319  73.685  1.00 41.38           C  
ATOM   3656  C   LEU B 175      22.995  37.148  73.261  1.00 42.56           C  
ATOM   3657  O   LEU B 175      21.833  37.335  72.876  1.00 46.23           O  
ATOM   3658  CB  LEU B 175      22.961  39.542  73.872  1.00 38.46           C  
ATOM   3659  CG  LEU B 175      23.552  40.934  74.057  1.00 36.70           C  
ATOM   3660  CD1 LEU B 175      22.436  41.958  73.852  1.00 35.84           C  
ATOM   3661  CD2 LEU B 175      24.180  41.070  75.430  1.00 35.33           C  
ATOM   3662  N   ASN B 176      23.561  35.953  73.305  1.00 41.49           N  
ATOM   3663  CA  ASN B 176      22.868  34.734  72.913  1.00 40.36           C  
ATOM   3664  C   ASN B 176      21.449  34.627  73.434  1.00 39.02           C  
ATOM   3665  O   ASN B 176      21.136  33.713  74.196  1.00 37.87           O  
ATOM   3666  CB  ASN B 176      23.665  33.520  73.382  1.00 43.40           C  
ATOM   3667  CG  ASN B 176      24.981  33.388  72.667  1.00 46.48           C  
ATOM   3668  ND2 ASN B 176      26.085  33.494  73.417  1.00 48.78           N  
ATOM   3669  OD1 ASN B 176      25.016  33.199  71.447  1.00 48.48           O  
ATOM   3670  N   ILE B 177      20.583  35.542  73.005  1.00 37.27           N  
ATOM   3671  CA  ILE B 177      19.197  35.542  73.454  1.00 36.19           C  
ATOM   3672  C   ILE B 177      18.389  34.546  72.643  1.00 36.44           C  
ATOM   3673  O   ILE B 177      18.115  34.769  71.467  1.00 35.88           O  
ATOM   3674  CB  ILE B 177      18.559  36.945  73.308  1.00 35.52           C  
ATOM   3675  CG1 ILE B 177      19.356  37.969  74.122  1.00 35.44           C  
ATOM   3676  CG2 ILE B 177      17.097  36.906  73.778  1.00 33.77           C  
ATOM   3677  CD1 ILE B 177      19.475  37.622  75.609  1.00 34.39           C  
ATOM   3678  N   GLN B 178      18.009  33.441  73.274  1.00 36.74           N  
ATOM   3679  CA  GLN B 178      17.239  32.417  72.590  1.00 38.94           C  
ATOM   3680  C   GLN B 178      15.856  32.184  73.188  1.00 37.06           C  
ATOM   3681  O   GLN B 178      15.155  31.259  72.777  1.00 38.06           O  
ATOM   3682  CB  GLN B 178      18.031  31.097  72.556  1.00 41.98           C  
ATOM   3683  CG  GLN B 178      18.764  30.856  71.230  1.00 46.37           C  
ATOM   3684  CD  GLN B 178      19.985  29.957  71.382  1.00 50.42           C  
ATOM   3685  NE2 GLN B 178      21.159  30.516  71.100  1.00 52.04           N  
ATOM   3686  OE1 GLN B 178      19.877  28.774  71.753  1.00 51.77           O  
ATOM   3687  N   ASN B 179      15.448  33.018  74.141  1.00 34.90           N  
ATOM   3688  CA  ASN B 179      14.130  32.840  74.756  1.00 33.80           C  
ATOM   3689  C   ASN B 179      13.176  34.022  74.615  1.00 33.21           C  
ATOM   3690  O   ASN B 179      12.234  34.147  75.400  1.00 33.19           O  
ATOM   3691  CB  ASN B 179      14.269  32.503  76.240  1.00 33.32           C  
ATOM   3692  CG  ASN B 179      14.977  33.588  77.019  1.00 33.34           C  
ATOM   3693  ND2 ASN B 179      15.343  33.283  78.258  1.00 34.49           N  
ATOM   3694  OD1 ASN B 179      15.184  34.692  76.519  1.00 32.06           O  
ATOM   3695  N   PHE B 180      13.411  34.907  73.650  1.00 32.43           N  
ATOM   3696  CA  PHE B 180      12.493  36.021  73.489  1.00 32.79           C  
ATOM   3697  C   PHE B 180      11.191  35.473  72.952  1.00 32.71           C  
ATOM   3698  O   PHE B 180      11.190  34.581  72.116  1.00 33.28           O  
ATOM   3699  CB  PHE B 180      13.003  37.072  72.507  1.00 33.17           C  
ATOM   3700  CG  PHE B 180      12.011  38.180  72.267  1.00 31.67           C  
ATOM   3701  CD1 PHE B 180      11.665  39.052  73.300  1.00 31.21           C  
ATOM   3702  CD2 PHE B 180      11.359  38.300  71.042  1.00 31.20           C  
ATOM   3703  CE1 PHE B 180      10.678  40.025  73.121  1.00 30.63           C  
ATOM   3704  CE2 PHE B 180      10.364  39.274  70.850  1.00 31.09           C  
ATOM   3705  CZ  PHE B 180      10.023  40.134  71.889  1.00 29.66           C  
ATOM   3706  N   GLN B 181      10.078  36.006  73.435  1.00 33.40           N  
ATOM   3707  CA  GLN B 181       8.782  35.557  72.961  1.00 33.71           C  
ATOM   3708  C   GLN B 181       7.870  36.769  72.891  1.00 33.11           C  
ATOM   3709  O   GLN B 181       8.002  37.698  73.689  1.00 32.18           O  
ATOM   3710  CB  GLN B 181       8.182  34.512  73.911  1.00 34.83           C  
ATOM   3711  CG  GLN B 181       7.463  35.082  75.127  1.00 36.05           C  
ATOM   3712  CD  GLN B 181       6.953  33.991  76.052  1.00 38.16           C  
ATOM   3713  NE2 GLN B 181       7.682  32.882  76.114  1.00 37.16           N  
ATOM   3714  OE1 GLN B 181       5.920  34.143  76.707  1.00 39.15           O  
ATOM   3715  N   PHE B 182       6.969  36.770  71.922  1.00 33.23           N  
ATOM   3716  CA  PHE B 182       6.025  37.865  71.789  1.00 31.99           C  
ATOM   3717  C   PHE B 182       4.944  37.604  72.826  1.00 32.74           C  
ATOM   3718  O   PHE B 182       4.667  36.458  73.154  1.00 32.71           O  
ATOM   3719  CB  PHE B 182       5.457  37.897  70.369  1.00 31.79           C  
ATOM   3720  CG  PHE B 182       6.364  38.579  69.376  1.00 30.46           C  
ATOM   3721  CD1 PHE B 182       6.415  39.967  69.305  1.00 30.78           C  
ATOM   3722  CD2 PHE B 182       7.187  37.834  68.536  1.00 30.89           C  
ATOM   3723  CE1 PHE B 182       7.271  40.607  68.413  1.00 30.17           C  
ATOM   3724  CE2 PHE B 182       8.052  38.465  67.637  1.00 30.23           C  
ATOM   3725  CZ  PHE B 182       8.095  39.851  67.578  1.00 30.24           C  
ATOM   3726  N   PRO B 183       4.337  38.668  73.379  1.00 33.88           N  
ATOM   3727  CA  PRO B 183       3.286  38.545  74.392  1.00 33.63           C  
ATOM   3728  C   PRO B 183       2.145  37.652  73.914  1.00 32.72           C  
ATOM   3729  O   PRO B 183       1.744  37.729  72.757  1.00 32.32           O  
ATOM   3730  CB  PRO B 183       2.823  39.994  74.593  1.00 33.97           C  
ATOM   3731  CG  PRO B 183       4.020  40.803  74.224  1.00 34.90           C  
ATOM   3732  CD  PRO B 183       4.538  40.080  73.006  1.00 34.67           C  
ATOM   3733  N   LYS B 184       1.624  36.810  74.800  1.00 32.05           N  
ATOM   3734  CA  LYS B 184       0.515  35.932  74.433  1.00 32.32           C  
ATOM   3735  C   LYS B 184      -0.819  36.678  74.543  1.00 31.70           C  
ATOM   3736  O   LYS B 184      -1.124  37.286  75.571  1.00 30.05           O  
ATOM   3737  CB  LYS B 184       0.492  34.696  75.334  1.00 33.75           C  
ATOM   3738  CG  LYS B 184       1.764  33.841  75.254  1.00 38.51           C  
ATOM   3739  CD  LYS B 184       2.075  33.405  73.820  1.00 41.63           C  
ATOM   3740  CE  LYS B 184       3.300  32.489  73.760  1.00 43.00           C  
ATOM   3741  NZ  LYS B 184       3.038  31.211  74.484  1.00 46.69           N1+
ATOM   3742  N   PRO B 185      -1.638  36.631  73.486  1.00 31.87           N  
ATOM   3743  CA  PRO B 185      -2.934  37.317  73.506  1.00 32.01           C  
ATOM   3744  C   PRO B 185      -3.802  36.889  74.681  1.00 32.21           C  
ATOM   3745  O   PRO B 185      -3.676  35.773  75.185  1.00 32.25           O  
ATOM   3746  CB  PRO B 185      -3.560  36.915  72.173  1.00 31.00           C  
ATOM   3747  CG  PRO B 185      -2.386  36.718  71.299  1.00 33.20           C  
ATOM   3748  CD  PRO B 185      -1.425  35.967  72.190  1.00 32.80           C  
ATOM   3749  N   PHE B 186      -4.676  37.786  75.123  1.00 32.17           N  
ATOM   3750  CA  PHE B 186      -5.585  37.481  76.213  1.00 31.72           C  
ATOM   3751  C   PHE B 186      -6.941  38.117  75.928  1.00 33.07           C  
ATOM   3752  O   PHE B 186      -7.045  39.008  75.090  1.00 32.04           O  
ATOM   3753  CB  PHE B 186      -5.001  37.952  77.550  1.00 32.11           C  
ATOM   3754  CG  PHE B 186      -4.655  39.417  77.603  1.00 31.92           C  
ATOM   3755  CD1 PHE B 186      -5.627  40.369  77.923  1.00 31.46           C  
ATOM   3756  CD2 PHE B 186      -3.341  39.841  77.398  1.00 31.56           C  
ATOM   3757  CE1 PHE B 186      -5.292  41.716  78.044  1.00 31.16           C  
ATOM   3758  CE2 PHE B 186      -2.998  41.188  77.518  1.00 31.63           C  
ATOM   3759  CZ  PHE B 186      -3.976  42.126  77.843  1.00 31.92           C  
ATOM   3760  N   GLU B 187      -7.983  37.639  76.601  1.00 33.20           N  
ATOM   3761  CA  GLU B 187      -9.334  38.153  76.382  1.00 35.23           C  
ATOM   3762  C   GLU B 187      -9.476  39.659  76.583  1.00 32.93           C  
ATOM   3763  O   GLU B 187      -8.939  40.217  77.541  1.00 32.43           O  
ATOM   3764  CB  GLU B 187     -10.327  37.433  77.297  1.00 38.17           C  
ATOM   3765  CG  GLU B 187     -11.276  36.483  76.568  1.00 44.78           C  
ATOM   3766  CD  GLU B 187     -12.362  35.948  77.489  1.00 47.95           C  
ATOM   3767  OE1 GLU B 187     -12.966  36.771  78.218  1.00 49.52           O  
ATOM   3768  OE2 GLU B 187     -12.619  34.717  77.481  1.00 49.88           O1-
ATOM   3769  N   LEU B 188     -10.205  40.302  75.674  1.00 32.33           N  
ATOM   3770  CA  LEU B 188     -10.452  41.746  75.743  1.00 30.95           C  
ATOM   3771  C   LEU B 188     -11.713  42.007  76.566  1.00 32.09           C  
ATOM   3772  O   LEU B 188     -12.800  41.540  76.222  1.00 31.71           O  
ATOM   3773  CB  LEU B 188     -10.643  42.330  74.337  1.00 28.39           C  
ATOM   3774  CG  LEU B 188     -11.019  43.819  74.311  1.00 27.64           C  
ATOM   3775  CD1 LEU B 188      -9.878  44.641  74.873  1.00 26.24           C  
ATOM   3776  CD2 LEU B 188     -11.342  44.261  72.895  1.00 24.51           C  
ATOM   3777  N   ASN B 189     -11.569  42.772  77.641  1.00 33.38           N  
ATOM   3778  CA  ASN B 189     -12.690  43.082  78.529  1.00 36.00           C  
ATOM   3779  C   ASN B 189     -13.035  44.576  78.590  1.00 35.66           C  
ATOM   3780  O   ASN B 189     -13.800  45.007  79.454  1.00 34.86           O  
ATOM   3781  CB  ASN B 189     -12.346  42.609  79.933  1.00 38.60           C  
ATOM   3782  CG  ASN B 189     -10.997  43.110  80.370  1.00 41.71           C  
ATOM   3783  ND2 ASN B 189     -10.160  42.208  80.896  1.00 44.05           N  
ATOM   3784  OD1 ASN B 189     -10.696  44.302  80.229  1.00 43.32           O  
ATOM   3785  N   THR B 190     -12.455  45.361  77.689  1.00 33.80           N  
ATOM   3786  CA  THR B 190     -12.710  46.797  77.635  1.00 33.13           C  
ATOM   3787  C   THR B 190     -13.146  47.126  76.219  1.00 31.79           C  
ATOM   3788  O   THR B 190     -12.566  46.617  75.266  1.00 31.44           O  
ATOM   3789  CB  THR B 190     -11.438  47.596  77.963  1.00 34.19           C  
ATOM   3790  CG2 THR B 190     -11.681  49.105  77.799  1.00 34.34           C  
ATOM   3791  OG1 THR B 190     -11.050  47.322  79.310  1.00 34.97           O  
ATOM   3792  N   PHE B 191     -14.165  47.968  76.082  1.00 28.93           N  
ATOM   3793  CA  PHE B 191     -14.666  48.332  74.760  1.00 28.19           C  
ATOM   3794  C   PHE B 191     -14.760  49.847  74.602  1.00 27.06           C  
ATOM   3795  O   PHE B 191     -14.604  50.587  75.572  1.00 25.41           O  
ATOM   3796  CB  PHE B 191     -16.024  47.657  74.516  1.00 28.06           C  
ATOM   3797  CG  PHE B 191     -15.968  46.158  74.645  1.00 30.18           C  
ATOM   3798  CD1 PHE B 191     -16.080  45.549  75.895  1.00 30.70           C  
ATOM   3799  CD2 PHE B 191     -15.704  45.363  73.535  1.00 29.92           C  
ATOM   3800  CE1 PHE B 191     -15.923  44.167  76.039  1.00 33.35           C  
ATOM   3801  CE2 PHE B 191     -15.544  43.980  73.662  1.00 33.17           C  
ATOM   3802  CZ  PHE B 191     -15.651  43.379  74.916  1.00 32.98           C  
ATOM   3803  N   VAL B 192     -14.998  50.297  73.375  1.00 26.55           N  
ATOM   3804  CA  VAL B 192     -15.072  51.726  73.093  1.00 27.51           C  
ATOM   3805  C   VAL B 192     -15.920  52.501  74.092  1.00 29.42           C  
ATOM   3806  O   VAL B 192     -15.520  53.573  74.553  1.00 28.99           O  
ATOM   3807  CB  VAL B 192     -15.602  51.992  71.669  1.00 27.19           C  
ATOM   3808  CG1 VAL B 192     -15.740  53.496  71.435  1.00 27.01           C  
ATOM   3809  CG2 VAL B 192     -14.656  51.376  70.639  1.00 27.42           C  
ATOM   3810  N   LYS B 193     -17.083  51.959  74.437  1.00 30.03           N  
ATOM   3811  CA  LYS B 193     -17.981  52.634  75.370  1.00 32.67           C  
ATOM   3812  C   LYS B 193     -17.307  52.933  76.702  1.00 31.46           C  
ATOM   3813  O   LYS B 193     -17.516  53.992  77.289  1.00 30.82           O  
ATOM   3814  CB  LYS B 193     -19.227  51.782  75.635  1.00 34.89           C  
ATOM   3815  CG  LYS B 193     -18.960  50.608  76.574  1.00 37.90           C  
ATOM   3816  CD  LYS B 193     -20.202  49.782  76.805  1.00 40.22           C  
ATOM   3817  CE  LYS B 193     -19.896  48.565  77.659  1.00 41.23           C  
ATOM   3818  NZ  LYS B 193     -21.141  47.755  77.788  1.00 46.12           N1+
ATOM   3819  N   ASP B 194     -16.487  52.001  77.171  1.00 31.32           N  
ATOM   3820  CA  ASP B 194     -15.811  52.172  78.445  1.00 30.81           C  
ATOM   3821  C   ASP B 194     -14.799  53.313  78.475  1.00 30.69           C  
ATOM   3822  O   ASP B 194     -14.418  53.772  79.550  1.00 31.84           O  
ATOM   3823  CB  ASP B 194     -15.109  50.870  78.834  1.00 30.95           C  
ATOM   3824  CG  ASP B 194     -16.055  49.688  78.880  1.00 33.37           C  
ATOM   3825  OD1 ASP B 194     -17.070  49.766  79.604  1.00 31.81           O  
ATOM   3826  OD2 ASP B 194     -15.778  48.677  78.195  1.00 32.18           O1-
ATOM   3827  N   LEU B 195     -14.363  53.783  77.313  1.00 29.23           N  
ATOM   3828  CA  LEU B 195     -13.364  54.853  77.276  1.00 28.78           C  
ATOM   3829  C   LEU B 195     -13.898  56.228  76.897  1.00 27.79           C  
ATOM   3830  O   LEU B 195     -13.175  57.220  76.975  1.00 29.68           O  
ATOM   3831  CB  LEU B 195     -12.240  54.473  76.307  1.00 28.82           C  
ATOM   3832  CG  LEU B 195     -11.566  53.116  76.524  1.00 30.77           C  
ATOM   3833  CD1 LEU B 195     -10.530  52.880  75.427  1.00 31.29           C  
ATOM   3834  CD2 LEU B 195     -10.913  53.078  77.900  1.00 30.97           C  
ATOM   3835  N   LEU B 196     -15.155  56.297  76.484  1.00 27.36           N  
ATOM   3836  CA  LEU B 196     -15.732  57.569  76.071  1.00 27.83           C  
ATOM   3837  C   LEU B 196     -15.867  58.593  77.198  1.00 28.67           C  
ATOM   3838  O   LEU B 196     -15.937  58.244  78.383  1.00 27.91           O  
ATOM   3839  CB  LEU B 196     -17.106  57.337  75.437  1.00 29.17           C  
ATOM   3840  CG  LEU B 196     -17.185  56.468  74.181  1.00 30.04           C  
ATOM   3841  CD1 LEU B 196     -18.630  56.376  73.735  1.00 29.59           C  
ATOM   3842  CD2 LEU B 196     -16.322  57.074  73.072  1.00 29.98           C  
ATOM   3843  N   LEU B 197     -15.892  59.863  76.813  1.00 27.94           N  
ATOM   3844  CA  LEU B 197     -16.053  60.956  77.762  1.00 28.01           C  
ATOM   3845  C   LEU B 197     -17.553  61.222  77.908  1.00 29.01           C  
ATOM   3846  O   LEU B 197     -18.355  60.719  77.127  1.00 28.27           O  
ATOM   3847  CB  LEU B 197     -15.381  62.231  77.231  1.00 27.34           C  
ATOM   3848  CG  LEU B 197     -13.853  62.301  77.193  1.00 27.44           C  
ATOM   3849  CD1 LEU B 197     -13.413  63.536  76.427  1.00 27.12           C  
ATOM   3850  CD2 LEU B 197     -13.318  62.329  78.605  1.00 26.94           C  
ATOM   3851  N   PRO B 198     -17.947  62.002  78.924  1.00 30.61           N  
ATOM   3852  CA  PRO B 198     -19.366  62.307  79.116  1.00 30.67           C  
ATOM   3853  C   PRO B 198     -19.870  63.124  77.923  1.00 30.65           C  
ATOM   3854  O   PRO B 198     -19.110  63.890  77.328  1.00 29.96           O  
ATOM   3855  CB  PRO B 198     -19.367  63.110  80.412  1.00 31.56           C  
ATOM   3856  CG  PRO B 198     -18.212  62.506  81.174  1.00 32.38           C  
ATOM   3857  CD  PRO B 198     -17.156  62.423  80.095  1.00 30.91           C  
ATOM   3858  N   ASP B 199     -21.145  62.958  77.580  1.00 31.43           N  
ATOM   3859  CA  ASP B 199     -21.747  63.670  76.456  1.00 32.45           C  
ATOM   3860  C   ASP B 199     -21.535  65.186  76.500  1.00 33.03           C  
ATOM   3861  O   ASP B 199     -21.331  65.819  75.459  1.00 31.68           O  
ATOM   3862  CB  ASP B 199     -23.251  63.375  76.389  1.00 33.32           C  
ATOM   3863  CG  ASP B 199     -23.553  61.950  75.943  1.00 35.12           C  
ATOM   3864  OD1 ASP B 199     -22.602  61.156  75.791  1.00 34.80           O  
ATOM   3865  OD2 ASP B 199     -24.744  61.618  75.746  1.00 35.58           O1-
ATOM   3866  N   SER B 200     -21.580  65.766  77.697  1.00 33.03           N  
ATOM   3867  CA  SER B 200     -21.413  67.218  77.843  1.00 35.01           C  
ATOM   3868  C   SER B 200     -20.097  67.719  77.268  1.00 35.07           C  
ATOM   3869  O   SER B 200     -20.016  68.850  76.780  1.00 35.79           O  
ATOM   3870  CB  SER B 200     -21.482  67.623  79.321  1.00 35.56           C  
ATOM   3871  OG  SER B 200     -20.365  67.115  80.036  1.00 37.95           O  
ATOM   3872  N   GLU B 201     -19.073  66.874  77.318  1.00 33.56           N  
ATOM   3873  CA  GLU B 201     -17.750  67.246  76.835  1.00 33.58           C  
ATOM   3874  C   GLU B 201     -17.482  67.007  75.349  1.00 31.91           C  
ATOM   3875  O   GLU B 201     -16.453  67.444  74.828  1.00 30.12           O  
ATOM   3876  CB  GLU B 201     -16.694  66.514  77.663  1.00 35.54           C  
ATOM   3877  CG  GLU B 201     -16.764  66.817  79.153  1.00 39.07           C  
ATOM   3878  CD  GLU B 201     -15.793  65.976  79.946  1.00 42.64           C  
ATOM   3879  OE1 GLU B 201     -14.622  65.880  79.518  1.00 44.09           O  
ATOM   3880  OE2 GLU B 201     -16.187  65.412  80.991  1.00 43.94           O1-
ATOM   3881  N   VAL B 202     -18.402  66.338  74.662  1.00 30.19           N  
ATOM   3882  CA  VAL B 202     -18.209  66.044  73.246  1.00 30.61           C  
ATOM   3883  C   VAL B 202     -19.343  66.486  72.325  1.00 31.86           C  
ATOM   3884  O   VAL B 202     -19.378  66.100  71.156  1.00 31.04           O  
ATOM   3885  CB  VAL B 202     -17.974  64.526  73.030  1.00 30.53           C  
ATOM   3886  CG1 VAL B 202     -16.668  64.103  73.698  1.00 31.48           C  
ATOM   3887  CG2 VAL B 202     -19.134  63.729  73.616  1.00 29.49           C  
ATOM   3888  N   GLU B 203     -20.264  67.291  72.845  1.00 33.14           N  
ATOM   3889  CA  GLU B 203     -21.395  67.768  72.052  1.00 35.56           C  
ATOM   3890  C   GLU B 203     -20.942  68.393  70.740  1.00 34.21           C  
ATOM   3891  O   GLU B 203     -21.585  68.219  69.715  1.00 33.41           O  
ATOM   3892  CB  GLU B 203     -22.201  68.804  72.837  1.00 39.25           C  
ATOM   3893  CG  GLU B 203     -22.882  68.266  74.091  1.00 44.32           C  
ATOM   3894  CD  GLU B 203     -23.656  69.345  74.837  1.00 46.70           C  
ATOM   3895  OE1 GLU B 203     -23.022  70.323  75.297  1.00 47.64           O  
ATOM   3896  OE2 GLU B 203     -24.895  69.213  74.953  1.00 49.07           O1-
ATOM   3897  N   HIS B 204     -19.829  69.115  70.788  1.00 33.57           N  
ATOM   3898  CA  HIS B 204     -19.288  69.781  69.609  1.00 33.91           C  
ATOM   3899  C   HIS B 204     -18.804  68.832  68.504  1.00 33.82           C  
ATOM   3900  O   HIS B 204     -18.600  69.261  67.368  1.00 33.76           O  
ATOM   3901  CB  HIS B 204     -18.144  70.704  70.033  1.00 33.64           C  
ATOM   3902  CG  HIS B 204     -17.064  70.010  70.807  1.00 32.82           C  
ATOM   3903  CD2 HIS B 204     -17.093  69.360  71.995  1.00 33.55           C  
ATOM   3904  ND1 HIS B 204     -15.763  69.926  70.359  1.00 34.98           N  
ATOM   3905  CE1 HIS B 204     -15.036  69.255  71.234  1.00 31.51           C  
ATOM   3906  NE2 HIS B 204     -15.820  68.900  72.237  1.00 34.60           N  
ATOM   3907  N   LEU B 205     -18.625  67.550  68.826  1.00 33.49           N  
ATOM   3908  CA  LEU B 205     -18.151  66.575  67.837  1.00 33.73           C  
ATOM   3909  C   LEU B 205     -19.271  65.868  67.088  1.00 34.28           C  
ATOM   3910  O   LEU B 205     -19.019  65.141  66.119  1.00 33.67           O  
ATOM   3911  CB  LEU B 205     -17.247  65.534  68.509  1.00 32.79           C  
ATOM   3912  CG  LEU B 205     -16.049  66.131  69.248  1.00 32.66           C  
ATOM   3913  CD1 LEU B 205     -15.213  65.024  69.876  1.00 32.06           C  
ATOM   3914  CD2 LEU B 205     -15.220  66.964  68.274  1.00 32.85           C  
ATOM   3915  N   VAL B 206     -20.506  66.084  67.535  1.00 35.02           N  
ATOM   3916  CA  VAL B 206     -21.657  65.457  66.903  1.00 35.66           C  
ATOM   3917  C   VAL B 206     -21.870  65.986  65.493  1.00 37.53           C  
ATOM   3918  O   VAL B 206     -21.830  67.196  65.243  1.00 37.25           O  
ATOM   3919  CB  VAL B 206     -22.969  65.692  67.707  1.00 35.34           C  
ATOM   3920  CG1 VAL B 206     -24.160  65.155  66.918  1.00 35.79           C  
ATOM   3921  CG2 VAL B 206     -22.896  64.994  69.059  1.00 34.53           C  
ATOM   3922  N   ILE B 207     -22.072  65.057  64.570  1.00 37.51           N  
ATOM   3923  CA  ILE B 207     -22.320  65.406  63.187  1.00 39.22           C  
ATOM   3924  C   ILE B 207     -23.708  64.882  62.867  1.00 39.92           C  
ATOM   3925  O   ILE B 207     -24.053  63.746  63.221  1.00 38.92           O  
ATOM   3926  CB  ILE B 207     -21.275  64.752  62.260  1.00 39.28           C  
ATOM   3927  CG1 ILE B 207     -19.918  65.439  62.471  1.00 41.71           C  
ATOM   3928  CG2 ILE B 207     -21.706  64.864  60.805  1.00 41.19           C  
ATOM   3929  CD1 ILE B 207     -18.730  64.661  61.935  1.00 43.36           C  
ATOM   3930  N   ASP B 208     -24.516  65.733  62.248  1.00 39.78           N  
ATOM   3931  CA  ASP B 208     -25.861  65.356  61.843  1.00 41.07           C  
ATOM   3932  C   ASP B 208     -25.932  65.663  60.352  1.00 40.74           C  
ATOM   3933  O   ASP B 208     -25.931  66.823  59.943  1.00 40.04           O  
ATOM   3934  CB  ASP B 208     -26.907  66.168  62.614  1.00 42.35           C  
ATOM   3935  CG  ASP B 208     -28.323  65.934  62.109  1.00 45.36           C  
ATOM   3936  OD1 ASP B 208     -28.730  64.758  61.932  1.00 45.23           O  
ATOM   3937  OD2 ASP B 208     -29.042  66.932  61.891  1.00 47.92           O1-
ATOM   3938  N   ARG B 209     -25.959  64.619  59.535  1.00 40.38           N  
ATOM   3939  CA  ARG B 209     -26.009  64.815  58.101  1.00 41.17           C  
ATOM   3940  C   ARG B 209     -27.179  64.109  57.454  1.00 41.25           C  
ATOM   3941  O   ARG B 209     -27.467  62.952  57.751  1.00 40.71           O  
ATOM   3942  CB  ARG B 209     -24.693  64.368  57.470  1.00 41.14           C  
ATOM   3943  CG  ARG B 209     -23.601  65.397  57.686  1.00 40.80           C  
ATOM   3944  CD  ARG B 209     -22.273  64.953  57.144  1.00 39.62           C  
ATOM   3945  NE  ARG B 209     -22.350  64.454  55.774  1.00 40.54           N  
ATOM   3946  CZ  ARG B 209     -21.357  64.548  54.896  1.00 40.76           C  
ATOM   3947  NH1 ARG B 209     -20.219  65.141  55.242  1.00 41.36           N1+
ATOM   3948  NH2 ARG B 209     -21.474  64.002  53.698  1.00 40.17           N  
TER    3949      ARG B 209 
ATOM   3950  N   CYS B 225      -3.362  64.965  47.651  1.00  0.00           N  
ATOM   3951  CA  CYS B 225      -2.375  64.642  46.627  1.00  0.00           C  
ATOM   3952  C   CYS B 225      -0.978  65.110  47.039  1.00  0.00           C  
ATOM   3953  O   CYS B 225      -0.551  66.211  46.685  1.00  0.00           O  
ATOM   3954  CB  CYS B 225      -2.876  65.432  45.417  1.00  0.00           C  
ATOM   3955  SG  CYS B 225      -4.428  64.824  44.715  1.00  0.00           S  
ATOM   3963  N   GLU B 226      -0.263  64.279  47.819  1.00  0.00           N  
ATOM   3964  CA  GLU B 226       1.089  64.539  48.326  1.00  0.00           C  
ATOM   3965  C   GLU B 226       2.259  64.361  47.347  1.00  0.00           C  
ATOM   3966  O   GLU B 226       3.420  64.570  47.719  1.00  0.00           O  
ATOM   3967  CB  GLU B 226       1.332  63.645  49.545  1.00  0.00           C  
ATOM   3968  CG  GLU B 226       0.485  63.996  50.761  1.00  0.00           C  
ATOM   3969  CD  GLU B 226       0.685  63.001  51.870  1.00  0.00           C  
ATOM   3970  OE1 GLU B 226       1.416  62.060  51.674  1.00  0.00           O  
ATOM   3971  OE2 GLU B 226       0.197  63.240  52.950  1.00  0.00           O1-
ATOM   3978  N   LYS B 227       1.976  63.958  46.113  1.00  0.00           N  
ATOM   3979  CA  LYS B 227       3.019  63.744  45.118  1.00  0.00           C  
ATOM   3980  C   LYS B 227       3.585  65.068  44.619  1.00  0.00           C  
ATOM   3981  O   LYS B 227       2.882  66.077  44.576  1.00  0.00           O  
ATOM   3982  CB  LYS B 227       2.478  62.928  43.941  1.00  0.00           C  
ATOM   3983  CG  LYS B 227       2.119  61.488  44.287  1.00  0.00           C  
ATOM   3984  CD  LYS B 227       1.619  60.734  43.064  1.00  0.00           C  
ATOM   3985  CE  LYS B 227       1.264  59.295  43.408  1.00  0.00           C  
ATOM   3986  NZ  LYS B 227       0.776  58.544  42.220  1.00  0.00           N1+
ATOM   4000  N   PRO B 228       4.859  65.056  44.245  1.00  0.00           N  
ATOM   4001  CA  PRO B 228       5.523  66.256  43.747  1.00  0.00           C  
ATOM   4002  C   PRO B 228       5.048  66.604  42.343  1.00  0.00           C  
ATOM   4003  O   PRO B 228       4.840  65.721  41.509  1.00  0.00           O  
ATOM   4004  CB  PRO B 228       7.012  65.903  43.782  1.00  0.00           C  
ATOM   4005  CG  PRO B 228       7.046  64.421  43.625  1.00  0.00           C  
ATOM   4006  CD  PRO B 228       5.820  63.916  44.338  1.00  0.00           C  
ATOM   4014  N   TYR B 229       4.878  67.896  42.083  1.00  0.00           N  
ATOM   4015  CA  TYR B 229       4.456  68.364  40.770  1.00  0.00           C  
ATOM   4016  C   TYR B 229       5.234  69.605  40.350  1.00  0.00           C  
ATOM   4017  O   TYR B 229       5.843  70.278  41.182  1.00  0.00           O  
ATOM   4018  CB  TYR B 229       2.954  68.660  40.763  1.00  0.00           C  
ATOM   4019  CG  TYR B 229       2.087  67.435  40.944  1.00  0.00           C  
ATOM   4020  CD1 TYR B 229       1.578  67.098  42.189  1.00  0.00           C  
ATOM   4021  CD2 TYR B 229       1.778  66.619  39.865  1.00  0.00           C  
ATOM   4022  CE1 TYR B 229       0.787  65.979  42.358  1.00  0.00           C  
ATOM   4023  CE2 TYR B 229       0.987  65.496  40.023  1.00  0.00           C  
ATOM   4024  CZ  TYR B 229       0.492  65.180  41.272  1.00  0.00           C  
ATOM   4025  OH  TYR B 229      -0.297  64.065  41.435  1.00  0.00           O  
ATOM   4035  N   ALA B 230       5.211  69.904  39.056  1.00  0.00           N  
ATOM   4036  CA  ALA B 230       5.648  71.204  38.561  1.00  0.00           C  
ATOM   4037  C   ALA B 230       4.822  71.642  37.358  1.00  0.00           C  
ATOM   4038  O   ALA B 230       4.008  70.878  36.841  1.00  0.00           O  
ATOM   4039  CB  ALA B 230       7.127  71.166  38.206  1.00  0.00           C  
ATOM   4045  N   CYS B 231       5.036  72.877  36.918  1.00  0.00           N  
ATOM   4046  CA  CYS B 231       4.535  73.328  35.627  1.00  0.00           C  
ATOM   4047  C   CYS B 231       5.562  74.193  34.908  1.00  0.00           C  
ATOM   4048  O   CYS B 231       5.910  75.278  35.375  1.00  0.00           O  
ATOM   4049  CB  CYS B 231       3.308  74.156  36.009  1.00  0.00           C  
ATOM   4050  SG  CYS B 231       2.412  74.862  34.607  1.00  0.00           S  
ATOM   4056  N   PRO B 232       6.045  73.708  33.769  1.00  0.00           N  
ATOM   4057  CA  PRO B 232       7.079  74.406  33.015  1.00  0.00           C  
ATOM   4058  C   PRO B 232       6.532  75.678  32.378  1.00  0.00           C  
ATOM   4059  O   PRO B 232       7.288  76.587  32.036  1.00  0.00           O  
ATOM   4060  CB  PRO B 232       7.532  73.385  31.966  1.00  0.00           C  
ATOM   4061  CG  PRO B 232       6.358  72.482  31.796  1.00  0.00           C  
ATOM   4062  CD  PRO B 232       5.734  72.377  33.162  1.00  0.00           C  
ATOM   4070  N   GLU B 233       5.214  75.735  32.141  1.00  0.00           N  
ATOM   4071  CA  GLU B 233       4.580  76.952  31.650  1.00  0.00           C  
ATOM   4072  C   GLU B 233       4.857  78.129  32.577  1.00  0.00           C  
ATOM   4073  O   GLU B 233       5.089  79.250  32.122  1.00  0.00           O  
ATOM   4074  CB  GLU B 233       3.072  76.748  31.497  1.00  0.00           C  
ATOM   4075  CG  GLU B 233       2.673  75.841  30.342  1.00  0.00           C  
ATOM   4076  CD  GLU B 233       1.184  75.643  30.290  1.00  0.00           C  
ATOM   4077  OE1 GLU B 233       0.507  76.141  31.157  1.00  0.00           O  
ATOM   4078  OE2 GLU B 233       0.711  75.093  29.323  1.00  0.00           O1-
ATOM   4085  N   CYS B 234       4.833  77.868  33.879  1.00  0.00           N  
ATOM   4086  CA  CYS B 234       5.072  78.907  34.873  1.00  0.00           C  
ATOM   4087  C   CYS B 234       6.543  78.965  35.269  1.00  0.00           C  
ATOM   4088  O   CYS B 234       7.079  80.037  35.545  1.00  0.00           O  
ATOM   4089  CB  CYS B 234       4.213  78.448  36.054  1.00  0.00           C  
ATOM   4090  SG  CYS B 234       2.440  78.378  35.708  1.00  0.00           S  
ATOM   4096  N   GLY B 235       7.188  77.804  35.297  1.00  0.00           N  
ATOM   4097  CA  GLY B 235       8.573  77.709  35.741  1.00  0.00           C  
ATOM   4098  C   GLY B 235       8.657  77.528  37.251  1.00  0.00           C  
ATOM   4099  O   GLY B 235       9.713  77.726  37.852  1.00  0.00           O  
ATOM   4103  N   LYS B 236       7.538  77.149  37.858  1.00  0.00           N  
ATOM   4104  CA  LYS B 236       7.493  76.898  39.293  1.00  0.00           C  
ATOM   4105  C   LYS B 236       7.135  75.447  39.589  1.00  0.00           C  
ATOM   4106  O   LYS B 236       6.393  74.816  38.837  1.00  0.00           O  
ATOM   4107  CB  LYS B 236       6.490  77.834  39.970  1.00  0.00           C  
ATOM   4108  CG  LYS B 236       6.774  79.316  39.763  1.00  0.00           C  
ATOM   4109  CD  LYS B 236       8.066  79.733  40.450  1.00  0.00           C  
ATOM   4110  CE  LYS B 236       8.313  81.227  40.304  1.00  0.00           C  
ATOM   4111  NZ  LYS B 236       9.628  81.633  40.871  1.00  0.00           N1+
ATOM   4125  N   SER B 237       7.669  74.923  40.686  1.00  0.00           N  
ATOM   4126  CA  SER B 237       7.420  73.541  41.107  1.00  0.00           C  
ATOM   4127  C   SER B 237       6.925  73.559  42.558  1.00  0.00           C  
ATOM   4128  O   SER B 237       7.375  74.382  43.359  1.00  0.00           O  
ATOM   4129  CB  SER B 237       8.673  72.698  40.968  1.00  0.00           C  
ATOM   4130  OG  SER B 237       9.701  73.141  41.810  1.00  0.00           O  
ATOM   4136  N   PHE B 238       6.054  72.616  42.912  1.00  0.00           N  
ATOM   4137  CA  PHE B 238       5.480  72.570  44.250  1.00  0.00           C  
ATOM   4138  C   PHE B 238       5.491  71.191  44.891  1.00  0.00           C  
ATOM   4139  O   PHE B 238       5.497  70.181  44.192  1.00  0.00           O  
ATOM   4140  CB  PHE B 238       4.044  73.095  44.212  1.00  0.00           C  
ATOM   4141  CG  PHE B 238       3.932  74.518  43.744  1.00  0.00           C  
ATOM   4142  CD1 PHE B 238       3.705  74.809  42.409  1.00  0.00           C  
ATOM   4143  CD2 PHE B 238       4.055  75.569  44.641  1.00  0.00           C  
ATOM   4144  CE1 PHE B 238       3.603  76.118  41.978  1.00  0.00           C  
ATOM   4145  CE2 PHE B 238       3.951  76.879  44.213  1.00  0.00           C  
ATOM   4146  CZ  PHE B 238       3.725  77.153  42.880  1.00  0.00           C  
ATOM   4156  N   SER B 239       5.439  71.169  46.225  1.00  0.00           N  
ATOM   4157  CA  SER B 239       5.440  69.941  47.020  1.00  0.00           C  
ATOM   4158  C   SER B 239       4.116  69.189  46.986  1.00  0.00           C  
ATOM   4159  O   SER B 239       4.090  67.954  46.947  1.00  0.00           O  
ATOM   4160  CB  SER B 239       5.806  70.266  48.455  1.00  0.00           C  
ATOM   4161  OG  SER B 239       7.118  70.744  48.569  1.00  0.00           O  
ATOM   4167  N   GLN B 240       3.014  69.928  47.054  1.00  0.00           N  
ATOM   4168  CA  GLN B 240       1.696  69.316  47.042  1.00  0.00           C  
ATOM   4169  C   GLN B 240       0.912  69.738  45.810  1.00  0.00           C  
ATOM   4170  O   GLN B 240       1.131  70.824  45.255  1.00  0.00           O  
ATOM   4171  CB  GLN B 240       0.918  69.688  48.307  1.00  0.00           C  
ATOM   4172  CG  GLN B 240       1.575  69.234  49.599  1.00  0.00           C  
ATOM   4173  CD  GLN B 240       0.769  69.619  50.824  1.00  0.00           C  
ATOM   4174  NE2 GLN B 240       1.275  69.263  52.000  1.00  0.00           N  
ATOM   4175  OE1 GLN B 240      -0.296  70.235  50.716  1.00  0.00           O  
ATOM   4184  N   SER B 241      -0.032  68.894  45.411  1.00  0.00           N  
ATOM   4185  CA  SER B 241      -0.854  69.183  44.251  1.00  0.00           C  
ATOM   4186  C   SER B 241      -1.728  70.406  44.445  1.00  0.00           C  
ATOM   4187  O   SER B 241      -1.969  71.133  43.504  1.00  0.00           O  
ATOM   4188  CB  SER B 241      -1.712  67.977  43.919  1.00  0.00           C  
ATOM   4189  OG  SER B 241      -2.319  68.093  42.662  1.00  0.00           O  
ATOM   4195  N   SER B 242      -2.203  70.639  45.663  1.00  0.00           N  
ATOM   4196  CA  SER B 242      -3.063  71.791  45.912  1.00  0.00           C  
ATOM   4197  C   SER B 242      -2.330  73.119  45.733  1.00  0.00           C  
ATOM   4198  O   SER B 242      -2.942  74.135  45.390  1.00  0.00           O  
ATOM   4199  CB  SER B 242      -3.645  71.703  47.309  1.00  0.00           C  
ATOM   4200  OG  SER B 242      -2.659  71.814  48.299  1.00  0.00           O  
ATOM   4206  N   HIS B 243      -1.018  73.101  45.950  1.00  0.00           N  
ATOM   4207  CA  HIS B 243      -0.211  74.300  45.772  1.00  0.00           C  
ATOM   4208  C   HIS B 243      -0.147  74.612  44.272  1.00  0.00           C  
ATOM   4209  O   HIS B 243      -0.112  75.779  43.884  1.00  0.00           O  
ATOM   4210  CB  HIS B 243       1.194  74.118  46.356  1.00  0.00           C  
ATOM   4211  CG  HIS B 243       1.211  73.949  47.843  1.00  0.00           C  
ATOM   4212  CD2 HIS B 243       0.328  74.333  48.794  1.00  0.00           C  
ATOM   4213  ND1 HIS B 243       2.237  73.309  48.506  1.00  0.00           N  
ATOM   4214  CE1 HIS B 243       1.985  73.309  49.804  1.00  0.00           C  
ATOM   4215  NE2 HIS B 243       0.833  73.923  50.004  1.00  0.00           N  
ATOM   4223  N   LEU B 244      -0.129  73.570  43.436  1.00  0.00           N  
ATOM   4224  CA  LEU B 244      -0.082  73.764  41.987  1.00  0.00           C  
ATOM   4225  C   LEU B 244      -1.405  74.324  41.498  1.00  0.00           C  
ATOM   4226  O   LEU B 244      -1.431  75.244  40.685  1.00  0.00           O  
ATOM   4227  CB  LEU B 244       0.242  72.446  41.274  1.00  0.00           C  
ATOM   4228  CG  LEU B 244       0.344  72.539  39.747  1.00  0.00           C  
ATOM   4229  CD1 LEU B 244       1.433  73.529  39.355  1.00  0.00           C  
ATOM   4230  CD2 LEU B 244       0.636  71.160  39.171  1.00  0.00           C  
ATOM   4242  N   VAL B 245      -2.505  73.795  42.021  1.00  0.00           N  
ATOM   4243  CA  VAL B 245      -3.831  74.255  41.621  1.00  0.00           C  
ATOM   4244  C   VAL B 245      -4.048  75.719  42.000  1.00  0.00           C  
ATOM   4245  O   VAL B 245      -4.597  76.489  41.222  1.00  0.00           O  
ATOM   4246  CB  VAL B 245      -4.941  73.400  42.261  1.00  0.00           C  
ATOM   4247  CG1 VAL B 245      -6.306  74.013  41.992  1.00  0.00           C  
ATOM   4248  CG2 VAL B 245      -4.885  71.975  41.733  1.00  0.00           C  
ATOM   4258  N   ARG B 246      -3.587  76.111  43.181  1.00  0.00           N  
ATOM   4259  CA  ARG B 246      -3.735  77.494  43.613  1.00  0.00           C  
ATOM   4260  C   ARG B 246      -2.887  78.417  42.724  1.00  0.00           C  
ATOM   4261  O   ARG B 246      -3.359  79.458  42.275  1.00  0.00           O  
ATOM   4262  CB  ARG B 246      -3.313  77.625  45.080  1.00  0.00           C  
ATOM   4263  CG  ARG B 246      -3.483  79.024  45.662  1.00  0.00           C  
ATOM   4264  CD  ARG B 246      -3.094  79.052  47.123  1.00  0.00           C  
ATOM   4265  NE  ARG B 246      -1.682  78.753  47.292  1.00  0.00           N  
ATOM   4266  CZ  ARG B 246      -1.127  78.358  48.434  1.00  0.00           C  
ATOM   4267  NH1 ARG B 246      -1.869  78.203  49.528  1.00  0.00           N1+
ATOM   4268  NH2 ARG B 246       0.176  78.135  48.482  1.00  0.00           N  
ATOM   4282  N   HIS B 247      -1.648  78.003  42.450  1.00  0.00           N  
ATOM   4283  CA  HIS B 247      -0.711  78.764  41.620  1.00  0.00           C  
ATOM   4284  C   HIS B 247      -1.223  78.931  40.194  1.00  0.00           C  
ATOM   4285  O   HIS B 247      -1.093  80.004  39.607  1.00  0.00           O  
ATOM   4286  CB  HIS B 247       0.664  78.087  41.599  1.00  0.00           C  
ATOM   4287  CG  HIS B 247       1.677  78.810  40.767  1.00  0.00           C  
ATOM   4288  CD2 HIS B 247       2.231  78.502  39.570  1.00  0.00           C  
ATOM   4289  ND1 HIS B 247       2.236  80.010  41.150  1.00  0.00           N  
ATOM   4290  CE1 HIS B 247       3.092  80.408  40.225  1.00  0.00           C  
ATOM   4291  NE2 HIS B 247       3.106  79.512  39.256  1.00  0.00           N  
ATOM   4299  N   GLN B 248      -1.795  77.858  39.650  1.00  0.00           N  
ATOM   4300  CA  GLN B 248      -2.331  77.829  38.291  1.00  0.00           C  
ATOM   4301  C   GLN B 248      -3.256  79.014  37.998  1.00  0.00           C  
ATOM   4302  O   GLN B 248      -3.296  79.523  36.874  1.00  0.00           O  
ATOM   4303  CB  GLN B 248      -3.092  76.520  38.056  1.00  0.00           C  
ATOM   4304  CG  GLN B 248      -3.554  76.318  36.623  1.00  0.00           C  
ATOM   4305  CD  GLN B 248      -2.397  76.103  35.667  1.00  0.00           C  
ATOM   4306  NE2 GLN B 248      -2.426  76.801  34.538  1.00  0.00           N  
ATOM   4307  OE1 GLN B 248      -1.484  75.318  35.942  1.00  0.00           O  
ATOM   4316  N   ARG B 249      -3.954  79.473  39.035  1.00  0.00           N  
ATOM   4317  CA  ARG B 249      -4.871  80.601  38.916  1.00  0.00           C  
ATOM   4318  C   ARG B 249      -4.246  81.901  38.413  1.00  0.00           C  
ATOM   4319  O   ARG B 249      -4.952  82.745  37.872  1.00  0.00           O  
ATOM   4320  CB  ARG B 249      -5.608  80.838  40.225  1.00  0.00           C  
ATOM   4321  CG  ARG B 249      -6.578  79.737  40.623  1.00  0.00           C  
ATOM   4322  CD  ARG B 249      -7.254  79.956  41.928  1.00  0.00           C  
ATOM   4323  NE  ARG B 249      -8.033  78.824  42.399  1.00  0.00           N  
ATOM   4324  CZ  ARG B 249      -8.644  78.763  43.598  1.00  0.00           C  
ATOM   4325  NH1 ARG B 249      -8.540  79.747  44.463  1.00  0.00           N1+
ATOM   4326  NH2 ARG B 249      -9.335  77.675  43.893  1.00  0.00           N  
ATOM   4340  N   THR B 250      -2.943  82.090  38.604  1.00  0.00           N  
ATOM   4341  CA  THR B 250      -2.300  83.315  38.114  1.00  0.00           C  
ATOM   4342  C   THR B 250      -2.257  83.261  36.582  1.00  0.00           C  
ATOM   4343  O   THR B 250      -2.264  84.297  35.923  1.00  0.00           O  
ATOM   4344  CB  THR B 250      -0.874  83.489  38.667  1.00  0.00           C  
ATOM   4345  CG2 THR B 250      -0.894  83.534  40.188  1.00  0.00           C  
ATOM   4346  OG1 THR B 250      -0.054  82.395  38.236  1.00  0.00           O  
ATOM   4354  N   HIS B 251      -2.226  82.042  36.035  1.00  0.00           N  
ATOM   4355  CA  HIS B 251      -2.186  81.825  34.587  1.00  0.00           C  
ATOM   4356  C   HIS B 251      -3.578  81.832  33.951  1.00  0.00           C  
ATOM   4357  O   HIS B 251      -3.764  82.374  32.862  1.00  0.00           O  
ATOM   4358  CB  HIS B 251      -1.482  80.502  34.266  1.00  0.00           C  
ATOM   4359  CG  HIS B 251      -1.348  80.232  32.800  1.00  0.00           C  
ATOM   4360  CD2 HIS B 251      -1.946  79.315  32.005  1.00  0.00           C  
ATOM   4361  ND1 HIS B 251      -0.510  80.961  31.983  1.00  0.00           N  
ATOM   4362  CE1 HIS B 251      -0.598  80.501  30.745  1.00  0.00           C  
ATOM   4363  NE2 HIS B 251      -1.463  79.504  30.733  1.00  0.00           N  
ATOM   4371  N   THR B 252      -4.550  81.223  34.620  1.00  0.00           N  
ATOM   4372  CA  THR B 252      -5.907  81.172  34.083  1.00  0.00           C  
ATOM   4373  C   THR B 252      -6.697  82.458  34.333  1.00  0.00           C  
ATOM   4374  O   THR B 252      -7.721  82.687  33.694  1.00  0.00           O  
ATOM   4375  CB  THR B 252      -6.691  79.988  34.678  1.00  0.00           C  
ATOM   4376  CG2 THR B 252      -5.949  78.682  34.439  1.00  0.00           C  
ATOM   4377  OG1 THR B 252      -6.861  80.185  36.088  1.00  0.00           O  
ATOM   4385  N   GLY B 253      -6.217  83.278  35.272  1.00  0.00           N  
ATOM   4386  CA  GLY B 253      -6.877  84.530  35.611  1.00  0.00           C  
ATOM   4387  C   GLY B 253      -8.133  84.354  36.440  1.00  0.00           C  
ATOM   4388  O   GLY B 253      -8.863  85.318  36.683  1.00  0.00           O  
ATOM   4392  N   GLU B 254      -8.374  83.127  36.892  1.00  0.00           N  
ATOM   4393  CA  GLU B 254      -9.548  82.794  37.683  1.00  0.00           C  
ATOM   4394  C   GLU B 254      -9.454  83.362  39.092  1.00  0.00           C  
ATOM   4395  O   GLU B 254      -8.439  83.207  39.770  1.00  0.00           O  
ATOM   4396  CB  GLU B 254      -9.737  81.277  37.742  1.00  0.00           C  
ATOM   4397  CG  GLU B 254     -11.002  80.826  38.457  1.00  0.00           C  
ATOM   4398  CD  GLU B 254     -11.136  79.330  38.442  1.00  0.00           C  
ATOM   4399  OE1 GLU B 254     -10.271  78.680  37.906  1.00  0.00           O  
ATOM   4400  OE2 GLU B 254     -12.043  78.828  39.064  1.00  0.00           O1-
ATOM   4407  N   LYS B 255     -10.524  84.027  39.514  1.00  0.00           N  
ATOM   4408  CA  LYS B 255     -10.623  84.635  40.838  1.00  0.00           C  
ATOM   4409  C   LYS B 255     -11.996  84.263  41.401  1.00  0.00           C  
ATOM   4410  O   LYS B 255     -12.965  85.003  41.260  1.00  0.00           O  
ATOM   4411  CB  LYS B 255     -10.464  86.151  40.724  1.00  0.00           C  
ATOM   4412  CG  LYS B 255      -9.083  86.589  40.283  1.00  0.00           C  
ATOM   4413  CD  LYS B 255      -8.924  88.092  40.392  1.00  0.00           C  
ATOM   4414  CE  LYS B 255      -7.524  88.511  39.988  1.00  0.00           C  
ATOM   4415  NZ  LYS B 255      -7.384  89.992  39.865  1.00  0.00           N1+
ATOM   4429  N   PRO B 256     -12.077  83.106  42.073  1.00  0.00           N  
ATOM   4430  CA  PRO B 256     -13.274  82.525  42.689  1.00  0.00           C  
ATOM   4431  C   PRO B 256     -13.998  83.303  43.788  1.00  0.00           C  
ATOM   4432  O   PRO B 256     -15.191  83.109  43.994  1.00  0.00           O  
ATOM   4433  CB  PRO B 256     -12.758  81.188  43.244  1.00  0.00           C  
ATOM   4434  CG  PRO B 256     -11.585  80.844  42.367  1.00  0.00           C  
ATOM   4435  CD  PRO B 256     -10.929  82.170  42.198  1.00  0.00           C  
ATOM   4443  N   TYR B 257     -13.291  84.177  44.493  1.00  0.00           N  
ATOM   4444  CA  TYR B 257     -13.901  84.907  45.601  1.00  0.00           C  
ATOM   4445  C   TYR B 257     -14.207  86.366  45.302  1.00  0.00           C  
ATOM   4446  O   TYR B 257     -13.365  87.094  44.806  1.00  0.00           O  
ATOM   4447  CB  TYR B 257     -12.995  84.826  46.830  1.00  0.00           C  
ATOM   4448  CG  TYR B 257     -13.003  83.476  47.510  1.00  0.00           C  
ATOM   4449  CD1 TYR B 257     -12.171  82.454  47.077  1.00  0.00           C  
ATOM   4450  CD2 TYR B 257     -13.842  83.227  48.586  1.00  0.00           C  
ATOM   4451  CE1 TYR B 257     -12.175  81.217  47.694  1.00  0.00           C  
ATOM   4452  CE2 TYR B 257     -13.854  81.995  49.213  1.00  0.00           C  
ATOM   4453  CZ  TYR B 257     -13.019  80.993  48.764  1.00  0.00           C  
ATOM   4454  OH  TYR B 257     -13.027  79.764  49.383  1.00  0.00           O  
ATOM   4464  N   LYS B 258     -15.430  86.781  45.599  1.00  0.00           N  
ATOM   4465  CA  LYS B 258     -15.859  88.145  45.329  1.00  0.00           C  
ATOM   4466  C   LYS B 258     -16.228  88.905  46.600  1.00  0.00           C  
ATOM   4467  O   LYS B 258     -16.871  88.357  47.499  1.00  0.00           O  
ATOM   4468  CB  LYS B 258     -17.046  88.138  44.364  1.00  0.00           C  
ATOM   4469  CG  LYS B 258     -16.712  87.657  42.959  1.00  0.00           C  
ATOM   4470  CD  LYS B 258     -17.924  87.738  42.044  1.00  0.00           C  
ATOM   4471  CE  LYS B 258     -17.592  87.251  40.640  1.00  0.00           C  
ATOM   4472  NZ  LYS B 258     -18.769  87.323  39.733  1.00  0.00           N1+
ATOM   4486  N   CYS B 259     -15.811  90.168  46.673  1.00  0.00           N  
ATOM   4487  CA  CYS B 259     -16.109  91.012  47.824  1.00  0.00           C  
ATOM   4488  C   CYS B 259     -17.567  91.446  47.753  1.00  0.00           C  
ATOM   4489  O   CYS B 259     -17.995  92.083  46.780  1.00  0.00           O  
ATOM   4490  CB  CYS B 259     -15.209  92.251  47.851  1.00  0.00           C  
ATOM   4491  SG  CYS B 259     -15.486  93.302  49.298  1.00  0.00           S  
ATOM   4497  N   PRO B 260     -18.312  91.118  48.802  1.00  0.00           N  
ATOM   4498  CA  PRO B 260     -19.730  91.442  48.907  1.00  0.00           C  
ATOM   4499  C   PRO B 260     -19.950  92.950  48.851  1.00  0.00           C  
ATOM   4500  O   PRO B 260     -20.998  93.419  48.397  1.00  0.00           O  
ATOM   4501  CB  PRO B 260     -20.155  90.846  50.253  1.00  0.00           C  
ATOM   4502  CG  PRO B 260     -19.158  89.769  50.512  1.00  0.00           C  
ATOM   4503  CD  PRO B 260     -17.860  90.282  49.949  1.00  0.00           C  
ATOM   4511  N   GLU B 261     -18.939  93.707  49.275  1.00  0.00           N  
ATOM   4512  CA  GLU B 261     -19.043  95.161  49.295  1.00  0.00           C  
ATOM   4513  C   GLU B 261     -18.700  95.892  48.001  1.00  0.00           C  
ATOM   4514  O   GLU B 261     -19.553  96.578  47.452  1.00  0.00           O  
ATOM   4515  CB  GLU B 261     -18.156  95.705  50.415  1.00  0.00           C  
ATOM   4516  CG  GLU B 261     -18.445  95.112  51.789  1.00  0.00           C  
ATOM   4517  CD  GLU B 261     -19.755  95.606  52.332  1.00  0.00           C  
ATOM   4518  OE1 GLU B 261     -20.297  96.531  51.776  1.00  0.00           O  
ATOM   4519  OE2 GLU B 261     -20.271  94.990  53.235  1.00  0.00           O1-
ATOM   4526  N   CYS B 262     -17.472  95.758  47.513  1.00  0.00           N  
ATOM   4527  CA  CYS B 262     -17.076  96.462  46.295  1.00  0.00           C  
ATOM   4528  C   CYS B 262     -17.149  95.644  45.005  1.00  0.00           C  
ATOM   4529  O   CYS B 262     -16.892  96.178  43.921  1.00  0.00           O  
ATOM   4530  CB  CYS B 262     -15.665  97.025  46.443  1.00  0.00           C  
ATOM   4531  SG  CYS B 262     -14.405  95.735  46.531  1.00  0.00           S  
ATOM   4537  N   GLY B 263     -17.487  94.363  45.119  1.00  0.00           N  
ATOM   4538  CA  GLY B 263     -17.599  93.463  43.963  1.00  0.00           C  
ATOM   4539  C   GLY B 263     -16.280  93.036  43.307  1.00  0.00           C  
ATOM   4540  O   GLY B 263     -16.293  92.315  42.311  1.00  0.00           O  
ATOM   4544  N   LYS B 264     -15.145  93.452  43.861  1.00  0.00           N  
ATOM   4545  CA  LYS B 264     -13.859  93.060  43.295  1.00  0.00           C  
ATOM   4546  C   LYS B 264     -13.625  91.578  43.558  1.00  0.00           C  
ATOM   4547  O   LYS B 264     -13.993  91.066  44.615  1.00  0.00           O  
ATOM   4548  CB  LYS B 264     -12.722  93.896  43.884  1.00  0.00           C  
ATOM   4549  CG  LYS B 264     -11.338  93.525  43.369  1.00  0.00           C  
ATOM   4550  CD  LYS B 264     -10.270  94.449  43.938  1.00  0.00           C  
ATOM   4551  CE  LYS B 264      -8.880  94.045  43.467  1.00  0.00           C  
ATOM   4552  NZ  LYS B 264      -7.826  94.947  44.007  1.00  0.00           N1+
ATOM   4566  N   SER B 265     -13.005  90.901  42.595  1.00  0.00           N  
ATOM   4567  CA  SER B 265     -12.726  89.474  42.704  1.00  0.00           C  
ATOM   4568  C   SER B 265     -11.292  89.210  43.147  1.00  0.00           C  
ATOM   4569  O   SER B 265     -10.391  89.991  42.859  1.00  0.00           O  
ATOM   4570  CB  SER B 265     -13.000  88.789  41.379  1.00  0.00           C  
ATOM   4571  OG  SER B 265     -12.188  89.288  40.352  1.00  0.00           O  
ATOM   4577  N   PHE B 266     -11.093  88.086  43.831  1.00  0.00           N  
ATOM   4578  CA  PHE B 266      -9.786  87.718  44.352  1.00  0.00           C  
ATOM   4579  C   PHE B 266      -9.476  86.255  44.070  1.00  0.00           C  
ATOM   4580  O   PHE B 266     -10.380  85.405  44.010  1.00  0.00           O  
ATOM   4581  CB  PHE B 266      -9.732  87.967  45.863  1.00  0.00           C  
ATOM   4582  CG  PHE B 266      -9.866  89.410  46.243  1.00  0.00           C  
ATOM   4583  CD1 PHE B 266     -11.115  89.959  46.511  1.00  0.00           C  
ATOM   4584  CD2 PHE B 266      -8.743  90.234  46.295  1.00  0.00           C  
ATOM   4585  CE1 PHE B 266     -11.254  91.317  46.822  1.00  0.00           C  
ATOM   4586  CE2 PHE B 266      -8.868  91.597  46.606  1.00  0.00           C  
ATOM   4587  CZ  PHE B 266     -10.127  92.138  46.868  1.00  0.00           C  
ATOM   4597  N   SER B 267      -8.184  85.965  43.947  1.00  0.00           N  
ATOM   4598  CA  SER B 267      -7.713  84.613  43.675  1.00  0.00           C  
ATOM   4599  C   SER B 267      -7.799  83.712  44.892  1.00  0.00           C  
ATOM   4600  O   SER B 267      -7.906  82.490  44.754  1.00  0.00           O  
ATOM   4601  CB  SER B 267      -6.257  84.647  43.171  1.00  0.00           C  
ATOM   4602  OG  SER B 267      -5.334  85.101  44.159  1.00  0.00           O  
ATOM   4608  N   ASP B 268      -7.776  84.312  46.082  1.00  0.00           N  
ATOM   4609  CA  ASP B 268      -7.793  83.538  47.316  1.00  0.00           C  
ATOM   4610  C   ASP B 268      -8.760  84.029  48.391  1.00  0.00           C  
ATOM   4611  O   ASP B 268      -9.051  85.218  48.479  1.00  0.00           O  
ATOM   4612  CB  ASP B 268      -6.379  83.493  47.897  1.00  0.00           C  
ATOM   4613  CG  ASP B 268      -6.147  82.371  48.902  1.00  0.00           C  
ATOM   4614  OD1 ASP B 268      -7.007  81.534  49.037  1.00  0.00           O  
ATOM   4615  OD2 ASP B 268      -5.055  82.271  49.408  1.00  0.00           O1-
ATOM   4620  N   CYS B 269      -9.221  83.085  49.217  1.00  0.00           N  
ATOM   4621  CA  CYS B 269     -10.158  83.348  50.310  1.00  0.00           C  
ATOM   4622  C   CYS B 269      -9.552  84.149  51.450  1.00  0.00           C  
ATOM   4623  O   CYS B 269     -10.212  85.014  52.028  1.00  0.00           O  
ATOM   4624  CB  CYS B 269     -10.505  81.937  50.786  1.00  0.00           C  
ATOM   4625  SG  CYS B 269     -11.824  81.866  52.022  1.00  0.00           S  
ATOM   4631  N   ARG B 270      -8.327  83.808  51.832  1.00  0.00           N  
ATOM   4632  CA  ARG B 270      -7.667  84.535  52.916  1.00  0.00           C  
ATOM   4633  C   ARG B 270      -7.405  85.995  52.535  1.00  0.00           C  
ATOM   4634  O   ARG B 270      -7.535  86.893  53.370  1.00  0.00           O  
ATOM   4635  CB  ARG B 270      -6.391  83.840  53.372  1.00  0.00           C  
ATOM   4636  CG  ARG B 270      -6.606  82.528  54.108  1.00  0.00           C  
ATOM   4637  CD  ARG B 270      -5.354  81.807  54.453  1.00  0.00           C  
ATOM   4638  NE  ARG B 270      -5.557  80.526  55.110  1.00  0.00           N  
ATOM   4639  CZ  ARG B 270      -4.577  79.646  55.389  1.00  0.00           C  
ATOM   4640  NH1 ARG B 270      -3.333  79.884  55.037  1.00  0.00           N1+
ATOM   4641  NH2 ARG B 270      -4.902  78.523  56.006  1.00  0.00           N  
ATOM   4655  N   ASP B 271      -7.096  86.235  51.265  1.00  0.00           N  
ATOM   4656  CA  ASP B 271      -6.845  87.594  50.799  1.00  0.00           C  
ATOM   4657  C   ASP B 271      -8.160  88.380  50.727  1.00  0.00           C  
ATOM   4658  O   ASP B 271      -8.175  89.605  50.875  1.00  0.00           O  
ATOM   4659  CB  ASP B 271      -6.156  87.580  49.433  1.00  0.00           C  
ATOM   4660  CG  ASP B 271      -4.689  87.172  49.475  1.00  0.00           C  
ATOM   4661  OD1 ASP B 271      -4.118  87.189  50.539  1.00  0.00           O  
ATOM   4662  OD2 ASP B 271      -4.196  86.700  48.478  1.00  0.00           O1-
ATOM   4667  N   LEU B 272      -9.266  87.672  50.512  1.00  0.00           N  
ATOM   4668  CA  LEU B 272     -10.569  88.330  50.484  1.00  0.00           C  
ATOM   4669  C   LEU B 272     -10.901  88.759  51.915  1.00  0.00           C  
ATOM   4670  O   LEU B 272     -11.391  89.864  52.148  1.00  0.00           O  
ATOM   4671  CB  LEU B 272     -11.653  87.375  49.971  1.00  0.00           C  
ATOM   4672  CG  LEU B 272     -13.091  87.857  50.199  1.00  0.00           C  
ATOM   4673  CD1 LEU B 272     -13.424  89.030  49.277  1.00  0.00           C  
ATOM   4674  CD2 LEU B 272     -14.058  86.706  49.978  1.00  0.00           C  
ATOM   4686  N   ALA B 273     -10.596  87.889  52.873  1.00  0.00           N  
ATOM   4687  CA  ALA B 273     -10.856  88.162  54.282  1.00  0.00           C  
ATOM   4688  C   ALA B 273     -10.152  89.421  54.766  1.00  0.00           C  
ATOM   4689  O   ALA B 273     -10.762  90.268  55.409  1.00  0.00           O  
ATOM   4690  CB  ALA B 273     -10.418  86.972  55.152  1.00  0.00           C  
ATOM   4696  N   ARG B 274      -8.873  89.559  54.431  1.00  0.00           N  
ATOM   4697  CA  ARG B 274      -8.146  90.737  54.860  1.00  0.00           C  
ATOM   4698  C   ARG B 274      -8.562  91.963  54.056  1.00  0.00           C  
ATOM   4699  O   ARG B 274      -8.632  93.070  54.583  1.00  0.00           O  
ATOM   4700  CB  ARG B 274      -6.639  90.525  54.820  1.00  0.00           C  
ATOM   4701  CG  ARG B 274      -6.103  89.997  53.498  1.00  0.00           C  
ATOM   4702  CD  ARG B 274      -5.704  91.054  52.533  1.00  0.00           C  
ATOM   4703  NE  ARG B 274      -5.088  90.556  51.314  1.00  0.00           N  
ATOM   4704  CZ  ARG B 274      -4.692  91.330  50.286  1.00  0.00           C  
ATOM   4705  NH1 ARG B 274      -4.878  92.631  50.307  1.00  0.00           N1+
ATOM   4706  NH2 ARG B 274      -4.132  90.743  49.243  1.00  0.00           N  
ATOM   4720  N   HIS B 275      -8.935  91.752  52.800  1.00  0.00           N  
ATOM   4721  CA  HIS B 275      -9.373  92.858  51.977  1.00  0.00           C  
ATOM   4722  C   HIS B 275     -10.635  93.494  52.555  1.00  0.00           C  
ATOM   4723  O   HIS B 275     -10.785  94.725  52.540  1.00  0.00           O  
ATOM   4724  CB  HIS B 275      -9.684  92.411  50.551  1.00  0.00           C  
ATOM   4725  CG  HIS B 275     -10.350  93.481  49.743  1.00  0.00           C  
ATOM   4726  CD2 HIS B 275     -11.650  93.671  49.419  1.00  0.00           C  
ATOM   4727  ND1 HIS B 275      -9.670  94.584  49.268  1.00  0.00           N  
ATOM   4728  CE1 HIS B 275     -10.523  95.409  48.692  1.00  0.00           C  
ATOM   4729  NE2 HIS B 275     -11.731  94.879  48.768  1.00  0.00           N  
ATOM   4737  N   GLN B 276     -11.556  92.658  53.023  1.00  0.00           N  
ATOM   4738  CA  GLN B 276     -12.817  93.158  53.569  1.00  0.00           C  
ATOM   4739  C   GLN B 276     -12.632  94.124  54.725  1.00  0.00           C  
ATOM   4740  O   GLN B 276     -13.432  95.055  54.879  1.00  0.00           O  
ATOM   4741  CB  GLN B 276     -13.689  91.988  54.031  1.00  0.00           C  
ATOM   4742  CG  GLN B 276     -14.347  91.217  52.900  1.00  0.00           C  
ATOM   4743  CD  GLN B 276     -15.113  90.004  53.395  1.00  0.00           C  
ATOM   4744  NE2 GLN B 276     -15.680  89.245  52.463  1.00  0.00           N  
ATOM   4745  OE1 GLN B 276     -15.192  89.751  54.599  1.00  0.00           O  
ATOM   4754  N   ARG B 277     -11.550  93.949  55.488  1.00  0.00           N  
ATOM   4755  CA  ARG B 277     -11.250  94.839  56.613  1.00  0.00           C  
ATOM   4756  C   ARG B 277     -11.015  96.297  56.203  1.00  0.00           C  
ATOM   4757  O   ARG B 277     -11.190  97.215  57.007  1.00  0.00           O  
ATOM   4758  CB  ARG B 277     -10.050  94.330  57.392  1.00  0.00           C  
ATOM   4759  CG  ARG B 277     -10.355  93.060  58.139  1.00  0.00           C  
ATOM   4760  CD  ARG B 277      -9.120  92.489  58.807  1.00  0.00           C  
ATOM   4761  NE  ARG B 277      -9.491  91.235  59.438  1.00  0.00           N  
ATOM   4762  CZ  ARG B 277      -8.640  90.288  59.810  1.00  0.00           C  
ATOM   4763  NH1 ARG B 277      -7.333  90.442  59.644  1.00  0.00           N1+
ATOM   4764  NH2 ARG B 277      -9.124  89.139  60.264  1.00  0.00           N  
ATOM   4778  N   THR B 278     -10.652  96.503  54.941  1.00  0.00           N  
ATOM   4779  CA  THR B 278     -10.420  97.843  54.420  1.00  0.00           C  
ATOM   4780  C   THR B 278     -11.764  98.593  54.336  1.00  0.00           C  
ATOM   4781  O   THR B 278     -11.804  99.833  54.304  1.00  0.00           O  
ATOM   4782  CB  THR B 278      -9.741  97.803  53.014  1.00  0.00           C  
ATOM   4783  CG2 THR B 278      -8.458  96.984  53.064  1.00  0.00           C  
ATOM   4784  OG1 THR B 278     -10.628  97.212  52.056  1.00  0.00           O  
ATOM   4792  N   HIS B 279     -12.850  97.824  54.277  1.00  0.00           N  
ATOM   4793  CA  HIS B 279     -14.192  98.381  54.200  1.00  0.00           C  
ATOM   4794  C   HIS B 279     -14.776  98.605  55.579  1.00  0.00           C  
ATOM   4795  O   HIS B 279     -15.377  99.654  55.851  1.00  0.00           O  
ATOM   4796  CB  HIS B 279     -15.114  97.468  53.387  1.00  0.00           C  
ATOM   4797  CG  HIS B 279     -14.730  97.356  51.943  1.00  0.00           C  
ATOM   4798  CD2 HIS B 279     -14.313  96.297  51.211  1.00  0.00           C  
ATOM   4799  ND1 HIS B 279     -14.754  98.433  51.083  1.00  0.00           N  
ATOM   4800  CE1 HIS B 279     -14.369  98.041  49.881  1.00  0.00           C  
ATOM   4801  NE2 HIS B 279     -14.096  96.750  49.933  1.00  0.00           N  
ATOM   4809  N   THR B 280     -14.607  97.601  56.439  1.00  0.00           N  
ATOM   4810  CA  THR B 280     -15.159  97.630  57.790  1.00  0.00           C  
ATOM   4811  C   THR B 280     -14.376  98.429  58.812  1.00  0.00           C  
ATOM   4812  O   THR B 280     -14.949  98.883  59.799  1.00  0.00           O  
ATOM   4813  CB  THR B 280     -15.313  96.198  58.335  1.00  0.00           C  
ATOM   4814  CG2 THR B 280     -16.246  95.387  57.448  1.00  0.00           C  
ATOM   4815  OG1 THR B 280     -14.030  95.561  58.382  1.00  0.00           O  
ATOM   4823  N   GLY B 281     -13.076  98.598  58.575  1.00  0.00           N  
ATOM   4824  CA  GLY B 281     -12.234  99.338  59.508  1.00  0.00           C  
ATOM   4825  C   GLY B 281     -11.829  98.494  60.699  1.00  0.00           C  
ATOM   4826  O   GLY B 281     -11.373  98.998  61.728  1.00  0.00           O  
ATOM   4830  N   GLU B 282     -12.023  97.189  60.553  1.00  0.00           N  
ATOM   4831  CA  GLU B 282     -11.693  96.223  61.580  1.00  0.00           C  
ATOM   4832  C   GLU B 282     -10.178  96.037  61.638  1.00  0.00           C  
ATOM   4833  O   GLU B 282      -9.524  95.831  60.605  1.00  0.00           O  
ATOM   4834  CB  GLU B 282     -12.392  94.888  61.313  1.00  0.00           C  
ATOM   4835  CG  GLU B 282     -12.171  93.836  62.390  1.00  0.00           C  
ATOM   4836  CD  GLU B 282     -12.910  92.565  62.072  1.00  0.00           C  
ATOM   4837  OE1 GLU B 282     -13.545  92.510  61.047  1.00  0.00           O  
ATOM   4838  OE2 GLU B 282     -12.748  91.611  62.796  1.00  0.00           O1-
ATOM   4845  N   LYS B 283      -9.629  96.128  62.851  1.00  0.00           N  
ATOM   4846  CA  LYS B 283      -8.192  95.982  63.086  1.00  0.00           C  
ATOM   4847  C   LYS B 283      -7.971  95.126  64.330  1.00  0.00           C  
ATOM   4848  O   LYS B 283      -7.812  95.637  65.441  1.00  0.00           O  
ATOM   4849  CB  LYS B 283      -7.519  97.346  63.246  1.00  0.00           C  
ATOM   4850  CG  LYS B 283      -7.530  98.205  61.988  1.00  0.00           C  
ATOM   4851  CD  LYS B 283      -6.711  99.473  62.177  1.00  0.00           C  
ATOM   4852  CE  LYS B 283      -6.672 100.304  60.903  1.00  0.00           C  
ATOM   4853  NZ  LYS B 283      -6.044 101.634  61.124  1.00  0.00           N1+
ATOM   4867  N   PRO B 284      -7.923  93.802  64.143  1.00  0.00           N  
ATOM   4868  CA  PRO B 284      -7.730  92.809  65.201  1.00  0.00           C  
ATOM   4869  C   PRO B 284      -6.336  92.711  65.846  1.00  0.00           C  
ATOM   4870  O   PRO B 284      -6.201  92.108  66.912  1.00  0.00           O  
ATOM   4871  CB  PRO B 284      -8.093  91.502  64.488  1.00  0.00           C  
ATOM   4872  CG  PRO B 284      -7.811  91.772  63.051  1.00  0.00           C  
ATOM   4873  CD  PRO B 284      -8.160  93.223  62.841  1.00  0.00           C  
ATOM   4881  N   TYR B 285      -5.314  93.318  65.241  1.00  0.00           N  
ATOM   4882  CA  TYR B 285      -3.956  93.199  65.783  1.00  0.00           C  
ATOM   4883  C   TYR B 285      -3.382  94.479  66.359  1.00  0.00           C  
ATOM   4884  O   TYR B 285      -3.132  95.434  65.636  1.00  0.00           O  
ATOM   4885  CB  TYR B 285      -3.013  92.678  64.696  1.00  0.00           C  
ATOM   4886  CG  TYR B 285      -3.437  91.356  64.098  1.00  0.00           C  
ATOM   4887  CD1 TYR B 285      -4.258  91.311  62.980  1.00  0.00           C  
ATOM   4888  CD2 TYR B 285      -3.014  90.157  64.651  1.00  0.00           C  
ATOM   4889  CE1 TYR B 285      -4.649  90.104  62.429  1.00  0.00           C  
ATOM   4890  CE2 TYR B 285      -3.400  88.946  64.109  1.00  0.00           C  
ATOM   4891  CZ  TYR B 285      -4.217  88.924  62.998  1.00  0.00           C  
ATOM   4892  OH  TYR B 285      -4.602  87.720  62.453  1.00  0.00           O  
ATOM   4902  N   LYS B 286      -3.094  94.465  67.651  1.00  0.00           N  
ATOM   4903  CA  LYS B 286      -2.543  95.643  68.306  1.00  0.00           C  
ATOM   4904  C   LYS B 286      -1.094  95.449  68.718  1.00  0.00           C  
ATOM   4905  O   LYS B 286      -0.680  94.350  69.073  1.00  0.00           O  
ATOM   4906  CB  LYS B 286      -3.385  96.010  69.528  1.00  0.00           C  
ATOM   4907  CG  LYS B 286      -4.801  96.462  69.205  1.00  0.00           C  
ATOM   4908  CD  LYS B 286      -5.566  96.836  70.466  1.00  0.00           C  
ATOM   4909  CE  LYS B 286      -6.983  97.288  70.143  1.00  0.00           C  
ATOM   4910  NZ  LYS B 286      -7.741  97.659  71.368  1.00  0.00           N1+
ATOM   4924  N   CYS B 287      -0.334  96.534  68.666  1.00  0.00           N  
ATOM   4925  CA  CYS B 287       1.066  96.516  69.063  1.00  0.00           C  
ATOM   4926  C   CYS B 287       1.119  96.350  70.584  1.00  0.00           C  
ATOM   4927  O   CYS B 287       0.426  97.063  71.302  1.00  0.00           O  
ATOM   4928  CB  CYS B 287       1.576  97.892  68.634  1.00  0.00           C  
ATOM   4929  SG  CYS B 287       1.602  98.158  66.845  1.00  0.00           S  
ATOM   4935  N   PRO B 288       1.926  95.407  71.069  1.00  0.00           N  
ATOM   4936  CA  PRO B 288       2.048  95.173  72.510  1.00  0.00           C  
ATOM   4937  C   PRO B 288       2.655  96.350  73.249  1.00  0.00           C  
ATOM   4938  O   PRO B 288       2.405  96.537  74.437  1.00  0.00           O  
ATOM   4939  CB  PRO B 288       2.936  93.927  72.605  1.00  0.00           C  
ATOM   4940  CG  PRO B 288       3.689  93.909  71.319  1.00  0.00           C  
ATOM   4941  CD  PRO B 288       2.739  94.465  70.293  1.00  0.00           C  
ATOM   4949  N   GLU B 289       3.459  97.134  72.541  1.00  0.00           N  
ATOM   4950  CA  GLU B 289       4.139  98.271  73.127  1.00  0.00           C  
ATOM   4951  C   GLU B 289       3.370  99.589  73.134  1.00  0.00           C  
ATOM   4952  O   GLU B 289       3.286 100.253  74.179  1.00  0.00           O  
ATOM   4953  CB  GLU B 289       5.472  98.476  72.404  1.00  0.00           C  
ATOM   4954  CG  GLU B 289       6.399  99.485  73.066  1.00  0.00           C  
ATOM   4955  CD  GLU B 289       6.737  99.075  74.473  1.00  0.00           C  
ATOM   4956  OE1 GLU B 289       7.130  97.949  74.665  1.00  0.00           O  
ATOM   4957  OE2 GLU B 289       6.708  99.917  75.339  1.00  0.00           O1-
ATOM   4964  N   CYS B 290       2.757  99.949  72.008  1.00  0.00           N  
ATOM   4965  CA  CYS B 290       2.035 101.211  71.948  1.00  0.00           C  
ATOM   4966  C   CYS B 290       0.528 101.098  71.707  1.00  0.00           C  
ATOM   4967  O   CYS B 290      -0.178 102.108  71.693  1.00  0.00           O  
ATOM   4968  CB  CYS B 290       2.705 101.889  70.751  1.00  0.00           C  
ATOM   4969  SG  CYS B 290       4.481 102.169  70.947  1.00  0.00           S  
ATOM   4975  N   GLY B 291       0.031  99.879  71.530  1.00  0.00           N  
ATOM   4976  CA  GLY B 291      -1.391  99.697  71.310  1.00  0.00           C  
ATOM   4977  C   GLY B 291      -1.936 100.078  69.940  1.00  0.00           C  
ATOM   4978  O   GLY B 291      -3.140 100.002  69.716  1.00  0.00           O  
ATOM   4982  N   LYS B 292      -1.077 100.495  69.017  1.00  0.00           N  
ATOM   4983  CA  LYS B 292      -1.555 100.843  67.687  1.00  0.00           C  
ATOM   4984  C   LYS B 292      -2.115  99.589  67.011  1.00  0.00           C  
ATOM   4985  O   LYS B 292      -1.508  98.524  67.059  1.00  0.00           O  
ATOM   4986  CB  LYS B 292      -0.434 101.457  66.846  1.00  0.00           C  
ATOM   4987  CG  LYS B 292      -0.870 101.925  65.465  1.00  0.00           C  
ATOM   4988  CD  LYS B 292       0.274 102.599  64.722  1.00  0.00           C  
ATOM   4989  CE  LYS B 292      -0.162 103.078  63.346  1.00  0.00           C  
ATOM   4990  NZ  LYS B 292       0.947 103.743  62.609  1.00  0.00           N1+
ATOM   5004  N   SER B 293      -3.285  99.732  66.401  1.00  0.00           N  
ATOM   5005  CA  SER B 293      -3.975  98.625  65.749  1.00  0.00           C  
ATOM   5006  C   SER B 293      -3.754  98.532  64.251  1.00  0.00           C  
ATOM   5007  O   SER B 293      -3.574  99.541  63.562  1.00  0.00           O  
ATOM   5008  CB  SER B 293      -5.461  98.728  66.034  1.00  0.00           C  
ATOM   5009  OG  SER B 293      -6.020  99.896  65.498  1.00  0.00           O  
ATOM   5015  N   PHE B 294      -3.836  97.306  63.756  1.00  0.00           N  
ATOM   5016  CA  PHE B 294      -3.644  97.026  62.348  1.00  0.00           C  
ATOM   5017  C   PHE B 294      -4.633  95.987  61.875  1.00  0.00           C  
ATOM   5018  O   PHE B 294      -5.073  95.134  62.637  1.00  0.00           O  
ATOM   5019  CB  PHE B 294      -2.213  96.555  62.081  1.00  0.00           C  
ATOM   5020  CG  PHE B 294      -1.177  97.627  62.270  1.00  0.00           C  
ATOM   5021  CD1 PHE B 294      -0.529  97.777  63.488  1.00  0.00           C  
ATOM   5022  CD2 PHE B 294      -0.849  98.486  61.232  1.00  0.00           C  
ATOM   5023  CE1 PHE B 294       0.423  98.763  63.663  1.00  0.00           C  
ATOM   5024  CE2 PHE B 294       0.104  99.470  61.405  1.00  0.00           C  
ATOM   5025  CZ  PHE B 294       0.741  99.610  62.621  1.00  0.00           C  
ATOM   5035  N   SER B 295      -4.903  96.022  60.577  1.00  0.00           N  
ATOM   5036  CA  SER B 295      -5.811  95.089  59.938  1.00  0.00           C  
ATOM   5037  C   SER B 295      -5.150  93.721  59.728  1.00  0.00           C  
ATOM   5038  O   SER B 295      -5.821  92.697  59.774  1.00  0.00           O  
ATOM   5039  CB  SER B 295      -6.289  95.660  58.617  1.00  0.00           C  
ATOM   5040  OG  SER B 295      -5.302  95.589  57.624  1.00  0.00           O  
ATOM   5046  N   ARG B 296      -3.831  93.701  59.543  1.00  0.00           N  
ATOM   5047  CA  ARG B 296      -3.105  92.439  59.313  1.00  0.00           C  
ATOM   5048  C   ARG B 296      -1.921  92.227  60.251  1.00  0.00           C  
ATOM   5049  O   ARG B 296      -1.267  93.185  60.678  1.00  0.00           O  
ATOM   5050  CB  ARG B 296      -2.666  92.303  57.862  1.00  0.00           C  
ATOM   5051  CG  ARG B 296      -3.801  92.266  56.851  1.00  0.00           C  
ATOM   5052  CD  ARG B 296      -3.360  92.282  55.433  1.00  0.00           C  
ATOM   5053  NE  ARG B 296      -2.599  91.112  55.025  1.00  0.00           N  
ATOM   5054  CZ  ARG B 296      -2.047  90.944  53.809  1.00  0.00           C  
ATOM   5055  NH1 ARG B 296      -2.195  91.849  52.867  1.00  0.00           N1+
ATOM   5056  NH2 ARG B 296      -1.370  89.833  53.579  1.00  0.00           N  
ATOM   5070  N   SER B 297      -1.641  90.959  60.550  1.00  0.00           N  
ATOM   5071  CA  SER B 297      -0.547  90.594  61.444  1.00  0.00           C  
ATOM   5072  C   SER B 297       0.818  91.000  60.905  1.00  0.00           C  
ATOM   5073  O   SER B 297       1.716  91.331  61.668  1.00  0.00           O  
ATOM   5074  CB  SER B 297      -0.577  89.101  61.705  1.00  0.00           C  
ATOM   5075  OG  SER B 297      -0.318  88.359  60.545  1.00  0.00           O  
ATOM   5081  N   ASP B 298       0.991  90.935  59.592  1.00  0.00           N  
ATOM   5082  CA  ASP B 298       2.272  91.313  58.992  1.00  0.00           C  
ATOM   5083  C   ASP B 298       2.483  92.826  59.096  1.00  0.00           C  
ATOM   5084  O   ASP B 298       3.615  93.292  59.131  1.00  0.00           O  
ATOM   5085  CB  ASP B 298       2.340  90.866  57.530  1.00  0.00           C  
ATOM   5086  CG  ASP B 298       2.508  89.365  57.339  1.00  0.00           C  
ATOM   5087  OD1 ASP B 298       2.810  88.693  58.297  1.00  0.00           O  
ATOM   5088  OD2 ASP B 298       2.182  88.881  56.280  1.00  0.00           O1-
ATOM   5093  N   LYS B 299       1.396  93.584  59.182  1.00  0.00           N  
ATOM   5094  CA  LYS B 299       1.507  95.024  59.350  1.00  0.00           C  
ATOM   5095  C   LYS B 299       1.982  95.268  60.779  1.00  0.00           C  
ATOM   5096  O   LYS B 299       2.851  96.111  61.021  1.00  0.00           O  
ATOM   5097  CB  LYS B 299       0.177  95.728  59.079  1.00  0.00           C  
ATOM   5098  CG  LYS B 299      -0.257  95.716  57.619  1.00  0.00           C  
ATOM   5099  CD  LYS B 299      -1.579  96.443  57.428  1.00  0.00           C  
ATOM   5100  CE  LYS B 299      -2.031  96.400  55.975  1.00  0.00           C  
ATOM   5101  NZ  LYS B 299      -3.334  97.090  55.778  1.00  0.00           N1+
ATOM   5115  N   LEU B 300       1.416  94.530  61.729  1.00  0.00           N  
ATOM   5116  CA  LEU B 300       1.813  94.697  63.115  1.00  0.00           C  
ATOM   5117  C   LEU B 300       3.274  94.299  63.272  1.00  0.00           C  
ATOM   5118  O   LEU B 300       4.047  95.013  63.907  1.00  0.00           O  
ATOM   5119  CB  LEU B 300       0.914  93.864  64.039  1.00  0.00           C  
ATOM   5120  CG  LEU B 300       1.263  93.942  65.531  1.00  0.00           C  
ATOM   5121  CD1 LEU B 300       0.167  93.283  66.357  1.00  0.00           C  
ATOM   5122  CD2 LEU B 300       2.604  93.268  65.777  1.00  0.00           C  
ATOM   5134  N   VAL B 301       3.662  93.182  62.653  1.00  0.00           N  
ATOM   5135  CA  VAL B 301       5.041  92.693  62.721  1.00  0.00           C  
ATOM   5136  C   VAL B 301       6.033  93.722  62.168  1.00  0.00           C  
ATOM   5137  O   VAL B 301       7.084  93.970  62.769  1.00  0.00           O  
ATOM   5138  CB  VAL B 301       5.206  91.371  61.951  1.00  0.00           C  
ATOM   5139  CG1 VAL B 301       6.675  90.985  61.864  1.00  0.00           C  
ATOM   5140  CG2 VAL B 301       4.405  90.261  62.616  1.00  0.00           C  
ATOM   5150  N   ARG B 302       5.683  94.341  61.038  1.00  0.00           N  
ATOM   5151  CA  ARG B 302       6.551  95.341  60.437  1.00  0.00           C  
ATOM   5152  C   ARG B 302       6.678  96.549  61.372  1.00  0.00           C  
ATOM   5153  O   ARG B 302       7.758  97.135  61.509  1.00  0.00           O  
ATOM   5154  CB  ARG B 302       6.091  95.742  59.042  1.00  0.00           C  
ATOM   5155  CG  ARG B 302       6.285  94.677  57.974  1.00  0.00           C  
ATOM   5156  CD  ARG B 302       6.103  95.166  56.582  1.00  0.00           C  
ATOM   5157  NE  ARG B 302       4.752  95.601  56.268  1.00  0.00           N  
ATOM   5158  CZ  ARG B 302       3.768  94.789  55.835  1.00  0.00           C  
ATOM   5159  NH1 ARG B 302       3.987  93.510  55.628  1.00  0.00           N1+
ATOM   5160  NH2 ARG B 302       2.579  95.318  55.601  1.00  0.00           N  
ATOM   5174  N   HIS B 303       5.589  96.872  62.060  1.00  0.00           N  
ATOM   5175  CA  HIS B 303       5.562  97.997  62.989  1.00  0.00           C  
ATOM   5176  C   HIS B 303       6.290  97.801  64.330  1.00  0.00           C  
ATOM   5177  O   HIS B 303       7.006  98.704  64.775  1.00  0.00           O  
ATOM   5178  CB  HIS B 303       4.104  98.376  63.268  1.00  0.00           C  
ATOM   5179  CG  HIS B 303       3.946  99.708  63.933  1.00  0.00           C  
ATOM   5180  CD2 HIS B 303       3.842 100.955  63.419  1.00  0.00           C  
ATOM   5181  ND1 HIS B 303       3.877  99.851  65.304  1.00  0.00           N  
ATOM   5182  CE1 HIS B 303       3.738 101.132  65.603  1.00  0.00           C  
ATOM   5183  NE2 HIS B 303       3.714 101.821  64.477  1.00  0.00           N  
ATOM   5191  N   GLN B 304       6.107  96.651  64.976  1.00  0.00           N  
ATOM   5192  CA  GLN B 304       6.699  96.405  66.286  1.00  0.00           C  
ATOM   5193  C   GLN B 304       8.205  96.639  66.261  1.00  0.00           C  
ATOM   5194  O   GLN B 304       8.797  97.034  67.264  1.00  0.00           O  
ATOM   5195  CB  GLN B 304       6.406  94.975  66.745  1.00  0.00           C  
ATOM   5196  CG  GLN B 304       6.927  94.650  68.136  1.00  0.00           C  
ATOM   5197  CD  GLN B 304       6.549  93.250  68.583  1.00  0.00           C  
ATOM   5198  NE2 GLN B 304       6.919  92.901  69.810  1.00  0.00           N  
ATOM   5199  OE1 GLN B 304       5.929  92.490  67.833  1.00  0.00           O  
ATOM   5208  N   ARG B 305       8.818  96.392  65.107  1.00  0.00           N  
ATOM   5209  CA  ARG B 305      10.270  96.446  64.986  1.00  0.00           C  
ATOM   5210  C   ARG B 305      10.806  97.813  65.392  1.00  0.00           C  
ATOM   5211  O   ARG B 305      11.900  97.922  65.945  1.00  0.00           O  
ATOM   5212  CB  ARG B 305      10.744  96.051  63.594  1.00  0.00           C  
ATOM   5213  CG  ARG B 305      10.586  94.577  63.259  1.00  0.00           C  
ATOM   5214  CD  ARG B 305      10.993  94.217  61.877  1.00  0.00           C  
ATOM   5215  NE  ARG B 305      10.814  92.813  61.543  1.00  0.00           N  
ATOM   5216  CZ  ARG B 305      11.019  92.286  60.320  1.00  0.00           C  
ATOM   5217  NH1 ARG B 305      11.372  93.043  59.306  1.00  0.00           N1+
ATOM   5218  NH2 ARG B 305      10.831  90.987  60.161  1.00  0.00           N  
ATOM   5232  N   THR B 306      10.030  98.853  65.114  1.00  0.00           N  
ATOM   5233  CA  THR B 306      10.388 100.208  65.519  1.00  0.00           C  
ATOM   5234  C   THR B 306      10.462 100.326  67.037  1.00  0.00           C  
ATOM   5235  O   THR B 306      11.072 101.256  67.567  1.00  0.00           O  
ATOM   5236  CB  THR B 306       9.381 101.243  64.981  1.00  0.00           C  
ATOM   5237  CG2 THR B 306       9.343 101.208  63.462  1.00  0.00           C  
ATOM   5238  OG1 THR B 306       8.075 100.956  65.498  1.00  0.00           O  
ATOM   5246  N   HIS B 307       9.838  99.381  67.730  1.00  0.00           N  
ATOM   5247  CA  HIS B 307       9.683  99.468  69.177  1.00  0.00           C  
ATOM   5248  C   HIS B 307      10.990  99.147  69.891  1.00  0.00           C  
ATOM   5249  O   HIS B 307      11.092  99.280  71.111  1.00  0.00           O  
ATOM   5250  CB  HIS B 307       8.576  98.525  69.661  1.00  0.00           C  
ATOM   5251  CG  HIS B 307       7.202  98.952  69.250  1.00  0.00           C  
ATOM   5252  CD2 HIS B 307       6.769 100.054  68.595  1.00  0.00           C  
ATOM   5253  ND1 HIS B 307       6.078  98.197  69.516  1.00  0.00           N  
ATOM   5254  CE1 HIS B 307       5.012  98.818  69.040  1.00  0.00           C  
ATOM   5255  NE2 HIS B 307       5.404  99.946  68.477  1.00  0.00           N  
ATOM   5263  N   THR B 308      11.989  98.721  69.126  1.00  0.00           N  
ATOM   5264  CA  THR B 308      13.336  98.546  69.650  1.00  0.00           C  
ATOM   5265  C   THR B 308      14.109  99.857  69.635  1.00  0.00           C  
ATOM   5266  O   THR B 308      14.766 100.214  70.613  1.00  0.00           O  
ATOM   5267  CB  THR B 308      14.121  97.489  68.849  1.00  0.00           C  
ATOM   5268  CG2 THR B 308      13.428  96.139  68.924  1.00  0.00           C  
ATOM   5269  OG1 THR B 308      14.217  97.899  67.479  1.00  0.00           O  
ATOM   5277  N   GLY B 309      14.027 100.573  68.518  1.00  0.00           N  
ATOM   5278  CA  GLY B 309      14.732 101.839  68.366  1.00  0.00           C  
ATOM   5279  C   GLY B 309      16.188 101.616  67.979  1.00  0.00           C  
ATOM   5280  O   GLY B 309      17.079 102.332  68.438  1.00  0.00           O  
ATOM   5284  N   LYS B 310      16.425 100.621  67.132  1.00  0.00           N  
ATOM   5285  CA  LYS B 310      17.770 100.326  66.652  1.00  0.00           C  
ATOM   5286  C   LYS B 310      17.939 100.747  65.198  1.00  0.00           C  
ATOM   5287  O   LYS B 310      19.015 100.594  64.619  1.00  0.00           O  
ATOM   5288  CB  LYS B 310      18.080  98.837  66.806  1.00  0.00           C  
ATOM   5289  CG  LYS B 310      18.122  98.349  68.249  1.00  0.00           C  
ATOM   5290  CD  LYS B 310      18.474  96.871  68.324  1.00  0.00           C  
ATOM   5291  CE  LYS B 310      18.469  96.372  69.761  1.00  0.00           C  
ATOM   5292  NZ  LYS B 310      18.803  94.924  69.849  1.00  0.00           N1+
ATOM   5306  N   LYS B 311      16.871 101.276  64.611  1.00  0.00           N  
ATOM   5307  CA  LYS B 311      16.925 101.809  63.255  1.00  0.00           C  
ATOM   5308  C   LYS B 311      17.949 102.932  63.145  1.00  0.00           C  
ATOM   5309  O   LYS B 311      18.720 102.845  62.514  1.00  0.00           O  
ATOM   5310  CB  LYS B 311      15.547 102.311  62.821  1.00  0.00           C  
ATOM   5311  CG  LYS B 311      15.487 102.814  61.385  1.00  0.00           C  
ATOM   5312  CD  LYS B 311      14.068 103.213  60.998  1.00  0.00           C  
ATOM   5313  CE  LYS B 311      14.009 103.735  59.571  1.00  0.00           C  
ATOM   5314  NZ  LYS B 311      12.626 104.115  59.175  1.00  0.00           N1+
ATOM   5315  OXT LYS B 311      17.830 103.920  63.816  1.00  0.00           O1-
TER    5329      LYS B 311 
ATOM   5330  C5* DC  X   1     -16.003  18.846  58.717  1.00  0.00           C  
ATOM   5331  O5* DC  X   1     -16.297  20.010  59.530  1.00  0.00           O  
ATOM   5332  C4* DC  X   1     -15.253  19.267  57.475  1.00  0.00           C  
ATOM   5333  O4* DC  X   1     -16.217  19.768  56.494  1.00  0.00           O  
ATOM   5334  C3* DC  X   1     -14.253  20.407  57.640  1.00  0.00           C  
ATOM   5335  O3* DC  X   1     -13.241  20.389  56.636  1.00  0.00           O  
ATOM   5336  C2* DC  X   1     -15.118  21.645  57.454  1.00  0.00           C  
ATOM   5337  C1* DC  X   1     -16.121  21.178  56.409  1.00  0.00           C  
ATOM   5338  N1  DC  X   1     -17.487  21.736  56.595  1.00  0.00           N  
ATOM   5339  C2  DC  X   1     -18.212  22.078  55.456  1.00  0.00           C  
ATOM   5340  O2  DC  X   1     -17.694  21.909  54.346  1.00  0.00           O  
ATOM   5341  N3  DC  X   1     -19.458  22.591  55.606  1.00  0.00           N  
ATOM   5342  C4  DC  X   1     -19.990  22.760  56.823  1.00  0.00           C  
ATOM   5343  N4  DC  X   1     -21.210  23.261  56.910  1.00  0.00           N  
ATOM   5344  C5  DC  X   1     -19.263  22.421  58.007  1.00  0.00           C  
ATOM   5345  C6  DC  X   1     -18.015  21.907  57.835  1.00  0.00           C  
ATOM   5346 HN4A DC  X   1     -21.645  23.403  57.835  1.00  0.00           H  
ATOM   5347 HN4B DC  X   1     -21.730  23.509  56.056  1.00  0.00           H  
ATOM   5356 H2A* DC  X   1     -15.598  21.936  58.388  1.00  0.00           H  
ATOM   5357 H2B* DC  X   1     -14.527  22.495  57.112  1.00  0.00           H  
ATOM   5358  P   DA  X   2     -12.441  21.950  56.420  1.00  0.00           P  
ATOM   5359  O1P DA  X   2     -11.041  21.688  56.031  1.00  0.00           O  
ATOM   5360  O2P DA  X   2     -12.636  22.925  57.522  1.00  0.00           O1-
ATOM   5361  C5* DA  X   2     -13.564  21.442  54.107  1.00  0.00           C  
ATOM   5362  O5* DA  X   2     -13.284  22.412  55.149  1.00  0.00           O  
ATOM   5363  C4* DA  X   2     -13.579  22.127  52.762  1.00  0.00           C  
ATOM   5364  O4* DA  X   2     -14.879  22.774  52.579  1.00  0.00           O  
ATOM   5365  C3* DA  X   2     -12.566  23.256  52.564  1.00  0.00           C  
ATOM   5366  O3* DA  X   2     -12.268  23.475  51.187  1.00  0.00           O  
ATOM   5367  C2* DA  X   2     -13.301  24.468  53.114  1.00  0.00           C  
ATOM   5368  C1* DA  X   2     -14.743  24.175  52.718  1.00  0.00           C  
ATOM   5369  N1  DA  X   2     -19.384  26.241  53.430  1.00  0.00           N  
ATOM   5370  C2  DA  X   2     -18.698  25.928  52.337  1.00  0.00           C  
ATOM   5371  N3  DA  X   2     -17.500  25.392  52.222  1.00  0.00           N  
ATOM   5372  C4  DA  X   2     -16.975  25.171  53.440  1.00  0.00           C  
ATOM   5373  C5  DA  X   2     -17.540  25.442  54.653  1.00  0.00           C  
ATOM   5374  C6  DA  X   2     -18.830  26.010  54.631  1.00  0.00           C  
ATOM   5375  N6  DA  X   2     -19.514  26.323  55.743  1.00  0.00           N  
ATOM   5376  N7  DA  X   2     -16.701  25.071  55.690  1.00  0.00           N  
ATOM   5377  C8  DA  X   2     -15.648  24.604  55.086  1.00  0.00           C  
ATOM   5378  N9  DA  X   2     -15.743  24.630  53.721  1.00  0.00           N  
ATOM   5379 HN6A DA  X   2     -20.453  26.738  55.672  1.00  0.00           H  
ATOM   5380 HN6B DA  X   2     -19.095  26.150  56.670  1.00  0.00           H  
ATOM   5388 H2A* DA  X   2     -13.177  24.551  54.193  1.00  0.00           H  
ATOM   5389 H2B* DA  X   2     -12.931  25.392  52.670  1.00  0.00           H  
ATOM   5390  P   DC  X   3     -11.642  25.117  50.768  1.00  0.00           P  
ATOM   5391  O1P DC  X   3     -10.733  25.004  49.611  1.00  0.00           O  
ATOM   5392  O2P DC  X   3     -11.108  25.844  51.945  1.00  0.00           O1-
ATOM   5393  C5* DC  X   3     -13.912  25.021  49.459  1.00  0.00           C  
ATOM   5394  O5* DC  X   3     -13.020  25.778  50.315  1.00  0.00           O  
ATOM   5395  C4* DC  X   3     -14.634  25.957  48.518  1.00  0.00           C  
ATOM   5396  O4* DC  X   3     -15.759  26.561  49.233  1.00  0.00           O  
ATOM   5397  C3* DC  X   3     -13.832  27.148  47.998  1.00  0.00           C  
ATOM   5398  O3* DC  X   3     -14.348  27.649  46.766  1.00  0.00           O  
ATOM   5399  C2* DC  X   3     -14.036  28.192  49.086  1.00  0.00           C  
ATOM   5400  C1* DC  X   3     -15.464  27.913  49.531  1.00  0.00           C  
ATOM   5401  N1  DC  X   3     -15.687  28.113  50.990  1.00  0.00           N  
ATOM   5402  C2  DC  X   3     -16.900  28.666  51.393  1.00  0.00           C  
ATOM   5403  O2  DC  X   3     -17.735  28.970  50.532  1.00  0.00           O  
ATOM   5404  N3  DC  X   3     -17.121  28.858  52.717  1.00  0.00           N  
ATOM   5405  C4  DC  X   3     -16.196  28.518  53.623  1.00  0.00           C  
ATOM   5406  N4  DC  X   3     -16.467  28.724  54.903  1.00  0.00           N  
ATOM   5407  C5  DC  X   3     -14.941  27.953  53.234  1.00  0.00           C  
ATOM   5408  C6  DC  X   3     -14.743  27.767  51.902  1.00  0.00           C  
ATOM   5409 HN4A DC  X   3     -15.774  28.472  55.623  1.00  0.00           H  
ATOM   5410 HN4B DC  X   3     -17.369  29.135  55.180  1.00  0.00           H  
ATOM   5418 H2A* DC  X   3     -13.317  28.067  49.894  1.00  0.00           H  
ATOM   5419 H2B* DC  X   3     -13.913  29.204  48.693  1.00  0.00           H  
ATOM   5420  P   DT  X   4     -13.850  29.328  46.440  1.00  0.00           P  
ATOM   5421  O1P DT  X   4     -13.725  29.474  44.975  1.00  0.00           O  
ATOM   5422  O2P DT  X   4     -12.713  29.839  47.242  1.00  0.00           O1-
ATOM   5423  C5* DT  X   4     -16.467  29.392  46.589  1.00  0.00           C  
ATOM   5424  O5* DT  X   4     -15.202  30.007  46.942  1.00  0.00           O  
ATOM   5425  C4* DT  X   4     -17.514  30.462  46.382  1.00  0.00           C  
ATOM   5426  O4* DT  X   4     -18.025  30.875  47.690  1.00  0.00           O  
ATOM   5427  C3* DT  X   4     -17.042  31.762  45.735  1.00  0.00           C  
ATOM   5428  O3* DT  X   4     -18.105  32.466  45.100  1.00  0.00           O  
ATOM   5429  C2* DT  X   4     -16.546  32.569  46.925  1.00  0.00           C  
ATOM   5430  C1* DT  X   4     -17.519  32.153  48.020  1.00  0.00           C  
ATOM   5431  N1  DT  X   4     -16.902  32.064  49.370  1.00  0.00           N  
ATOM   5432  C2  DT  X   4     -17.662  32.482  50.441  1.00  0.00           C  
ATOM   5433  O2  DT  X   4     -18.796  32.910  50.317  1.00  0.00           O  
ATOM   5434  N3  DT  X   4     -17.049  32.378  51.674  1.00  0.00           N  
ATOM   5435  C4  DT  X   4     -15.780  31.913  51.924  1.00  0.00           C  
ATOM   5436  O4  DT  X   4     -15.337  31.870  53.078  1.00  0.00           O  
ATOM   5437  C5  DT  X   4     -15.057  31.505  50.744  1.00  0.00           C  
ATOM   5438  C5M DT  X   4     -13.669  30.982  50.970  1.00  0.00           C  
ATOM   5439  C6  DT  X   4     -15.625  31.584  49.524  1.00  0.00           C  
ATOM   5450 H2A* DT  X   4     -15.515  32.320  47.174  1.00  0.00           H  
ATOM   5451 H2B* DT  X   4     -16.585  33.641  46.721  1.00  0.00           H  
ATOM   5452  P   DG  X   5     -17.874  34.236  44.882  1.00  0.00           P  
ATOM   5453  O1P DG  X   5     -18.590  34.680  43.670  1.00  0.00           O  
ATOM   5454  O2P DG  X   5     -16.444  34.623  44.971  1.00  0.00           O1-
ATOM   5455  C5* DG  X   5     -19.926  34.157  46.511  1.00  0.00           C  
ATOM   5456  O5* DG  X   5     -18.640  34.742  46.186  1.00  0.00           O  
ATOM   5457  C4* DG  X   5     -20.815  35.196  47.149  1.00  0.00           C  
ATOM   5458  O4* DG  X   5     -20.458  35.315  48.563  1.00  0.00           O  
ATOM   5459  C3* DG  X   5     -20.689  36.621  46.609  1.00  0.00           C  
ATOM   5460  O3* DG  X   5     -21.865  37.392  46.844  1.00  0.00           O  
ATOM   5461  C2* DG  X   5     -19.545  37.192  47.428  1.00  0.00           C  
ATOM   5462  C1* DG  X   5     -19.753  36.523  48.780  1.00  0.00           C  
ATOM   5463  N1  DG  X   5     -17.438  36.295  53.318  1.00  0.00           N  
ATOM   5464  C2  DG  X   5     -18.722  36.690  52.998  1.00  0.00           C  
ATOM   5465  N2  DG  X   5     -19.494  37.068  54.020  1.00  0.00           N  
ATOM   5466  N3  DG  X   5     -19.203  36.694  51.756  1.00  0.00           N  
ATOM   5467  C4  DG  X   5     -18.282  36.279  50.845  1.00  0.00           C  
ATOM   5468  C5  DG  X   5     -16.977  35.879  51.073  1.00  0.00           C  
ATOM   5469  C6  DG  X   5     -16.471  35.867  52.392  1.00  0.00           C  
ATOM   5470  O6  DG  X   5     -15.352  35.545  52.790  1.00  0.00           O  
ATOM   5471  N7  DG  X   5     -16.362  35.536  49.866  1.00  0.00           N  
ATOM   5472  C8  DG  X   5     -17.292  35.732  48.969  1.00  0.00           C  
ATOM   5473  N9  DG  X   5     -18.486  36.189  49.486  1.00  0.00           N  
ATOM   5483 H2A* DG  X   5     -18.578  36.944  46.989  1.00  0.00           H  
ATOM   5484 H2B* DG  X   5     -19.605  38.280  47.492  1.00  0.00           H  
ATOM   5485  P   DC  X   6     -21.614  39.171  46.797  1.00  0.00           P  
ATOM   5486  O1P DC  X   6     -22.844  39.813  46.294  1.00  0.00           O  
ATOM   5487  O2P DC  X   6     -20.350  39.597  46.151  1.00  0.00           O1-
ATOM   5488  C5* DC  X   6     -22.431  38.679  49.239  1.00  0.00           C  
ATOM   5489  O5* DC  X   6     -21.497  39.375  48.375  1.00  0.00           O  
ATOM   5490  C4* DC  X   6     -22.742  39.533  50.445  1.00  0.00           C  
ATOM   5491  O4* DC  X   6     -21.658  39.383  51.416  1.00  0.00           O  
ATOM   5492  C3* DC  X   6     -22.832  41.038  50.207  1.00  0.00           C  
ATOM   5493  O3* DC  X   6     -23.621  41.696  51.193  1.00  0.00           O  
ATOM   5494  C2* DC  X   6     -21.384  41.489  50.346  1.00  0.00           C  
ATOM   5495  C1* DC  X   6     -20.865  40.556  51.431  1.00  0.00           C  
ATOM   5496  N1  DC  X   6     -19.447  40.145  51.240  1.00  0.00           N  
ATOM   5497  C2  DC  X   6     -18.646  40.024  52.373  1.00  0.00           C  
ATOM   5498  O2  DC  X   6     -19.138  40.264  53.482  1.00  0.00           O  
ATOM   5499  N3  DC  X   6     -17.351  39.653  52.219  1.00  0.00           N  
ATOM   5500  C4  DC  X   6     -16.849  39.399  51.005  1.00  0.00           C  
ATOM   5501  N4  DC  X   6     -15.579  39.036  50.913  1.00  0.00           N  
ATOM   5502  C5  DC  X   6     -17.649  39.520  49.826  1.00  0.00           C  
ATOM   5503  C6  DC  X   6     -18.946  39.892  50.003  1.00  0.00           C  
ATOM   5504 HN4A DC  X   6     -15.166  38.836  49.991  1.00  0.00           H  
ATOM   5505 HN4B DC  X   6     -15.004  38.954  51.764  1.00  0.00           H  
ATOM   5513 H2A* DC  X   6     -20.843  41.375  49.407  1.00  0.00           H  
ATOM   5514 H2B* DC  X   6     -21.321  42.538  50.637  1.00  0.00           H  
ATOM   5515  P   DG  X   7     -23.324  43.446  51.373  1.00  0.00           P  
ATOM   5516  O1P DG  X   7     -24.574  44.120  51.774  1.00  0.00           O  
ATOM   5517  O2P DG  X   7     -22.608  44.045  50.220  1.00  0.00           O1-
ATOM   5518  C5* DG  X   7     -22.674  42.455  53.709  1.00  0.00           C  
ATOM   5519  O5* DG  X   7     -22.332  43.345  52.616  1.00  0.00           O  
ATOM   5520  C4* DG  X   7     -22.196  43.043  55.015  1.00  0.00           C  
ATOM   5521  O4* DG  X   7     -20.769  42.758  55.164  1.00  0.00           O  
ATOM   5522  C3* DG  X   7     -22.292  44.563  55.152  1.00  0.00           C  
ATOM   5523  O3* DG  X   7     -22.348  44.979  56.514  1.00  0.00           O  
ATOM   5524  C2* DG  X   7     -20.986  45.040  54.537  1.00  0.00           C  
ATOM   5525  C1* DG  X   7     -20.018  43.937  54.947  1.00  0.00           C  
ATOM   5526  N1  DG  X   7     -15.136  42.679  54.192  1.00  0.00           N  
ATOM   5527  C2  DG  X   7     -15.818  42.907  55.369  1.00  0.00           C  
ATOM   5528  N2  DG  X   7     -15.110  42.779  56.495  1.00  0.00           N  
ATOM   5529  N3  DG  X   7     -17.111  43.226  55.421  1.00  0.00           N  
ATOM   5530  C4  DG  X   7     -17.671  43.313  54.185  1.00  0.00           C  
ATOM   5531  C5  DG  X   7     -17.064  43.113  52.956  1.00  0.00           C  
ATOM   5532  C6  DG  X   7     -15.695  42.765  52.904  1.00  0.00           C  
ATOM   5533  O6  DG  X   7     -14.987  42.547  51.921  1.00  0.00           O  
ATOM   5534  N7  DG  X   7     -17.986  43.305  51.926  1.00  0.00           N  
ATOM   5535  C8  DG  X   7     -19.097  43.607  52.548  1.00  0.00           C  
ATOM   5536  N9  DG  X   7     -18.985  43.635  53.922  1.00  0.00           N  
ATOM   5546 H2A* DG  X   7     -21.069  45.134  53.454  1.00  0.00           H  
ATOM   5547 H2B* DG  X   7     -20.694  46.014  54.930  1.00  0.00           H  
ATOM   5548  P   DG  X   8     -21.876  46.674  56.811  1.00  0.00           P  
ATOM   5549  O1P DG  X   8     -22.640  47.201  57.958  1.00  0.00           O  
ATOM   5550  O2P DG  X   8     -21.877  47.518  55.590  1.00  0.00           O1-
ATOM   5551  C5* DG  X   8     -20.115  45.274  58.153  1.00  0.00           C  
ATOM   5552  O5* DG  X   8     -20.372  46.373  57.246  1.00  0.00           O  
ATOM   5553  C4* DG  X   8     -18.953  45.614  59.055  1.00  0.00           C  
ATOM   5554  O4* DG  X   8     -17.708  45.367  58.327  1.00  0.00           O  
ATOM   5555  C3* DG  X   8     -18.845  47.072  59.501  1.00  0.00           C  
ATOM   5556  O3* DG  X   8     -18.104  47.210  60.713  1.00  0.00           O  
ATOM   5557  C2* DG  X   8     -18.066  47.717  58.367  1.00  0.00           C  
ATOM   5558  C1* DG  X   8     -17.120  46.598  57.953  1.00  0.00           C  
ATOM   5559  N1  DG  X   8     -13.583  45.725  54.387  1.00  0.00           N  
ATOM   5560  C2  DG  X   8     -13.479  45.688  55.761  1.00  0.00           C  
ATOM   5561  N2  DG  X   8     -12.277  45.373  56.255  1.00  0.00           N  
ATOM   5562  N3  DG  X   8     -14.497  45.935  56.582  1.00  0.00           N  
ATOM   5563  C4  DG  X   8     -15.640  46.238  55.912  1.00  0.00           C  
ATOM   5564  C5  DG  X   8     -15.833  46.308  54.542  1.00  0.00           C  
ATOM   5565  C6  DG  X   8     -14.752  46.038  53.672  1.00  0.00           C  
ATOM   5566  O6  DG  X   8     -14.726  46.048  52.440  1.00  0.00           O  
ATOM   5567  N7  DG  X   8     -17.153  46.659  54.258  1.00  0.00           N  
ATOM   5568  C8  DG  X   8     -17.707  46.784  55.436  1.00  0.00           C  
ATOM   5569  N9  DG  X   8     -16.851  46.547  56.490  1.00  0.00           N  
ATOM   5579 H2A* DG  X   8     -18.728  48.018  57.553  1.00  0.00           H  
ATOM   5580 H2B* DG  X   8     -17.535  48.606  58.703  1.00  0.00           H  
ATOM   5581  P   DC  X   9     -17.428  48.851  60.993  1.00  0.00           P  
ATOM   5582  O1P DC  X   9     -17.391  49.111  62.444  1.00  0.00           O  
ATOM   5583  O2P DC  X   9     -18.036  49.917  60.158  1.00  0.00           O1-
ATOM   5584  C5* DC  X   9     -15.333  47.284  60.847  1.00  0.00           C  
ATOM   5585  O5* DC  X   9     -15.962  48.531  60.456  1.00  0.00           O  
ATOM   5586  C4* DC  X   9     -13.843  47.488  60.996  1.00  0.00           C  
ATOM   5587  O4* DC  X   9     -13.230  47.437  59.668  1.00  0.00           O  
ATOM   5588  C3* DC  X   9     -13.397  48.831  61.567  1.00  0.00           C  
ATOM   5589  O3* DC  X   9     -12.104  48.759  62.166  1.00  0.00           O  
ATOM   5590  C2* DC  X   9     -13.327  49.718  60.333  1.00  0.00           C  
ATOM   5591  C1* DC  X   9     -12.852  48.739  59.267  1.00  0.00           C  
ATOM   5592  N1  DC  X   9     -13.438  48.987  57.921  1.00  0.00           N  
ATOM   5593  C2  DC  X   9     -12.620  48.799  56.810  1.00  0.00           C  
ATOM   5594  O2  DC  X   9     -11.448  48.439  56.983  1.00  0.00           O  
ATOM   5595  N3  DC  X   9     -13.134  49.020  55.575  1.00  0.00           N  
ATOM   5596  C4  DC  X   9     -14.407  49.408  55.423  1.00  0.00           C  
ATOM   5597  N4  DC  X   9     -14.860  49.608  54.194  1.00  0.00           N  
ATOM   5598  C5  DC  X   9     -15.265  49.614  56.548  1.00  0.00           C  
ATOM   5599  C6  DC  X   9     -14.729  49.383  57.777  1.00  0.00           C  
ATOM   5600 HN4A DC  X   9     -15.835  49.907  54.046  1.00  0.00           H  
ATOM   5601 HN4B DC  X   9     -14.238  49.463  53.386  1.00  0.00           H  
ATOM   5609 H2A* DC  X   9     -14.300  50.145  60.098  1.00  0.00           H  
ATOM   5610 H2B* DC  X   9     -12.630  50.544  60.475  1.00  0.00           H  
ATOM   5611  P   DT  X  10     -11.315  50.353  62.301  1.00  0.00           P  
ATOM   5612  O1P DT  X  10     -10.478  50.327  63.517  1.00  0.00           O  
ATOM   5613  O2P DT  X  10     -12.199  51.532  62.145  1.00  0.00           O1-
ATOM   5614  C5* DT  X  10      -9.751  48.929  60.753  1.00  0.00           C  
ATOM   5615  O5* DT  X  10     -10.399  50.201  61.005  1.00  0.00           O  
ATOM   5616  C4* DT  X  10      -8.408  49.162  60.101  1.00  0.00           C  
ATOM   5617  O4* DT  X  10      -8.615  49.394  58.670  1.00  0.00           O  
ATOM   5618  C3* DT  X  10      -7.627  50.387  60.572  1.00  0.00           C  
ATOM   5619  O3* DT  X  10      -6.226  50.253  60.345  1.00  0.00           O  
ATOM   5620  C2* DT  X  10      -8.174  51.496  59.688  1.00  0.00           C  
ATOM   5621  C1* DT  X  10      -8.424  50.764  58.376  1.00  0.00           C  
ATOM   5622  N1  DT  X  10      -9.623  51.243  57.641  1.00  0.00           N  
ATOM   5623  C2  DT  X  10      -9.540  51.302  56.265  1.00  0.00           C  
ATOM   5624  O2  DT  X  10      -8.537  50.981  55.652  1.00  0.00           O  
ATOM   5625  N3  DT  X  10     -10.678  51.750  55.624  1.00  0.00           N  
ATOM   5626  C4  DT  X  10     -11.857  52.139  56.218  1.00  0.00           C  
ATOM   5627  O4  DT  X  10     -12.812  52.526  55.537  1.00  0.00           O  
ATOM   5628  C5  DT  X  10     -11.850  52.049  57.659  1.00  0.00           C  
ATOM   5629  C5M DT  X  10     -13.119  52.454  58.348  1.00  0.00           C  
ATOM   5630  C6  DT  X  10     -10.761  51.609  58.319  1.00  0.00           C  
ATOM   5641 H2A* DT  X  10      -9.087  51.921  60.103  1.00  0.00           H  
ATOM   5642 H2B* DT  X  10      -7.453  52.308  59.578  1.00  0.00           H  
ATOM   5643  P   DG  X  11      -5.285  51.782  60.227  1.00  0.00           P  
ATOM   5644  O1P DG  X  11      -3.912  51.552  60.713  1.00  0.00           O  
ATOM   5645  O2P DG  X  11      -6.009  52.924  60.836  1.00  0.00           O1-
ATOM   5646  C5* DG  X  11      -4.991  50.781  57.821  1.00  0.00           C  
ATOM   5647  O5* DG  X  11      -5.284  51.943  58.640  1.00  0.00           O  
ATOM   5648  C4* DG  X  11      -4.245  51.207  56.580  1.00  0.00           C  
ATOM   5649  O4* DG  X  11      -5.208  51.713  55.603  1.00  0.00           O  
ATOM   5650  C3* DG  X  11      -3.242  52.348  56.748  1.00  0.00           C  
ATOM   5651  O3* DG  X  11      -2.235  52.333  55.740  1.00  0.00           O  
ATOM   5652  C2* DG  X  11      -4.108  53.585  56.569  1.00  0.00           C  
ATOM   5653  C1* DG  X  11      -5.113  53.123  55.524  1.00  0.00           C  
ATOM   5654  N1  DG  X  11      -9.255  54.928  53.163  1.00  0.00           N  
ATOM   5655  C2  DG  X  11      -8.068  54.466  52.635  1.00  0.00           C  
ATOM   5656  N2  DG  X  11      -7.970  54.480  51.301  1.00  0.00           N  
ATOM   5657  N3  DG  X  11      -7.060  54.012  53.377  1.00  0.00           N  
ATOM   5658  C4  DG  X  11      -7.332  54.072  54.706  1.00  0.00           C  
ATOM   5659  C5  DG  X  11      -8.484  54.528  55.323  1.00  0.00           C  
ATOM   5660  C6  DG  X  11      -9.556  55.000  54.534  1.00  0.00           C  
ATOM   5661  O6  DG  X  11     -10.649  55.440  54.891  1.00  0.00           O  
ATOM   5662  N7  DG  X  11      -8.362  54.426  56.710  1.00  0.00           N  
ATOM   5663  C8  DG  X  11      -7.168  53.922  56.886  1.00  0.00           C  
ATOM   5664  N9  DG  X  11      -6.480  53.681  55.716  1.00  0.00           N  
ATOM   5674 H2A* DG  X  11      -4.588  53.873  57.506  1.00  0.00           H  
ATOM   5675 H2B* DG  X  11      -3.518  54.437  56.228  1.00  0.00           H  
ATOM   5676  P   DC  X  12      -1.399  53.904  55.493  1.00  0.00           P  
ATOM   5677  O1P DC  X  12      -0.005  53.645  55.084  1.00  0.00           O  
ATOM   5678  O2P DC  X  12      -1.580  54.877  56.600  1.00  0.00           O1-
ATOM   5679  C5* DC  X  12      -2.555  53.397  53.198  1.00  0.00           C  
ATOM   5680  O5* DC  X  12      -2.262  54.367  54.234  1.00  0.00           O  
ATOM   5681  C4* DC  X  12      -2.590  54.086  51.852  1.00  0.00           C  
ATOM   5682  O4* DC  X  12      -3.895  54.728  51.688  1.00  0.00           O  
ATOM   5683  C3* DC  X  12      -1.584  55.215  51.641  1.00  0.00           C  
ATOM   5684  O3* DC  X  12      -1.303  55.438  50.261  1.00  0.00           O  
ATOM   5685  C2* DC  X  12      -2.311  56.426  52.205  1.00  0.00           C  
ATOM   5686  C1* DC  X  12      -3.757  56.130  51.830  1.00  0.00           C  
ATOM   5687  N1  DC  X  12      -4.746  56.581  52.846  1.00  0.00           N  
ATOM   5688  C2  DC  X  12      -5.954  57.107  52.392  1.00  0.00           C  
ATOM   5689  O2  DC  X  12      -6.153  57.183  51.173  1.00  0.00           O  
ATOM   5690  N3  DC  X  12      -6.866  57.526  53.304  1.00  0.00           N  
ATOM   5691  C4  DC  X  12      -6.619  57.432  54.615  1.00  0.00           C  
ATOM   5692  N4  DC  X  12      -7.547  57.853  55.461  1.00  0.00           N  
ATOM   5693  C5  DC  X  12      -5.386  56.899  55.106  1.00  0.00           C  
ATOM   5694  C6  DC  X  12      -4.486  56.482  54.174  1.00  0.00           C  
ATOM   5695 HN4A DC  X  12      -7.385  57.792  56.476  1.00  0.00           H  
ATOM   5696 HN4B DC  X  12      -8.433  58.239  55.104  1.00  0.00           H  
ATOM   5704 H2A* DC  X  12      -2.173  56.506  53.281  1.00  0.00           H  
ATOM   5705 H2B* DC  X  12      -1.949  57.352  51.756  1.00  0.00           H  
ATOM   5706  P   DG  X  13      -0.640  57.047  49.864  1.00  0.00           P  
ATOM   5707  O1P DG  X  13       0.264  56.933  48.706  1.00  0.00           O  
ATOM   5708  O2P DG  X  13      -0.101  57.771  51.041  1.00  0.00           O1-
ATOM   5709  C5* DG  X  13      -2.914  56.962  48.563  1.00  0.00           C  
ATOM   5710  O5* DG  X  13      -2.020  57.714  49.419  1.00  0.00           O  
ATOM   5711  C4* DG  X  13      -3.636  57.901  47.626  1.00  0.00           C  
ATOM   5712  O4* DG  X  13      -4.757  58.509  48.344  1.00  0.00           O  
ATOM   5713  C3* DG  X  13      -2.833  59.092  47.106  1.00  0.00           C  
ATOM   5714  O3* DG  X  13      -3.350  59.595  45.877  1.00  0.00           O  
ATOM   5715  C2* DG  X  13      -3.029  60.133  48.195  1.00  0.00           C  
ATOM   5716  C1* DG  X  13      -4.456  59.859  48.645  1.00  0.00           C  
ATOM   5717  N1  DG  X  13      -7.719  61.526  52.191  1.00  0.00           N  
ATOM   5718  C2  DG  X  13      -7.846  61.492  50.818  1.00  0.00           C  
ATOM   5719  N2  DG  X  13      -8.996  61.959  50.320  1.00  0.00           N  
ATOM   5720  N3  DG  X  13      -6.907  61.019  50.003  1.00  0.00           N  
ATOM   5721  C4  DG  X  13      -5.808  60.587  50.678  1.00  0.00           C  
ATOM   5722  C5  DG  X  13      -5.590  60.593  52.045  1.00  0.00           C  
ATOM   5723  C6  DG  X  13      -6.593  61.088  52.909  1.00  0.00           C  
ATOM   5724  O6  DG  X  13      -6.586  61.172  54.137  1.00  0.00           O  
ATOM   5725  N7  DG  X  13      -4.329  60.068  52.333  1.00  0.00           N  
ATOM   5726  C8  DG  X  13      -3.835  59.767  51.161  1.00  0.00           C  
ATOM   5727  N9  DG  X  13      -4.674  60.056  50.106  1.00  0.00           N  
ATOM   5737 H2A* DG  X  13      -2.307  60.004  49.003  1.00  0.00           H  
ATOM   5738 H2B* DG  X  13      -2.905  61.145  47.805  1.00  0.00           H  
ATOM   5739  P   DC  X  14      -2.878  61.290  45.505  1.00  0.00           P  
ATOM   5740  O1P DC  X  14      -2.772  61.445  44.040  1.00  0.00           O  
ATOM   5741  O2P DC  X  14      -1.728  61.794  46.295  1.00  0.00           O1-
ATOM   5742  C5* DC  X  14      -5.490  61.354  45.692  1.00  0.00           C  
ATOM   5743  O5* DC  X  14      -4.221  61.966  46.031  1.00  0.00           O  
ATOM   5744  C4* DC  X  14      -6.541  62.423  45.507  1.00  0.00           C  
ATOM   5745  O4* DC  X  14      -7.033  62.826  46.826  1.00  0.00           O  
ATOM   5746  C3* DC  X  14      -6.076  63.726  44.863  1.00  0.00           C  
ATOM   5747  O3* DC  X  14      -7.149  64.437  44.247  1.00  0.00           O  
ATOM   5748  C2* DC  X  14      -5.564  64.528  46.052  1.00  0.00           C  
ATOM   5749  C1* DC  X  14      -6.522  64.105  47.155  1.00  0.00           C  
ATOM   5750  N1  DC  X  14      -5.885  64.005  48.498  1.00  0.00           N  
ATOM   5751  C2  DC  X  14      -6.628  64.416  49.602  1.00  0.00           C  
ATOM   5752  O2  DC  X  14      -7.774  64.846  49.428  1.00  0.00           O  
ATOM   5753  N3  DC  X  14      -6.064  64.335  50.833  1.00  0.00           N  
ATOM   5754  C4  DC  X  14      -4.819  63.864  50.988  1.00  0.00           C  
ATOM   5755  N4  DC  X  14      -4.319  63.802  52.212  1.00  0.00           N  
ATOM   5756  C5  DC  X  14      -4.036  63.441  49.869  1.00  0.00           C  
ATOM   5757  C6  DC  X  14      -4.622  63.528  48.644  1.00  0.00           C  
ATOM   5758 HN4A DC  X  14      -3.364  63.444  52.362  1.00  0.00           H  
ATOM   5759 HN4B DC  X  14      -4.884  64.112  53.017  1.00  0.00           H  
ATOM   5767 H2A* DC  X  14      -4.529  64.278  46.281  1.00  0.00           H  
ATOM   5768 H2B* DC  X  14      -5.606  65.601  45.856  1.00  0.00           H  
ATOM   5769  P   DA  X  15      -6.807  66.156  44.017  1.00  0.00           P  
ATOM   5770  O1P DA  X  15      -7.504  66.593  42.791  1.00  0.00           O  
ATOM   5771  O2P DA  X  15      -5.380  66.545  44.126  1.00  0.00           O1-
ATOM   5772  C5* DA  X  15      -8.888  66.087  45.612  1.00  0.00           C  
ATOM   5773  O5* DA  X  15      -7.596  66.669  45.306  1.00  0.00           O  
ATOM   5774  C4* DA  X  15      -9.787  67.130  46.230  1.00  0.00           C  
ATOM   5775  O4* DA  X  15      -9.452  67.258  47.649  1.00  0.00           O  
ATOM   5776  C3* DA  X  15      -9.651  68.552  45.683  1.00  0.00           C  
ATOM   5777  O3* DA  X  15     -10.830  69.324  45.896  1.00  0.00           O  
ATOM   5778  C2* DA  X  15      -8.520  69.129  46.518  1.00  0.00           C  
ATOM   5779  C1* DA  X  15      -8.751  68.467  47.870  1.00  0.00           C  
ATOM   5780  N1  DA  X  15      -6.444  68.246  52.449  1.00  0.00           N  
ATOM   5781  C2  DA  X  15      -7.668  68.611  52.074  1.00  0.00           C  
ATOM   5782  N3  DA  X  15      -8.202  68.641  50.871  1.00  0.00           N  
ATOM   5783  C4  DA  X  15      -7.304  68.233  49.955  1.00  0.00           C  
ATOM   5784  C5  DA  X  15      -6.016  67.837  50.171  1.00  0.00           C  
ATOM   5785  C6  DA  X  15      -5.572  67.846  51.510  1.00  0.00           C  
ATOM   5786  N6  DA  X  15      -4.334  67.478  51.875  1.00  0.00           N  
ATOM   5787  N7  DA  X  15      -5.396  67.481  48.986  1.00  0.00           N  
ATOM   5788  C8  DA  X  15      -6.312  67.684  48.084  1.00  0.00           C  
ATOM   5789  N9  DA  X  15      -7.496  68.137  48.598  1.00  0.00           N  
ATOM   5790 HN6A DA  X  15      -4.061  67.502  52.867  1.00  0.00           H  
ATOM   5791 HN6B DA  X  15      -3.657  67.169  51.161  1.00  0.00           H  
ATOM   5799 H2A* DA  X  15      -7.547  68.878  46.096  1.00  0.00           H  
ATOM   5800 H2B* DA  X  15      -8.583  70.216  46.574  1.00  0.00           H  
ATOM   5801  P   DC  X  16     -10.608  71.117  45.911  1.00  0.00           P  
ATOM   5802  O1P DC  X  16     -11.838  71.759  45.408  1.00  0.00           O  
ATOM   5803  O2P DC  X  16      -9.342  71.542  45.265  1.00  0.00           O1-
ATOM   5804  C5* DC  X  16     -11.424  70.624  48.353  1.00  0.00           C  
ATOM   5805  O5* DC  X  16     -10.490  71.320  47.488  1.00  0.00           O  
ATOM   5806  C4* DC  X  16     -11.736  71.478  49.560  1.00  0.00           C  
ATOM   5807  O4* DC  X  16     -10.651  71.329  50.531  1.00  0.00           O  
ATOM   5808  C3* DC  X  16     -11.824  72.983  49.322  1.00  0.00           C  
ATOM   5809  O3* DC  X  16     -12.615  73.641  50.308  1.00  0.00           O  
ATOM   5810  C2* DC  X  16     -10.377  73.434  49.460  1.00  0.00           C  
ATOM   5811  C1* DC  X  16      -9.858  72.501  50.545  1.00  0.00           C  
ATOM   5812  N1  DC  X  16      -8.440  72.089  50.354  1.00  0.00           N  
ATOM   5813  C2  DC  X  16      -7.639  71.969  51.487  1.00  0.00           C  
ATOM   5814  O2  DC  X  16      -8.132  72.209  52.595  1.00  0.00           O  
ATOM   5815  N3  DC  X  16      -6.344  71.597  51.334  1.00  0.00           N  
ATOM   5816  C4  DC  X  16      -5.841  71.345  50.119  1.00  0.00           C  
ATOM   5817  N4  DC  X  16      -4.572  70.981  50.028  1.00  0.00           N  
ATOM   5818  C5  DC  X  16      -6.642  71.466  48.940  1.00  0.00           C  
ATOM   5819  C6  DC  X  16      -7.939  71.838  49.118  1.00  0.00           C  
ATOM   5820 HN4A DC  X  16      -4.158  70.781  49.105  1.00  0.00           H  
ATOM   5821 HN4B DC  X  16      -3.997  70.899  50.878  1.00  0.00           H  
ATOM   5829 H2A* DC  X  16      -9.835  73.321  48.522  1.00  0.00           H  
ATOM   5830 H2B* DC  X  16     -10.314  74.484  49.751  1.00  0.00           H  
ATOM   5831  P   DT  X  17     -12.271  75.386  50.422  1.00  0.00           P  
ATOM   5832  O1P DT  X  17     -13.530  76.060  50.799  1.00  0.00           O  
ATOM   5833  O2P DT  X  17     -11.533  75.980  49.281  1.00  0.00           O1-
ATOM   5834  C5* DT  X  17     -11.667  74.402  52.774  1.00  0.00           C  
ATOM   5835  O5* DT  X  17     -11.305  75.287  51.686  1.00  0.00           O  
ATOM   5836  C4* DT  X  17     -11.213  74.996  54.089  1.00  0.00           C  
ATOM   5837  O4* DT  X  17      -9.789  74.710  54.264  1.00  0.00           O  
ATOM   5838  C3* DT  X  17     -11.313  76.514  54.218  1.00  0.00           C  
ATOM   5839  O3* DT  X  17     -11.395  76.935  55.576  1.00  0.00           O  
ATOM   5840  C2* DT  X  17      -9.996  76.990  53.624  1.00  0.00           C  
ATOM   5841  C1* DT  X  17      -9.035  75.889  54.059  1.00  0.00           C  
ATOM   5842  N1  DT  X  17      -7.981  75.584  53.055  1.00  0.00           N  
ATOM   5843  C2  DT  X  17      -6.721  75.289  53.533  1.00  0.00           C  
ATOM   5844  O2  DT  X  17      -6.455  75.271  54.722  1.00  0.00           O  
ATOM   5845  N3  DT  X  17      -5.774  75.010  52.568  1.00  0.00           N  
ATOM   5846  C4  DT  X  17      -5.968  75.003  51.204  1.00  0.00           C  
ATOM   5847  O4  DT  X  17      -5.038  74.739  50.433  1.00  0.00           O  
ATOM   5848  C5  DT  X  17      -7.314  75.329  50.797  1.00  0.00           C  
ATOM   5849  C5M DT  X  17      -7.573  75.327  49.320  1.00  0.00           C  
ATOM   5850  C6  DT  X  17      -8.265  75.600  51.712  1.00  0.00           C  
ATOM   5861 H2A* DT  X  17     -10.057  77.080  52.541  1.00  0.00           H  
ATOM   5862 H2B* DT  X  17      -9.711  77.966  54.020  1.00  0.00           H  
ATOM   5863  P   DC  X  18     -10.864  78.634  55.907  1.00  0.00           P  
ATOM   5864  O1P DC  X  18     -11.632  79.164  57.052  1.00  0.00           O  
ATOM   5865  O2P DC  X  18     -10.857  79.478  54.686  1.00  0.00           O1-
ATOM   5866  C5* DC  X  18      -9.114  77.228  57.257  1.00  0.00           C  
ATOM   5867  O5* DC  X  18      -9.363  78.330  56.350  1.00  0.00           O  
ATOM   5868  C4* DC  X  18      -7.952  77.566  58.163  1.00  0.00           C  
ATOM   5869  O4* DC  X  18      -6.707  77.313  57.438  1.00  0.00           O  
ATOM   5870  C3* DC  X  18      -7.842  79.022  58.610  1.00  0.00           C  
ATOM   5871  O3* DC  X  18      -7.106  79.159  59.823  1.00  0.00           O  
ATOM   5872  C2* DC  X  18      -7.057  79.665  57.476  1.00  0.00           C  
ATOM   5873  C1* DC  X  18      -6.111  78.544  57.068  1.00  0.00           C  
ATOM   5874  N1  DC  X  18      -5.838  78.491  55.605  1.00  0.00           N  
ATOM   5875  C2  DC  X  18      -4.548  78.160  55.196  1.00  0.00           C  
ATOM   5876  O2  DC  X  18      -3.688  77.927  56.055  1.00  0.00           O  
ATOM   5877  N3  DC  X  18      -4.279  78.108  53.869  1.00  0.00           N  
ATOM   5878  C4  DC  X  18      -5.233  78.365  52.965  1.00  0.00           C  
ATOM   5879  N4  DC  X  18      -4.914  78.298  51.681  1.00  0.00           N  
ATOM   5880  C5  DC  X  18      -6.560  78.713  53.360  1.00  0.00           C  
ATOM   5881  C6  DC  X  18      -6.810  78.755  54.696  1.00  0.00           C  
ATOM   5882 HN4A DC  X  18      -5.626  78.491  50.963  1.00  0.00           H  
ATOM   5883 HN4B DC  X  18      -3.955  78.052  51.399  1.00  0.00           H  
ATOM   5891 H2A* DC  X  18      -7.715  79.968  56.663  1.00  0.00           H  
ATOM   5892 H2B* DC  X  18      -6.523  80.554  57.815  1.00  0.00           H  
ATOM   5893  P   DC  X  19      -6.422  80.797  60.107  1.00  0.00           P  
ATOM   5894  O1P DC  X  19      -6.384  81.056  61.559  1.00  0.00           O  
ATOM   5895  O2P DC  X  19      -7.030  81.862  59.273  1.00  0.00           O1-
ATOM   5896  C5* DC  X  19      -4.325  79.229  59.961  1.00  0.00           C  
ATOM   5897  O5* DC  X  19      -4.955  80.476  59.571  1.00  0.00           O  
ATOM   5898  C4* DC  X  19      -2.836  79.434  60.110  1.00  0.00           C  
ATOM   5899  O4* DC  X  19      -2.223  79.382  58.782  1.00  0.00           O  
ATOM   5900  C3* DC  X  19      -2.390  80.777  60.681  1.00  0.00           C  
ATOM   5901  O3* DC  X  19      -1.097  80.705  61.280  1.00  0.00           O  
ATOM   5902  C2* DC  X  19      -2.319  81.663  59.447  1.00  0.00           C  
ATOM   5903  C1* DC  X  19      -1.844  80.686  58.381  1.00  0.00           C  
ATOM   5904  N1  DC  X  19      -2.430  80.934  57.036  1.00  0.00           N  
ATOM   5905  C2  DC  X  19      -1.612  80.745  55.924  1.00  0.00           C  
ATOM   5906  O2  DC  X  19      -0.442  80.385  56.097  1.00  0.00           O  
ATOM   5907  N3  DC  X  19      -2.128  80.967  54.689  1.00  0.00           N  
ATOM   5908  C4  DC  X  19      -3.401  81.355  54.537  1.00  0.00           C  
ATOM   5909  N4  DC  X  19      -3.852  81.553  53.308  1.00  0.00           N  
ATOM   5910  C5  DC  X  19      -4.258  81.559  55.663  1.00  0.00           C  
ATOM   5911  C6  DC  X  19      -3.721  81.328  56.891  1.00  0.00           C  
ATOM   5912 HN4A DC  X  19      -4.827  81.853  53.161  1.00  0.00           H  
ATOM   5913 HN4B DC  X  19      -3.231  81.408  52.500  1.00  0.00           H  
ATOM   5921 H2A* DC  X  19      -3.293  82.090  59.212  1.00  0.00           H  
ATOM   5922 H2B* DC  X  19      -1.622  82.490  59.589  1.00  0.00           H  
ATOM   5923  P   DG  X  20      -0.240  82.263  61.439  1.00  0.00           P  
ATOM   5924  O1P DG  X  20       0.618  82.232  62.639  1.00  0.00           O  
ATOM   5925  O2P DG  X  20      -1.130  83.443  61.307  1.00  0.00           O1-
ATOM   5926  C5* DG  X  20       1.301  80.857  59.851  1.00  0.00           C  
ATOM   5927  O5* DG  X  20       0.652  82.124  60.124  1.00  0.00           O  
ATOM   5928  C4* DG  X  20       2.629  81.096  59.178  1.00  0.00           C  
ATOM   5929  O4* DG  X  20       2.397  81.340  57.753  1.00  0.00           O  
ATOM   5930  C3* DG  X  20       3.416  82.320  59.645  1.00  0.00           C  
ATOM   5931  O3* DG  X  20       4.813  82.192  59.391  1.00  0.00           O  
ATOM   5932  C2* DG  X  20       2.852  83.434  58.778  1.00  0.00           C  
ATOM   5933  C1* DG  X  20       2.581  82.711  57.466  1.00  0.00           C  
ATOM   5934  N1  DG  X  20       0.540  83.733  52.906  1.00  0.00           N  
ATOM   5935  C2  DG  X  20       1.799  83.269  53.228  1.00  0.00           C  
ATOM   5936  N2  DG  X  20       2.624  83.041  52.201  1.00  0.00           N  
ATOM   5937  N3  DG  X  20       2.202  83.038  54.475  1.00  0.00           N  
ATOM   5938  C4  DG  X  20       1.237  83.323  55.390  1.00  0.00           C  
ATOM   5939  C5  DG  X  20      -0.042  83.800  55.161  1.00  0.00           C  
ATOM   5940  C6  DG  X  20      -0.470  84.036  53.835  1.00  0.00           C  
ATOM   5941  O6  DG  X  20      -1.557  84.453  53.433  1.00  0.00           O  
ATOM   5942  N7  DG  X  20      -0.717  83.969  56.372  1.00  0.00           N  
ATOM   5943  C8  DG  X  20       0.152  83.596  57.274  1.00  0.00           C  
ATOM   5944  N9  DG  X  20       1.365  83.193  56.756  1.00  0.00           N  
ATOM   5954 H2A* DG  X  20       1.945  83.855  59.213  1.00  0.00           H  
ATOM   5955 H2B* DG  X  20       3.567  84.249  58.662  1.00  0.00           H  
ATOM   5956  P   DG  X  21       5.722  83.727  59.341  1.00  0.00           P  
ATOM   5957  O1P DG  X  21       7.095  83.497  59.827  1.00  0.00           O  
ATOM   5958  O2P DG  X  21       5.000  84.870  59.950  1.00  0.00           O1-
ATOM   5959  C5* DG  X  21       6.015  82.728  56.935  1.00  0.00           C  
ATOM   5960  O5* DG  X  21       5.723  83.888  57.754  1.00  0.00           O  
ATOM   5961  C4* DG  X  21       6.763  83.151  55.695  1.00  0.00           C  
ATOM   5962  O4* DG  X  21       5.799  83.660  54.718  1.00  0.00           O  
ATOM   5963  C3* DG  X  21       7.764  84.294  55.862  1.00  0.00           C  
ATOM   5964  O3* DG  X  21       8.773  84.277  54.855  1.00  0.00           O  
ATOM   5965  C2* DG  X  21       6.899  85.531  55.683  1.00  0.00           C  
ATOM   5966  C1* DG  X  21       5.894  85.068  54.637  1.00  0.00           C  
ATOM   5967  N1  DG  X  21       1.751  86.874  52.277  1.00  0.00           N  
ATOM   5968  C2  DG  X  21       2.939  86.411  51.748  1.00  0.00           C  
ATOM   5969  N2  DG  X  21       3.038  86.424  50.416  1.00  0.00           N  
ATOM   5970  N3  DG  X  21       3.948  85.958  52.491  1.00  0.00           N  
ATOM   5971  C4  DG  X  21       3.676  86.016  53.821  1.00  0.00           C  
ATOM   5972  C5  DG  X  21       2.524  86.472  54.437  1.00  0.00           C  
ATOM   5973  C6  DG  X  21       1.451  86.946  53.648  1.00  0.00           C  
ATOM   5974  O6  DG  X  21       0.358  87.386  54.006  1.00  0.00           O  
ATOM   5975  N7  DG  X  21       2.646  86.372  55.824  1.00  0.00           N  
ATOM   5976  C8  DG  X  21       3.839  85.867  56.000  1.00  0.00           C  
ATOM   5977  N9  DG  X  21       4.528  85.626  54.830  1.00  0.00           N  
ATOM   5987 H2A* DG  X  21       6.419  85.818  56.620  1.00  0.00           H  
ATOM   5988 H2B* DG  X  21       7.488  86.383  55.342  1.00  0.00           H  
ATOM   5989  P   DC  X  22       9.608  85.849  54.607  1.00  0.00           P  
ATOM   5990  O1P DC  X  22      11.003  85.590  54.198  1.00  0.00           O  
ATOM   5991  O2P DC  X  22       9.427  86.822  55.714  1.00  0.00           O1-
ATOM   5992  C5* DC  X  22       8.452  85.344  52.312  1.00  0.00           C  
ATOM   5993  O5* DC  X  22       8.746  86.311  53.350  1.00  0.00           O  
ATOM   5994  C4* DC  X  22       8.418  86.031  50.966  1.00  0.00           C  
ATOM   5995  O4* DC  X  22       7.113  86.673  50.803  1.00  0.00           O  
ATOM   5996  C3* DC  X  22       9.424  87.160  50.756  1.00  0.00           C  
ATOM   5997  O3* DC  X  22       9.704  87.382  49.375  1.00  0.00           O  
ATOM   5998  C2* DC  X  22       8.695  88.372  51.318  1.00  0.00           C  
ATOM   5999  C1* DC  X  22       7.249  88.075  50.943  1.00  0.00           C  
ATOM   6000  N1  DC  X  22       6.261  88.526  51.961  1.00  0.00           N  
ATOM   6001  C2  DC  X  22       5.054  89.054  51.506  1.00  0.00           C  
ATOM   6002  O2  DC  X  22       4.855  89.128  50.287  1.00  0.00           O  
ATOM   6003  N3  DC  X  22       4.142  89.472  52.418  1.00  0.00           N  
ATOM   6004  C4  DC  X  22       4.389  89.377  53.730  1.00  0.00           C  
ATOM   6005  N4  DC  X  22       3.460  89.798  54.575  1.00  0.00           N  
ATOM   6006  C5  DC  X  22       5.621  88.844  54.220  1.00  0.00           C  
ATOM   6007  C6  DC  X  22       6.522  88.428  53.289  1.00  0.00           C  
ATOM   6008 HN4A DC  X  22       3.623  89.737  55.590  1.00  0.00           H  
ATOM   6009 HN4B DC  X  22       2.576  90.185  54.218  1.00  0.00           H  
ATOM   6017 H2A* DC  X  22       8.835  88.452  52.396  1.00  0.00           H  
ATOM   6018 H2B* DC  X  22       9.057  89.298  50.870  1.00  0.00           H  
ATOM   6019  P   DC  X  23      10.372  89.008  48.996  1.00  0.00           P  
ATOM   6020  O1P DC  X  23      11.282  88.894  47.840  1.00  0.00           O  
ATOM   6021  O2P DC  X  23      10.906  89.735  50.173  1.00  0.00           O1-
ATOM   6022  C5* DC  X  23       8.103  88.912  47.687  1.00  0.00           C  
ATOM   6023  O5* DC  X  23       8.994  89.669  48.544  1.00  0.00           O  
ATOM   6024  C4* DC  X  23       7.381  89.848  46.746  1.00  0.00           C  
ATOM   6025  O4* DC  X  23       6.256  90.451  47.461  1.00  0.00           O  
ATOM   6026  C3* DC  X  23       8.181  91.038  46.227  1.00  0.00           C  
ATOM   6027  O3* DC  X  23       7.667  91.539  44.996  1.00  0.00           O  
ATOM   6028  C2* DC  X  23       7.978  92.084  47.314  1.00  0.00           C  
ATOM   6029  C1* DC  X  23       6.551  91.803  47.760  1.00  0.00           C  
ATOM   6030  N1  DC  X  23       6.328  92.003  49.218  1.00  0.00           N  
ATOM   6031  C2  DC  X  23       5.114  92.556  49.622  1.00  0.00           C  
ATOM   6032  O2  DC  X  23       4.279  92.861  48.760  1.00  0.00           O  
ATOM   6033  N3  DC  X  23       4.893  92.748  50.945  1.00  0.00           N  
ATOM   6034  C4  DC  X  23       5.818  92.409  51.852  1.00  0.00           C  
ATOM   6035  N4  DC  X  23       5.547  92.614  53.132  1.00  0.00           N  
ATOM   6036  C5  DC  X  23       7.073  91.844  51.463  1.00  0.00           C  
ATOM   6037  C6  DC  X  23       7.271  91.658  50.130  1.00  0.00           C  
ATOM   6038 HN4A DC  X  23       6.240  92.363  53.852  1.00  0.00           H  
ATOM   6039 HN4B DC  X  23       4.645  93.025  53.409  1.00  0.00           H  
ATOM   6047 H2A* DC  X  23       8.697  91.958  48.123  1.00  0.00           H  
ATOM   6048 H2B* DC  X  23       8.100  93.094  46.922  1.00  0.00           H  
ATOM   6049  P   DC  X  24       8.130  93.235  44.619  1.00  0.00           P  
ATOM   6050  O1P DC  X  24       8.236  93.390  43.155  1.00  0.00           O  
ATOM   6051  O2P DC  X  24       9.280  93.739  45.410  1.00  0.00           O1-
ATOM   6052  C5* DC  X  24       5.516  93.299  44.806  1.00  0.00           C  
ATOM   6053  O5* DC  X  24       6.786  93.912  45.146  1.00  0.00           O  
ATOM   6054  C4* DC  X  24       4.466  94.369  44.622  1.00  0.00           C  
ATOM   6055  O4* DC  X  24       3.973  94.772  45.940  1.00  0.00           O  
ATOM   6056  C3* DC  X  24       4.931  95.671  43.977  1.00  0.00           C  
ATOM   6057  O3* DC  X  24       3.859  96.382  43.361  1.00  0.00           O  
ATOM   6058  C2* DC  X  24       5.442  96.474  45.166  1.00  0.00           C  
ATOM   6059  C1* DC  X  24       4.485  96.051  46.269  1.00  0.00           C  
ATOM   6060  N1  DC  X  24       5.122  95.950  47.612  1.00  0.00           N  
ATOM   6061  C2  DC  X  24       4.380  96.360  48.717  1.00  0.00           C  
ATOM   6062  O2  DC  X  24       3.234  96.790  48.542  1.00  0.00           O  
ATOM   6063  N3  DC  X  24       4.944  96.279  49.947  1.00  0.00           N  
ATOM   6064  C4  DC  X  24       6.189  95.809  50.102  1.00  0.00           C  
ATOM   6065  N4  DC  X  24       6.688  95.748  51.327  1.00  0.00           N  
ATOM   6066  C5  DC  X  24       6.971  95.387  48.984  1.00  0.00           C  
ATOM   6067  C6  DC  X  24       6.384  95.474  47.759  1.00  0.00           C  
ATOM   6068 HN4A DC  X  24       7.643  95.390  51.476  1.00  0.00           H  
ATOM   6069 HN4B DC  X  24       6.123  96.057  52.131  1.00  0.00           H  
ATOM   6078 H2A* DC  X  24       6.477  96.223  45.395  1.00  0.00           H  
ATOM   6079 H2B* DC  X  24       5.401  97.547  44.970  1.00  0.00           H  
TER    6080       DC X  24 
ATOM   6081  C5* DG  Y   1       0.750 101.024  58.183  1.00  0.00           C  
ATOM   6082  O5* DG  Y   1       1.265  99.831  58.822  1.00  0.00           O  
ATOM   6083  C4* DG  Y   1      -0.335 100.652  57.201  1.00  0.00           C  
ATOM   6084  O4* DG  Y   1       0.291 100.200  55.960  1.00  0.00           O  
ATOM   6085  C3* DG  Y   1      -1.248  99.496  57.605  1.00  0.00           C  
ATOM   6086  O3* DG  Y   1      -2.511  99.549  56.945  1.00  0.00           O  
ATOM   6087  C2* DG  Y   1      -0.482  98.276  57.118  1.00  0.00           C  
ATOM   6088  C1* DG  Y   1       0.169  98.796  55.845  1.00  0.00           C  
ATOM   6089  N1  DG  Y   1       3.412  97.137  52.276  1.00  0.00           N  
ATOM   6090  C2  DG  Y   1       2.124  97.614  52.148  1.00  0.00           C  
ATOM   6091  N2  DG  Y   1       1.635  97.662  50.904  1.00  0.00           N  
ATOM   6092  N3  DG  Y   1       1.385  98.024  53.176  1.00  0.00           N  
ATOM   6093  C4  DG  Y   1       2.041  97.906  54.362  1.00  0.00           C  
ATOM   6094  C5  DG  Y   1       3.321  97.431  54.584  1.00  0.00           C  
ATOM   6095  C6  DG  Y   1       4.107  97.005  53.492  1.00  0.00           C  
ATOM   6096  O6  DG  Y   1       5.254  96.558  53.487  1.00  0.00           O  
ATOM   6097  N7  DG  Y   1       3.616  97.466  55.949  1.00  0.00           N  
ATOM   6098  C8  DG  Y   1       2.532  97.952  56.496  1.00  0.00           C  
ATOM   6099  N9  DG  Y   1       1.528  98.241  55.597  1.00  0.00           N  
ATOM   6110 H2A* DG  Y   1       0.252  97.948  57.856  1.00  0.00           H  
ATOM   6111 H2B* DG  Y   1      -1.151  97.436  56.929  1.00  0.00           H  
ATOM   6112  P   DG  Y   2      -3.398  98.015  56.868  1.00  0.00           P  
ATOM   6113  O1P DG  Y   2      -4.849  98.283  56.898  1.00  0.00           O  
ATOM   6114  O2P DG  Y   2      -2.905  96.997  57.829  1.00  0.00           O1-
ATOM   6115  C5* DG  Y   2      -2.968  98.623  54.356  1.00  0.00           C  
ATOM   6116  O5* DG  Y   2      -2.948  97.611  55.392  1.00  0.00           O  
ATOM   6117  C4* DG  Y   2      -3.336  97.995  53.032  1.00  0.00           C  
ATOM   6118  O4* DG  Y   2      -2.145  97.366  52.463  1.00  0.00           O  
ATOM   6119  C3* DG  Y   2      -4.369  96.869  53.080  1.00  0.00           C  
ATOM   6120  O3* DG  Y   2      -5.045  96.704  51.837  1.00  0.00           O  
ATOM   6121  C2* DG  Y   2      -3.516  95.641  53.351  1.00  0.00           C  
ATOM   6122  C1* DG  Y   2      -2.244  95.961  52.579  1.00  0.00           C  
ATOM   6123  N1  DG  Y   2       2.362  93.910  51.813  1.00  0.00           N  
ATOM   6124  C2  DG  Y   2       1.387  94.258  50.902  1.00  0.00           C  
ATOM   6125  N2  DG  Y   2       1.675  94.036  49.615  1.00  0.00           N  
ATOM   6126  N3  DG  Y   2       0.218  94.796  51.245  1.00  0.00           N  
ATOM   6127  C4  DG  Y   2       0.096  94.949  52.589  1.00  0.00           C  
ATOM   6128  C5  DG  Y   2       1.013  94.622  53.574  1.00  0.00           C  
ATOM   6129  C6  DG  Y   2       2.256  94.058  53.206  1.00  0.00           C  
ATOM   6130  O6  DG  Y   2       3.190  93.706  53.926  1.00  0.00           O  
ATOM   6131  N7  DG  Y   2       0.500  94.932  54.833  1.00  0.00           N  
ATOM   6132  C8  DG  Y   2      -0.684  95.430  54.580  1.00  0.00           C  
ATOM   6133  N9  DG  Y   2      -1.002  95.470  53.239  1.00  0.00           N  
ATOM   6143 H2A* DG  Y   2      -3.331  95.511  54.417  1.00  0.00           H  
ATOM   6144 H2B* DG  Y   2      -4.002  94.732  52.992  1.00  0.00           H  
ATOM   6145  P   DG  Y   3      -5.806  95.121  51.584  1.00  0.00           P  
ATOM   6146  O1P DG  Y   3      -7.014  95.282  50.753  1.00  0.00           O  
ATOM   6147  O2P DG  Y   3      -5.976  94.340  52.834  1.00  0.00           O1-
ATOM   6148  C5* DG  Y   3      -4.023  95.281  49.669  1.00  0.00           C  
ATOM   6149  O5* DG  Y   3      -4.627  94.484  50.718  1.00  0.00           O  
ATOM   6150  C4* DG  Y   3      -3.619  94.390  48.518  1.00  0.00           C  
ATOM   6151  O4* DG  Y   3      -2.340  93.756  48.842  1.00  0.00           O  
ATOM   6152  C3* DG  Y   3      -4.550  93.220  48.207  1.00  0.00           C  
ATOM   6153  O3* DG  Y   3      -4.425  92.776  46.858  1.00  0.00           O  
ATOM   6154  C2* DG  Y   3      -4.047  92.129  49.138  1.00  0.00           C  
ATOM   6155  C1* DG  Y   3      -2.547  92.393  49.156  1.00  0.00           C  
ATOM   6156  N1  DG  Y   3       1.611  90.584  51.489  1.00  0.00           N  
ATOM   6157  C2  DG  Y   3       1.324  90.683  50.144  1.00  0.00           C  
ATOM   6158  N2  DG  Y   3       2.268  90.246  49.305  1.00  0.00           N  
ATOM   6159  N3  DG  Y   3       0.187  91.188  49.668  1.00  0.00           N  
ATOM   6160  C4  DG  Y   3      -0.659  91.580  50.658  1.00  0.00           C  
ATOM   6161  C5  DG  Y   3      -0.460  91.510  52.027  1.00  0.00           C  
ATOM   6162  C6  DG  Y   3       0.751  90.981  52.529  1.00  0.00           C  
ATOM   6163  O6  DG  Y   3       1.110  90.840  53.698  1.00  0.00           O  
ATOM   6164  N7  DG  Y   3      -1.573  92.012  52.702  1.00  0.00           N  
ATOM   6165  C8  DG  Y   3      -2.391  92.364  51.742  1.00  0.00           C  
ATOM   6166  N9  DG  Y   3      -1.908  92.128  50.473  1.00  0.00           N  
ATOM   6176 H2A* DG  Y   3      -4.493  92.217  50.129  1.00  0.00           H  
ATOM   6177 H2B* DG  Y   3      -4.289  91.138  48.756  1.00  0.00           H  
ATOM   6178  P   DC  Y   4      -4.993  91.108  46.559  1.00  0.00           P  
ATOM   6179  O1P DC  Y   4      -5.531  91.022  45.186  1.00  0.00           O  
ATOM   6180  O2P DC  Y   4      -5.861  90.561  47.631  1.00  0.00           O1-
ATOM   6181  C5* DC  Y   4      -2.443  91.050  45.958  1.00  0.00           C  
ATOM   6182  O5* DC  Y   4      -3.560  90.414  46.629  1.00  0.00           O  
ATOM   6183  C4* DC  Y   4      -1.505  89.995  45.419  1.00  0.00           C  
ATOM   6184  O4* DC  Y   4      -0.648  89.533  46.510  1.00  0.00           O  
ATOM   6185  C3* DC  Y   4      -2.152  88.721  44.883  1.00  0.00           C  
ATOM   6186  O3* DC  Y   4      -1.317  88.048  43.943  1.00  0.00           O  
ATOM   6187  C2* DC  Y   4      -2.293  87.861  46.130  1.00  0.00           C  
ATOM   6188  C1* DC  Y   4      -1.046  88.238  46.918  1.00  0.00           C  
ATOM   6189  N1  DC  Y   4      -1.256  88.270  48.391  1.00  0.00           N  
ATOM   6190  C2  DC  Y   4      -0.223  87.814  49.206  1.00  0.00           C  
ATOM   6191  O2  DC  Y   4       0.816  87.399  48.678  1.00  0.00           O  
ATOM   6192  N3  DC  Y   4      -0.395  87.833  50.551  1.00  0.00           N  
ATOM   6193  C4  DC  Y   4      -1.533  88.288  51.090  1.00  0.00           C  
ATOM   6194  N4  DC  Y   4      -1.645  88.290  52.408  1.00  0.00           N  
ATOM   6195  C5  DC  Y   4      -2.609  88.759  50.276  1.00  0.00           C  
ATOM   6196  C6  DC  Y   4      -2.413  88.733  48.929  1.00  0.00           C  
ATOM   6197 HN4A DC  Y   4      -2.511  88.634  52.851  1.00  0.00           H  
ATOM   6198 HN4B DC  Y   4      -0.869  87.944  52.993  1.00  0.00           H  
ATOM   6206 H2A* DC  Y   4      -3.211  88.096  46.669  1.00  0.00           H  
ATOM   6207 H2B* DC  Y   4      -2.321  86.802  45.880  1.00  0.00           H  
ATOM   6208  P   DC  Y   5      -1.685  86.313  43.713  1.00  0.00           P  
ATOM   6209  O1P DC  Y   5      -1.369  85.932  42.323  1.00  0.00           O  
ATOM   6210  O2P DC  Y   5      -3.024  85.911  44.208  1.00  0.00           O1-
ATOM   6211  C5* DC  Y   5       0.763  86.333  44.651  1.00  0.00           C  
ATOM   6212  O5* DC  Y   5      -0.565  85.752  44.700  1.00  0.00           O  
ATOM   6213  C4* DC  Y   5       1.795  85.269  44.942  1.00  0.00           C  
ATOM   6214  O4* DC  Y   5       1.879  85.083  46.392  1.00  0.00           O  
ATOM   6215  C3* DC  Y   5       1.504  83.872  44.399  1.00  0.00           C  
ATOM   6216  O3* DC  Y   5       2.689  83.099  44.234  1.00  0.00           O  
ATOM   6217  C2* DC  Y   5       0.653  83.253  45.497  1.00  0.00           C  
ATOM   6218  C1* DC  Y   5       1.263  83.861  46.753  1.00  0.00           C  
ATOM   6219  N1  DC  Y   5       0.271  84.153  47.824  1.00  0.00           N  
ATOM   6220  C2  DC  Y   5       0.654  83.933  49.144  1.00  0.00           C  
ATOM   6221  O2  DC  Y   5       1.791  83.505  49.373  1.00  0.00           O  
ATOM   6222  N3  DC  Y   5      -0.237  84.191  50.132  1.00  0.00           N  
ATOM   6223  C4  DC  Y   5      -1.462  84.654  49.850  1.00  0.00           C  
ATOM   6224  N4  DC  Y   5      -2.290  84.892  50.855  1.00  0.00           N  
ATOM   6225  C5  DC  Y   5      -1.879  84.883  48.502  1.00  0.00           C  
ATOM   6226  C6  DC  Y   5      -0.969  84.620  47.525  1.00  0.00           C  
ATOM   6227 HN4A DC  Y   5      -3.238  85.247  50.667  1.00  0.00           H  
ATOM   6228 HN4B DC  Y   5      -1.987  84.721  51.824  1.00  0.00           H  
ATOM   6236 H2A* DC  Y   5      -0.398  83.514  45.380  1.00  0.00           H  
ATOM   6237 H2B* DC  Y   5       0.723  82.165  45.489  1.00  0.00           H  
ATOM   6238  P   DG  Y   6       2.458  81.340  44.183  1.00  0.00           P  
ATOM   6239  O1P DG  Y   6       3.481  80.731  43.312  1.00  0.00           O  
ATOM   6240  O2P DG  Y   6       1.054  80.942  43.914  1.00  0.00           O1-
ATOM   6241  C5* DG  Y   6       3.957  81.709  46.302  1.00  0.00           C  
ATOM   6242  O5* DG  Y   6       2.806  81.055  45.714  1.00  0.00           O  
ATOM   6243  C4* DG  Y   6       4.600  80.796  47.320  1.00  0.00           C  
ATOM   6244  O4* DG  Y   6       3.848  80.888  48.571  1.00  0.00           O  
ATOM   6245  C3* DG  Y   6       4.600  79.305  46.989  1.00  0.00           C  
ATOM   6246  O3* DG  Y   6       5.639  78.603  47.666  1.00  0.00           O  
ATOM   6247  C2* DG  Y   6       3.253  78.842  47.522  1.00  0.00           C  
ATOM   6248  C1* DG  Y   6       3.082  79.714  48.757  1.00  0.00           C  
ATOM   6249  N1  DG  Y   6      -0.432  80.584  52.348  1.00  0.00           N  
ATOM   6250  C2  DG  Y   6       0.878  80.172  52.474  1.00  0.00           C  
ATOM   6251  N2  DG  Y   6       1.314  79.969  53.721  1.00  0.00           N  
ATOM   6252  N3  DG  Y   6       1.695  79.988  51.440  1.00  0.00           N  
ATOM   6253  C4  DG  Y   6       1.085  80.238  50.250  1.00  0.00           C  
ATOM   6254  C5  DG  Y   6      -0.218  80.643  50.029  1.00  0.00           C  
ATOM   6255  C6  DG  Y   6      -1.082  80.845  51.129  1.00  0.00           C  
ATOM   6256  O6  DG  Y   6      -2.260  81.200  51.135  1.00  0.00           O  
ATOM   6257  N7  DG  Y   6      -0.453  80.786  48.659  1.00  0.00           N  
ATOM   6258  C8  DG  Y   6       0.691  80.472  48.108  1.00  0.00           C  
ATOM   6259  N9  DG  Y   6       1.674  80.125  49.010  1.00  0.00           N  
ATOM   6269 H2A* DG  Y   6       2.461  79.000  46.790  1.00  0.00           H  
ATOM   6270 H2B* DG  Y   6       3.266  77.779  47.765  1.00  0.00           H  
ATOM   6271  P   DG  Y   7       5.395  76.853  47.836  1.00  0.00           P  
ATOM   6272  O1P DG  Y   7       6.701  76.169  47.815  1.00  0.00           O  
ATOM   6273  O2P DG  Y   7       4.363  76.309  46.918  1.00  0.00           O1-
ATOM   6274  C5* DG  Y   7       5.473  77.722  50.306  1.00  0.00           C  
ATOM   6275  O5* DG  Y   7       4.817  76.886  49.321  1.00  0.00           O  
ATOM   6276  C4* DG  Y   7       5.399  77.065  51.665  1.00  0.00           C  
ATOM   6277  O4* DG  Y   7       4.083  77.333  52.244  1.00  0.00           O  
ATOM   6278  C3* DG  Y   7       5.519  75.542  51.690  1.00  0.00           C  
ATOM   6279  O3* DG  Y   7       5.973  75.058  52.952  1.00  0.00           O  
ATOM   6280  C2* DG  Y   7       4.086  75.087  51.468  1.00  0.00           C  
ATOM   6281  C1* DG  Y   7       3.294  76.162  52.200  1.00  0.00           C  
ATOM   6282  N1  DG  Y   7      -1.583  77.422  52.987  1.00  0.00           N  
ATOM   6283  C2  DG  Y   7      -0.586  77.140  53.897  1.00  0.00           C  
ATOM   6284  N2  DG  Y   7      -0.927  77.205  55.188  1.00  0.00           N  
ATOM   6285  N3  DG  Y   7       0.661  76.827  53.548  1.00  0.00           N  
ATOM   6286  C4  DG  Y   7       0.829  76.805  52.200  1.00  0.00           C  
ATOM   6287  C5  DG  Y   7      -0.112  77.064  51.218  1.00  0.00           C  
ATOM   6288  C6  DG  Y   7      -1.432  77.403  51.591  1.00  0.00           C  
ATOM   6289  O6  DG  Y   7      -2.397  77.665  50.873  1.00  0.00           O  
ATOM   6290  N7  DG  Y   7       0.462  76.930  49.953  1.00  0.00           N  
ATOM   6291  C8  DG  Y   7       1.704  76.605  50.201  1.00  0.00           C  
ATOM   6292  N9  DG  Y   7       2.003  76.507  51.544  1.00  0.00           N  
ATOM   6302 H2A* DG  Y   7       3.843  75.047  50.405  1.00  0.00           H  
ATOM   6303 H2B* DG  Y   7       3.916  74.093  51.878  1.00  0.00           H  
ATOM   6304  P   DA  Y   8       5.583  73.369  53.233  1.00  0.00           P  
ATOM   6305  O1P DA  Y   8       6.664  72.787  54.054  1.00  0.00           O  
ATOM   6306  O2P DA  Y   8       5.196  72.596  52.029  1.00  0.00           O1-
ATOM   6307  C5* DA  Y   8       4.341  74.675  55.136  1.00  0.00           C  
ATOM   6308  O5* DA  Y   8       4.292  73.630  54.133  1.00  0.00           O  
ATOM   6309  C4* DA  Y   8       3.513  74.271  56.333  1.00  0.00           C  
ATOM   6310  O4* DA  Y   8       2.104  74.546  56.044  1.00  0.00           O  
ATOM   6311  C3* DA  Y   8       3.537  72.790  56.708  1.00  0.00           C  
ATOM   6312  O3* DA  Y   8       3.212  72.577  58.078  1.00  0.00           O  
ATOM   6313  C2* DA  Y   8       2.439  72.202  55.837  1.00  0.00           C  
ATOM   6314  C1* DA  Y   8       1.418  73.332  55.804  1.00  0.00           C  
ATOM   6315  N1  DA  Y   8      -3.048  74.364  53.502  1.00  0.00           N  
ATOM   6316  C2  DA  Y   8      -2.685  74.318  54.781  1.00  0.00           C  
ATOM   6317  N3  DA  Y   8      -1.510  74.048  55.308  1.00  0.00           N  
ATOM   6318  C4  DA  Y   8      -0.615  73.788  54.338  1.00  0.00           C  
ATOM   6319  C5  DA  Y   8      -0.828  73.786  52.988  1.00  0.00           C  
ATOM   6320  C6  DA  Y   8      -2.132  74.100  52.558  1.00  0.00           C  
ATOM   6321  N6  DA  Y   8      -2.488  74.143  51.265  1.00  0.00           N  
ATOM   6322  N7  DA  Y   8       0.333  73.478  52.301  1.00  0.00           N  
ATOM   6323  C8  DA  Y   8       1.210  73.288  53.242  1.00  0.00           C  
ATOM   6324  N9  DA  Y   8       0.709  73.460  54.503  1.00  0.00           N  
ATOM   6325 HN6A DA  Y   8      -3.456  74.377  51.002  1.00  0.00           H  
ATOM   6326 HN6B DA  Y   8      -1.791  73.940  50.532  1.00  0.00           H  
ATOM   6334 H2A* DA  Y   8       2.814  71.954  54.843  1.00  0.00           H  
ATOM   6335 H2B* DA  Y   8       2.033  71.289  56.271  1.00  0.00           H  
ATOM   6336  P   DG  Y   9       2.576  70.967  58.515  1.00  0.00           P  
ATOM   6337  O1P DG  Y   9       2.967  70.639  59.899  1.00  0.00           O  
ATOM   6338  O2P DG  Y   9       2.910  69.950  57.489  1.00  0.00           O1-
ATOM   6339  C5* DG  Y   9       0.535  72.514  59.066  1.00  0.00           C  
ATOM   6340  O5* DG  Y   9       1.018  71.296  58.449  1.00  0.00           O  
ATOM   6341  C4* DG  Y   9      -0.846  72.286  59.636  1.00  0.00           C  
ATOM   6342  O4* DG  Y   9      -1.823  72.390  58.552  1.00  0.00           O  
ATOM   6343  C3* DG  Y   9      -1.110  70.911  60.247  1.00  0.00           C  
ATOM   6344  O3* DG  Y   9      -2.169  70.940  61.201  1.00  0.00           O  
ATOM   6345  C2* DG  Y   9      -1.540  70.083  59.046  1.00  0.00           C  
ATOM   6346  C1* DG  Y   9      -2.306  71.104  58.216  1.00  0.00           C  
ATOM   6347  N1  DG  Y   9      -4.646  71.343  53.692  1.00  0.00           N  
ATOM   6348  C2  DG  Y   9      -5.140  71.586  54.957  1.00  0.00           C  
ATOM   6349  N2  DG  Y   9      -6.426  71.943  55.030  1.00  0.00           N  
ATOM   6350  N3  DG  Y   9      -4.406  71.490  56.064  1.00  0.00           N  
ATOM   6351  C4  DG  Y   9      -3.125  71.116  55.804  1.00  0.00           C  
ATOM   6352  C5  DG  Y   9      -2.549  70.844  54.575  1.00  0.00           C  
ATOM   6353  C6  DG  Y   9      -3.327  70.952  53.400  1.00  0.00           C  
ATOM   6354  O6  DG  Y   9      -2.998  70.757  52.231  1.00  0.00           O  
ATOM   6355  N7  DG  Y   9      -1.210  70.487  54.741  1.00  0.00           N  
ATOM   6356  C8  DG  Y   9      -1.021  70.554  56.033  1.00  0.00           C  
ATOM   6357  N9  DG  Y   9      -2.140  70.925  56.747  1.00  0.00           N  
ATOM   6367 H2A* DG  Y   9      -0.679  69.679  58.515  1.00  0.00           H  
ATOM   6368 H2B* DG  Y   9      -2.166  69.243  59.349  1.00  0.00           H  
ATOM   6369  P   DT  Y  10      -2.884  69.346  61.487  1.00  0.00           P  
ATOM   6370  O1P DT  Y  10      -3.323  69.305  62.896  1.00  0.00           O  
ATOM   6371  O2P DT  Y  10      -2.092  68.183  61.019  1.00  0.00           O1-
ATOM   6372  C5* DT  Y  10      -4.832  70.826  60.544  1.00  0.00           C  
ATOM   6373  O5* DT  Y  10      -4.143  69.550  60.530  1.00  0.00           O  
ATOM   6374  C4* DT  Y  10      -6.309  70.612  60.310  1.00  0.00           C  
ATOM   6375  O4* DT  Y  10      -6.535  70.449  58.874  1.00  0.00           O  
ATOM   6376  C3* DT  Y  10      -6.919  69.358  60.932  1.00  0.00           C  
ATOM   6377  O3* DT  Y  10      -8.324  69.487  61.137  1.00  0.00           O  
ATOM   6378  C2* DT  Y  10      -6.665  68.296  59.872  1.00  0.00           C  
ATOM   6379  C1* DT  Y  10      -6.815  69.093  58.582  1.00  0.00           C  
ATOM   6380  N1  DT  Y  10      -5.887  68.662  57.501  1.00  0.00           N  
ATOM   6381  C2  DT  Y  10      -6.377  68.668  56.211  1.00  0.00           C  
ATOM   6382  O2  DT  Y  10      -7.516  69.007  55.939  1.00  0.00           O  
ATOM   6383  N3  DT  Y  10      -5.482  68.262  55.239  1.00  0.00           N  
ATOM   6384  C4  DT  Y  10      -4.181  67.858  55.439  1.00  0.00           C  
ATOM   6385  O4  DT  Y  10      -3.474  67.512  54.486  1.00  0.00           O  
ATOM   6386  C5  DT  Y  10      -3.760  67.879  56.818  1.00  0.00           C  
ATOM   6387  C5M DT  Y  10      -2.346  67.453  57.080  1.00  0.00           C  
ATOM   6388  C6  DT  Y  10      -4.603  68.276  57.792  1.00  0.00           C  
ATOM   6399 H2A* DT  Y  10      -5.673  67.860  59.976  1.00  0.00           H  
ATOM   6400 H2B* DT  Y  10      -7.390  67.484  59.942  1.00  0.00           H  
ATOM   6401  P   DG  Y  11      -9.268  67.972  61.228  1.00  0.00           P  
ATOM   6402  O1P DG  Y  11     -10.433  68.165  62.110  1.00  0.00           O  
ATOM   6403  O2P DG  Y  11      -8.402  66.808  61.541  1.00  0.00           O1-
ATOM   6404  C5* DG  Y  11     -10.257  69.079  59.068  1.00  0.00           C  
ATOM   6405  O5* DG  Y  11      -9.742  67.885  59.707  1.00  0.00           O  
ATOM   6406  C4* DG  Y  11     -11.342  68.707  58.087  1.00  0.00           C  
ATOM   6407  O4* DG  Y  11     -10.716  68.255  56.846  1.00  0.00           O  
ATOM   6408  C3* DG  Y  11     -12.255  67.549  58.491  1.00  0.00           C  
ATOM   6409  O3* DG  Y  11     -13.518  67.603  57.831  1.00  0.00           O  
ATOM   6410  C2* DG  Y  11     -11.488  66.329  58.004  1.00  0.00           C  
ATOM   6411  C1* DG  Y  11     -10.837  66.850  56.731  1.00  0.00           C  
ATOM   6412  N1  DG  Y  11      -7.594  65.192  53.162  1.00  0.00           N  
ATOM   6413  C2  DG  Y  11      -8.883  65.669  53.034  1.00  0.00           C  
ATOM   6414  N2  DG  Y  11      -9.373  65.716  51.790  1.00  0.00           N  
ATOM   6415  N3  DG  Y  11      -9.622  66.079  54.062  1.00  0.00           N  
ATOM   6416  C4  DG  Y  11      -8.968  65.960  55.247  1.00  0.00           C  
ATOM   6417  C5  DG  Y  11      -7.687  65.485  55.470  1.00  0.00           C  
ATOM   6418  C6  DG  Y  11      -6.901  65.059  54.377  1.00  0.00           C  
ATOM   6419  O6  DG  Y  11      -5.753  64.613  54.373  1.00  0.00           O  
ATOM   6420  N7  DG  Y  11      -7.391  65.521  56.835  1.00  0.00           N  
ATOM   6421  C8  DG  Y  11      -8.475  66.006  57.382  1.00  0.00           C  
ATOM   6422  N9  DG  Y  11      -9.479  66.294  56.482  1.00  0.00           N  
ATOM   6432 H2A* DG  Y  11     -10.755  66.003  58.740  1.00  0.00           H  
ATOM   6433 H2B* DG  Y  11     -12.158  65.490  57.815  1.00  0.00           H  
ATOM   6434  P   DC  Y  12     -14.397  66.048  57.764  1.00  0.00           P  
ATOM   6435  O1P DC  Y  12     -15.849  66.316  57.800  1.00  0.00           O  
ATOM   6436  O2P DC  Y  12     -13.902  65.029  58.719  1.00  0.00           O1-
ATOM   6437  C5* DC  Y  12     -13.974  66.671  55.253  1.00  0.00           C  
ATOM   6438  O5* DC  Y  12     -13.951  65.652  56.286  1.00  0.00           O  
ATOM   6439  C4* DC  Y  12     -14.345  66.046  53.929  1.00  0.00           C  
ATOM   6440  O4* DC  Y  12     -13.152  65.421  53.355  1.00  0.00           O  
ATOM   6441  C3* DC  Y  12     -15.375  64.920  53.975  1.00  0.00           C  
ATOM   6442  O3* DC  Y  12     -16.055  64.759  52.732  1.00  0.00           O  
ATOM   6443  C2* DC  Y  12     -14.521  63.690  54.239  1.00  0.00           C  
ATOM   6444  C1* DC  Y  12     -13.251  64.014  53.464  1.00  0.00           C  
ATOM   6445  N1  DC  Y  12     -12.006  63.523  54.119  1.00  0.00           N  
ATOM   6446  C2  DC  Y  12     -10.993  63.028  53.303  1.00  0.00           C  
ATOM   6447  O2  DC  Y  12     -11.166  63.011  52.077  1.00  0.00           O  
ATOM   6448  N3  DC  Y  12      -9.854  62.574  53.880  1.00  0.00           N  
ATOM   6449  C4  DC  Y  12      -9.699  62.606  55.210  1.00  0.00           C  
ATOM   6450  N4  DC  Y  12      -8.563  62.155  55.721  1.00  0.00           N  
ATOM   6451  C5  DC  Y  12     -10.725  63.106  56.070  1.00  0.00           C  
ATOM   6452  C6  DC  Y  12     -11.861  63.560  55.469  1.00  0.00           C  
ATOM   6453 HN4A DC  Y  12      -8.416  62.167  56.740  1.00  0.00           H  
ATOM   6454 HN4B DC  Y  12      -7.828  61.791  55.099  1.00  0.00           H  
ATOM   6462 H2A* DC  Y  12     -14.334  63.557  55.304  1.00  0.00           H  
ATOM   6463 H2B* DC  Y  12     -15.006  62.783  53.875  1.00  0.00           H  
ATOM   6464  P   DG  Y  13     -16.813  63.175  52.470  1.00  0.00           P  
ATOM   6465  O1P DG  Y  13     -18.021  63.337  51.638  1.00  0.00           O  
ATOM   6466  O2P DG  Y  13     -16.983  62.395  53.720  1.00  0.00           O1-
ATOM   6467  C5* DG  Y  13     -15.029  63.336  50.555  1.00  0.00           C  
ATOM   6468  O5* DG  Y  13     -15.635  62.538  51.603  1.00  0.00           O  
ATOM   6469  C4* DG  Y  13     -14.626  62.445  49.404  1.00  0.00           C  
ATOM   6470  O4* DG  Y  13     -13.348  61.812  49.727  1.00  0.00           O  
ATOM   6471  C3* DG  Y  13     -15.557  61.275  49.092  1.00  0.00           C  
ATOM   6472  O3* DG  Y  13     -15.432  60.831  47.743  1.00  0.00           O  
ATOM   6473  C2* DG  Y  13     -15.053  60.184  50.025  1.00  0.00           C  
ATOM   6474  C1* DG  Y  13     -13.554  60.448  50.042  1.00  0.00           C  
ATOM   6475  N1  DG  Y  13      -9.398  58.639  52.375  1.00  0.00           N  
ATOM   6476  C2  DG  Y  13      -9.683  58.737  51.030  1.00  0.00           C  
ATOM   6477  N2  DG  Y  13      -8.739  58.301  50.191  1.00  0.00           N  
ATOM   6478  N3  DG  Y  13     -10.820  59.242  50.554  1.00  0.00           N  
ATOM   6479  C4  DG  Y  13     -11.665  59.635  51.544  1.00  0.00           C  
ATOM   6480  C5  DG  Y  13     -11.466  59.565  52.912  1.00  0.00           C  
ATOM   6481  C6  DG  Y  13     -10.256  59.035  53.415  1.00  0.00           C  
ATOM   6482  O6  DG  Y  13      -9.898  58.894  54.584  1.00  0.00           O  
ATOM   6483  N7  DG  Y  13     -12.581  60.066  53.588  1.00  0.00           N  
ATOM   6484  C8  DG  Y  13     -13.400  60.419  52.628  1.00  0.00           C  
ATOM   6485  N9  DG  Y  13     -12.915  60.183  51.359  1.00  0.00           N  
ATOM   6495 H2A* DG  Y  13     -15.501  60.272  51.014  1.00  0.00           H  
ATOM   6496 H2B* DG  Y  13     -15.295  59.192  49.642  1.00  0.00           H  
ATOM   6497  P   DC  Y  14     -16.001  59.164  47.445  1.00  0.00           P  
ATOM   6498  O1P DC  Y  14     -16.539  59.077  46.071  1.00  0.00           O  
ATOM   6499  O2P DC  Y  14     -16.868  58.616  48.517  1.00  0.00           O1-
ATOM   6500  C5* DC  Y  14     -13.451  59.105  46.844  1.00  0.00           C  
ATOM   6501  O5* DC  Y  14     -14.567  58.469  47.516  1.00  0.00           O  
ATOM   6502  C4* DC  Y  14     -12.512  58.050  46.305  1.00  0.00           C  
ATOM   6503  O4* DC  Y  14     -11.654  57.588  47.397  1.00  0.00           O  
ATOM   6504  C3* DC  Y  14     -13.159  56.775  45.767  1.00  0.00           C  
ATOM   6505  O3* DC  Y  14     -12.324  56.102  44.828  1.00  0.00           O  
ATOM   6506  C2* DC  Y  14     -13.301  55.916  47.016  1.00  0.00           C  
ATOM   6507  C1* DC  Y  14     -12.055  56.293  47.803  1.00  0.00           C  
ATOM   6508  N1  DC  Y  14     -12.264  56.325  49.278  1.00  0.00           N  
ATOM   6509  C2  DC  Y  14     -11.230  55.869  50.092  1.00  0.00           C  
ATOM   6510  O2  DC  Y  14     -10.191  55.454  49.564  1.00  0.00           O  
ATOM   6511  N3  DC  Y  14     -11.403  55.888  51.437  1.00  0.00           N  
ATOM   6512  C4  DC  Y  14     -12.540  56.343  51.975  1.00  0.00           C  
ATOM   6513  N4  DC  Y  14     -12.652  56.345  53.294  1.00  0.00           N  
ATOM   6514  C5  DC  Y  14     -13.617  56.814  51.161  1.00  0.00           C  
ATOM   6515  C6  DC  Y  14     -13.421  56.788  49.815  1.00  0.00           C  
ATOM   6516 HN4A DC  Y  14     -13.517  56.689  53.738  1.00  0.00           H  
ATOM   6517 HN4B DC  Y  14     -11.877  55.999  53.878  1.00  0.00           H  
ATOM   6525 H2A* DC  Y  14     -14.219  56.150  47.554  1.00  0.00           H  
ATOM   6526 H2B* DC  Y  14     -13.329  54.856  46.765  1.00  0.00           H  
ATOM   6527  P   DA  Y  15     -12.722  54.403  44.627  1.00  0.00           P  
ATOM   6528  O1P DA  Y  15     -12.425  54.031  43.230  1.00  0.00           O  
ATOM   6529  O2P DA  Y  15     -14.057  54.004  45.136  1.00  0.00           O1-
ATOM   6530  C5* DA  Y  15     -10.262  54.406  45.534  1.00  0.00           C  
ATOM   6531  O5* DA  Y  15     -11.593  53.833  45.598  1.00  0.00           O  
ATOM   6532  C4* DA  Y  15      -9.231  53.337  45.807  1.00  0.00           C  
ATOM   6533  O4* DA  Y  15      -9.130  53.140  47.254  1.00  0.00           O  
ATOM   6534  C3* DA  Y  15      -9.537  51.943  45.258  1.00  0.00           C  
ATOM   6535  O3* DA  Y  15      -8.355  51.167  45.073  1.00  0.00           O  
ATOM   6536  C2* DA  Y  15     -10.376  51.322  46.362  1.00  0.00           C  
ATOM   6537  C1* DA  Y  15      -9.746  51.918  47.614  1.00  0.00           C  
ATOM   6538  N1  DA  Y  15     -10.587  51.906  52.675  1.00  0.00           N  
ATOM   6539  C2  DA  Y  15      -9.534  51.565  51.938  1.00  0.00           C  
ATOM   6540  N3  DA  Y  15      -9.383  51.596  50.630  1.00  0.00           N  
ATOM   6541  C4  DA  Y  15     -10.506  52.044  50.044  1.00  0.00           C  
ATOM   6542  C5  DA  Y  15     -11.669  52.422  50.651  1.00  0.00           C  
ATOM   6543  C6  DA  Y  15     -11.695  52.346  52.060  1.00  0.00           C  
ATOM   6544  N6  DA  Y  15     -12.765  52.693  52.794  1.00  0.00           N  
ATOM   6545  N7  DA  Y  15     -12.609  52.834  49.722  1.00  0.00           N  
ATOM   6546  C8  DA  Y  15     -12.004  52.678  48.581  1.00  0.00           C  
ATOM   6547  N9  DA  Y  15     -10.725  52.206  48.697  1.00  0.00           N  
ATOM   6548 HN6A DA  Y  15     -12.732  52.617  53.819  1.00  0.00           H  
ATOM   6549 HN6B DA  Y  15     -13.620  53.032  52.328  1.00  0.00           H  
ATOM   6557 H2A* DA  Y  15     -11.427  51.589  46.261  1.00  0.00           H  
ATOM   6558 H2B* DA  Y  15     -10.309  50.233  46.345  1.00  0.00           H  
ATOM   6559  P   DG  Y  16      -8.549  49.394  45.069  1.00  0.00           P  
ATOM   6560  O1P DG  Y  16      -7.526  48.786  44.198  1.00  0.00           O  
ATOM   6561  O2P DG  Y  16      -9.952  48.995  44.800  1.00  0.00           O1-
ATOM   6562  C5* DG  Y  16      -7.050  49.764  47.187  1.00  0.00           C  
ATOM   6563  O5* DG  Y  16      -8.203  49.109  46.601  1.00  0.00           O  
ATOM   6564  C4* DG  Y  16      -6.408  48.851  48.205  1.00  0.00           C  
ATOM   6565  O4* DG  Y  16      -7.159  48.943  49.457  1.00  0.00           O  
ATOM   6566  C3* DG  Y  16      -6.407  47.360  47.875  1.00  0.00           C  
ATOM   6567  O3* DG  Y  16      -5.368  46.658  48.552  1.00  0.00           O  
ATOM   6568  C2* DG  Y  16      -7.754  46.895  48.408  1.00  0.00           C  
ATOM   6569  C1* DG  Y  16      -7.925  47.768  49.643  1.00  0.00           C  
ATOM   6570  N1  DG  Y  16     -11.440  48.637  53.233  1.00  0.00           N  
ATOM   6571  C2  DG  Y  16     -10.130  48.227  53.359  1.00  0.00           C  
ATOM   6572  N2  DG  Y  16      -9.693  48.023  54.607  1.00  0.00           N  
ATOM   6573  N3  DG  Y  16      -9.313  48.042  52.325  1.00  0.00           N  
ATOM   6574  C4  DG  Y  16      -9.921  48.293  51.137  1.00  0.00           C  
ATOM   6575  C5  DG  Y  16     -11.226  48.698  50.915  1.00  0.00           C  
ATOM   6576  C6  DG  Y  16     -12.090  48.899  52.015  1.00  0.00           C  
ATOM   6577  O6  DG  Y  16     -13.267  49.255  52.021  1.00  0.00           O  
ATOM   6578  N7  DG  Y  16     -11.460  48.841  49.546  1.00  0.00           N  
ATOM   6579  C8  DG  Y  16     -10.317  48.528  48.994  1.00  0.00           C  
ATOM   6580  N9  DG  Y  16      -9.333  48.180  49.895  1.00  0.00           N  
ATOM   6590 H2A* DG  Y  16      -8.545  47.054  47.676  1.00  0.00           H  
ATOM   6591 H2B* DG  Y  16      -7.740  45.833  48.650  1.00  0.00           H  
ATOM   6592  P   DC  Y  17      -5.631  44.896  48.711  1.00  0.00           P  
ATOM   6593  O1P DC  Y  17      -4.323  44.211  48.686  1.00  0.00           O  
ATOM   6594  O2P DC  Y  17      -6.667  44.352  47.799  1.00  0.00           O1-
ATOM   6595  C5* DC  Y  17      -5.539  45.770  51.181  1.00  0.00           C  
ATOM   6596  O5* DC  Y  17      -6.201  44.932  50.200  1.00  0.00           O  
ATOM   6597  C4* DC  Y  17      -5.609  45.116  52.540  1.00  0.00           C  
ATOM   6598  O4* DC  Y  17      -6.923  45.388  53.124  1.00  0.00           O  
ATOM   6599  C3* DC  Y  17      -5.491  43.593  52.568  1.00  0.00           C  
ATOM   6600  O3* DC  Y  17      -5.034  43.110  53.829  1.00  0.00           O  
ATOM   6601  C2* DC  Y  17      -6.927  43.139  52.351  1.00  0.00           C  
ATOM   6602  C1* DC  Y  17      -7.714  44.215  53.086  1.00  0.00           C  
ATOM   6603  N1  DC  Y  17      -9.007  44.562  52.435  1.00  0.00           N  
ATOM   6604  C2  DC  Y  17     -10.096  44.836  53.258  1.00  0.00           C  
ATOM   6605  O2  DC  Y  17      -9.949  44.778  54.485  1.00  0.00           O
[truncated: 14,095 more chars]
