# Supplementary material for: Targeted DNA Methylation Using an Artificially Bisected M.HhaI Fused to Zinc Fingers
Source: PLoS One. 2012 Sep 11;7(9):e44852. doi: 10.1371/journal.pone.0044852 (PMC3439449; doi:10.1371/journal.pone.0044852)
Supplement: Models S1 — PDB files of all models in a.zip file format. (ZIP) [file pone.0044852.s005.zip › Models_S1/NZ_ZC.2.pdb]

ATOM      1  N   MET A   1     -29.442  18.233  60.998  1.00  0.00           N  
ATOM      2  CA  MET A   1     -29.393  18.879  62.303  1.00  0.00           C  
ATOM      3  C   MET A   1     -28.981  20.347  62.180  1.00  0.00           C  
ATOM      4  O   MET A   1     -27.802  20.685  62.296  1.00  0.00           O  
ATOM      5  CB  MET A   1     -28.427  18.133  63.223  1.00  0.00           C  
ATOM      6  CG  MET A   1     -28.374  18.667  64.648  1.00  0.00           C  
ATOM      7  SD  MET A   1     -27.535  17.541  65.780  1.00  0.00           S  
ATOM      8  CE  MET A   1     -27.454  18.547  67.259  1.00  0.00           C  
ATOM     20  N   GLU A   2     -29.959  21.233  61.912  1.00  0.00           N  
ATOM     21  CA  GLU A   2     -29.778  22.679  61.750  1.00  0.00           C  
ATOM     22  C   GLU A   2     -29.591  23.518  63.026  1.00  0.00           C  
ATOM     23  O   GLU A   2     -29.430  24.742  62.949  1.00  0.00           O  
ATOM     24  CB  GLU A   2     -30.969  23.237  60.970  1.00  0.00           C  
ATOM     25  CG  GLU A   2     -31.040  22.781  59.520  1.00  0.00           C  
ATOM     26  CD  GLU A   2     -32.299  23.266  58.857  1.00  0.00           C  
ATOM     27  OE1 GLU A   2     -33.097  23.888  59.517  1.00  0.00           O  
ATOM     28  OE2 GLU A   2     -32.415  23.113  57.663  1.00  0.00           O1-
ATOM     35  N   LYS A   3     -29.634  22.884  64.192  1.00  0.00           N  
ATOM     36  CA  LYS A   3     -29.485  23.594  65.456  1.00  0.00           C  
ATOM     37  C   LYS A   3     -28.283  24.529  65.427  1.00  0.00           C  
ATOM     38  O   LYS A   3     -27.166  24.110  65.123  1.00  0.00           O  
ATOM     39  CB  LYS A   3     -29.351  22.604  66.616  1.00  0.00           C  
ATOM     40  CG  LYS A   3     -29.237  23.254  67.988  1.00  0.00           C  
ATOM     41  CD  LYS A   3     -29.184  22.209  69.093  1.00  0.00           C  
ATOM     42  CE  LYS A   3     -29.032  22.856  70.461  1.00  0.00           C  
ATOM     43  NZ  LYS A   3     -29.062  21.852  71.559  1.00  0.00           N1+
ATOM     57  N   PRO A   4     -28.519  25.799  65.739  1.00  0.00           N  
ATOM     58  CA  PRO A   4     -27.456  26.796  65.750  1.00  0.00           C  
ATOM     59  C   PRO A   4     -26.478  26.547  66.892  1.00  0.00           C  
ATOM     60  O   PRO A   4     -26.832  25.940  67.903  1.00  0.00           O  
ATOM     61  CB  PRO A   4     -28.194  28.129  65.902  1.00  0.00           C  
ATOM     62  CG  PRO A   4     -29.469  27.771  66.587  1.00  0.00           C  
ATOM     63  CD  PRO A   4     -29.843  26.416  66.050  1.00  0.00           C  
ATOM     71  N   TYR A   5     -25.247  27.018  66.723  1.00  0.00           N  
ATOM     72  CA  TYR A   5     -24.219  26.855  67.745  1.00  0.00           C  
ATOM     73  C   TYR A   5     -23.756  28.203  68.278  1.00  0.00           C  
ATOM     74  O   TYR A   5     -23.620  29.168  67.525  1.00  0.00           O  
ATOM     75  CB  TYR A   5     -23.028  26.075  67.185  1.00  0.00           C  
ATOM     76  CG  TYR A   5     -23.391  24.719  66.623  1.00  0.00           C  
ATOM     77  CD1 TYR A   5     -23.683  24.558  65.276  1.00  0.00           C  
ATOM     78  CD2 TYR A   5     -23.443  23.601  67.443  1.00  0.00           C  
ATOM     79  CE1 TYR A   5     -24.016  23.323  64.759  1.00  0.00           C  
ATOM     80  CE2 TYR A   5     -23.774  22.360  66.935  1.00  0.00           C  
ATOM     81  CZ  TYR A   5     -24.062  22.224  65.593  1.00  0.00           C  
ATOM     82  OH  TYR A   5     -24.391  20.989  65.082  1.00  0.00           O  
ATOM     92  N   ALA A   6     -23.514  28.266  69.583  1.00  0.00           N  
ATOM     93  CA  ALA A   6     -23.076  29.501  70.223  1.00  0.00           C  
ATOM     94  C   ALA A   6     -21.606  29.425  70.619  1.00  0.00           C  
ATOM     95  O   ALA A   6     -21.113  28.366  71.009  1.00  0.00           O  
ATOM     96  CB  ALA A   6     -23.938  29.803  71.439  1.00  0.00           C  
ATOM    102  N   CYS A   7     -20.911  30.551  70.515  1.00  0.00           N  
ATOM    103  CA  CYS A   7     -19.561  30.673  71.052  1.00  0.00           C  
ATOM    104  C   CYS A   7     -19.553  31.470  72.349  1.00  0.00           C  
ATOM    105  O   CYS A   7     -19.875  32.659  72.361  1.00  0.00           O  
ATOM    106  CB  CYS A   7     -18.825  31.430  69.948  1.00  0.00           C  
ATOM    107  SG  CYS A   7     -17.046  31.613  70.221  1.00  0.00           S  
ATOM    113  N   PRO A   8     -19.183  30.811  73.441  1.00  0.00           N  
ATOM    114  CA  PRO A   8     -19.137  31.457  74.748  1.00  0.00           C  
ATOM    115  C   PRO A   8     -17.961  32.421  74.844  1.00  0.00           C  
ATOM    116  O   PRO A   8     -17.907  33.261  75.742  1.00  0.00           O  
ATOM    117  CB  PRO A   8     -19.010  30.294  75.737  1.00  0.00           C  
ATOM    118  CG  PRO A   8     -18.332  29.218  74.961  1.00  0.00           C  
ATOM    119  CD  PRO A   8     -18.849  29.355  73.553  1.00  0.00           C  
ATOM    127  N   GLU A   9     -17.017  32.357  73.886  1.00  0.00           N  
ATOM    128  CA  GLU A   9     -15.789  33.139  73.974  1.00  0.00           C  
ATOM    129  C   GLU A   9     -15.933  34.471  73.247  1.00  0.00           C  
ATOM    130  O   GLU A   9     -15.146  35.394  73.462  1.00  0.00           O  
ATOM    131  CB  GLU A   9     -14.610  32.352  73.397  1.00  0.00           C  
ATOM    132  CG  GLU A   9     -14.302  31.055  74.131  1.00  0.00           C  
ATOM    133  CD  GLU A   9     -14.034  31.301  75.588  1.00  0.00           C  
ATOM    134  OE1 GLU A   9     -13.205  32.125  75.889  1.00  0.00           O  
ATOM    135  OE2 GLU A   9     -14.737  30.750  76.403  1.00  0.00           O1-
ATOM    142  N   CYS A  10     -16.943  34.566  72.388  1.00  0.00           N  
ATOM    143  CA  CYS A  10     -17.132  35.747  71.556  1.00  0.00           C  
ATOM    144  C   CYS A  10     -18.525  36.334  71.740  1.00  0.00           C  
ATOM    145  O   CYS A  10     -18.702  37.552  71.737  1.00  0.00           O  
ATOM    146  CB  CYS A  10     -16.963  35.195  70.140  1.00  0.00           C  
ATOM    147  SG  CYS A  10     -15.316  34.535  69.785  1.00  0.00           S  
ATOM    153  N   GLY A  11     -19.513  35.460  71.900  1.00  0.00           N  
ATOM    154  CA  GLY A  11     -20.898  35.889  72.052  1.00  0.00           C  
ATOM    155  C   GLY A  11     -21.618  35.917  70.710  1.00  0.00           C  
ATOM    156  O   GLY A  11     -22.647  36.575  70.559  1.00  0.00           O  
ATOM    160  N   LYS A  12     -21.067  35.200  69.735  1.00  0.00           N  
ATOM    161  CA  LYS A  12     -21.707  35.060  68.432  1.00  0.00           C  
ATOM    162  C   LYS A  12     -22.276  33.661  68.244  1.00  0.00           C  
ATOM    163  O   LYS A  12     -21.783  32.696  68.827  1.00  0.00           O  
ATOM    164  CB  LYS A  12     -20.714  35.380  67.313  1.00  0.00           C  
ATOM    165  CG  LYS A  12     -20.069  36.757  67.417  1.00  0.00           C  
ATOM    166  CD  LYS A  12     -21.100  37.864  67.262  1.00  0.00           C  
ATOM    167  CE  LYS A  12     -20.441  39.235  67.230  1.00  0.00           C  
ATOM    168  NZ  LYS A  12     -21.443  40.335  67.198  1.00  0.00           N1+
ATOM    182  N   SER A  13     -23.318  33.557  67.426  1.00  0.00           N  
ATOM    183  CA  SER A  13     -24.005  32.287  67.175  1.00  0.00           C  
ATOM    184  C   SER A  13     -24.060  32.057  65.660  1.00  0.00           C  
ATOM    185  O   SER A  13     -24.213  33.009  64.892  1.00  0.00           O  
ATOM    186  CB  SER A  13     -25.398  32.296  67.778  1.00  0.00           C  
ATOM    187  OG  SER A  13     -25.368  32.430  69.170  1.00  0.00           O  
ATOM    193  N   PHE A  14     -24.004  30.795  65.238  1.00  0.00           N  
ATOM    194  CA  PHE A  14     -23.998  30.465  63.819  1.00  0.00           C  
ATOM    195  C   PHE A  14     -24.956  29.350  63.429  1.00  0.00           C  
ATOM    196  O   PHE A  14     -25.291  28.504  64.253  1.00  0.00           O  
ATOM    197  CB  PHE A  14     -22.580  30.086  63.388  1.00  0.00           C  
ATOM    198  CG  PHE A  14     -21.573  31.181  63.585  1.00  0.00           C  
ATOM    199  CD1 PHE A  14     -20.814  31.247  64.743  1.00  0.00           C  
ATOM    200  CD2 PHE A  14     -21.382  32.153  62.612  1.00  0.00           C  
ATOM    201  CE1 PHE A  14     -19.887  32.255  64.926  1.00  0.00           C  
ATOM    202  CE2 PHE A  14     -20.456  33.161  62.792  1.00  0.00           C  
ATOM    203  CZ  PHE A  14     -19.708  33.211  63.950  1.00  0.00           C  
ATOM    213  N   SER A  15     -25.340  29.334  62.151  1.00  0.00           N  
ATOM    214  CA  SER A  15     -26.256  28.342  61.589  1.00  0.00           C  
ATOM    215  C   SER A  15     -25.621  26.972  61.383  1.00  0.00           C  
ATOM    216  O   SER A  15     -26.258  25.937  61.607  1.00  0.00           O  
ATOM    217  CB  SER A  15     -26.809  28.851  60.272  1.00  0.00           C  
ATOM    218  OG  SER A  15     -27.607  29.990  60.443  1.00  0.00           O  
ATOM    224  N   ARG A  16     -24.381  26.960  60.906  1.00  0.00           N  
ATOM    225  CA  ARG A  16     -23.683  25.709  60.658  1.00  0.00           C  
ATOM    226  C   ARG A  16     -22.459  25.586  61.553  1.00  0.00           C  
ATOM    227  O   ARG A  16     -21.867  26.590  61.968  1.00  0.00           O  
ATOM    228  CB  ARG A  16     -23.325  25.529  59.191  1.00  0.00           C  
ATOM    229  CG  ARG A  16     -24.513  25.349  58.261  1.00  0.00           C  
ATOM    230  CD  ARG A  16     -24.150  25.160  56.833  1.00  0.00           C  
ATOM    231  NE  ARG A  16     -25.284  25.126  55.921  1.00  0.00           N  
ATOM    232  CZ  ARG A  16     -25.999  24.022  55.630  1.00  0.00           C  
ATOM    233  NH1 ARG A  16     -25.681  22.855  56.144  1.00  0.00           N1+
ATOM    234  NH2 ARG A  16     -27.015  24.140  54.794  1.00  0.00           N  
ATOM    248  N   LYS A  17     -22.058  24.347  61.811  1.00  0.00           N  
ATOM    249  CA  LYS A  17     -20.900  24.092  62.647  1.00  0.00           C  
ATOM    250  C   LYS A  17     -19.614  24.611  62.035  1.00  0.00           C  
ATOM    251  O   LYS A  17     -18.739  25.051  62.750  1.00  0.00           O  
ATOM    252  CB  LYS A  17     -20.773  22.594  62.925  1.00  0.00           C  
ATOM    253  CG  LYS A  17     -19.628  22.221  63.858  1.00  0.00           C  
ATOM    254  CD  LYS A  17     -19.613  20.728  64.150  1.00  0.00           C  
ATOM    255  CE  LYS A  17     -18.456  20.352  65.062  1.00  0.00           C  
ATOM    256  NZ  LYS A  17     -18.410  18.889  65.330  1.00  0.00           N1+
ATOM    270  N   ASP A  18     -19.495  24.564  60.713  1.00  0.00           N  
ATOM    271  CA  ASP A  18     -18.275  25.033  60.065  1.00  0.00           C  
ATOM    272  C   ASP A  18     -18.068  26.538  60.222  1.00  0.00           C  
ATOM    273  O   ASP A  18     -16.934  27.022  60.225  1.00  0.00           O  
ATOM    274  CB  ASP A  18     -18.296  24.668  58.578  1.00  0.00           C  
ATOM    275  CG  ASP A  18     -18.084  23.188  58.292  1.00  0.00           C  
ATOM    276  OD1 ASP A  18     -17.691  22.479  59.188  1.00  0.00           O  
ATOM    277  OD2 ASP A  18     -18.462  22.748  57.233  1.00  0.00           O1-
ATOM    282  N   SER A  19     -19.168  27.270  60.372  1.00  0.00           N  
ATOM    283  CA  SER A  19     -19.090  28.710  60.572  1.00  0.00           C  
ATOM    284  C   SER A  19     -18.506  28.969  61.965  1.00  0.00           C  
ATOM    285  O   SER A  19     -17.778  29.940  62.160  1.00  0.00           O  
ATOM    286  CB  SER A  19     -20.457  29.350  60.420  1.00  0.00           C  
ATOM    287  OG  SER A  19     -20.954  29.226  59.115  1.00  0.00           O  
ATOM    293  N   LEU A  20     -18.827  28.098  62.928  1.00  0.00           N  
ATOM    294  CA  LEU A  20     -18.308  28.251  64.286  1.00  0.00           C  
ATOM    295  C   LEU A  20     -16.820  27.953  64.308  1.00  0.00           C  
ATOM    296  O   LEU A  20     -16.048  28.677  64.928  1.00  0.00           O  
ATOM    297  CB  LEU A  20     -19.057  27.330  65.258  1.00  0.00           C  
ATOM    298  CG  LEU A  20     -18.595  27.410  66.719  1.00  0.00           C  
ATOM    299  CD1 LEU A  20     -18.803  28.822  67.254  1.00  0.00           C  
ATOM    300  CD2 LEU A  20     -19.367  26.398  67.552  1.00  0.00           C  
ATOM    312  N   VAL A  21     -16.414  26.908  63.597  1.00  0.00           N  
ATOM    313  CA  VAL A  21     -15.005  26.529  63.548  1.00  0.00           C  
ATOM    314  C   VAL A  21     -14.156  27.620  62.901  1.00  0.00           C  
ATOM    315  O   VAL A  21     -13.068  27.926  63.372  1.00  0.00           O  
ATOM    316  CB  VAL A  21     -14.803  25.211  62.777  1.00  0.00           C  
ATOM    317  CG1 VAL A  21     -13.321  24.935  62.570  1.00  0.00           C  
ATOM    318  CG2 VAL A  21     -15.458  24.055  63.516  1.00  0.00           C  
ATOM    328  N   ARG A  22     -14.670  28.234  61.841  1.00  0.00           N  
ATOM    329  CA  ARG A  22     -13.936  29.301  61.174  1.00  0.00           C  
ATOM    330  C   ARG A  22     -13.821  30.520  62.101  1.00  0.00           C  
ATOM    331  O   ARG A  22     -12.746  31.100  62.238  1.00  0.00           O  
ATOM    332  CB  ARG A  22     -14.649  29.682  59.872  1.00  0.00           C  
ATOM    333  CG  ARG A  22     -14.064  30.898  59.166  1.00  0.00           C  
ATOM    334  CD  ARG A  22     -14.821  31.201  57.892  1.00  0.00           C  
ATOM    335  NE  ARG A  22     -16.203  31.553  58.181  1.00  0.00           N  
ATOM    336  CZ  ARG A  22     -17.180  31.559  57.279  1.00  0.00           C  
ATOM    337  NH1 ARG A  22     -16.936  31.222  56.014  1.00  0.00           N1+
ATOM    338  NH2 ARG A  22     -18.399  31.917  57.645  1.00  0.00           N  
ATOM    352  N   HIS A  23     -14.926  30.871  62.761  1.00  0.00           N  
ATOM    353  CA  HIS A  23     -14.985  32.010  63.682  1.00  0.00           C  
ATOM    354  C   HIS A  23     -14.052  31.823  64.873  1.00  0.00           C  
ATOM    355  O   HIS A  23     -13.388  32.767  65.298  1.00  0.00           O  
ATOM    356  CB  HIS A  23     -16.419  32.229  64.178  1.00  0.00           C  
ATOM    357  CG  HIS A  23     -16.557  33.374  65.131  1.00  0.00           C  
ATOM    358  CD2 HIS A  23     -16.806  33.404  66.461  1.00  0.00           C  
ATOM    359  ND1 HIS A  23     -16.437  34.690  64.734  1.00  0.00           N  
ATOM    360  CE1 HIS A  23     -16.605  35.480  65.781  1.00  0.00           C  
ATOM    361  NE2 HIS A  23     -16.830  34.724  66.841  1.00  0.00           N  
ATOM    369  N   GLN A  24     -14.020  30.603  65.405  1.00  0.00           N  
ATOM    370  CA  GLN A  24     -13.196  30.243  66.557  1.00  0.00           C  
ATOM    371  C   GLN A  24     -11.741  30.689  66.400  1.00  0.00           C  
ATOM    372  O   GLN A  24     -11.084  31.060  67.378  1.00  0.00           O  
ATOM    373  CB  GLN A  24     -13.243  28.727  66.781  1.00  0.00           C  
ATOM    374  CG  GLN A  24     -12.542  28.265  68.046  1.00  0.00           C  
ATOM    375  CD  GLN A  24     -13.257  28.723  69.304  1.00  0.00           C  
ATOM    376  NE2 GLN A  24     -12.497  29.255  70.254  1.00  0.00           N  
ATOM    377  OE1 GLN A  24     -14.480  28.604  69.418  1.00  0.00           O  
ATOM    386  N   ARG A  25     -11.269  30.698  65.156  1.00  0.00           N  
ATOM    387  CA  ARG A  25      -9.903  31.107  64.845  1.00  0.00           C  
ATOM    388  C   ARG A  25      -9.527  32.521  65.287  1.00  0.00           C  
ATOM    389  O   ARG A  25      -8.350  32.803  65.478  1.00  0.00           O  
ATOM    390  CB  ARG A  25      -9.615  30.935  63.352  1.00  0.00           C  
ATOM    391  CG  ARG A  25      -9.374  29.495  62.933  1.00  0.00           C  
ATOM    392  CD  ARG A  25      -8.631  29.429  61.609  1.00  0.00           C  
ATOM    393  NE  ARG A  25      -9.491  29.747  60.474  1.00  0.00           N  
ATOM    394  CZ  ARG A  25     -10.251  28.856  59.842  1.00  0.00           C  
ATOM    395  NH1 ARG A  25     -10.251  27.588  60.228  1.00  0.00           N1+
ATOM    396  NH2 ARG A  25     -11.000  29.230  58.816  1.00  0.00           N  
ATOM    410  N   THR A  26     -10.500  33.417  65.427  1.00  0.00           N  
ATOM    411  CA  THR A  26     -10.184  34.779  65.874  1.00  0.00           C  
ATOM    412  C   THR A  26      -9.772  34.722  67.349  1.00  0.00           C  
ATOM    413  O   THR A  26      -8.997  35.557  67.810  1.00  0.00           O  
ATOM    414  CB  THR A  26     -11.374  35.741  65.703  1.00  0.00           C  
ATOM    415  CG2 THR A  26     -11.804  35.803  64.246  1.00  0.00           C  
ATOM    416  OG1 THR A  26     -12.473  35.294  66.506  1.00  0.00           O  
ATOM    424  N   HIS A  27     -10.288  33.721  68.068  1.00  0.00           N  
ATOM    425  CA  HIS A  27      -9.988  33.530  69.489  1.00  0.00           C  
ATOM    426  C   HIS A  27      -8.700  32.734  69.717  1.00  0.00           C  
ATOM    427  O   HIS A  27      -7.923  33.049  70.617  1.00  0.00           O  
ATOM    428  CB  HIS A  27     -11.156  32.830  70.191  1.00  0.00           C  
ATOM    429  CG  HIS A  27     -10.956  32.654  71.663  1.00  0.00           C  
ATOM    430  CD2 HIS A  27     -10.750  31.543  72.408  1.00  0.00           C  
ATOM    431  ND1 HIS A  27     -10.952  33.714  72.546  1.00  0.00           N  
ATOM    432  CE1 HIS A  27     -10.755  33.261  73.773  1.00  0.00           C  
ATOM    433  NE2 HIS A  27     -10.628  31.948  73.714  1.00  0.00           N  
ATOM    441  N   THR A  28      -8.481  31.699  68.917  1.00  0.00           N  
ATOM    442  CA  THR A  28      -7.285  30.876  69.069  1.00  0.00           C  
ATOM    443  C   THR A  28      -6.047  31.495  68.417  1.00  0.00           C  
ATOM    444  O   THR A  28      -4.926  31.089  68.713  1.00  0.00           O  
ATOM    445  CB  THR A  28      -7.501  29.471  68.477  1.00  0.00           C  
ATOM    446  CG2 THR A  28      -8.716  28.809  69.109  1.00  0.00           C  
ATOM    447  OG1 THR A  28      -7.698  29.571  67.062  1.00  0.00           O  
ATOM    455  N   GLY A  29      -6.266  32.466  67.526  1.00  0.00           N  
ATOM    456  CA  GLY A  29      -5.178  33.133  66.830  1.00  0.00           C  
ATOM    457  C   GLY A  29      -4.551  32.297  65.732  1.00  0.00           C  
ATOM    458  O   GLY A  29      -3.532  32.687  65.154  1.00  0.00           O  
ATOM    462  N   GLU A  30      -5.170  31.162  65.430  1.00  0.00           N  
ATOM    463  CA  GLU A  30      -4.681  30.242  64.414  1.00  0.00           C  
ATOM    464  C   GLU A  30      -4.883  30.795  63.011  1.00  0.00           C  
ATOM    465  O   GLU A  30      -5.968  31.260  62.665  1.00  0.00           O  
ATOM    466  CB  GLU A  30      -5.378  28.885  64.545  1.00  0.00           C  
ATOM    467  CG  GLU A  30      -4.865  27.820  63.587  1.00  0.00           C  
ATOM    468  CD  GLU A  30      -5.585  26.514  63.785  1.00  0.00           C  
ATOM    469  OE1 GLU A  30      -6.448  26.456  64.627  1.00  0.00           O  
ATOM    470  OE2 GLU A  30      -5.352  25.608  63.020  1.00  0.00           O1-
ATOM    477  N   LYS A  31      -3.817  30.750  62.218  1.00  0.00           N  
ATOM    478  CA  LYS A  31      -3.822  31.228  60.838  1.00  0.00           C  
ATOM    479  C   LYS A  31      -3.129  30.159  59.991  1.00  0.00           C  
ATOM    480  O   LYS A  31      -1.927  30.218  59.750  1.00  0.00           O  
ATOM    481  CB  LYS A  31      -3.085  32.565  60.750  1.00  0.00           C  
ATOM    482  CG  LYS A  31      -3.788  33.696  61.474  1.00  0.00           C  
ATOM    483  CD  LYS A  31      -3.127  35.026  61.177  1.00  0.00           C  
ATOM    484  CE  LYS A  31      -3.867  36.154  61.872  1.00  0.00           C  
ATOM    485  NZ  LYS A  31      -3.133  37.454  61.795  1.00  0.00           N1+
ATOM    499  N   PRO A  32      -3.903  29.174  59.513  1.00  0.00           N  
ATOM    500  CA  PRO A  32      -3.476  28.033  58.697  1.00  0.00           C  
ATOM    501  C   PRO A  32      -2.829  28.293  57.336  1.00  0.00           C  
ATOM    502  O   PRO A  32      -2.068  27.463  56.848  1.00  0.00           O  
ATOM    503  CB  PRO A  32      -4.778  27.236  58.520  1.00  0.00           C  
ATOM    504  CG  PRO A  32      -5.609  27.597  59.720  1.00  0.00           C  
ATOM    505  CD  PRO A  32      -5.343  29.057  59.848  1.00  0.00           C  
ATOM    513  N   TYR A  33      -3.124  29.429  56.720  1.00  0.00           N  
ATOM    514  CA  TYR A  33      -2.596  29.713  55.389  1.00  0.00           C  
ATOM    515  C   TYR A  33      -1.473  30.736  55.361  1.00  0.00           C  
ATOM    516  O   TYR A  33      -1.579  31.801  55.944  1.00  0.00           O  
ATOM    517  CB  TYR A  33      -3.728  30.188  54.476  1.00  0.00           C  
ATOM    518  CG  TYR A  33      -4.955  29.304  54.510  1.00  0.00           C  
ATOM    519  CD1 TYR A  33      -5.975  29.533  55.423  1.00  0.00           C  
ATOM    520  CD2 TYR A  33      -5.092  28.243  53.627  1.00  0.00           C  
ATOM    521  CE1 TYR A  33      -7.098  28.729  55.457  1.00  0.00           C  
ATOM    522  CE2 TYR A  33      -6.210  27.432  53.653  1.00  0.00           C  
ATOM    523  CZ  TYR A  33      -7.211  27.678  54.571  1.00  0.00           C  
ATOM    524  OH  TYR A  33      -8.326  26.873  54.601  1.00  0.00           O  
ATOM    534  N   LYS A  34      -0.385  30.394  54.684  1.00  0.00           N  
ATOM    535  CA  LYS A  34       0.776  31.268  54.611  1.00  0.00           C  
ATOM    536  C   LYS A  34       1.083  31.717  53.185  1.00  0.00           C  
ATOM    537  O   LYS A  34       1.006  30.923  52.244  1.00  0.00           O  
ATOM    538  CB  LYS A  34       1.997  30.570  55.210  1.00  0.00           C  
ATOM    539  CG  LYS A  34       1.911  30.328  56.712  1.00  0.00           C  
ATOM    540  CD  LYS A  34       3.183  29.686  57.242  1.00  0.00           C  
ATOM    541  CE  LYS A  34       3.097  29.440  58.742  1.00  0.00           C  
ATOM    542  NZ  LYS A  34       4.336  28.812  59.277  1.00  0.00           N1+
ATOM    556  N   CYS A  35       1.421  32.995  53.030  1.00  0.00           N  
ATOM    557  CA  CYS A  35       1.754  33.553  51.723  1.00  0.00           C  
ATOM    558  C   CYS A  35       3.149  33.083  51.331  1.00  0.00           C  
ATOM    559  O   CYS A  35       4.132  33.343  52.041  1.00  0.00           O  
ATOM    560  CB  CYS A  35       1.718  35.081  51.746  1.00  0.00           C  
ATOM    561  SG  CYS A  35       2.056  35.827  50.131  1.00  0.00           S  
ATOM    567  N   PRO A  36       3.226  32.416  50.186  1.00  0.00           N  
ATOM    568  CA  PRO A  36       4.477  31.886  49.653  1.00  0.00           C  
ATOM    569  C   PRO A  36       5.485  33.002  49.411  1.00  0.00           C  
ATOM    570  O   PRO A  36       6.697  32.786  49.487  1.00  0.00           O  
ATOM    571  CB  PRO A  36       4.065  31.185  48.353  1.00  0.00           C  
ATOM    572  CG  PRO A  36       2.621  30.867  48.545  1.00  0.00           C  
ATOM    573  CD  PRO A  36       2.064  32.011  49.349  1.00  0.00           C  
ATOM    581  N   GLU A  37       4.976  34.209  49.160  1.00  0.00           N  
ATOM    582  CA  GLU A  37       5.842  35.348  48.887  1.00  0.00           C  
ATOM    583  C   GLU A  37       6.374  36.115  50.093  1.00  0.00           C  
ATOM    584  O   GLU A  37       7.582  36.184  50.279  1.00  0.00           O  
ATOM    585  CB  GLU A  37       5.098  36.325  47.974  1.00  0.00           C  
ATOM    586  CG  GLU A  37       4.574  35.707  46.686  1.00  0.00           C  
ATOM    587  CD  GLU A  37       5.697  35.387  45.739  1.00  0.00           C  
ATOM    588  OE1 GLU A  37       6.794  35.829  45.975  1.00  0.00           O  
ATOM    589  OE2 GLU A  37       5.483  34.608  44.838  1.00  0.00           O1-
ATOM    596  N   CYS A  38       5.495  36.687  50.909  1.00  0.00           N  
ATOM    597  CA  CYS A  38       5.947  37.463  52.062  1.00  0.00           C  
ATOM    598  C   CYS A  38       5.960  36.716  53.397  1.00  0.00           C  
ATOM    599  O   CYS A  38       6.386  37.276  54.411  1.00  0.00           O  
ATOM    600  CB  CYS A  38       5.107  38.728  52.213  1.00  0.00           C  
ATOM    601  SG  CYS A  38       3.395  38.378  52.670  1.00  0.00           S  
ATOM    607  N   GLY A  39       5.490  35.471  53.399  1.00  0.00           N  
ATOM    608  CA  GLY A  39       5.448  34.637  54.606  1.00  0.00           C  
ATOM    609  C   GLY A  39       4.392  35.015  55.653  1.00  0.00           C  
ATOM    610  O   GLY A  39       4.319  34.391  56.710  1.00  0.00           O  
ATOM    614  N   LYS A  40       3.561  36.013  55.367  1.00  0.00           N  
ATOM    615  CA  LYS A  40       2.520  36.403  56.311  1.00  0.00           C  
ATOM    616  C   LYS A  40       1.450  35.321  56.357  1.00  0.00           C  
ATOM    617  O   LYS A  40       1.131  34.715  55.334  1.00  0.00           O  
ATOM    618  CB  LYS A  40       1.905  37.748  55.927  1.00  0.00           C  
ATOM    619  CG  LYS A  40       0.786  38.217  56.850  1.00  0.00           C  
ATOM    620  CD  LYS A  40       0.283  39.597  56.455  1.00  0.00           C  
ATOM    621  CE  LYS A  40      -0.864  40.045  57.348  1.00  0.00           C  
ATOM    622  NZ  LYS A  40      -1.352  41.403  56.987  1.00  0.00           N1+
ATOM    636  N   SER A  41       0.897  35.089  57.545  1.00  0.00           N  
ATOM    637  CA  SER A  41      -0.129  34.073  57.741  1.00  0.00           C  
ATOM    638  C   SER A  41      -1.530  34.676  57.746  1.00  0.00           C  
ATOM    639  O   SER A  41      -1.717  35.824  58.140  1.00  0.00           O  
ATOM    640  CB  SER A  41       0.123  33.321  59.032  1.00  0.00           C  
ATOM    641  OG  SER A  41       0.080  34.167  60.149  1.00  0.00           O  
ATOM    647  N   PHE A  42      -2.509  33.880  57.327  1.00  0.00           N  
ATOM    648  CA  PHE A  42      -3.888  34.327  57.242  1.00  0.00           C  
ATOM    649  C   PHE A  42      -4.839  33.288  57.822  1.00  0.00           C  
ATOM    650  O   PHE A  42      -4.577  32.077  57.768  1.00  0.00           O  
ATOM    651  CB  PHE A  42      -4.264  34.600  55.780  1.00  0.00           C  
ATOM    652  CG  PHE A  42      -3.492  35.721  55.157  1.00  0.00           C  
ATOM    653  CD1 PHE A  42      -2.304  35.470  54.477  1.00  0.00           C  
ATOM    654  CD2 PHE A  42      -3.930  37.035  55.280  1.00  0.00           C  
ATOM    655  CE1 PHE A  42      -1.551  36.517  53.929  1.00  0.00           C  
ATOM    656  CE2 PHE A  42      -3.188  38.096  54.736  1.00  0.00           C  
ATOM    657  CZ  PHE A  42      -1.996  37.832  54.063  1.00  0.00           C  
ATOM    667  N   SER A  43      -5.966  33.778  58.331  1.00  0.00           N  
ATOM    668  CA  SER A  43      -6.985  32.923  58.929  1.00  0.00           C  
ATOM    669  C   SER A  43      -7.785  32.160  57.890  1.00  0.00           C  
ATOM    670  O   SER A  43      -8.322  31.089  58.183  1.00  0.00           O  
ATOM    671  CB  SER A  43      -7.944  33.761  59.794  1.00  0.00           C  
ATOM    672  OG  SER A  43      -8.709  34.696  59.035  1.00  0.00           O  
ATOM    678  N   GLN A  44      -7.845  32.697  56.672  1.00  0.00           N  
ATOM    679  CA  GLN A  44      -8.634  32.079  55.616  1.00  0.00           C  
ATOM    680  C   GLN A  44      -7.949  31.963  54.256  1.00  0.00           C  
ATOM    681  O   GLN A  44      -7.102  32.781  53.909  1.00  0.00           O  
ATOM    682  CB  GLN A  44      -9.939  32.862  55.443  1.00  0.00           C  
ATOM    683  CG  GLN A  44     -10.868  32.801  56.644  1.00  0.00           C  
ATOM    684  CD  GLN A  44     -12.169  33.544  56.409  1.00  0.00           C  
ATOM    685  NE2 GLN A  44     -12.359  34.643  57.129  1.00  0.00           N  
ATOM    686  OE1 GLN A  44     -12.991  33.136  55.586  1.00  0.00           O  
ATOM    695  N   SER A  45      -8.358  30.943  53.497  1.00  0.00           N  
ATOM    696  CA  SER A  45      -7.825  30.656  52.164  1.00  0.00           C  
ATOM    697  C   SER A  45      -8.215  31.686  51.119  1.00  0.00           C  
ATOM    698  O   SER A  45      -7.410  32.041  50.257  1.00  0.00           O  
ATOM    699  CB  SER A  45      -8.301  29.284  51.682  1.00  0.00           C  
ATOM    700  OG  SER A  45      -9.695  29.307  51.411  1.00  0.00           O  
ATOM    706  N   GLY A  46      -9.474  32.107  51.137  1.00  0.00           N  
ATOM    707  CA  GLY A  46      -9.931  33.106  50.172  1.00  0.00           C  
ATOM    708  C   GLY A  46      -9.222  34.449  50.374  1.00  0.00           C  
ATOM    709  O   GLY A  46      -8.893  35.136  49.406  1.00  0.00           O  
ATOM    713  N   ASP A  47      -8.938  34.791  51.629  1.00  0.00           N  
ATOM    714  CA  ASP A  47      -8.249  36.041  51.925  1.00  0.00           C  
ATOM    715  C   ASP A  47      -6.776  35.945  51.517  1.00  0.00           C  
ATOM    716  O   ASP A  47      -6.145  36.950  51.180  1.00  0.00           O  
ATOM    717  CB  ASP A  47      -8.373  36.386  53.411  1.00  0.00           C  
ATOM    718  CG  ASP A  47      -9.757  36.854  53.835  1.00  0.00           C  
ATOM    719  OD1 ASP A  47     -10.553  37.153  52.976  1.00  0.00           O  
ATOM    720  OD2 ASP A  47     -10.064  36.760  55.000  1.00  0.00           O1-
ATOM    725  N   LEU A  48      -6.231  34.731  51.535  1.00  0.00           N  
ATOM    726  CA  LEU A  48      -4.850  34.536  51.108  1.00  0.00           C  
ATOM    727  C   LEU A  48      -4.802  34.736  49.591  1.00  0.00           C  
ATOM    728  O   LEU A  48      -3.892  35.375  49.064  1.00  0.00           O  
ATOM    729  CB  LEU A  48      -4.364  33.124  51.452  1.00  0.00           C  
ATOM    730  CG  LEU A  48      -3.044  32.718  50.785  1.00  0.00           C  
ATOM    731  CD1 LEU A  48      -1.943  33.732  51.096  1.00  0.00           C  
ATOM    732  CD2 LEU A  48      -2.642  31.327  51.248  1.00  0.00           C  
ATOM    744  N   ARG A  49      -5.811  34.213  48.899  1.00  0.00           N  
ATOM    745  CA  ARG A  49      -5.895  34.325  47.447  1.00  0.00           C  
ATOM    746  C   ARG A  49      -5.911  35.774  46.977  1.00  0.00           C  
ATOM    747  O   ARG A  49      -5.174  36.144  46.071  1.00  0.00           O  
ATOM    748  CB  ARG A  49      -7.084  33.556  46.888  1.00  0.00           C  
ATOM    749  CG  ARG A  49      -6.930  32.044  46.903  1.00  0.00           C  
ATOM    750  CD  ARG A  49      -8.121  31.302  46.413  1.00  0.00           C  
ATOM    751  NE  ARG A  49      -7.969  29.855  46.406  1.00  0.00           N  
ATOM    752  CZ  ARG A  49      -8.925  28.988  46.022  1.00  0.00           C  
ATOM    753  NH1 ARG A  49     -10.113  29.410  45.651  1.00  0.00           N1+
ATOM    754  NH2 ARG A  49      -8.646  27.697  46.052  1.00  0.00           N  
ATOM    768  N   ARG A  50      -6.729  36.602  47.619  1.00  0.00           N  
ATOM    769  CA  ARG A  50      -6.788  37.997  47.223  1.00  0.00           C  
ATOM    770  C   ARG A  50      -5.547  38.751  47.682  1.00  0.00           C  
ATOM    771  O   ARG A  50      -5.055  39.637  46.990  1.00  0.00           O  
ATOM    772  CB  ARG A  50      -8.066  38.671  47.700  1.00  0.00           C  
ATOM    773  CG  ARG A  50      -9.335  38.204  47.005  1.00  0.00           C  
ATOM    774  CD  ARG A  50     -10.580  38.828  47.519  1.00  0.00           C  
ATOM    775  NE  ARG A  50     -11.799  38.365  46.874  1.00  0.00           N  
ATOM    776  CZ  ARG A  50     -13.045  38.671  47.283  1.00  0.00           C  
ATOM    777  NH1 ARG A  50     -13.245  39.406  48.353  1.00  0.00           N1+
ATOM    778  NH2 ARG A  50     -14.065  38.190  46.591  1.00  0.00           N  
ATOM    792  N   HIS A  51      -4.983  38.337  48.809  1.00  0.00           N  
ATOM    793  CA  HIS A  51      -3.783  38.983  49.301  1.00  0.00           C  
ATOM    794  C   HIS A  51      -2.633  38.807  48.312  1.00  0.00           C  
ATOM    795  O   HIS A  51      -1.843  39.735  48.093  1.00  0.00           O  
ATOM    796  CB  HIS A  51      -3.341  38.403  50.642  1.00  0.00           C  
ATOM    797  CG  HIS A  51      -1.989  38.887  51.061  1.00  0.00           C  
ATOM    798  CD2 HIS A  51      -0.771  38.301  50.989  1.00  0.00           C  
ATOM    799  ND1 HIS A  51      -1.770  40.170  51.525  1.00  0.00           N  
ATOM    800  CE1 HIS A  51      -0.478  40.353  51.712  1.00  0.00           C  
ATOM    801  NE2 HIS A  51       0.152  39.234  51.395  1.00  0.00           N  
ATOM    809  N   GLN A  52      -2.515  37.606  47.751  1.00  0.00           N  
ATOM    810  CA  GLN A  52      -1.430  37.320  46.814  1.00  0.00           C  
ATOM    811  C   GLN A  52      -1.406  38.249  45.612  1.00  0.00           C  
ATOM    812  O   GLN A  52      -0.326  38.566  45.106  1.00  0.00           O  
ATOM    813  CB  GLN A  52      -1.528  35.873  46.324  1.00  0.00           C  
ATOM    814  CG  GLN A  52      -1.081  34.839  47.341  1.00  0.00           C  
ATOM    815  CD  GLN A  52      -1.289  33.417  46.853  1.00  0.00           C  
ATOM    816  NE2 GLN A  52      -0.971  32.449  47.703  1.00  0.00           N  
ATOM    817  OE1 GLN A  52      -1.734  33.193  45.724  1.00  0.00           O  
ATOM    826  N   ARG A  53      -2.583  38.735  45.207  1.00  0.00           N  
ATOM    827  CA  ARG A  53      -2.683  39.665  44.078  1.00  0.00           C  
ATOM    828  C   ARG A  53      -1.945  40.989  44.302  1.00  0.00           C  
ATOM    829  O   ARG A  53      -1.560  41.668  43.348  1.00  0.00           O  
ATOM    830  CB  ARG A  53      -4.137  39.943  43.741  1.00  0.00           C  
ATOM    831  CG  ARG A  53      -4.837  38.723  43.208  1.00  0.00           C  
ATOM    832  CD  ARG A  53      -6.313  38.980  42.971  1.00  0.00           C  
ATOM    833  NE  ARG A  53      -6.941  37.715  42.633  1.00  0.00           N  
ATOM    834  CZ  ARG A  53      -8.246  37.476  42.670  1.00  0.00           C  
ATOM    835  NH1 ARG A  53      -9.102  38.429  43.010  1.00  0.00           N1+
ATOM    836  NH2 ARG A  53      -8.672  36.241  42.454  1.00  0.00           N  
ATOM    850  N   THR A  54      -1.726  41.334  45.569  1.00  0.00           N  
ATOM    851  CA  THR A  54      -1.015  42.558  45.915  1.00  0.00           C  
ATOM    852  C   THR A  54       0.466  42.415  45.516  1.00  0.00           C  
ATOM    853  O   THR A  54       1.182  43.414  45.341  1.00  0.00           O  
ATOM    854  CB  THR A  54      -1.129  42.875  47.439  1.00  0.00           C  
ATOM    855  CG2 THR A  54      -2.592  42.919  47.867  1.00  0.00           C  
ATOM    856  OG1 THR A  54      -0.456  41.867  48.204  1.00  0.00           O  
ATOM    864  N   HIS A  55       0.912  41.166  45.399  1.00  0.00           N  
ATOM    865  CA  HIS A  55       2.286  40.864  45.025  1.00  0.00           C  
ATOM    866  C   HIS A  55       2.434  40.752  43.523  1.00  0.00           C  
ATOM    867  O   HIS A  55       3.391  41.284  42.938  1.00  0.00           O  
ATOM    868  CB  HIS A  55       2.760  39.570  45.693  1.00  0.00           C  
ATOM    869  CG  HIS A  55       2.847  39.659  47.184  1.00  0.00           C  
ATOM    870  CD2 HIS A  55       2.174  39.003  48.159  1.00  0.00           C  
ATOM    871  ND1 HIS A  55       3.719  40.512  47.829  1.00  0.00           N  
ATOM    872  CE1 HIS A  55       3.576  40.376  49.137  1.00  0.00           C  
ATOM    873  NE2 HIS A  55       2.646  39.467  49.362  1.00  0.00           N  
ATOM    881  N   THR A  56       1.491  40.041  42.908  1.00  0.00           N  
ATOM    882  CA  THR A  56       1.518  39.784  41.471  1.00  0.00           C  
ATOM    883  C   THR A  56       1.024  40.911  40.585  1.00  0.00           C  
ATOM    884  O   THR A  56       1.412  40.986  39.423  1.00  0.00           O  
ATOM    885  CB  THR A  56       0.690  38.530  41.136  1.00  0.00           C  
ATOM    886  CG2 THR A  56       1.251  37.312  41.854  1.00  0.00           C  
ATOM    887  OG1 THR A  56      -0.671  38.732  41.537  1.00  0.00           O  
ATOM    895  N   GLY A  57       0.176  41.779  41.133  1.00  0.00           N  
ATOM    896  CA  GLY A  57      -0.368  42.888  40.358  1.00  0.00           C  
ATOM    897  C   GLY A  57      -1.513  42.449  39.468  1.00  0.00           C  
ATOM    898  O   GLY A  57      -1.913  43.148  38.533  1.00  0.00           O  
ATOM    902  N   GLU A  58      -2.025  41.260  39.760  1.00  0.00           N  
ATOM    903  CA  GLU A  58      -3.127  40.673  39.025  1.00  0.00           C  
ATOM    904  C   GLU A  58      -4.427  41.380  39.404  1.00  0.00           C  
ATOM    905  O   GLU A  58      -4.728  41.554  40.594  1.00  0.00           O  
ATOM    906  CB  GLU A  58      -3.224  39.172  39.299  1.00  0.00           C  
ATOM    907  CG  GLU A  58      -4.302  38.455  38.499  1.00  0.00           C  
ATOM    908  CD  GLU A  58      -4.320  36.983  38.803  1.00  0.00           C  
ATOM    909  OE1 GLU A  58      -3.536  36.553  39.615  1.00  0.00           O  
ATOM    910  OE2 GLU A  58      -5.188  36.305  38.308  1.00  0.00           O1-
ATOM    917  N   LYS A  59      -5.182  41.792  38.386  1.00  0.00           N  
ATOM    918  CA  LYS A  59      -6.455  42.491  38.571  1.00  0.00           C  
ATOM    919  C   LYS A  59      -7.479  41.939  37.584  1.00  0.00           C  
ATOM    920  O   LYS A  59      -7.668  42.478  36.490  1.00  0.00           O  
ATOM    921  CB  LYS A  59      -6.288  44.001  38.384  1.00  0.00           C  
ATOM    922  CG  LYS A  59      -5.421  44.673  39.440  1.00  0.00           C  
ATOM    923  CD  LYS A  59      -5.428  46.187  39.279  1.00  0.00           C  
ATOM    924  CE  LYS A  59      -4.611  46.864  40.370  1.00  0.00           C  
ATOM    925  NZ  LYS A  59      -4.448  48.320  40.120  1.00  0.00           N1+
ATOM    939  N   PRO A  60      -8.179  40.871  37.981  1.00  0.00           N  
ATOM    940  CA  PRO A  60      -9.197  40.187  37.183  1.00  0.00           C  
ATOM    941  C   PRO A  60     -10.538  40.910  36.961  1.00  0.00           C  
ATOM    942  O   PRO A  60     -11.302  40.513  36.079  1.00  0.00           O  
ATOM    943  CB  PRO A  60      -9.402  38.886  37.967  1.00  0.00           C  
ATOM    944  CG  PRO A  60      -9.028  39.235  39.366  1.00  0.00           C  
ATOM    945  CD  PRO A  60      -7.904  40.229  39.246  1.00  0.00           C  
ATOM    953  N   TYR A  61     -10.817  41.973  37.716  1.00  0.00           N  
ATOM    954  CA  TYR A  61     -12.108  42.655  37.584  1.00  0.00           C  
ATOM    955  C   TYR A  61     -12.039  44.050  36.991  1.00  0.00           C  
ATOM    956  O   TYR A  61     -11.490  44.963  37.596  1.00  0.00           O  
ATOM    957  CB  TYR A  61     -12.788  42.733  38.954  1.00  0.00           C  
ATOM    958  CG  TYR A  61     -13.179  41.387  39.521  1.00  0.00           C  
ATOM    959  CD1 TYR A  61     -12.308  40.677  40.334  1.00  0.00           C  
ATOM    960  CD2 TYR A  61     -14.420  40.831  39.243  1.00  0.00           C  
ATOM    961  CE1 TYR A  61     -12.661  39.446  40.855  1.00  0.00           C  
ATOM    962  CE2 TYR A  61     -14.783  39.604  39.760  1.00  0.00           C  
ATOM    963  CZ  TYR A  61     -13.900  38.912  40.566  1.00  0.00           C  
ATOM    964  OH  TYR A  61     -14.258  37.688  41.081  1.00  0.00           O  
ATOM    974  N   LYS A  62     -12.672  44.231  35.843  1.00  0.00           N  
ATOM    975  CA  LYS A  62     -12.665  45.530  35.184  1.00  0.00           C  
ATOM    976  C   LYS A  62     -14.028  46.201  35.212  1.00  0.00           C  
ATOM    977  O   LYS A  62     -15.058  45.537  35.160  1.00  0.00           O  
ATOM    978  CB  LYS A  62     -12.190  45.386  33.737  1.00  0.00           C  
ATOM    979  CG  LYS A  62     -10.738  44.949  33.593  1.00  0.00           C  
ATOM    980  CD  LYS A  62     -10.330  44.855  32.129  1.00  0.00           C  
ATOM    981  CE  LYS A  62      -8.881  44.418  31.984  1.00  0.00           C  
ATOM    982  NZ  LYS A  62      -8.469  44.325  30.557  1.00  0.00           N1+
ATOM    996  N   CYS A  63     -14.015  47.522  35.295  1.00  0.00           N  
ATOM    997  CA  CYS A  63     -15.239  48.309  35.298  1.00  0.00           C  
ATOM    998  C   CYS A  63     -15.841  48.238  33.891  1.00  0.00           C  
ATOM    999  O   CYS A  63     -15.137  48.451  32.913  1.00  0.00           O  
ATOM   1000  CB  CYS A  63     -14.754  49.722  35.626  1.00  0.00           C  
ATOM   1001  SG  CYS A  63     -16.066  50.964  35.712  1.00  0.00           S  
ATOM   1007  N   PRO A  64     -17.136  47.928  33.796  1.00  0.00           N  
ATOM   1008  CA  PRO A  64     -17.805  47.838  32.497  1.00  0.00           C  
ATOM   1009  C   PRO A  64     -17.868  49.171  31.774  1.00  0.00           C  
ATOM   1010  O   PRO A  64     -17.940  49.212  30.548  1.00  0.00           O  
ATOM   1011  CB  PRO A  64     -19.204  47.317  32.841  1.00  0.00           C  
ATOM   1012  CG  PRO A  64     -19.401  47.697  34.269  1.00  0.00           C  
ATOM   1013  CD  PRO A  64     -18.039  47.594  34.902  1.00  0.00           C  
ATOM   1021  N   GLU A  65     -17.848  50.255  32.539  1.00  0.00           N  
ATOM   1022  CA  GLU A  65     -17.944  51.591  31.986  1.00  0.00           C  
ATOM   1023  C   GLU A  65     -16.628  52.242  31.567  1.00  0.00           C  
ATOM   1024  O   GLU A  65     -16.529  52.767  30.448  1.00  0.00           O  
ATOM   1025  CB  GLU A  65     -18.649  52.496  32.999  1.00  0.00           C  
ATOM   1026  CG  GLU A  65     -20.106  52.139  33.254  1.00  0.00           C  
ATOM   1027  CD  GLU A  65     -20.723  53.055  34.273  1.00  0.00           C  
ATOM   1028  OE1 GLU A  65     -20.035  53.921  34.759  1.00  0.00           O  
ATOM   1029  OE2 GLU A  65     -21.911  52.966  34.482  1.00  0.00           O1-
ATOM   1036  N   CYS A  66     -15.607  52.166  32.416  1.00  0.00           N  
ATOM   1037  CA  CYS A  66     -14.338  52.796  32.081  1.00  0.00           C  
ATOM   1038  C   CYS A  66     -13.148  51.847  31.922  1.00  0.00           C  
ATOM   1039  O   CYS A  66     -12.045  52.280  31.587  1.00  0.00           O  
ATOM   1040  CB  CYS A  66     -14.122  53.705  33.292  1.00  0.00           C  
ATOM   1041  SG  CYS A  66     -15.415  54.943  33.542  1.00  0.00           S  
ATOM   1047  N   GLY A  67     -13.370  50.557  32.148  1.00  0.00           N  
ATOM   1048  CA  GLY A  67     -12.291  49.596  32.005  1.00  0.00           C  
ATOM   1049  C   GLY A  67     -11.233  49.570  33.099  1.00  0.00           C  
ATOM   1050  O   GLY A  67     -10.266  48.821  32.999  1.00  0.00           O  
ATOM   1054  N   LYS A  68     -11.392  50.377  34.140  1.00  0.00           N  
ATOM   1055  CA  LYS A  68     -10.415  50.362  35.222  1.00  0.00           C  
ATOM   1056  C   LYS A  68     -10.451  48.996  35.910  1.00  0.00           C  
ATOM   1057  O   LYS A  68     -11.517  48.462  36.196  1.00  0.00           O  
ATOM   1058  CB  LYS A  68     -10.692  51.481  36.228  1.00  0.00           C  
ATOM   1059  CG  LYS A  68      -9.669  51.585  37.351  1.00  0.00           C  
ATOM   1060  CD  LYS A  68      -9.963  52.770  38.258  1.00  0.00           C  
ATOM   1061  CE  LYS A  68      -8.935  52.885  39.372  1.00  0.00           C  
ATOM   1062  NZ  LYS A  68      -9.207  54.042  40.267  1.00  0.00           N1+
ATOM   1076  N   SER A  69      -9.272  48.436  36.152  1.00  0.00           N  
ATOM   1077  CA  SER A  69      -9.133  47.118  36.761  1.00  0.00           C  
ATOM   1078  C   SER A  69      -8.891  47.132  38.257  1.00  0.00           C  
ATOM   1079  O   SER A  69      -8.268  48.048  38.803  1.00  0.00           O  
ATOM   1080  CB  SER A  69      -8.007  46.371  36.075  1.00  0.00           C  
ATOM   1081  OG  SER A  69      -6.770  47.004  36.249  1.00  0.00           O  
ATOM   1087  N   PHE A  70      -9.338  46.062  38.899  1.00  0.00           N  
ATOM   1088  CA  PHE A  70      -9.196  45.918  40.342  1.00  0.00           C  
ATOM   1089  C   PHE A  70      -8.835  44.488  40.721  1.00  0.00           C  
ATOM   1090  O   PHE A  70      -9.206  43.540  40.029  1.00  0.00           O  
ATOM   1091  CB  PHE A  70     -10.484  46.341  41.051  1.00  0.00           C  
ATOM   1092  CG  PHE A  70     -10.766  47.815  40.967  1.00  0.00           C  
ATOM   1093  CD1 PHE A  70     -11.567  48.324  39.956  1.00  0.00           C  
ATOM   1094  CD2 PHE A  70     -10.231  48.693  41.896  1.00  0.00           C  
ATOM   1095  CE1 PHE A  70     -11.828  49.680  39.877  1.00  0.00           C  
ATOM   1096  CE2 PHE A  70     -10.491  50.048  41.821  1.00  0.00           C  
ATOM   1097  CZ  PHE A  70     -11.289  50.543  40.808  1.00  0.00           C  
ATOM   1107  N   SER A  71      -8.154  44.318  41.956  1.00  0.00           N  
ATOM   1108  CA  SER A  71      -7.675  42.999  42.348  1.00  0.00           C  
ATOM   1109  C   SER A  71      -8.816  42.129  42.860  1.00  0.00           C  
ATOM   1110  O   SER A  71      -8.785  40.906  42.728  1.00  0.00           O  
ATOM   1111  CB  SER A  71      -6.595  43.129  43.404  1.00  0.00           C  
ATOM   1112  OG  SER A  71      -7.088  43.670  44.598  1.00  0.00           O  
ATOM   1118  N   ASP A  72      -9.823  42.769  43.446  1.00  0.00           N  
ATOM   1119  CA  ASP A  72     -10.970  42.052  43.992  1.00  0.00           C  
ATOM   1120  C   ASP A  72     -12.279  42.614  43.452  1.00  0.00           C  
ATOM   1121  O   ASP A  72     -12.378  43.803  43.151  1.00  0.00           O  
ATOM   1122  CB  ASP A  72     -10.963  42.116  45.522  1.00  0.00           C  
ATOM   1123  CG  ASP A  72     -11.120  43.519  46.094  1.00  0.00           C  
ATOM   1124  OD1 ASP A  72     -12.173  44.089  45.934  1.00  0.00           O  
ATOM   1125  OD2 ASP A  72     -10.251  43.944  46.815  1.00  0.00           O1-
ATOM   1130  N   CYS A  73     -13.282  41.750  43.332  1.00  0.00           N  
ATOM   1131  CA  CYS A  73     -14.586  42.157  42.822  1.00  0.00           C  
ATOM   1132  C   CYS A  73     -15.241  43.183  43.737  1.00  0.00           C  
ATOM   1133  O   CYS A  73     -15.939  44.085  43.275  1.00  0.00           O  
ATOM   1134  CB  CYS A  73     -15.372  40.847  42.829  1.00  0.00           C  
ATOM   1135  SG  CYS A  73     -17.030  40.966  42.112  1.00  0.00           S  
ATOM   1141  N   ARG A  74     -15.012  43.039  45.038  1.00  0.00           N  
ATOM   1142  CA  ARG A  74     -15.660  43.918  45.993  1.00  0.00           C  
ATOM   1143  C   ARG A  74     -15.068  45.316  45.872  1.00  0.00           C  
ATOM   1144  O   ARG A  74     -15.738  46.301  46.171  1.00  0.00           O  
ATOM   1145  CB  ARG A  74     -15.592  43.388  47.417  1.00  0.00           C  
ATOM   1146  CG  ARG A  74     -16.452  42.163  47.685  1.00  0.00           C  
ATOM   1147  CD  ARG A  74     -16.329  41.618  49.062  1.00  0.00           C  
ATOM   1148  NE  ARG A  74     -17.128  40.430  49.313  1.00  0.00           N  
ATOM   1149  CZ  ARG A  74     -17.043  39.671  50.423  1.00  0.00           C  
ATOM   1150  NH1 ARG A  74     -16.174  39.951  51.369  1.00  0.00           N1+
ATOM   1151  NH2 ARG A  74     -17.841  38.623  50.526  1.00  0.00           N  
ATOM   1165  N   ASP A  75     -13.825  45.401  45.393  1.00  0.00           N  
ATOM   1166  CA  ASP A  75     -13.155  46.686  45.227  1.00  0.00           C  
ATOM   1167  C   ASP A  75     -13.744  47.468  44.060  1.00  0.00           C  
ATOM   1168  O   ASP A  75     -13.957  48.676  44.157  1.00  0.00           O  
ATOM   1169  CB  ASP A  75     -11.652  46.483  45.020  1.00  0.00           C  
ATOM   1170  CG  ASP A  75     -10.812  47.732  45.247  1.00  0.00           C  
ATOM   1171  OD1 ASP A  75     -11.331  48.688  45.777  1.00  0.00           O  
ATOM   1172  OD2 ASP A  75      -9.624  47.674  45.034  1.00  0.00           O1-
ATOM   1177  N   LEU A  76     -14.002  46.772  42.958  1.00  0.00           N  
ATOM   1178  CA  LEU A  76     -14.631  47.386  41.796  1.00  0.00           C  
ATOM   1179  C   LEU A  76     -16.044  47.855  42.115  1.00  0.00           C  
ATOM   1180  O   LEU A  76     -16.445  48.955  41.734  1.00  0.00           O  
ATOM   1181  CB  LEU A  76     -14.647  46.399  40.621  1.00  0.00           C  
ATOM   1182  CG  LEU A  76     -15.471  46.847  39.404  1.00  0.00           C  
ATOM   1183  CD1 LEU A  76     -14.901  48.139  38.835  1.00  0.00           C  
ATOM   1184  CD2 LEU A  76     -15.463  45.746  38.354  1.00  0.00           C  
ATOM   1196  N   ALA A  77     -16.795  47.014  42.817  1.00  0.00           N  
ATOM   1197  CA  ALA A  77     -18.104  47.401  43.331  1.00  0.00           C  
ATOM   1198  C   ALA A  77     -17.996  48.601  44.263  1.00  0.00           C  
ATOM   1199  O   ALA A  77     -18.765  49.557  44.151  1.00  0.00           O  
ATOM   1200  CB  ALA A  77     -18.762  46.229  44.043  1.00  0.00           C  
ATOM   1206  N   ARG A  78     -16.997  48.630  45.172  1.00  0.00           N  
ATOM   1207  CA  ARG A  78     -16.926  49.642  46.220  1.00  0.00           C  
ATOM   1208  C   ARG A  78     -16.729  51.032  45.627  1.00  0.00           C  
ATOM   1209  O   ARG A  78     -17.260  52.017  46.144  1.00  0.00           O  
ATOM   1210  CB  ARG A  78     -15.859  49.322  47.256  1.00  0.00           C  
ATOM   1211  CG  ARG A  78     -15.778  50.300  48.414  1.00  0.00           C  
ATOM   1212  CD  ARG A  78     -14.829  49.905  49.487  1.00  0.00           C  
ATOM   1213  NE  ARG A  78     -14.724  50.858  50.581  1.00  0.00           N  
ATOM   1214  CZ  ARG A  78     -13.869  50.743  51.614  1.00  0.00           C  
ATOM   1215  NH1 ARG A  78     -13.072  49.702  51.724  1.00  0.00           N1+
ATOM   1216  NH2 ARG A  78     -13.870  51.692  52.533  1.00  0.00           N  
ATOM   1230  N   HIS A  79     -15.965  51.106  44.544  1.00  0.00           N  
ATOM   1231  CA  HIS A  79     -15.661  52.381  43.907  1.00  0.00           C  
ATOM   1232  C   HIS A  79     -16.864  52.917  43.140  1.00  0.00           C  
ATOM   1233  O   HIS A  79     -17.187  54.101  43.226  1.00  0.00           O  
ATOM   1234  CB  HIS A  79     -14.460  52.242  42.964  1.00  0.00           C  
ATOM   1235  CG  HIS A  79     -14.075  53.521  42.287  1.00  0.00           C  
ATOM   1236  CD2 HIS A  79     -14.184  53.915  40.997  1.00  0.00           C  
ATOM   1237  ND1 HIS A  79     -13.500  54.576  42.965  1.00  0.00           N  
ATOM   1238  CE1 HIS A  79     -13.270  55.566  42.117  1.00  0.00           C  
ATOM   1239  NE2 HIS A  79     -13.675  55.188  40.919  1.00  0.00           N  
ATOM   1247  N   GLN A  80     -17.523  52.037  42.394  1.00  0.00           N  
ATOM   1248  CA  GLN A  80     -18.683  52.422  41.601  1.00  0.00           C  
ATOM   1249  C   GLN A  80     -19.733  53.117  42.460  1.00  0.00           C  
ATOM   1250  O   GLN A  80     -20.470  53.977  41.981  1.00  0.00           O  
ATOM   1251  CB  GLN A  80     -19.298  51.197  40.921  1.00  0.00           C  
ATOM   1252  CG  GLN A  80     -18.466  50.635  39.780  1.00  0.00           C  
ATOM   1253  CD  GLN A  80     -19.064  49.367  39.199  1.00  0.00           C  
ATOM   1254  NE2 GLN A  80     -18.429  48.838  38.160  1.00  0.00           N  
ATOM   1255  OE1 GLN A  80     -20.086  48.868  39.680  1.00  0.00           O  
ATOM   1264  N   ARG A  81     -19.796  52.735  43.732  1.00  0.00           N  
ATOM   1265  CA  ARG A  81     -20.687  53.330  44.714  1.00  0.00           C  
ATOM   1266  C   ARG A  81     -20.489  54.845  44.876  1.00  0.00           C  
ATOM   1267  O   ARG A  81     -21.443  55.582  45.138  1.00  0.00           O  
ATOM   1268  CB  ARG A  81     -20.586  52.615  46.054  1.00  0.00           C  
ATOM   1269  CG  ARG A  81     -21.177  51.214  46.077  1.00  0.00           C  
ATOM   1270  CD  ARG A  81     -21.015  50.503  47.371  1.00  0.00           C  
ATOM   1271  NE  ARG A  81     -21.549  49.152  47.388  1.00  0.00           N  
ATOM   1272  CZ  ARG A  81     -21.422  48.292  48.417  1.00  0.00           C  
ATOM   1273  NH1 ARG A  81     -20.750  48.622  49.498  1.00  0.00           N1+
ATOM   1274  NH2 ARG A  81     -21.973  47.096  48.302  1.00  0.00           N  
ATOM   1288  N   THR A  82     -19.250  55.310  44.730  1.00  0.00           N  
ATOM   1289  CA  THR A  82     -18.959  56.732  44.913  1.00  0.00           C  
ATOM   1290  C   THR A  82     -19.667  57.651  43.923  1.00  0.00           C  
ATOM   1291  O   THR A  82     -19.817  58.853  44.186  1.00  0.00           O  
ATOM   1292  CB  THR A  82     -17.445  56.994  44.815  1.00  0.00           C  
ATOM   1293  CG2 THR A  82     -16.699  56.215  45.887  1.00  0.00           C  
ATOM   1294  OG1 THR A  82     -16.972  56.595  43.522  1.00  0.00           O  
ATOM   1302  N   HIS A  83     -20.128  57.099  42.804  1.00  0.00           N  
ATOM   1303  CA  HIS A  83     -20.819  57.886  41.791  1.00  0.00           C  
ATOM   1304  C   HIS A  83     -22.242  58.217  42.227  1.00  0.00           C  
ATOM   1305  O   HIS A  83     -22.946  58.973  41.557  1.00  0.00           O  
ATOM   1306  CB  HIS A  83     -20.842  57.142  40.451  1.00  0.00           C  
ATOM   1307  CG  HIS A  83     -19.490  56.983  39.827  1.00  0.00           C  
ATOM   1308  CD2 HIS A  83     -18.816  57.761  38.947  1.00  0.00           C  
ATOM   1309  ND1 HIS A  83     -18.668  55.909  40.100  1.00  0.00           N  
ATOM   1310  CE1 HIS A  83     -17.545  56.035  39.411  1.00  0.00           C  
ATOM   1311  NE2 HIS A  83     -17.611  57.149  38.706  1.00  0.00           N  
ATOM   1319  N   THR A  84     -22.658  57.648  43.352  1.00  0.00           N  
ATOM   1320  CA  THR A  84     -24.019  57.826  43.843  1.00  0.00           C  
ATOM   1321  C   THR A  84     -24.150  59.114  44.646  1.00  0.00           C  
ATOM   1322  O   THR A  84     -25.099  59.877  44.461  1.00  0.00           O  
ATOM   1323  CB  THR A  84     -24.463  56.640  44.719  1.00  0.00           C  
ATOM   1324  CG2 THR A  84     -25.880  56.853  45.226  1.00  0.00           C  
ATOM   1325  OG1 THR A  84     -24.412  55.430  43.951  1.00  0.00           O  
ATOM   1333  N   GLY A  85     -23.194  59.351  45.536  1.00  0.00           N  
ATOM   1334  CA  GLY A  85     -23.224  60.527  46.397  1.00  0.00           C  
ATOM   1335  C   GLY A  85     -23.892  60.218  47.731  1.00  0.00           C  
ATOM   1336  O   GLY A  85     -23.380  60.329  48.583  1.00  0.00           O  
ATOM   1337  OXT GLY A  85     -25.030  59.837  47.758  1.00  0.00           O1-
TER    1341      GLY A  85 
ATOM   1342  N   LYS A  91      11.095  55.271  50.402  1.00 42.10           N  
ATOM   1343  CA  LYS A  91      12.001  55.851  49.432  1.00 43.12           C  
ATOM   1344  C   LYS A  91      11.505  57.182  48.902  1.00 42.98           C  
ATOM   1345  O   LYS A  91      12.315  58.083  48.650  1.00 43.54           O  
ATOM   1346  CB  LYS A  91      12.239  54.853  48.291  1.00 45.24           C  
ATOM   1347  CG  LYS A  91      13.233  53.755  48.689  1.00 47.98           C  
ATOM   1348  CD  LYS A  91      13.102  52.498  47.842  1.00 49.89           C  
ATOM   1349  CE  LYS A  91      14.157  51.460  48.230  1.00 51.21           C  
ATOM   1350  NZ  LYS A  91      14.127  51.090  49.685  1.00 52.03           N1+
ATOM   1351  N   ASP A  92      10.187  57.333  48.760  1.00 41.90           N  
ATOM   1352  CA  ASP A  92       9.643  58.591  48.249  1.00 41.03           C  
ATOM   1353  C   ASP A  92       9.446  59.656  49.329  1.00 40.09           C  
ATOM   1354  O   ASP A  92       8.704  60.619  49.142  1.00 39.84           O  
ATOM   1355  CB  ASP A  92       8.335  58.348  47.482  1.00 40.19           C  
ATOM   1356  CG  ASP A  92       7.206  57.884  48.378  1.00 41.55           C  
ATOM   1357  OD1 ASP A  92       7.469  57.527  49.540  1.00 39.13           O  
ATOM   1358  OD2 ASP A  92       6.051  57.864  47.904  1.00 42.19           O1-
ATOM   1359  N   LEU A  93      10.124  59.481  50.458  1.00 40.11           N  
ATOM   1360  CA  LEU A  93      10.075  60.446  51.556  1.00 40.56           C  
ATOM   1361  C   LEU A  93      10.902  61.647  51.095  1.00 40.93           C  
ATOM   1362  O   LEU A  93      12.054  61.488  50.696  1.00 41.21           O  
ATOM   1363  CB  LEU A  93      10.712  59.841  52.817  1.00 41.75           C  
ATOM   1364  CG  LEU A  93      10.860  60.683  54.091  1.00 43.71           C  
ATOM   1365  CD1 LEU A  93      11.423  59.798  55.196  1.00 44.61           C  
ATOM   1366  CD2 LEU A  93      11.793  61.871  53.872  1.00 43.58           C  
ATOM   1367  N   VAL A  94      10.328  62.844  51.161  1.00 40.45           N  
ATOM   1368  CA  VAL A  94      11.032  64.049  50.732  1.00 40.47           C  
ATOM   1369  C   VAL A  94      10.907  65.159  51.760  1.00 41.28           C  
ATOM   1370  O   VAL A  94       9.805  65.656  52.016  1.00 41.46           O  
ATOM   1371  CB  VAL A  94      10.465  64.575  49.401  1.00 40.17           C  
ATOM   1372  CG1 VAL A  94      11.215  65.820  48.971  1.00 40.88           C  
ATOM   1373  CG2 VAL A  94      10.552  63.500  48.342  1.00 41.05           C  
ATOM   1374  N   MET A  95      12.028  65.558  52.349  1.00 41.42           N  
ATOM   1375  CA  MET A  95      11.998  66.622  53.337  1.00 42.33           C  
ATOM   1376  C   MET A  95      12.068  67.962  52.624  1.00 42.71           C  
ATOM   1377  O   MET A  95      12.983  68.229  51.851  1.00 43.33           O  
ATOM   1378  CB  MET A  95      13.153  66.473  54.323  1.00 43.61           C  
ATOM   1379  CG  MET A  95      13.053  65.230  55.173  1.00 44.09           C  
ATOM   1380  SD  MET A  95      11.466  65.191  56.024  1.00 47.40           S  
ATOM   1381  CE  MET A  95      11.858  65.960  57.576  1.00 45.31           C  
ATOM   1382  N   THR A  96      11.076  68.803  52.879  1.00 42.71           N  
ATOM   1383  CA  THR A  96      11.005  70.102  52.243  1.00 42.66           C  
ATOM   1384  C   THR A  96      11.411  71.237  53.178  1.00 42.89           C  
ATOM   1385  O   THR A  96      11.692  72.344  52.718  1.00 44.04           O  
ATOM   1386  CB  THR A  96       9.582  70.370  51.751  1.00 42.27           C  
ATOM   1387  CG2 THR A  96       9.138  69.273  50.798  1.00 40.97           C  
ATOM   1388  OG1 THR A  96       8.691  70.406  52.876  1.00 41.56           O  
ATOM   1389  N   ASN A  97      11.446  70.966  54.482  1.00 41.88           N  
ATOM   1390  CA  ASN A  97      11.796  72.002  55.455  1.00 42.00           C  
ATOM   1391  C   ASN A  97      12.628  71.523  56.631  1.00 41.44           C  
ATOM   1392  O   ASN A  97      12.378  70.459  57.202  1.00 40.73           O  
ATOM   1393  CB  ASN A  97      10.526  72.659  55.991  1.00 43.93           C  
ATOM   1394  CG  ASN A  97       9.799  73.448  54.936  1.00 45.50           C  
ATOM   1395  ND2 ASN A  97       8.646  72.946  54.503  1.00 44.84           N  
ATOM   1396  OD1 ASN A  97      10.273  74.501  54.504  1.00 46.93           O  
ATOM   1397  N   GLN A  98      13.613  72.333  57.002  1.00 41.96           N  
ATOM   1398  CA  GLN A  98      14.492  72.018  58.121  1.00 41.20           C  
ATOM   1399  C   GLN A  98      13.757  71.997  59.454  1.00 38.93           C  
ATOM   1400  O   GLN A  98      12.882  72.826  59.714  1.00 37.92           O  
ATOM   1401  CB  GLN A  98      15.635  73.035  58.210  1.00 43.42           C  
ATOM   1402  CG  GLN A  98      16.906  72.631  57.469  1.00 47.79           C  
ATOM   1403  CD  GLN A  98      18.085  73.512  57.841  1.00 50.39           C  
ATOM   1404  NE2 GLN A  98      17.810  74.572  58.605  1.00 48.28           N  
ATOM   1405  OE1 GLN A  98      19.236  73.245  57.454  1.00 52.42           O  
ATOM   1406  N   GLU A  99      14.127  71.035  60.292  1.00 37.24           N  
ATOM   1407  CA  GLU A  99      13.542  70.885  61.614  1.00 36.42           C  
ATOM   1408  C   GLU A  99      13.717  72.203  62.356  1.00 35.68           C  
ATOM   1409  O   GLU A  99      14.718  72.903  62.166  1.00 34.42           O  
ATOM   1410  CB  GLU A  99      14.260  69.761  62.367  1.00 34.99           C  
ATOM   1411  CG  GLU A  99      13.949  69.661  63.854  1.00 34.85           C  
ATOM   1412  CD  GLU A  99      12.517  69.242  64.149  1.00 34.73           C  
ATOM   1413  OE1 GLU A  99      11.575  69.969  63.747  1.00 30.29           O  
ATOM   1414  OE2 GLU A  99      12.343  68.186  64.801  1.00 34.33           O1-
ATOM   1415  N   ILE A 100      12.740  72.548  63.185  1.00 34.78           N  
ATOM   1416  CA  ILE A 100      12.817  73.777  63.963  1.00 35.77           C  
ATOM   1417  C   ILE A 100      13.326  73.452  65.362  1.00 36.21           C  
ATOM   1418  O   ILE A 100      13.018  72.404  65.929  1.00 35.87           O  
ATOM   1419  CB  ILE A 100      11.448  74.484  64.088  1.00 35.70           C  
ATOM   1420  CG1 ILE A 100      10.399  73.509  64.630  1.00 35.46           C  
ATOM   1421  CG2 ILE A 100      11.045  75.074  62.735  1.00 34.38           C  
ATOM   1422  CD1 ILE A 100       9.049  74.162  64.928  1.00 34.75           C  
ATOM   1423  N   GLU A 101      14.109  74.372  65.902  1.00 36.54           N  
ATOM   1424  CA  GLU A 101      14.706  74.249  67.221  1.00 37.35           C  
ATOM   1425  C   GLU A 101      13.786  74.825  68.305  1.00 36.99           C  
ATOM   1426  O   GLU A 101      13.701  74.288  69.414  1.00 35.60           O  
ATOM   1427  CB  GLU A 101      16.043  75.003  67.210  1.00 40.32           C  
ATOM   1428  CG  GLU A 101      16.243  75.823  65.913  1.00 43.10           C  
ATOM   1429  CD  GLU A 101      15.106  76.810  65.665  1.00 43.76           C  
ATOM   1430  OE1 GLU A 101      14.780  77.085  64.492  1.00 43.06           O  
ATOM   1431  OE2 GLU A 101      14.542  77.320  66.653  1.00 47.50           O1-
ATOM   1432  N   GLN A 102      13.098  75.913  67.979  1.00 36.29           N  
ATOM   1433  CA  GLN A 102      12.209  76.561  68.939  1.00 37.29           C  
ATOM   1434  C   GLN A 102      10.758  76.138  68.801  1.00 35.07           C  
ATOM   1435  O   GLN A 102      10.217  76.074  67.698  1.00 34.72           O  
ATOM   1436  CB  GLN A 102      12.307  78.083  68.800  1.00 39.15           C  
ATOM   1437  CG  GLN A 102      13.694  78.636  69.105  1.00 44.60           C  
ATOM   1438  CD  GLN A 102      13.668  80.138  69.341  1.00 47.28           C  
ATOM   1439  NE2 GLN A 102      14.436  80.876  68.548  1.00 47.11           N  
ATOM   1440  OE1 GLN A 102      12.959  80.625  70.231  1.00 50.45           O  
ATOM   1441  N   THR A 103      10.130  75.860  69.936  1.00 35.44           N  
ATOM   1442  CA  THR A 103       8.735  75.441  69.962  1.00 34.25           C  
ATOM   1443  C   THR A 103       7.833  76.583  69.503  1.00 35.40           C  
ATOM   1444  O   THR A 103       8.061  77.747  69.851  1.00 35.69           O  
ATOM   1445  CB  THR A 103       8.334  74.986  71.373  1.00 33.87           C  
ATOM   1446  CG2 THR A 103       9.029  73.682  71.711  1.00 32.47           C  
ATOM   1447  OG1 THR A 103       8.716  75.979  72.335  1.00 32.84           O  
ATOM   1448  N   THR A 104       6.815  76.247  68.714  1.00 33.55           N  
ATOM   1449  CA  THR A 104       5.887  77.235  68.178  1.00 33.46           C  
ATOM   1450  C   THR A 104       4.468  76.710  68.291  1.00 32.63           C  
ATOM   1451  O   THR A 104       4.235  75.517  68.138  1.00 31.52           O  
ATOM   1452  CB  THR A 104       6.192  77.498  66.715  1.00 34.37           C  
ATOM   1453  CG2 THR A 104       5.485  78.754  66.227  1.00 33.95           C  
ATOM   1454  OG1 THR A 104       7.604  77.675  66.568  1.00 40.70           O  
ATOM   1455  N   PRO A 105       3.494  77.594  68.553  1.00 32.61           N  
ATOM   1456  CA  PRO A 105       2.111  77.130  68.676  1.00 31.93           C  
ATOM   1457  C   PRO A 105       1.387  76.981  67.336  1.00 30.59           C  
ATOM   1458  O   PRO A 105       0.300  77.511  67.153  1.00 31.59           O  
ATOM   1459  CB  PRO A 105       1.487  78.192  69.571  1.00 33.02           C  
ATOM   1460  CG  PRO A 105       2.137  79.437  69.060  1.00 32.84           C  
ATOM   1461  CD  PRO A 105       3.599  79.027  68.887  1.00 33.05           C  
ATOM   1462  N   LYS A 106       1.997  76.258  66.400  1.00 30.26           N  
ATOM   1463  CA  LYS A 106       1.383  76.048  65.088  1.00 30.54           C  
ATOM   1464  C   LYS A 106       1.917  74.766  64.465  1.00 29.19           C  
ATOM   1465  O   LYS A 106       2.895  74.206  64.945  1.00 27.37           O  
ATOM   1466  CB  LYS A 106       1.685  77.226  64.156  1.00 32.58           C  
ATOM   1467  CG  LYS A 106       3.153  77.381  63.807  1.00 35.73           C  
ATOM   1468  CD  LYS A 106       3.378  78.517  62.816  1.00 38.10           C  
ATOM   1469  CE  LYS A 106       4.813  78.520  62.287  1.00 39.46           C  
ATOM   1470  NZ  LYS A 106       4.999  79.520  61.177  1.00 40.46           N1+
ATOM   1471  N   THR A 107       1.265  74.294  63.409  1.00 29.61           N  
ATOM   1472  CA  THR A 107       1.722  73.087  62.738  1.00 29.38           C  
ATOM   1473  C   THR A 107       2.825  73.503  61.771  1.00 29.33           C  
ATOM   1474  O   THR A 107       2.700  74.499  61.053  1.00 30.06           O  
ATOM   1475  CB  THR A 107       0.595  72.405  61.926  1.00 30.19           C  
ATOM   1476  CG2 THR A 107      -0.560  71.997  62.838  1.00 28.61           C  
ATOM   1477  OG1 THR A 107       0.127  73.305  60.911  1.00 30.23           O  
ATOM   1478  N   VAL A 108       3.915  72.754  61.763  1.00 27.75           N  
ATOM   1479  CA  VAL A 108       5.011  73.064  60.860  1.00 28.86           C  
ATOM   1480  C   VAL A 108       5.367  71.828  60.040  1.00 28.32           C  
ATOM   1481  O   VAL A 108       5.892  70.844  60.566  1.00 27.16           O  
ATOM   1482  CB  VAL A 108       6.246  73.631  61.647  1.00 29.33           C  
ATOM   1483  CG1 VAL A 108       6.161  73.250  63.096  1.00 30.61           C  
ATOM   1484  CG2 VAL A 108       7.551  73.143  61.036  1.00 28.85           C  
ATOM   1485  N   ARG A 109       5.038  71.876  58.754  1.00 28.05           N  
ATOM   1486  CA  ARG A 109       5.325  70.758  57.872  1.00 30.38           C  
ATOM   1487  C   ARG A 109       6.821  70.714  57.544  1.00 30.35           C  
ATOM   1488  O   ARG A 109       7.443  71.743  57.280  1.00 30.05           O  
ATOM   1489  CB  ARG A 109       4.512  70.858  56.576  1.00 30.73           C  
ATOM   1490  CG  ARG A 109       4.567  69.564  55.770  1.00 33.79           C  
ATOM   1491  CD  ARG A 109       3.957  69.680  54.382  1.00 37.25           C  
ATOM   1492  NE  ARG A 109       2.497  69.700  54.397  1.00 38.95           N  
ATOM   1493  CZ  ARG A 109       1.750  69.718  53.296  1.00 40.63           C  
ATOM   1494  NH1 ARG A 109       2.334  69.719  52.103  1.00 43.99           N1+
ATOM   1495  NH2 ARG A 109       0.426  69.740  53.374  1.00 40.10           N  
ATOM   1496  N   LEU A 110       7.389  69.516  57.571  1.00 28.79           N  
ATOM   1497  CA  LEU A 110       8.805  69.329  57.282  1.00 29.65           C  
ATOM   1498  C   LEU A 110       9.002  68.535  55.996  1.00 30.88           C  
ATOM   1499  O   LEU A 110       9.994  68.717  55.285  1.00 31.20           O  
ATOM   1500  CB  LEU A 110       9.483  68.585  58.437  1.00 28.41           C  
ATOM   1501  CG  LEU A 110       9.392  69.279  59.795  1.00 26.53           C  
ATOM   1502  CD1 LEU A 110      10.000  68.402  60.872  1.00 27.97           C  
ATOM   1503  CD2 LEU A 110      10.108  70.621  59.721  1.00 23.97           C  
ATOM   1504  N   GLY A 111       8.059  67.649  55.695  1.00 30.15           N  
ATOM   1505  CA  GLY A 111       8.200  66.842  54.507  1.00 30.04           C  
ATOM   1506  C   GLY A 111       6.933  66.139  54.080  1.00 30.54           C  
ATOM   1507  O   GLY A 111       5.859  66.327  54.658  1.00 27.79           O  
ATOM   1508  N   ILE A 112       7.081  65.294  53.071  1.00 29.74           N  
ATOM   1509  CA  ILE A 112       5.954  64.588  52.519  1.00 32.19           C  
ATOM   1510  C   ILE A 112       6.363  63.265  51.904  1.00 33.37           C  
ATOM   1511  O   ILE A 112       7.514  63.070  51.502  1.00 34.52           O  
ATOM   1512  CB  ILE A 112       5.299  65.459  51.435  1.00 32.93           C  
ATOM   1513  CG1 ILE A 112       4.433  66.533  52.090  1.00 33.10           C  
ATOM   1514  CG2 ILE A 112       4.526  64.610  50.469  1.00 34.68           C  
ATOM   1515  CD1 ILE A 112       4.004  67.613  51.135  1.00 36.13           C  
ATOM   1516  N   VAL A 113       5.399  62.355  51.852  1.00 33.52           N  
ATOM   1517  CA  VAL A 113       5.587  61.050  51.250  1.00 34.15           C  
ATOM   1518  C   VAL A 113       4.588  61.016  50.105  1.00 34.26           C  
ATOM   1519  O   VAL A 113       3.546  61.674  50.175  1.00 33.86           O  
ATOM   1520  CB  VAL A 113       5.281  59.927  52.264  1.00 36.13           C  
ATOM   1521  CG1 VAL A 113       4.976  58.623  51.535  1.00 37.54           C  
ATOM   1522  CG2 VAL A 113       6.481  59.741  53.187  1.00 35.54           C  
ATOM   1523  N   GLY A 114       4.906  60.279  49.042  1.00 34.38           N  
ATOM   1524  CA  GLY A 114       3.992  60.187  47.912  1.00 33.79           C  
ATOM   1525  C   GLY A 114       3.610  61.542  47.330  1.00 33.66           C  
ATOM   1526  O   GLY A 114       4.481  62.369  47.074  1.00 33.12           O  
ATOM   1527  N   LYS A 115       2.314  61.768  47.115  1.00 32.28           N  
ATOM   1528  CA  LYS A 115       1.838  63.033  46.560  1.00 31.17           C  
ATOM   1529  C   LYS A 115       1.588  64.066  47.654  1.00 30.02           C  
ATOM   1530  O   LYS A 115       1.276  65.220  47.372  1.00 28.82           O  
ATOM   1531  CB  LYS A 115       0.556  62.821  45.753  1.00 31.17           C  
ATOM   1532  CG  LYS A 115       0.701  61.750  44.678  1.00 34.50           C  
ATOM   1533  CD  LYS A 115      -0.425  61.782  43.654  1.00 35.58           C  
ATOM   1534  CE  LYS A 115      -0.135  60.789  42.526  1.00 37.62           C  
ATOM   1535  NZ  LYS A 115      -1.143  60.833  41.427  1.00 39.66           N1+
ATOM   1536  N   GLY A 116       1.720  63.651  48.906  1.00 28.45           N  
ATOM   1537  CA  GLY A 116       1.521  64.581  50.000  1.00 27.89           C  
ATOM   1538  C   GLY A 116       0.076  64.904  50.309  1.00 27.35           C  
ATOM   1539  O   GLY A 116      -0.234  66.000  50.774  1.00 27.85           O  
ATOM   1540  N   GLY A 117      -0.812  63.954  50.041  1.00 26.71           N  
ATOM   1541  CA  GLY A 117      -2.214  64.160  50.332  1.00 25.20           C  
ATOM   1542  C   GLY A 117      -2.401  63.884  51.813  1.00 24.82           C  
ATOM   1543  O   GLY A 117      -1.419  63.705  52.534  1.00 25.00           O  
ATOM   1544  N   GLN A 118      -3.645  63.848  52.275  1.00 25.16           N  
ATOM   1545  CA  GLN A 118      -3.913  63.582  53.681  1.00 25.09           C  
ATOM   1546  C   GLN A 118      -3.209  62.308  54.156  1.00 25.20           C  
ATOM   1547  O   GLN A 118      -3.234  61.282  53.474  1.00 25.71           O  
ATOM   1548  CB  GLN A 118      -5.421  63.485  53.907  1.00 25.53           C  
ATOM   1549  CG  GLN A 118      -6.110  64.843  53.906  1.00 26.66           C  
ATOM   1550  CD  GLN A 118      -7.621  64.734  53.987  1.00 27.77           C  
ATOM   1551  NE2 GLN A 118      -8.188  65.138  55.122  1.00 26.36           N  
ATOM   1552  OE1 GLN A 118      -8.268  64.288  53.042  1.00 27.75           O  
ATOM   1553  N   GLY A 119      -2.568  62.394  55.319  1.00 23.05           N  
ATOM   1554  CA  GLY A 119      -1.863  61.249  55.871  1.00 25.16           C  
ATOM   1555  C   GLY A 119      -0.553  60.937  55.159  1.00 26.19           C  
ATOM   1556  O   GLY A 119      -0.001  59.855  55.327  1.00 26.84           O  
ATOM   1557  N   GLU A 120      -0.060  61.879  54.363  1.00 26.26           N  
ATOM   1558  CA  GLU A 120       1.190  61.702  53.635  1.00 25.82           C  
ATOM   1559  C   GLU A 120       2.066  62.919  53.923  1.00 25.66           C  
ATOM   1560  O   GLU A 120       3.016  63.210  53.200  1.00 25.67           O  
ATOM   1561  CB  GLU A 120       0.910  61.608  52.130  1.00 28.87           C  
ATOM   1562  CG  GLU A 120      -0.243  60.671  51.755  1.00 28.44           C  
ATOM   1563  CD  GLU A 120      -0.378  60.468  50.245  1.00 31.92           C  
ATOM   1564  OE1 GLU A 120      -0.286  61.463  49.490  1.00 32.37           O  
ATOM   1565  OE2 GLU A 120      -0.587  59.311  49.813  1.00 31.57           O1-
ATOM   1566  N   ARG A 121       1.737  63.619  55.001  1.00 25.31           N  
ATOM   1567  CA  ARG A 121       2.450  64.826  55.397  1.00 24.71           C  
ATOM   1568  C   ARG A 121       3.176  64.643  56.723  1.00 25.82           C  
ATOM   1569  O   ARG A 121       2.651  64.023  57.651  1.00 25.19           O  
ATOM   1570  CB  ARG A 121       1.453  65.976  55.485  1.00 25.96           C  
ATOM   1571  CG  ARG A 121       0.659  66.161  54.197  1.00 24.27           C  
ATOM   1572  CD  ARG A 121      -0.689  66.812  54.454  1.00 26.26           C  
ATOM   1573  NE  ARG A 121      -1.494  66.898  53.238  1.00 24.37           N  
ATOM   1574  CZ  ARG A 121      -2.764  67.280  53.215  1.00 26.14           C  
ATOM   1575  NH1 ARG A 121      -3.374  67.612  54.345  1.00 24.89           N1+
ATOM   1576  NH2 ARG A 121      -3.426  67.326  52.071  1.00 25.33           N  
ATOM   1577  N   ILE A 122       4.380  65.192  56.812  1.00 25.58           N  
ATOM   1578  CA  ILE A 122       5.193  65.055  58.016  1.00 25.60           C  
ATOM   1579  C   ILE A 122       5.426  66.393  58.705  1.00 26.80           C  
ATOM   1580  O   ILE A 122       5.827  67.367  58.062  1.00 26.62           O  
ATOM   1581  CB  ILE A 122       6.537  64.399  57.662  1.00 28.50           C  
ATOM   1582  CG1 ILE A 122       6.261  63.030  57.020  1.00 26.98           C  
ATOM   1583  CG2 ILE A 122       7.409  64.262  58.917  1.00 27.31           C  
ATOM   1584  CD1 ILE A 122       7.473  62.365  56.434  1.00 32.44           C  
ATOM   1585  N   TYR A 123       5.186  66.423  60.013  1.00 24.46           N  
ATOM   1586  CA  TYR A 123       5.327  67.653  60.780  1.00 25.37           C  
ATOM   1587  C   TYR A 123       6.354  67.591  61.906  1.00 24.18           C  
ATOM   1588  O   TYR A 123       6.817  66.517  62.286  1.00 24.56           O  
ATOM   1589  CB  TYR A 123       3.963  68.053  61.353  1.00 23.91           C  
ATOM   1590  CG  TYR A 123       2.870  68.144  60.305  1.00 22.44           C  
ATOM   1591  CD1 TYR A 123       2.154  67.016  59.910  1.00 21.71           C  
ATOM   1592  CD2 TYR A 123       2.571  69.356  59.691  1.00 21.90           C  
ATOM   1593  CE1 TYR A 123       1.167  67.094  58.928  1.00 20.88           C  
ATOM   1594  CE2 TYR A 123       1.585  69.445  58.708  1.00 23.35           C  
ATOM   1595  CZ  TYR A 123       0.892  68.310  58.334  1.00 21.99           C  
ATOM   1596  OH  TYR A 123      -0.076  68.402  57.368  1.00 23.51           O  
ATOM   1597  N   SER A 124       6.691  68.763  62.433  1.00 24.66           N  
ATOM   1598  CA  SER A 124       7.646  68.885  63.517  1.00 24.31           C  
ATOM   1599  C   SER A 124       6.966  68.685  64.859  1.00 26.00           C  
ATOM   1600  O   SER A 124       5.879  69.218  65.095  1.00 25.52           O  
ATOM   1601  CB  SER A 124       8.297  70.269  63.491  1.00 24.00           C  
ATOM   1602  OG  SER A 124       9.016  70.491  64.691  1.00 26.58           O  
ATOM   1603  N   THR A 125       7.605  67.920  65.739  1.00 24.08           N  
ATOM   1604  CA  THR A 125       7.043  67.684  67.058  1.00 24.77           C  
ATOM   1605  C   THR A 125       7.266  68.921  67.920  1.00 26.19           C  
ATOM   1606  O   THR A 125       6.792  68.992  69.057  1.00 26.44           O  
ATOM   1607  CB  THR A 125       7.683  66.461  67.751  1.00 24.49           C  
ATOM   1608  CG2 THR A 125       7.345  65.188  66.997  1.00 26.25           C  
ATOM   1609  OG1 THR A 125       9.107  66.622  67.811  1.00 26.17           O  
ATOM   1610  N   ARG A 126       7.983  69.898  67.367  1.00 26.95           N  
ATOM   1611  CA  ARG A 126       8.254  71.144  68.078  1.00 29.35           C  
ATOM   1612  C   ARG A 126       7.090  72.105  67.905  1.00 29.24           C  
ATOM   1613  O   ARG A 126       6.993  73.123  68.599  1.00 30.42           O  
ATOM   1614  CB  ARG A 126       9.545  71.779  67.572  1.00 30.24           C  
ATOM   1615  CG  ARG A 126      10.683  71.682  68.573  1.00 33.27           C  
ATOM   1616  CD  ARG A 126      10.982  70.239  68.958  1.00 39.08           C  
ATOM   1617  NE  ARG A 126      12.072  69.683  68.166  1.00 41.15           N  
ATOM   1618  CZ  ARG A 126      13.291  70.213  68.109  1.00 42.13           C  
ATOM   1619  NH1 ARG A 126      13.575  71.307  68.806  1.00 43.41           N1+
ATOM   1620  NH2 ARG A 126      14.217  69.667  67.339  1.00 40.69           N  
ATOM   1621  N   GLY A 127       6.221  71.775  66.952  1.00 28.18           N  
ATOM   1622  CA  GLY A 127       5.036  72.572  66.712  1.00 26.79           C  
ATOM   1623  C   GLY A 127       3.877  71.825  67.351  1.00 26.45           C  
ATOM   1624  O   GLY A 127       4.058  71.143  68.366  1.00 25.77           O  
ATOM   1625  N   ILE A 128       2.689  71.928  66.767  1.00 25.11           N  
ATOM   1626  CA  ILE A 128       1.538  71.234  67.326  1.00 24.13           C  
ATOM   1627  C   ILE A 128       1.034  70.184  66.350  1.00 24.22           C  
ATOM   1628  O   ILE A 128       1.392  70.206  65.171  1.00 24.20           O  
ATOM   1629  CB  ILE A 128       0.406  72.217  67.675  1.00 24.42           C  
ATOM   1630  CG1 ILE A 128      -0.034  72.974  66.419  1.00 25.08           C  
ATOM   1631  CG2 ILE A 128       0.883  73.185  68.752  1.00 25.94           C  
ATOM   1632  CD1 ILE A 128      -1.111  74.031  66.674  1.00 28.57           C  
ATOM   1633  N   ALA A 129       0.210  69.267  66.847  1.00 24.56           N  
ATOM   1634  CA  ALA A 129      -0.326  68.180  66.028  1.00 23.60           C  
ATOM   1635  C   ALA A 129      -1.448  68.631  65.115  1.00 24.36           C  
ATOM   1636  O   ALA A 129      -2.204  69.543  65.455  1.00 25.98           O  
ATOM   1637  CB  ALA A 129      -0.821  67.056  66.926  1.00 23.97           C  
ATOM   1638  N   ILE A 130      -1.553  68.002  63.948  1.00 22.57           N  
ATOM   1639  CA  ILE A 130      -2.639  68.340  63.040  1.00 23.19           C  
ATOM   1640  C   ILE A 130      -3.895  67.673  63.599  1.00 24.96           C  
ATOM   1641  O   ILE A 130      -3.831  66.920  64.577  1.00 26.16           O  
ATOM   1642  CB  ILE A 130      -2.392  67.817  61.612  1.00 23.62           C  
ATOM   1643  CG1 ILE A 130      -2.183  66.299  61.644  1.00 24.57           C  
ATOM   1644  CG2 ILE A 130      -1.192  68.522  61.005  1.00 21.98           C  
ATOM   1645  CD1 ILE A 130      -2.150  65.658  60.270  1.00 25.69           C  
ATOM   1646  N   THR A 131      -5.034  67.958  62.985  1.00 23.90           N  
ATOM   1647  CA  THR A 131      -6.305  67.398  63.431  1.00 23.72           C  
ATOM   1648  C   THR A 131      -6.418  65.885  63.233  1.00 23.35           C  
ATOM   1649  O   THR A 131      -6.356  65.395  62.107  1.00 22.49           O  
ATOM   1650  CB  THR A 131      -7.482  68.089  62.679  1.00 23.78           C  
ATOM   1651  CG2 THR A 131      -8.817  67.494  63.089  1.00 20.47           C  
ATOM   1652  OG1 THR A 131      -7.470  69.494  62.961  1.00 24.14           O  
ATOM   1653  N   LEU A 132      -6.588  65.145  64.327  1.00 23.26           N  
ATOM   1654  CA  LEU A 132      -6.759  63.692  64.238  1.00 23.03           C  
ATOM   1655  C   LEU A 132      -8.103  63.424  63.544  1.00 22.88           C  
ATOM   1656  O   LEU A 132      -9.083  64.116  63.815  1.00 21.62           O  
ATOM   1657  CB  LEU A 132      -6.775  63.058  65.635  1.00 25.30           C  
ATOM   1658  CG  LEU A 132      -5.457  62.926  66.414  1.00 27.54           C  
ATOM   1659  CD1 LEU A 132      -4.827  64.284  66.623  1.00 33.14           C  
ATOM   1660  CD2 LEU A 132      -5.728  62.268  67.760  1.00 27.54           C  
ATOM   1661  N   SER A 133      -8.158  62.435  62.655  1.00 21.59           N  
ATOM   1662  CA  SER A 133      -9.405  62.121  61.947  1.00 20.27           C  
ATOM   1663  C   SER A 133      -9.892  60.702  62.219  1.00 20.86           C  
ATOM   1664  O   SER A 133      -9.141  59.872  62.719  1.00 21.68           O  
ATOM   1665  CB  SER A 133      -9.236  62.330  60.442  1.00 21.09           C  
ATOM   1666  OG  SER A 133      -8.156  61.572  59.930  1.00 24.26           O  
ATOM   1667  N   ALA A 134     -11.149  60.429  61.866  1.00 22.09           N  
ATOM   1668  CA  ALA A 134     -11.758  59.123  62.115  1.00 21.38           C  
ATOM   1669  C   ALA A 134     -11.715  58.120  60.967  1.00 22.83           C  
ATOM   1670  O   ALA A 134     -11.586  56.918  61.202  1.00 22.01           O  
ATOM   1671  CB  ALA A 134     -13.201  59.315  62.586  1.00 22.73           C  
ATOM   1672  N   TYR A 135     -11.824  58.604  59.733  1.00 21.83           N  
ATOM   1673  CA  TYR A 135     -11.803  57.734  58.566  1.00 22.90           C  
ATOM   1674  C   TYR A 135     -10.609  58.058  57.673  1.00 23.47           C  
ATOM   1675  O   TYR A 135     -10.512  57.558  56.553  1.00 25.11           O  
ATOM   1676  CB  TYR A 135     -13.100  57.900  57.764  1.00 23.06           C  
ATOM   1677  CG  TYR A 135     -14.360  57.498  58.513  1.00 23.12           C  
ATOM   1678  CD1 TYR A 135     -14.800  56.176  58.514  1.00 24.37           C  
ATOM   1679  CD2 TYR A 135     -15.100  58.438  59.228  1.00 23.82           C  
ATOM   1680  CE1 TYR A 135     -15.952  55.795  59.211  1.00 23.82           C  
ATOM   1681  CE2 TYR A 135     -16.252  58.070  59.930  1.00 24.93           C  
ATOM   1682  CZ  TYR A 135     -16.671  56.747  59.916  1.00 26.13           C  
ATOM   1683  OH  TYR A 135     -17.806  56.376  60.602  1.00 26.43           O  
ATOM   1684  N   GLY A 136      -9.706  58.893  58.176  1.00 22.97           N  
ATOM   1685  CA  GLY A 136      -8.535  59.297  57.412  1.00 24.17           C  
ATOM   1686  C   GLY A 136      -7.665  58.197  56.826  1.00 23.62           C  
ATOM   1687  O   GLY A 136      -7.472  57.146  57.433  1.00 23.39           O  
ATOM   1688  N   GLY A 137      -7.130  58.460  55.637  1.00 23.49           N  
ATOM   1689  CA  GLY A 137      -6.266  57.501  54.967  1.00 23.78           C  
ATOM   1690  C   GLY A 137      -4.817  57.958  54.871  1.00 24.28           C  
ATOM   1691  O   GLY A 137      -4.364  58.795  55.651  1.00 22.67           O  
ATOM   1692  N   GLY A 138      -4.082  57.412  53.906  1.00 23.44           N  
ATOM   1693  CA  GLY A 138      -2.684  57.784  53.768  1.00 25.25           C  
ATOM   1694  C   GLY A 138      -1.832  56.911  54.674  1.00 25.24           C  
ATOM   1695  O   GLY A 138      -2.337  56.341  55.643  1.00 25.38           O  
ATOM   1696  N   ILE A 139      -0.542  56.803  54.375  1.00 25.11           N  
ATOM   1697  CA  ILE A 139       0.327  55.952  55.175  1.00 26.08           C  
ATOM   1698  C   ILE A 139       0.315  56.287  56.671  1.00 25.79           C  
ATOM   1699  O   ILE A 139       0.433  55.390  57.504  1.00 24.77           O  
ATOM   1700  CB  ILE A 139       1.780  55.982  54.644  1.00 27.06           C  
ATOM   1701  CG1 ILE A 139       2.573  54.831  55.266  1.00 27.72           C  
ATOM   1702  CG2 ILE A 139       2.435  57.322  54.955  1.00 28.14           C  
ATOM   1703  CD1 ILE A 139       2.089  53.459  54.834  1.00 28.43           C  
ATOM   1704  N   PHE A 140       0.178  57.568  57.011  1.00 25.33           N  
ATOM   1705  CA  PHE A 140       0.125  57.996  58.418  1.00 25.59           C  
ATOM   1706  C   PHE A 140      -1.342  58.239  58.783  1.00 25.43           C  
ATOM   1707  O   PHE A 140      -1.674  59.211  59.460  1.00 24.98           O  
ATOM   1708  CB  PHE A 140       0.903  59.305  58.622  1.00 27.10           C  
ATOM   1709  CG  PHE A 140       2.359  59.214  58.263  1.00 27.16           C  
ATOM   1710  CD1 PHE A 140       3.224  58.415  59.005  1.00 27.96           C  
ATOM   1711  CD2 PHE A 140       2.865  59.936  57.184  1.00 29.16           C  
ATOM   1712  CE1 PHE A 140       4.582  58.331  58.681  1.00 28.71           C  
ATOM   1713  CE2 PHE A 140       4.222  59.863  56.846  1.00 29.12           C  
ATOM   1714  CZ  PHE A 140       5.083  59.055  57.600  1.00 28.42           C  
ATOM   1715  N   ALA A 141      -2.204  57.343  58.315  1.00 23.76           N  
ATOM   1716  CA  ALA A 141      -3.645  57.429  58.528  1.00 23.90           C  
ATOM   1717  C   ALA A 141      -4.143  57.854  59.909  1.00 23.35           C  
ATOM   1718  O   ALA A 141      -3.716  57.327  60.936  1.00 22.96           O  
ATOM   1719  CB  ALA A 141      -4.295  56.095  58.145  1.00 23.86           C  
ATOM   1720  N   LYS A 142      -5.057  58.820  59.897  1.00 23.23           N  
ATOM   1721  CA  LYS A 142      -5.723  59.337  61.092  1.00 23.39           C  
ATOM   1722  C   LYS A 142      -4.920  60.157  62.092  1.00 23.80           C  
ATOM   1723  O   LYS A 142      -5.500  60.740  63.012  1.00 24.85           O  
ATOM   1724  CB  LYS A 142      -6.395  58.182  61.836  1.00 23.55           C  
ATOM   1725  CG  LYS A 142      -7.393  57.397  60.995  1.00 25.19           C  
ATOM   1726  CD  LYS A 142      -7.677  56.075  61.662  1.00 30.11           C  
ATOM   1727  CE  LYS A 142      -8.553  55.184  60.816  1.00 32.67           C  
ATOM   1728  NZ  LYS A 142      -8.630  53.836  61.454  1.00 35.82           N1+
ATOM   1729  N   THR A 143      -3.604  60.214  61.939  1.00 24.52           N  
ATOM   1730  CA  THR A 143      -2.808  60.985  62.891  1.00 24.44           C  
ATOM   1731  C   THR A 143      -1.787  61.895  62.228  1.00 23.62           C  
ATOM   1732  O   THR A 143      -1.409  62.922  62.786  1.00 23.65           O  
ATOM   1733  CB  THR A 143      -2.042  60.059  63.873  1.00 25.56           C  
ATOM   1734  CG2 THR A 143      -2.849  58.807  64.186  1.00 23.95           C  
ATOM   1735  OG1 THR A 143      -0.800  59.667  63.282  1.00 28.46           O  
ATOM   1736  N   GLY A 144      -1.342  61.519  61.034  1.00 24.97           N  
ATOM   1737  CA  GLY A 144      -0.338  62.321  60.355  1.00 24.12           C  
ATOM   1738  C   GLY A 144       1.041  61.861  60.796  1.00 25.24           C  
ATOM   1739  O   GLY A 144       1.171  61.131  61.785  1.00 24.00           O  
ATOM   1740  N   GLY A 145       2.071  62.282  60.072  1.00 23.99           N  
ATOM   1741  CA  GLY A 145       3.418  61.862  60.409  1.00 24.01           C  
ATOM   1742  C   GLY A 145       4.227  62.899  61.161  1.00 24.29           C  
ATOM   1743  O   GLY A 145       3.986  64.094  61.027  1.00 24.73           O  
ATOM   1744  N   TYR A 146       5.182  62.434  61.961  1.00 24.43           N  
ATOM   1745  CA  TYR A 146       6.038  63.333  62.722  1.00 24.81           C  
ATOM   1746  C   TYR A 146       7.492  62.902  62.671  1.00 26.28           C  
ATOM   1747  O   TYR A 146       7.799  61.712  62.605  1.00 23.51           O  
ATOM   1748  CB  TYR A 146       5.571  63.409  64.173  1.00 26.11           C  
ATOM   1749  CG  TYR A 146       4.181  63.986  64.288  1.00 26.28           C  
ATOM   1750  CD1 TYR A 146       3.054  63.179  64.145  1.00 25.90           C  
ATOM   1751  CD2 TYR A 146       3.994  65.355  64.432  1.00 28.22           C  
ATOM   1752  CE1 TYR A 146       1.777  63.733  64.137  1.00 25.55           C  
ATOM   1753  CE2 TYR A 146       2.724  65.915  64.420  1.00 27.04           C  
ATOM   1754  CZ  TYR A 146       1.627  65.102  64.269  1.00 26.47           C  
ATOM   1755  OH  TYR A 146       0.375  65.669  64.212  1.00 28.48           O  
ATOM   1756  N   LEU A 147       8.382  63.892  62.689  1.00 25.20           N  
ATOM   1757  CA  LEU A 147       9.812  63.645  62.659  1.00 27.37           C  
ATOM   1758  C   LEU A 147      10.264  63.511  64.111  1.00 26.78           C  
ATOM   1759  O   LEU A 147      10.229  64.476  64.868  1.00 27.59           O  
ATOM   1760  CB  LEU A 147      10.519  64.821  61.971  1.00 29.59           C  
ATOM   1761  CG  LEU A 147      12.015  64.741  61.646  1.00 32.17           C  
ATOM   1762  CD1 LEU A 147      12.832  64.896  62.907  1.00 36.53           C  
ATOM   1763  CD2 LEU A 147      12.317  63.426  60.952  1.00 31.48           C  
ATOM   1764  N   VAL A 148      10.656  62.305  64.505  1.00 25.81           N  
ATOM   1765  CA  VAL A 148      11.111  62.069  65.872  1.00 28.10           C  
ATOM   1766  C   VAL A 148      12.487  61.410  65.864  1.00 28.60           C  
ATOM   1767  O   VAL A 148      12.659  60.323  65.315  1.00 27.14           O  
ATOM   1768  CB  VAL A 148      10.125  61.165  66.657  1.00 28.29           C  
ATOM   1769  CG1 VAL A 148      10.518  61.122  68.135  1.00 28.66           C  
ATOM   1770  CG2 VAL A 148       8.699  61.685  66.505  1.00 27.67           C  
ATOM   1771  N   ASN A 149      13.463  62.084  66.470  1.00 29.89           N  
ATOM   1772  CA  ASN A 149      14.832  61.579  66.550  1.00 29.92           C  
ATOM   1773  C   ASN A 149      15.358  61.065  65.210  1.00 30.36           C  
ATOM   1774  O   ASN A 149      15.939  59.981  65.135  1.00 29.60           O  
ATOM   1775  CB  ASN A 149      14.914  60.473  67.607  1.00 31.89           C  
ATOM   1776  CG  ASN A 149      14.759  61.004  69.020  1.00 31.99           C  
ATOM   1777  ND2 ASN A 149      15.213  62.230  69.236  1.00 31.45           N  
ATOM   1778  OD1 ASN A 149      14.240  60.316  69.908  1.00 34.43           O  
ATOM   1779  N   GLY A 150      15.142  61.843  64.154  1.00 30.20           N  
ATOM   1780  CA  GLY A 150      15.614  61.451  62.838  1.00 30.74           C  
ATOM   1781  C   GLY A 150      14.785  60.418  62.094  1.00 31.76           C  
ATOM   1782  O   GLY A 150      15.147  60.010  60.989  1.00 31.91           O  
ATOM   1783  N   LYS A 151      13.676  59.987  62.685  1.00 30.49           N  
ATOM   1784  CA  LYS A 151      12.812  58.997  62.039  1.00 32.04           C  
ATOM   1785  C   LYS A 151      11.398  59.548  61.874  1.00 31.80           C  
ATOM   1786  O   LYS A 151      10.941  60.380  62.669  1.00 31.61           O  
ATOM   1787  CB  LYS A 151      12.753  57.712  62.870  1.00 32.70           C  
ATOM   1788  CG  LYS A 151      14.103  57.011  63.064  1.00 36.65           C  
ATOM   1789  CD  LYS A 151      13.958  55.758  63.931  1.00 35.67           C  
ATOM   1790  CE  LYS A 151      15.306  55.105  64.215  1.00 38.92           C  
ATOM   1791  NZ  LYS A 151      15.954  54.555  62.975  1.00 38.94           N1+
ATOM   1792  N   THR A 152      10.707  59.089  60.842  1.00 30.83           N  
ATOM   1793  CA  THR A 152       9.341  59.528  60.597  1.00 29.69           C  
ATOM   1794  C   THR A 152       8.380  58.399  60.964  1.00 28.37           C  
ATOM   1795  O   THR A 152       8.595  57.253  60.579  1.00 25.85           O  
ATOM   1796  CB  THR A 152       9.145  59.928  59.117  1.00 32.42           C  
ATOM   1797  CG2 THR A 152       9.431  58.766  58.199  1.00 30.93           C  
ATOM   1798  OG1 THR A 152       7.787  60.344  58.920  1.00 37.32           O  
ATOM   1799  N   ARG A 153       7.331  58.727  61.717  1.00 25.76           N  
ATOM   1800  CA  ARG A 153       6.346  57.732  62.150  1.00 25.96           C  
ATOM   1801  C   ARG A 153       5.016  58.395  62.501  1.00 24.93           C  
ATOM   1802  O   ARG A 153       4.975  59.600  62.751  1.00 23.83           O  
ATOM   1803  CB  ARG A 153       6.849  56.999  63.401  1.00 25.16           C  
ATOM   1804  CG  ARG A 153       6.862  57.858  64.680  1.00 23.56           C  
ATOM   1805  CD  ARG A 153       7.271  57.036  65.909  1.00 24.57           C  
ATOM   1806  NE  ARG A 153       7.388  57.796  67.161  1.00 26.17           N  
ATOM   1807  CZ  ARG A 153       6.363  58.210  67.905  1.00 27.51           C  
ATOM   1808  NH1 ARG A 153       5.117  57.957  67.534  1.00 25.70           N1+
ATOM   1809  NH2 ARG A 153       6.589  58.841  69.057  1.00 25.21           N  
ATOM   1810  N   LYS A 154       3.940  57.609  62.527  1.00 23.90           N  
ATOM   1811  CA  LYS A 154       2.632  58.154  62.904  1.00 26.17           C  
ATOM   1812  C   LYS A 154       2.557  58.057  64.425  1.00 25.59           C  
ATOM   1813  O   LYS A 154       3.448  57.473  65.054  1.00 26.03           O  
ATOM   1814  CB  LYS A 154       1.477  57.368  62.247  1.00 26.71           C  
ATOM   1815  CG  LYS A 154       1.371  55.903  62.634  1.00 28.73           C  
ATOM   1816  CD  LYS A 154       0.231  55.176  61.897  1.00 30.78           C  
ATOM   1817  CE  LYS A 154      -1.155  55.710  62.284  1.00 36.29           C  
ATOM   1818  NZ  LYS A 154      -2.309  54.925  61.683  1.00 37.98           N1+
ATOM   1819  N   LEU A 155       1.523  58.640  65.020  1.00 24.86           N  
ATOM   1820  CA  LEU A 155       1.374  58.598  66.468  1.00 24.93           C  
ATOM   1821  C   LEU A 155       0.804  57.263  66.934  1.00 24.69           C  
ATOM   1822  O   LEU A 155       0.103  56.572  66.186  1.00 24.38           O  
ATOM   1823  CB  LEU A 155       0.453  59.727  66.957  1.00 22.49           C  
ATOM   1824  CG  LEU A 155       0.805  61.172  66.592  1.00 23.08           C  
ATOM   1825  CD1 LEU A 155      -0.329  62.087  67.042  1.00 23.46           C  
ATOM   1826  CD2 LEU A 155       2.113  61.583  67.242  1.00 22.33           C  
ATOM   1827  N   HIS A 156       1.130  56.915  68.176  1.00 24.86           N  
ATOM   1828  CA  HIS A 156       0.661  55.701  68.844  1.00 24.30           C  
ATOM   1829  C   HIS A 156      -0.711  56.081  69.423  1.00 24.35           C  
ATOM   1830  O   HIS A 156      -0.946  57.247  69.738  1.00 22.85           O  
ATOM   1831  CB  HIS A 156       1.642  55.355  69.979  1.00 26.45           C  
ATOM   1832  CG  HIS A 156       1.250  54.159  70.795  1.00 25.84           C  
ATOM   1833  CD2 HIS A 156       0.347  54.019  71.797  1.00 23.15           C  
ATOM   1834  ND1 HIS A 156       1.848  52.924  70.646  1.00 27.68           N  
ATOM   1835  CE1 HIS A 156       1.334  52.076  71.520  1.00 25.72           C  
ATOM   1836  NE2 HIS A 156       0.421  52.718  72.231  1.00 29.68           N  
ATOM   1837  N   PRO A 157      -1.634  55.116  69.557  1.00 24.26           N  
ATOM   1838  CA  PRO A 157      -2.951  55.458  70.109  1.00 23.17           C  
ATOM   1839  C   PRO A 157      -2.872  56.231  71.430  1.00 24.11           C  
ATOM   1840  O   PRO A 157      -3.686  57.108  71.694  1.00 21.91           O  
ATOM   1841  CB  PRO A 157      -3.610  54.093  70.280  1.00 25.16           C  
ATOM   1842  CG  PRO A 157      -3.063  53.326  69.109  1.00 24.34           C  
ATOM   1843  CD  PRO A 157      -1.596  53.705  69.128  1.00 25.41           C  
ATOM   1844  N   ARG A 158      -1.883  55.895  72.255  1.00 22.23           N  
ATOM   1845  CA  ARG A 158      -1.705  56.562  73.542  1.00 23.96           C  
ATOM   1846  C   ARG A 158      -1.398  58.043  73.339  1.00 22.79           C  
ATOM   1847  O   ARG A 158      -1.905  58.904  74.059  1.00 20.88           O  
ATOM   1848  CB  ARG A 158      -0.555  55.926  74.319  1.00 24.61           C  
ATOM   1849  CG  ARG A 158      -0.497  56.343  75.768  1.00 28.33           C  
ATOM   1850  CD  ARG A 158      -1.510  55.545  76.557  1.00 32.34           C  
ATOM   1851  NE  ARG A 158      -2.594  56.371  77.041  1.00 30.67           N  
ATOM   1852  CZ  ARG A 158      -3.713  55.891  77.569  1.00 29.85           C  
ATOM   1853  NH1 ARG A 158      -3.895  54.581  77.674  1.00 29.77           N1+
ATOM   1854  NH2 ARG A 158      -4.638  56.726  78.008  1.00 27.40           N  
ATOM   1855  N   GLU A 159      -0.548  58.326  72.361  1.00 22.02           N  
ATOM   1856  CA  GLU A 159      -0.180  59.700  72.065  1.00 24.15           C  
ATOM   1857  C   GLU A 159      -1.419  60.443  71.535  1.00 24.16           C  
ATOM   1858  O   GLU A 159      -1.632  61.614  71.852  1.00 25.17           O  
ATOM   1859  CB  GLU A 159       0.982  59.716  71.062  1.00 24.07           C  
ATOM   1860  CG  GLU A 159       2.245  59.040  71.621  1.00 24.18           C  
ATOM   1861  CD  GLU A 159       3.356  58.874  70.597  1.00 26.17           C  
ATOM   1862  OE1 GLU A 159       3.039  58.586  69.425  1.00 23.95           O  
ATOM   1863  OE2 GLU A 159       4.545  59.013  70.972  1.00 26.33           O1-
ATOM   1864  N   CYS A 160      -2.245  59.755  70.749  1.00 24.01           N  
ATOM   1865  CA  CYS A 160      -3.472  60.370  70.243  1.00 24.99           C  
ATOM   1866  C   CYS A 160      -4.330  60.732  71.457  1.00 24.76           C  
ATOM   1867  O   CYS A 160      -4.922  61.810  71.519  1.00 24.77           O  
ATOM   1868  CB  CYS A 160      -4.248  59.397  69.347  1.00 23.91           C  
ATOM   1869  SG  CYS A 160      -3.456  59.040  67.757  1.00 25.44           S  
ATOM   1870  N   ALA A 161      -4.386  59.823  72.424  1.00 23.60           N  
ATOM   1871  CA  ALA A 161      -5.165  60.064  73.635  1.00 22.08           C  
ATOM   1872  C   ALA A 161      -4.666  61.345  74.294  1.00 21.59           C  
ATOM   1873  O   ALA A 161      -5.454  62.195  74.721  1.00 20.22           O  
ATOM   1874  CB  ALA A 161      -5.028  58.885  74.592  1.00 21.67           C  
ATOM   1875  N   ARG A 162      -3.347  61.486  74.363  1.00 21.93           N  
ATOM   1876  CA  ARG A 162      -2.741  62.660  74.985  1.00 22.69           C  
ATOM   1877  C   ARG A 162      -2.987  63.922  74.175  1.00 23.04           C  
ATOM   1878  O   ARG A 162      -3.216  64.989  74.743  1.00 23.01           O  
ATOM   1879  CB  ARG A 162      -1.246  62.442  75.180  1.00 24.76           C  
ATOM   1880  CG  ARG A 162      -0.921  61.420  76.255  1.00 23.60           C  
ATOM   1881  CD  ARG A 162       0.565  61.119  76.295  1.00 25.08           C  
ATOM   1882  NE  ARG A 162       0.889  60.203  77.385  1.00 25.80           N  
ATOM   1883  CZ  ARG A 162       2.069  59.608  77.545  1.00 27.40           C  
ATOM   1884  NH1 ARG A 162       3.055  59.826  76.684  1.00 24.96           N1+
ATOM   1885  NH2 ARG A 162       2.255  58.787  78.569  1.00 28.72           N  
ATOM   1886  N   VAL A 163      -2.934  63.788  72.855  1.00 22.89           N  
ATOM   1887  CA  VAL A 163      -3.176  64.908  71.952  1.00 25.75           C  
ATOM   1888  C   VAL A 163      -4.634  65.372  72.074  1.00 25.22           C  
ATOM   1889  O   VAL A 163      -4.959  66.521  71.746  1.00 25.75           O  
ATOM   1890  CB  VAL A 163      -2.865  64.505  70.494  1.00 26.93           C  
ATOM   1891  CG1 VAL A 163      -3.462  65.502  69.524  1.00 27.27           C  
ATOM   1892  CG2 VAL A 163      -1.354  64.453  70.301  1.00 29.50           C  
ATOM   1893  N   MET A 164      -5.495  64.478  72.552  1.00 24.70           N  
ATOM   1894  CA  MET A 164      -6.915  64.782  72.738  1.00 23.91           C  
ATOM   1895  C   MET A 164      -7.230  65.157  74.182  1.00 25.17           C  
ATOM   1896  O   MET A 164      -8.390  65.394  74.532  1.00 24.66           O  
ATOM   1897  CB  MET A 164      -7.776  63.586  72.339  1.00 23.28           C  
ATOM   1898  CG  MET A 164      -7.757  63.272  70.859  1.00 24.74           C  
ATOM   1899  SD  MET A 164      -8.298  64.666  69.850  1.00 25.33           S  
ATOM   1900  CE  MET A 164     -10.095  64.450  69.913  1.00 22.88           C  
ATOM   1901  N   GLY A 165      -6.194  65.202  75.016  1.00 25.59           N  
ATOM   1902  CA  GLY A 165      -6.378  65.569  76.410  1.00 24.53           C  
ATOM   1903  C   GLY A 165      -6.894  64.476  77.335  1.00 24.75           C  
ATOM   1904  O   GLY A 165      -7.279  64.754  78.473  1.00 24.94           O  
ATOM   1905  N   TYR A 166      -6.918  63.235  76.862  1.00 22.13           N  
ATOM   1906  CA  TYR A 166      -7.379  62.138  77.709  1.00 24.24           C  
ATOM   1907  C   TYR A 166      -6.288  61.758  78.721  1.00 24.27           C  
ATOM   1908  O   TYR A 166      -5.104  61.806  78.407  1.00 22.82           O  
ATOM   1909  CB  TYR A 166      -7.738  60.911  76.863  1.00 23.77           C  
ATOM   1910  CG  TYR A 166      -9.115  60.953  76.228  1.00 25.30           C  
ATOM   1911  CD1 TYR A 166      -9.397  61.823  75.178  1.00 24.90           C  
ATOM   1912  CD2 TYR A 166     -10.133  60.110  76.672  1.00 24.33           C  
ATOM   1913  CE1 TYR A 166     -10.658  61.850  74.581  1.00 22.55           C  
ATOM   1914  CE2 TYR A 166     -11.398  60.130  76.085  1.00 24.70           C  
ATOM   1915  CZ  TYR A 166     -11.653  61.003  75.039  1.00 24.49           C  
ATOM   1916  OH  TYR A 166     -12.909  61.041  74.467  1.00 23.61           O  
ATOM   1917  N   PRO A 167      -6.677  61.395  79.956  1.00 25.26           N  
ATOM   1918  CA  PRO A 167      -5.690  61.013  80.976  1.00 25.67           C  
ATOM   1919  C   PRO A 167      -5.080  59.650  80.652  1.00 25.44           C  
ATOM   1920  O   PRO A 167      -5.713  58.829  79.986  1.00 24.49           O  
ATOM   1921  CB  PRO A 167      -6.514  60.982  82.260  1.00 27.02           C  
ATOM   1922  CG  PRO A 167      -7.857  60.542  81.777  1.00 25.63           C  
ATOM   1923  CD  PRO A 167      -8.043  61.361  80.510  1.00 26.34           C  
ATOM   1924  N   ASP A 168      -3.860  59.392  81.113  1.00 25.47           N  
ATOM   1925  CA  ASP A 168      -3.248  58.101  80.819  1.00 25.73           C  
ATOM   1926  C   ASP A 168      -4.023  56.944  81.450  1.00 25.96           C  
ATOM   1927  O   ASP A 168      -3.878  55.796  81.031  1.00 26.31           O  
ATOM   1928  CB  ASP A 168      -1.786  58.065  81.269  1.00 28.44           C  
ATOM   1929  CG  ASP A 168      -0.893  58.969  80.429  1.00 28.58           C  
ATOM   1930  OD1 ASP A 168      -1.290  59.363  79.307  1.00 27.25           O  
ATOM   1931  OD2 ASP A 168       0.219  59.275  80.889  1.00 28.85           O1-
ATOM   1932  N   SER A 169      -4.860  57.245  82.439  1.00 25.96           N  
ATOM   1933  CA  SER A 169      -5.657  56.207  83.090  1.00 25.67           C  
ATOM   1934  C   SER A 169      -6.769  55.697  82.169  1.00 25.80           C  
ATOM   1935  O   SER A 169      -7.307  54.610  82.386  1.00 26.43           O  
ATOM   1936  CB  SER A 169      -6.269  56.735  84.390  1.00 27.13           C  
ATOM   1937  OG  SER A 169      -7.032  57.895  84.144  1.00 30.66           O  
ATOM   1938  N   TYR A 170      -7.119  56.472  81.146  1.00 23.71           N  
ATOM   1939  CA  TYR A 170      -8.166  56.036  80.223  1.00 23.92           C  
ATOM   1940  C   TYR A 170      -7.671  54.866  79.382  1.00 22.15           C  
ATOM   1941  O   TYR A 170      -6.599  54.926  78.782  1.00 23.61           O  
ATOM   1942  CB  TYR A 170      -8.611  57.188  79.323  1.00 23.88           C  
ATOM   1943  CG  TYR A 170      -9.821  56.842  78.481  1.00 23.62           C  
ATOM   1944  CD1 TYR A 170      -9.700  56.057  77.335  1.00 21.75           C  
ATOM   1945  CD2 TYR A 170     -11.098  57.266  78.860  1.00 23.47           C  
ATOM   1946  CE1 TYR A 170     -10.824  55.698  76.588  1.00 22.67           C  
ATOM   1947  CE2 TYR A 170     -12.226  56.908  78.123  1.00 22.22           C  
ATOM   1948  CZ  TYR A 170     -12.083  56.125  76.992  1.00 22.45           C  
ATOM   1949  OH  TYR A 170     -13.195  55.756  76.272  1.00 23.07           O  
ATOM   1950  N   LYS A 171      -8.468  53.805  79.341  1.00 22.30           N  
ATOM   1951  CA  LYS A 171      -8.127  52.588  78.616  1.00 24.75           C  
ATOM   1952  C   LYS A 171      -8.529  52.631  77.144  1.00 24.20           C  
ATOM   1953  O   LYS A 171      -9.703  52.762  76.826  1.00 24.55           O  
ATOM   1954  CB  LYS A 171      -8.792  51.395  79.316  1.00 26.30           C  
ATOM   1955  CG  LYS A 171      -8.568  51.398  80.834  1.00 29.04           C  
ATOM   1956  CD  LYS A 171      -9.506  50.449  81.572  1.00 32.46           C  
ATOM   1957  CE  LYS A 171      -9.048  49.011  81.471  1.00 33.67           C  
ATOM   1958  NZ  LYS A 171      -7.793  48.800  82.251  1.00 36.78           N1+
ATOM   1959  N   VAL A 172      -7.552  52.507  76.249  1.00 24.35           N  
ATOM   1960  CA  VAL A 172      -7.834  52.539  74.813  1.00 24.34           C  
ATOM   1961  C   VAL A 172      -8.358  51.193  74.309  1.00 24.66           C  
ATOM   1962  O   VAL A 172      -8.096  50.155  74.909  1.00 25.14           O  
ATOM   1963  CB  VAL A 172      -6.572  52.914  73.998  1.00 25.58           C  
ATOM   1964  CG1 VAL A 172      -6.040  54.259  74.458  1.00 25.56           C  
ATOM   1965  CG2 VAL A 172      -5.516  51.846  74.159  1.00 28.35           C  
ATOM   1966  N   HIS A 173      -9.101  51.213  73.205  1.00 23.24           N  
ATOM   1967  CA  HIS A 173      -9.651  49.983  72.644  1.00 22.40           C  
ATOM   1968  C   HIS A 173      -8.523  49.097  72.092  1.00 23.34           C  
ATOM   1969  O   HIS A 173      -7.551  49.598  71.522  1.00 22.97           O  
ATOM   1970  CB  HIS A 173     -10.661  50.323  71.539  1.00 21.41           C  
ATOM   1971  CG  HIS A 173     -11.462  49.151  71.072  1.00 21.07           C  
ATOM   1972  CD2 HIS A 173     -12.711  48.738  71.400  1.00 21.94           C  
ATOM   1973  ND1 HIS A 173     -10.967  48.212  70.194  1.00 21.57           N  
ATOM   1974  CE1 HIS A 173     -11.875  47.269  70.004  1.00 22.41           C  
ATOM   1975  NE2 HIS A 173     -12.943  47.565  70.726  1.00 22.98           N  
ATOM   1976  N   PRO A 174      -8.646  47.767  72.254  1.00 23.65           N  
ATOM   1977  CA  PRO A 174      -7.635  46.809  71.778  1.00 24.50           C  
ATOM   1978  C   PRO A 174      -7.346  46.807  70.282  1.00 24.94           C  
ATOM   1979  O   PRO A 174      -6.290  46.345  69.855  1.00 25.39           O  
ATOM   1980  CB  PRO A 174      -8.157  45.461  72.287  1.00 23.38           C  
ATOM   1981  CG  PRO A 174      -9.639  45.672  72.371  1.00 24.77           C  
ATOM   1982  CD  PRO A 174      -9.752  47.067  72.931  1.00 22.71           C  
ATOM   1983  N   SER A 175      -8.287  47.294  69.479  1.00 25.79           N  
ATOM   1984  CA  SER A 175      -8.068  47.377  68.043  1.00 24.34           C  
ATOM   1985  C   SER A 175      -7.427  48.740  67.797  1.00 24.71           C  
ATOM   1986  O   SER A 175      -8.045  49.776  68.054  1.00 21.66           O  
ATOM   1987  CB  SER A 175      -9.386  47.287  67.280  1.00 26.25           C  
ATOM   1988  OG  SER A 175      -9.207  47.683  65.929  1.00 22.87           O  
ATOM   1989  N   THR A 176      -6.193  48.751  67.306  1.00 22.42           N  
ATOM   1990  CA  THR A 176      -5.532  50.020  67.073  1.00 23.28           C  
ATOM   1991  C   THR A 176      -6.300  50.849  66.059  1.00 23.21           C  
ATOM   1992  O   THR A 176      -6.493  52.044  66.251  1.00 22.63           O  
ATOM   1993  CB  THR A 176      -4.065  49.842  66.593  1.00 22.91           C  
ATOM   1994  CG2 THR A 176      -3.219  49.192  67.695  1.00 24.01           C  
ATOM   1995  OG1 THR A 176      -4.033  49.035  65.414  1.00 22.82           O  
ATOM   1996  N   SER A 177      -6.754  50.211  64.989  1.00 22.59           N  
ATOM   1997  CA  SER A 177      -7.484  50.933  63.963  1.00 22.07           C  
ATOM   1998  C   SER A 177      -8.738  51.596  64.529  1.00 21.45           C  
ATOM   1999  O   SER A 177      -9.024  52.751  64.206  1.00 20.33           O  
ATOM   2000  CB  SER A 177      -7.864  49.997  62.817  1.00 22.92           C  
ATOM   2001  OG  SER A 177      -8.336  50.754  61.721  1.00 23.87           O  
ATOM   2002  N   GLN A 178      -9.483  50.883  65.368  1.00 18.88           N  
ATOM   2003  CA  GLN A 178     -10.690  51.466  65.953  1.00 19.84           C  
ATOM   2004  C   GLN A 178     -10.308  52.532  66.977  1.00 21.22           C  
ATOM   2005  O   GLN A 178     -11.022  53.521  67.157  1.00 22.11           O  
ATOM   2006  CB  GLN A 178     -11.559  50.385  66.614  1.00 20.02           C  
ATOM   2007  CG  GLN A 178     -12.153  49.366  65.642  1.00 23.38           C  
ATOM   2008  CD  GLN A 178     -13.091  49.996  64.621  1.00 24.81           C  
ATOM   2009  NE2 GLN A 178     -12.986  49.562  63.368  1.00 24.08           N  
ATOM   2010  OE1 GLN A 178     -13.906  50.852  64.959  1.00 21.47           O  
ATOM   2011  N   ALA A 179      -9.180  52.329  67.647  1.00 20.69           N  
ATOM   2012  CA  ALA A 179      -8.707  53.290  68.640  1.00 22.16           C  
ATOM   2013  C   ALA A 179      -8.414  54.631  67.948  1.00 21.73           C  
ATOM   2014  O   ALA A 179      -8.807  55.687  68.436  1.00 19.23           O  
ATOM   2015  CB  ALA A 179      -7.447  52.758  69.327  1.00 22.75           C  
ATOM   2016  N   TYR A 180      -7.723  54.583  66.808  1.00 20.03           N  
ATOM   2017  CA  TYR A 180      -7.412  55.802  66.055  1.00 20.87           C  
ATOM   2018  C   TYR A 180      -8.708  56.463  65.571  1.00 20.68           C  
ATOM   2019  O   TYR A 180      -8.858  57.684  65.628  1.00 19.18           O  
ATOM   2020  CB  TYR A 180      -6.538  55.488  64.833  1.00 20.57           C  
ATOM   2021  CG  TYR A 180      -5.088  55.147  65.126  1.00 23.68           C  
ATOM   2022  CD1 TYR A 180      -4.296  55.993  65.905  1.00 23.92           C  
ATOM   2023  CD2 TYR A 180      -4.490  54.014  64.568  1.00 22.91           C  
ATOM   2024  CE1 TYR A 180      -2.936  55.721  66.114  1.00 24.48           C  
ATOM   2025  CE2 TYR A 180      -3.132  53.729  64.774  1.00 24.82           C  
ATOM   2026  CZ  TYR A 180      -2.363  54.592  65.547  1.00 25.06           C  
ATOM   2027  OH  TYR A 180      -1.023  54.339  65.750  1.00 24.56           O  
ATOM   2028  N   LYS A 181      -9.636  55.644  65.082  1.00 20.28           N  
ATOM   2029  CA  LYS A 181     -10.915  56.150  64.592  1.00 23.26           C  
ATOM   2030  C   LYS A 181     -11.656  56.836  65.734  1.00 22.70           C  
ATOM   2031  O   LYS A 181     -12.179  57.939  65.583  1.00 22.52           O  
ATOM   2032  CB  LYS A 181     -11.770  55.003  64.039  1.00 22.60           C  
ATOM   2033  CG  LYS A 181     -13.205  55.397  63.709  1.00 23.47           C  
ATOM   2034  CD  LYS A 181     -13.981  54.211  63.141  1.00 23.11           C  
ATOM   2035  CE  LYS A 181     -15.404  54.613  62.790  1.00 25.16           C  
ATOM   2036  NZ  LYS A 181     -16.125  53.567  62.024  1.00 22.73           N1+
ATOM   2037  N   GLN A 182     -11.678  56.173  66.883  1.00 22.08           N  
ATOM   2038  CA  GLN A 182     -12.349  56.698  68.059  1.00 22.73           C  
ATOM   2039  C   GLN A 182     -11.767  58.041  68.496  1.00 22.84           C  
ATOM   2040  O   GLN A 182     -12.499  59.019  68.636  1.00 20.64           O  
ATOM   2041  CB  GLN A 182     -12.293  55.659  69.182  1.00 22.35           C  
ATOM   2042  CG  GLN A 182     -13.137  54.427  68.839  1.00 20.92           C  
ATOM   2043  CD  GLN A 182     -12.912  53.259  69.766  1.00 21.98           C  
ATOM   2044  NE2 GLN A 182     -13.697  52.198  69.580  1.00 23.16           N  
ATOM   2045  OE1 GLN A 182     -12.042  53.297  70.641  1.00 23.63           O  
ATOM   2046  N   PHE A 183     -10.456  58.103  68.698  1.00 22.60           N  
ATOM   2047  CA  PHE A 183      -9.855  59.371  69.081  1.00 22.84           C  
ATOM   2048  C   PHE A 183     -10.032  60.369  67.940  1.00 23.23           C  
ATOM   2049  O   PHE A 183     -10.146  61.571  68.172  1.00 21.52           O  
ATOM   2050  CB  PHE A 183      -8.377  59.181  69.429  1.00 21.45           C  
ATOM   2051  CG  PHE A 183      -8.163  58.527  70.769  1.00 21.17           C  
ATOM   2052  CD1 PHE A 183      -8.532  59.189  71.938  1.00 21.37           C  
ATOM   2053  CD2 PHE A 183      -7.661  57.239  70.862  1.00 21.85           C  
ATOM   2054  CE1 PHE A 183      -8.406  58.569  73.185  1.00 21.29           C  
ATOM   2055  CE2 PHE A 183      -7.531  56.603  72.105  1.00 23.38           C  
ATOM   2056  CZ  PHE A 183      -7.908  57.276  73.270  1.00 22.50           C  
ATOM   2057  N   GLY A 184     -10.093  59.846  66.718  1.00 22.88           N  
ATOM   2058  CA  GLY A 184     -10.263  60.688  65.540  1.00 25.18           C  
ATOM   2059  C   GLY A 184     -11.506  61.569  65.543  1.00 25.32           C  
ATOM   2060  O   GLY A 184     -11.429  62.752  65.247  1.00 25.79           O  
ATOM   2061  N   ASN A 185     -12.672  61.024  65.853  1.00 26.15           N  
ATOM   2062  CA  ASN A 185     -13.834  61.901  65.841  1.00 27.45           C  
ATOM   2063  C   ASN A 185     -14.231  62.344  67.248  1.00 25.21           C  
ATOM   2064  O   ASN A 185     -15.338  62.813  67.460  1.00 26.97           O  
ATOM   2065  CB  ASN A 185     -15.018  61.254  65.092  1.00 31.47           C  
ATOM   2066  CG  ASN A 185     -15.335  59.890  65.592  1.00 30.61           C  
ATOM   2067  ND2 ASN A 185     -16.000  59.083  64.774  1.00 29.31           N  
ATOM   2068  OD1 ASN A 185     -14.993  59.561  66.718  1.00 34.68           O  
ATOM   2069  N   SER A 186     -13.306  62.235  68.199  1.00 21.87           N  
ATOM   2070  CA  SER A 186     -13.593  62.630  69.576  1.00 21.39           C  
ATOM   2071  C   SER A 186     -13.372  64.117  69.849  1.00 21.44           C  
ATOM   2072  O   SER A 186     -13.197  64.913  68.930  1.00 21.41           O  
ATOM   2073  CB  SER A 186     -12.760  61.791  70.557  1.00 22.16           C  
ATOM   2074  OG  SER A 186     -13.247  61.932  71.887  1.00 25.30           O  
ATOM   2075  N   VAL A 187     -13.368  64.480  71.127  1.00 23.18           N  
ATOM   2076  CA  VAL A 187     -13.207  65.868  71.544  1.00 24.74           C  
ATOM   2077  C   VAL A 187     -12.011  66.082  72.478  1.00 26.13           C  
ATOM   2078  O   VAL A 187     -11.585  65.160  73.168  1.00 26.87           O  
ATOM   2079  CB  VAL A 187     -14.477  66.342  72.260  1.00 25.29           C  
ATOM   2080  CG1 VAL A 187     -14.761  65.440  73.458  1.00 25.70           C  
ATOM   2081  CG2 VAL A 187     -14.324  67.772  72.699  1.00 30.75           C  
ATOM   2082  N   VAL A 188     -11.478  67.302  72.495  1.00 24.49           N  
ATOM   2083  CA  VAL A 188     -10.350  67.622  73.362  1.00 25.07           C  
ATOM   2084  C   VAL A 188     -10.932  67.953  74.733  1.00 24.60           C  
ATOM   2085  O   VAL A 188     -11.535  69.012  74.930  1.00 23.44           O  
ATOM   2086  CB  VAL A 188      -9.534  68.823  72.808  1.00 24.87           C  
ATOM   2087  CG1 VAL A 188      -8.440  69.231  73.795  1.00 22.03           C  
ATOM   2088  CG2 VAL A 188      -8.909  68.438  71.475  1.00 24.99           C  
ATOM   2089  N   ILE A 189     -10.743  67.031  75.670  1.00 25.18           N  
ATOM   2090  CA  ILE A 189     -11.272  67.162  77.027  1.00 25.66           C  
ATOM   2091  C   ILE A 189     -11.058  68.520  77.703  1.00 25.26           C  
ATOM   2092  O   ILE A 189     -11.984  69.072  78.296  1.00 26.39           O  
ATOM   2093  CB  ILE A 189     -10.680  66.073  77.952  1.00 26.91           C  
ATOM   2094  CG1 ILE A 189     -10.810  64.688  77.301  1.00 27.05           C  
ATOM   2095  CG2 ILE A 189     -11.387  66.102  79.301  1.00 26.86           C  
ATOM   2096  CD1 ILE A 189     -12.225  64.192  77.150  1.00 28.30           C  
ATOM   2097  N   ASN A 190      -9.841  69.050  77.626  1.00 25.38           N  
ATOM   2098  CA  ASN A 190      -9.512  70.326  78.267  1.00 24.26           C  
ATOM   2099  C   ASN A 190     -10.438  71.463  77.839  1.00 24.15           C  
ATOM   2100  O   ASN A 190     -10.901  72.248  78.673  1.00 25.00           O  
ATOM   2101  CB  ASN A 190      -8.059  70.714  77.962  1.00 24.34           C  
ATOM   2102  CG  ASN A 190      -7.061  69.688  78.463  1.00 25.53           C  
ATOM   2103  ND2 ASN A 190      -6.058  70.147  79.204  1.00 24.47           N  
ATOM   2104  OD1 ASN A 190      -7.186  68.497  78.184  1.00 23.82           O  
ATOM   2105  N   VAL A 191     -10.695  71.555  76.536  1.00 22.67           N  
ATOM   2106  CA  VAL A 191     -11.560  72.591  76.000  1.00 22.21           C  
ATOM   2107  C   VAL A 191     -12.939  72.435  76.627  1.00 23.14           C  
ATOM   2108  O   VAL A 191     -13.530  73.408  77.100  1.00 22.43           O  
ATOM   2109  CB  VAL A 191     -11.672  72.477  74.471  1.00 22.86           C  
ATOM   2110  CG1 VAL A 191     -12.691  73.474  73.938  1.00 22.05           C  
ATOM   2111  CG2 VAL A 191     -10.315  72.726  73.847  1.00 23.82           C  
ATOM   2112  N   LEU A 192     -13.434  71.202  76.634  1.00 22.63           N  
ATOM   2113  CA  LEU A 192     -14.733  70.900  77.213  1.00 25.09           C  
ATOM   2114  C   LEU A 192     -14.774  71.282  78.677  1.00 25.62           C  
ATOM   2115  O   LEU A 192     -15.772  71.810  79.153  1.00 27.02           O  
ATOM   2116  CB  LEU A 192     -15.052  69.409  77.063  1.00 26.32           C  
ATOM   2117  CG  LEU A 192     -15.995  69.071  75.911  1.00 28.90           C  
ATOM   2118  CD1 LEU A 192     -15.602  69.862  74.691  1.00 30.83           C  
ATOM   2119  CD2 LEU A 192     -15.974  67.584  75.641  1.00 28.07           C  
ATOM   2120  N   GLN A 193     -13.685  71.016  79.390  1.00 24.30           N  
ATOM   2121  CA  GLN A 193     -13.624  71.344  80.805  1.00 25.67           C  
ATOM   2122  C   GLN A 193     -13.842  72.832  81.072  1.00 25.91           C  
ATOM   2123  O   GLN A 193     -14.700  73.201  81.876  1.00 25.46           O  
ATOM   2124  CB  GLN A 193     -12.287  70.898  81.398  1.00 24.29           C  
ATOM   2125  CG  GLN A 193     -12.217  69.411  81.674  1.00 24.52           C  
ATOM   2126  CD  GLN A 193     -10.923  69.006  82.357  1.00 26.85           C  
ATOM   2127  NE2 GLN A 193     -11.015  68.618  83.623  1.00 24.85           N  
ATOM   2128  OE1 GLN A 193      -9.849  69.047  81.749  1.00 30.01           O  
ATOM   2129  N   TYR A 194     -13.077  73.680  80.386  1.00 25.73           N  
ATOM   2130  CA  TYR A 194     -13.194  75.126  80.567  1.00 26.58           C  
ATOM   2131  C   TYR A 194     -14.608  75.611  80.260  1.00 26.75           C  
ATOM   2132  O   TYR A 194     -15.158  76.444  80.980  1.00 26.47           O  
ATOM   2133  CB  TYR A 194     -12.176  75.862  79.688  1.00 26.15           C  
ATOM   2134  CG  TYR A 194     -10.738  75.559  80.045  1.00 26.65           C  
ATOM   2135  CD1 TYR A 194     -10.262  75.765  81.342  1.00 27.40           C  
ATOM   2136  CD2 TYR A 194      -9.859  75.036  79.098  1.00 28.02           C  
ATOM   2137  CE1 TYR A 194      -8.946  75.445  81.688  1.00 27.81           C  
ATOM   2138  CE2 TYR A 194      -8.540  74.716  79.433  1.00 27.07           C  
ATOM   2139  CZ  TYR A 194      -8.092  74.917  80.727  1.00 27.14           C  
ATOM   2140  OH  TYR A 194      -6.804  74.567  81.067  1.00 27.14           O  
ATOM   2141  N   ILE A 195     -15.201  75.084  79.192  1.00 26.58           N  
ATOM   2142  CA  ILE A 195     -16.563  75.467  78.835  1.00 26.63           C  
ATOM   2143  C   ILE A 195     -17.543  74.954  79.893  1.00 27.08           C  
ATOM   2144  O   ILE A 195     -18.404  75.702  80.364  1.00 25.40           O  
ATOM   2145  CB  ILE A 195     -16.959  74.909  77.448  1.00 26.77           C  
ATOM   2146  CG1 ILE A 195     -16.092  75.571  76.372  1.00 26.57           C  
ATOM   2147  CG2 ILE A 195     -18.455  75.144  77.183  1.00 26.66           C  
ATOM   2148  CD1 ILE A 195     -16.289  75.030  74.981  1.00 28.46           C  
ATOM   2149  N   ALA A 196     -17.408  73.683  80.266  1.00 25.86           N  
ATOM   2150  CA  ALA A 196     -18.287  73.102  81.274  1.00 26.23           C  
ATOM   2151  C   ALA A 196     -18.220  73.932  82.561  1.00 26.58           C  
ATOM   2152  O   ALA A 196     -19.243  74.222  83.182  1.00 26.29           O  
ATOM   2153  CB  ALA A 196     -17.881  71.666  81.560  1.00 25.81           C  
ATOM   2154  N   TYR A 197     -17.009  74.316  82.944  1.00 25.69           N  
ATOM   2155  CA  TYR A 197     -16.792  75.112  84.140  1.00 27.49           C  
ATOM   2156  C   TYR A 197     -17.570  76.414  84.046  1.00 27.89           C  
ATOM   2157  O   TYR A 197     -18.209  76.843  85.010  1.00 25.95           O  
ATOM   2158  CB  TYR A 197     -15.312  75.443  84.300  1.00 29.23           C  
ATOM   2159  CG  TYR A 197     -14.984  76.087  85.625  1.00 32.24           C  
ATOM   2160  CD1 TYR A 197     -14.700  75.308  86.746  1.00 33.49           C  
ATOM   2161  CD2 TYR A 197     -14.985  77.479  85.769  1.00 34.00           C  
ATOM   2162  CE1 TYR A 197     -14.423  75.896  87.979  1.00 34.46           C  
ATOM   2163  CE2 TYR A 197     -14.714  78.074  87.003  1.00 35.00           C  
ATOM   2164  CZ  TYR A 197     -14.435  77.274  88.097  1.00 35.42           C  
ATOM   2165  OH  TYR A 197     -14.169  77.853  89.321  1.00 38.86           O  
ATOM   2166  N   ASN A 198     -17.492  77.046  82.878  1.00 26.98           N  
ATOM   2167  CA  ASN A 198     -18.179  78.307  82.637  1.00 28.70           C  
ATOM   2168  C   ASN A 198     -19.699  78.148  82.557  1.00 28.55           C  
ATOM   2169  O   ASN A 198     -20.443  79.087  82.855  1.00 27.04           O  
ATOM   2170  CB  ASN A 198     -17.626  78.958  81.368  1.00 27.49           C  
ATOM   2171  CG  ASN A 198     -16.281  79.640  81.604  1.00 26.64           C  
ATOM   2172  ND2 ASN A 198     -15.888  80.512  80.679  1.00 24.43           N  
ATOM   2173  OD1 ASN A 198     -15.603  79.379  82.603  1.00 25.16           O  
ATOM   2174  N   ILE A 199     -20.159  76.962  82.156  1.00 28.91           N  
ATOM   2175  CA  ILE A 199     -21.593  76.704  82.083  1.00 28.49           C  
ATOM   2176  C   ILE A 199     -22.135  76.687  83.514  1.00 28.64           C  
ATOM   2177  O   ILE A 199     -23.137  77.337  83.818  1.00 27.56           O  
ATOM   2178  CB  ILE A 199     -21.898  75.348  81.392  1.00 27.92           C  
ATOM   2179  CG1 ILE A 199     -21.699  75.485  79.877  1.00 27.40           C  
ATOM   2180  CG2 ILE A 199     -23.327  74.915  81.693  1.00 29.47           C  
ATOM   2181  CD1 ILE A 199     -21.903  74.184  79.104  1.00 28.04           C  
ATOM   2182  N   GLY A 200     -21.453  75.955  84.391  1.00 27.49           N  
ATOM   2183  CA  GLY A 200     -21.878  75.881  85.782  1.00 28.56           C  
ATOM   2184  C   GLY A 200     -21.738  77.210  86.507  1.00 28.81           C  
ATOM   2185  O   GLY A 200     -22.530  77.525  87.408  1.00 28.60           O  
ATOM   2186  N   SER A 201     -20.720  77.985  86.142  1.00 28.19           N  
ATOM   2187  CA  SER A 201     -20.511  79.296  86.753  1.00 30.90           C  
ATOM   2188  C   SER A 201     -21.768  80.133  86.533  1.00 31.60           C  
ATOM   2189  O   SER A 201     -22.290  80.756  87.464  1.00 32.73           O  
ATOM   2190  CB  SER A 201     -19.319  80.015  86.113  1.00 30.36           C  
ATOM   2191  OG  SER A 201     -18.089  79.389  86.438  1.00 31.94           O  
ATOM   2192  N   SER A 202     -22.252  80.149  85.295  1.00 30.93           N  
ATOM   2193  CA  SER A 202     -23.448  80.915  84.961  1.00 30.91           C  
ATOM   2194  C   SER A 202     -24.685  80.334  85.641  1.00 31.54           C  
ATOM   2195  O   SER A 202     -25.518  81.079  86.166  1.00 32.90           O  
ATOM   2196  CB  SER A 202     -23.644  80.959  83.437  1.00 31.32           C  
ATOM   2197  OG  SER A 202     -22.619  81.730  82.821  1.00 30.27           O  
ATOM   2198  N   LEU A 203     -24.810  79.014  85.649  1.00 30.61           N  
ATOM   2199  CA  LEU A 203     -25.956  78.391  86.293  1.00 31.18           C  
ATOM   2200  C   LEU A 203     -25.991  78.704  87.787  1.00 31.23           C  
ATOM   2201  O   LEU A 203     -27.066  78.864  88.374  1.00 31.14           O  
ATOM   2202  CB  LEU A 203     -25.926  76.872  86.096  1.00 31.35           C  
ATOM   2203  CG  LEU A 203     -26.176  76.341  84.681  1.00 32.71           C  
ATOM   2204  CD1 LEU A 203     -26.028  74.819  84.659  1.00 32.75           C  
ATOM   2205  CD2 LEU A 203     -27.566  76.747  84.233  1.00 32.94           C  
ATOM   2206  N   ASN A 204     -24.817  78.801  88.400  1.00 30.24           N  
ATOM   2207  CA  ASN A 204     -24.743  79.053  89.833  1.00 31.40           C  
ATOM   2208  C   ASN A 204     -24.872  80.512  90.289  1.00 31.81           C  
ATOM   2209  O   ASN A 204     -25.002  80.769  91.489  1.00 32.00           O  
ATOM   2210  CB  ASN A 204     -23.453  78.452  90.404  1.00 31.62           C  
ATOM   2211  CG  ASN A 204     -23.418  76.936  90.302  1.00 33.28           C  
ATOM   2212  ND2 ASN A 204     -22.223  76.382  90.107  1.00 33.55           N  
ATOM   2213  OD1 ASN A 204     -24.446  76.269  90.414  1.00 32.54           O  
ATOM   2214  N   PHE A 205     -24.841  81.463  89.357  1.00 32.05           N  
ATOM   2215  CA  PHE A 205     -24.954  82.875  89.735  1.00 32.12           C  
ATOM   2216  C   PHE A 205     -26.419  83.263  89.781  1.00 32.59           C  
ATOM   2217  O   PHE A 205     -26.999  83.645  88.761  1.00 30.45           O  
ATOM   2218  CB  PHE A 205     -24.220  83.766  88.733  1.00 32.13           C  
ATOM   2219  CG  PHE A 205     -24.252  85.232  89.084  1.00 32.68           C  
ATOM   2220  CD1 PHE A 205     -23.608  85.704  90.225  1.00 33.71           C  
ATOM   2221  CD2 PHE A 205     -24.941  86.136  88.280  1.00 32.47           C  
ATOM   2222  CE1 PHE A 205     -23.654  87.058  90.558  1.00 32.84           C  
ATOM   2223  CE2 PHE A 205     -24.993  87.492  88.608  1.00 33.07           C  
ATOM   2224  CZ  PHE A 205     -24.352  87.952  89.742  1.00 32.84           C  
ATOM   2225  N   LYS A 206     -27.009  83.165  90.970  1.00 32.88           N  
ATOM   2226  CA  LYS A 206     -28.419  83.480  91.155  1.00 33.73           C  
ATOM   2227  C   LYS A 206     -28.601  84.394  92.359  1.00 33.32           C  
ATOM   2228  O   LYS A 206     -29.100  83.963  93.390  1.00 33.92           O  
ATOM   2229  CB  LYS A 206     -29.210  82.191  91.394  1.00 35.50           C  
ATOM   2230  CG  LYS A 206     -29.094  81.142  90.301  1.00 40.01           C  
ATOM   2231  CD  LYS A 206     -29.797  79.857  90.740  1.00 43.68           C  
ATOM   2232  CE  LYS A 206     -29.870  78.821  89.629  1.00 46.37           C  
ATOM   2233  NZ  LYS A 206     -30.675  77.629  90.052  1.00 47.87           N1+
ATOM   2234  N   PRO A 207     -28.202  85.668  92.247  1.00 32.57           N  
ATOM   2235  CA  PRO A 207     -28.364  86.560  93.396  1.00 32.82           C  
ATOM   2236  C   PRO A 207     -29.803  86.936  93.720  1.00 32.96           C  
ATOM   2237  O   PRO A 207     -30.714  86.789  92.901  1.00 33.28           O  
ATOM   2238  CB  PRO A 207     -27.531  87.777  93.009  1.00 32.32           C  
ATOM   2239  CG  PRO A 207     -27.722  87.838  91.512  1.00 32.43           C  
ATOM   2240  CD  PRO A 207     -27.603  86.380  91.102  1.00 33.24           C  
ATOM   2241  N   TYR A 208     -29.995  87.416  94.938  1.00 32.43           N  
ATOM   2242  CA  TYR A 208     -31.296  87.860  95.399  1.00 31.93           C  
ATOM   2243  C   TYR A 208     -31.508  89.265  94.853  1.00 32.34           C  
ATOM   2244  O   TYR A 208     -32.677  89.690  94.744  1.00 32.30           O  
ATOM   2245  CB  TYR A 208     -31.322  87.876  96.927  1.00 29.46           C  
ATOM   2246  CG  TYR A 208     -31.604  86.524  97.554  1.00 30.70           C  
ATOM   2247  CD1 TYR A 208     -32.911  86.053  97.688  1.00 30.25           C  
ATOM   2248  CD2 TYR A 208     -30.571  85.732  98.043  1.00 30.42           C  
ATOM   2249  CE1 TYR A 208     -33.179  84.830  98.296  1.00 30.05           C  
ATOM   2250  CE2 TYR A 208     -30.829  84.502  98.654  1.00 31.51           C  
ATOM   2251  CZ  TYR A 208     -32.138  84.063  98.776  1.00 30.30           C  
ATOM   2252  OH  TYR A 208     -32.404  82.854  99.381  1.00 32.11           O  
ATOM   2253  OXT TYR A 208     -30.491  89.934  94.557  1.00 32.04           O1-
TER    2254      TYR A 208 
ATOM   2255  N   MET B   1      -6.195  66.336  80.264  1.00 31.15           N  
ATOM   2256  CA  MET B   1      -7.269  67.064  80.987  1.00 32.32           C  
ATOM   2257  C   MET B   1      -6.723  67.732  82.251  1.00 33.57           C  
ATOM   2258  O   MET B   1      -5.628  67.404  82.721  1.00 34.73           O  
ATOM   2259  CB  MET B   1      -8.448  66.123  81.300  1.00 32.07           C  
ATOM   2260  CG  MET B   1      -8.217  65.046  82.337  1.00 32.86           C  
ATOM   2261  SD  MET B   1      -9.652  63.913  82.476  1.00 34.59           S  
ATOM   2262  CE  MET B   1     -10.836  64.955  83.390  1.00 32.02           C  
ATOM   2263  N   ILE B   2      -7.487  68.665  82.799  1.00 32.21           N  
ATOM   2264  CA  ILE B   2      -7.060  69.439  83.957  1.00 33.22           C  
ATOM   2265  C   ILE B   2      -7.775  69.100  85.278  1.00 33.65           C  
ATOM   2266  O   ILE B   2      -8.856  68.518  85.279  1.00 31.41           O  
ATOM   2267  CB  ILE B   2      -7.233  70.952  83.600  1.00 34.25           C  
ATOM   2268  CG1 ILE B   2      -5.910  71.683  83.776  1.00 36.05           C  
ATOM   2269  CG2 ILE B   2      -8.376  71.574  84.370  1.00 33.47           C  
ATOM   2270  CD1 ILE B   2      -4.939  71.439  82.644  1.00 37.81           C  
ATOM   2271  N   GLU B   3      -7.155  69.444  86.405  1.00 36.14           N  
ATOM   2272  CA  GLU B   3      -7.767  69.195  87.714  1.00 37.12           C  
ATOM   2273  C   GLU B   3      -8.717  70.347  88.011  1.00 36.46           C  
ATOM   2274  O   GLU B   3      -8.343  71.506  87.863  1.00 36.80           O  
ATOM   2275  CB  GLU B   3      -6.713  69.137  88.830  1.00 40.31           C  
ATOM   2276  CG  GLU B   3      -7.332  69.140  90.226  1.00 44.53           C  
ATOM   2277  CD  GLU B   3      -6.303  69.130  91.353  1.00 47.65           C  
ATOM   2278  OE1 GLU B   3      -5.522  70.105  91.459  1.00 47.34           O  
ATOM   2279  OE2 GLU B   3      -6.282  68.145  92.131  1.00 48.75           O1-
ATOM   2280  N   ILE B   4      -9.938  70.038  88.424  1.00 34.76           N  
ATOM   2281  CA  ILE B   4     -10.892  71.090  88.732  1.00 36.28           C  
ATOM   2282  C   ILE B   4     -11.231  71.086  90.207  1.00 36.01           C  
ATOM   2283  O   ILE B   4     -11.969  70.234  90.679  1.00 36.02           O  
ATOM   2284  CB  ILE B   4     -12.182  70.920  87.932  1.00 37.53           C  
ATOM   2285  CG1 ILE B   4     -11.872  71.048  86.440  1.00 36.30           C  
ATOM   2286  CG2 ILE B   4     -13.200  71.974  88.368  1.00 36.24           C  
ATOM   2287  CD1 ILE B   4     -13.001  70.600  85.552  1.00 40.53           C  
ATOM   2288  N   LYS B   5     -10.680  72.045  90.936  1.00 37.50           N  
ATOM   2289  CA  LYS B   5     -10.921  72.145  92.374  1.00 39.88           C  
ATOM   2290  C   LYS B   5     -12.341  72.577  92.732  1.00 39.26           C  
ATOM   2291  O   LYS B   5     -12.982  71.958  93.581  1.00 39.85           O  
ATOM   2292  CB  LYS B   5      -9.907  73.104  92.987  1.00 41.69           C  
ATOM   2293  CG  LYS B   5      -8.504  72.529  92.996  1.00 45.59           C  
ATOM   2294  CD  LYS B   5      -8.443  71.311  93.914  1.00 47.06           C  
ATOM   2295  CE  LYS B   5      -7.023  70.786  94.031  1.00 48.75           C  
ATOM   2296  NZ  LYS B   5      -6.878  69.811  95.154  1.00 48.42           N1+
ATOM   2297  N   ASP B   6     -12.831  73.627  92.077  1.00 40.00           N  
ATOM   2298  CA  ASP B   6     -14.184  74.140  92.320  1.00 41.26           C  
ATOM   2299  C   ASP B   6     -15.219  73.486  91.407  1.00 39.56           C  
ATOM   2300  O   ASP B   6     -15.414  73.924  90.276  1.00 39.43           O  
ATOM   2301  CB  ASP B   6     -14.229  75.655  92.101  1.00 44.94           C  
ATOM   2302  CG  ASP B   6     -13.771  76.435  93.316  1.00 49.05           C  
ATOM   2303  OD1 ASP B   6     -12.546  76.476  93.591  1.00 51.31           O  
ATOM   2304  OD2 ASP B   6     -14.652  77.009  94.004  1.00 51.92           O1-
ATOM   2305  N   LYS B   7     -15.902  72.460  91.909  1.00 38.22           N  
ATOM   2306  CA  LYS B   7     -16.897  71.745  91.120  1.00 38.25           C  
ATOM   2307  C   LYS B   7     -18.119  72.616  90.856  1.00 38.69           C  
ATOM   2308  O   LYS B   7     -18.911  72.877  91.755  1.00 41.04           O  
ATOM   2309  CB  LYS B   7     -17.309  70.462  91.847  1.00 37.09           C  
ATOM   2310  CG  LYS B   7     -16.129  69.605  92.282  1.00 37.54           C  
ATOM   2311  CD  LYS B   7     -15.134  69.407  91.154  1.00 37.34           C  
ATOM   2312  CE  LYS B   7     -13.953  68.556  91.602  1.00 38.30           C  
ATOM   2313  NZ  LYS B   7     -14.386  67.189  92.002  1.00 39.34           N1+
ATOM   2314  N   GLN B   8     -18.279  73.065  89.617  1.00 37.47           N  
ATOM   2315  CA  GLN B   8     -19.406  73.924  89.280  1.00 37.02           C  
ATOM   2316  C   GLN B   8     -20.675  73.186  88.899  1.00 35.75           C  
ATOM   2317  O   GLN B   8     -21.741  73.789  88.851  1.00 36.02           O  
ATOM   2318  CB  GLN B   8     -19.037  74.855  88.125  1.00 38.53           C  
ATOM   2319  CG  GLN B   8     -17.869  75.773  88.400  1.00 38.85           C  
ATOM   2320  CD  GLN B   8     -18.096  76.650  89.606  1.00 38.85           C  
ATOM   2321  NE2 GLN B   8     -17.063  76.812  90.410  1.00 38.80           N  
ATOM   2322  OE1 GLN B   8     -19.189  77.191  89.807  1.00 40.16           O  
ATOM   2323  N   LEU B   9     -20.571  71.891  88.624  1.00 34.31           N  
ATOM   2324  CA  LEU B   9     -21.748  71.136  88.211  1.00 33.54           C  
ATOM   2325  C   LEU B   9     -22.238  70.096  89.221  1.00 32.36           C  
ATOM   2326  O   LEU B   9     -23.041  69.221  88.885  1.00 31.41           O  
ATOM   2327  CB  LEU B   9     -21.472  70.472  86.857  1.00 32.61           C  
ATOM   2328  CG  LEU B   9     -21.034  71.422  85.736  1.00 34.14           C  
ATOM   2329  CD1 LEU B   9     -20.711  70.610  84.475  1.00 30.58           C  
ATOM   2330  CD2 LEU B   9     -22.127  72.450  85.462  1.00 30.61           C  
ATOM   2331  N   THR B  10     -21.764  70.188  90.457  1.00 32.94           N  
ATOM   2332  CA  THR B  10     -22.198  69.259  91.497  1.00 34.59           C  
ATOM   2333  C   THR B  10     -23.723  69.284  91.575  1.00 33.36           C  
ATOM   2334  O   THR B  10     -24.332  70.346  91.490  1.00 33.37           O  
ATOM   2335  CB  THR B  10     -21.648  69.664  92.878  1.00 35.16           C  
ATOM   2336  CG2 THR B  10     -22.231  68.774  93.965  1.00 35.39           C  
ATOM   2337  OG1 THR B  10     -20.219  69.548  92.874  1.00 39.19           O  
ATOM   2338  N   GLY B  11     -24.336  68.116  91.725  1.00 33.94           N  
ATOM   2339  CA  GLY B  11     -25.784  68.053  91.828  1.00 34.81           C  
ATOM   2340  C   GLY B  11     -26.544  68.045  90.514  1.00 36.23           C  
ATOM   2341  O   GLY B  11     -27.762  67.844  90.506  1.00 36.86           O  
ATOM   2342  N   LEU B  12     -25.850  68.273  89.397  1.00 35.10           N  
ATOM   2343  CA  LEU B  12     -26.512  68.264  88.096  1.00 33.93           C  
ATOM   2344  C   LEU B  12     -26.309  66.935  87.381  1.00 33.92           C  
ATOM   2345  O   LEU B  12     -25.259  66.299  87.518  1.00 33.47           O  
ATOM   2346  CB  LEU B  12     -26.000  69.412  87.228  1.00 35.07           C  
ATOM   2347  CG  LEU B  12     -26.280  70.793  87.829  1.00 36.02           C  
ATOM   2348  CD1 LEU B  12     -25.856  71.881  86.862  1.00 36.58           C  
ATOM   2349  CD2 LEU B  12     -27.764  70.913  88.152  1.00 34.90           C  
ATOM   2350  N   ARG B  13     -27.326  66.520  86.629  1.00 33.07           N  
ATOM   2351  CA  ARG B  13     -27.291  65.265  85.884  1.00 33.06           C  
ATOM   2352  C   ARG B  13     -27.193  65.588  84.395  1.00 31.41           C  
ATOM   2353  O   ARG B  13     -27.787  66.557  83.934  1.00 30.63           O  
ATOM   2354  CB  ARG B  13     -28.574  64.465  86.144  1.00 35.75           C  
ATOM   2355  CG  ARG B  13     -28.932  64.312  87.619  1.00 37.64           C  
ATOM   2356  CD  ARG B  13     -30.417  63.992  87.815  1.00 40.33           C  
ATOM   2357  NE  ARG B  13     -30.802  62.792  87.080  1.00 44.60           N  
ATOM   2358  CZ  ARG B  13     -31.858  62.039  87.365  1.00 45.70           C  
ATOM   2359  NH1 ARG B  13     -32.648  62.357  88.385  1.00 48.38           N1+
ATOM   2360  NH2 ARG B  13     -32.125  60.965  86.626  1.00 45.37           N  
ATOM   2361  N   PHE B  14     -26.446  64.787  83.643  1.00 29.00           N  
ATOM   2362  CA  PHE B  14     -26.332  65.035  82.214  1.00 27.63           C  
ATOM   2363  C   PHE B  14     -26.473  63.762  81.397  1.00 26.84           C  
ATOM   2364  O   PHE B  14     -26.351  62.656  81.926  1.00 25.96           O  
ATOM   2365  CB  PHE B  14     -24.997  65.712  81.875  1.00 27.25           C  
ATOM   2366  CG  PHE B  14     -23.797  64.821  82.032  1.00 26.81           C  
ATOM   2367  CD1 PHE B  14     -23.196  64.653  83.273  1.00 25.89           C  
ATOM   2368  CD2 PHE B  14     -23.254  64.167  80.930  1.00 27.10           C  
ATOM   2369  CE1 PHE B  14     -22.071  63.855  83.420  1.00 27.84           C  
ATOM   2370  CE2 PHE B  14     -22.127  63.364  81.060  1.00 27.29           C  
ATOM   2371  CZ  PHE B  14     -21.533  63.207  82.311  1.00 27.34           C  
ATOM   2372  N   ILE B  15     -26.747  63.945  80.105  1.00 26.76           N  
ATOM   2373  CA  ILE B  15     -26.893  62.846  79.154  1.00 28.32           C  
ATOM   2374  C   ILE B  15     -25.734  62.906  78.168  1.00 26.95           C  
ATOM   2375  O   ILE B  15     -25.404  63.971  77.655  1.00 27.85           O  
ATOM   2376  CB  ILE B  15     -28.204  62.958  78.362  1.00 30.01           C  
ATOM   2377  CG1 ILE B  15     -29.379  62.890  79.324  1.00 32.56           C  
ATOM   2378  CG2 ILE B  15     -28.307  61.837  77.362  1.00 35.15           C  
ATOM   2379  CD1 ILE B  15     -29.347  61.707  80.234  1.00 32.89           C  
ATOM   2380  N   ASP B  16     -25.131  61.755  77.903  1.00 27.83           N  
ATOM   2381  CA  ASP B  16     -23.985  61.654  77.003  1.00 27.38           C  
ATOM   2382  C   ASP B  16     -24.455  61.054  75.672  1.00 26.94           C  
ATOM   2383  O   ASP B  16     -24.442  59.832  75.510  1.00 28.07           O  
ATOM   2384  CB  ASP B  16     -22.927  60.755  77.677  1.00 29.09           C  
ATOM   2385  CG  ASP B  16     -21.564  60.806  76.994  1.00 30.82           C  
ATOM   2386  OD1 ASP B  16     -21.380  61.608  76.060  1.00 32.34           O  
ATOM   2387  OD2 ASP B  16     -20.663  60.041  77.412  1.00 31.56           O1-
ATOM   2388  N   LEU B  17     -24.888  61.903  74.732  1.00 25.69           N  
ATOM   2389  CA  LEU B  17     -25.353  61.424  73.421  1.00 25.65           C  
ATOM   2390  C   LEU B  17     -24.189  61.296  72.431  1.00 24.98           C  
ATOM   2391  O   LEU B  17     -23.216  62.038  72.526  1.00 25.91           O  
ATOM   2392  CB  LEU B  17     -26.418  62.366  72.846  1.00 26.25           C  
ATOM   2393  CG  LEU B  17     -27.690  62.572  73.680  1.00 25.63           C  
ATOM   2394  CD1 LEU B  17     -28.671  63.447  72.904  1.00 26.34           C  
ATOM   2395  CD2 LEU B  17     -28.321  61.231  74.002  1.00 24.02           C  
ATOM   2396  N   PHE B  18     -24.293  60.367  71.482  1.00 22.19           N  
ATOM   2397  CA  PHE B  18     -23.212  60.149  70.516  1.00 22.91           C  
ATOM   2398  C   PHE B  18     -21.931  60.108  71.357  1.00 22.67           C  
ATOM   2399  O   PHE B  18     -20.938  60.763  71.051  1.00 21.56           O  
ATOM   2400  CB  PHE B  18     -23.161  61.310  69.522  1.00 23.38           C  
ATOM   2401  CG  PHE B  18     -24.485  61.613  68.886  1.00 25.20           C  
ATOM   2402  CD1 PHE B  18     -24.989  60.804  67.872  1.00 25.22           C  
ATOM   2403  CD2 PHE B  18     -25.260  62.684  69.336  1.00 23.48           C  
ATOM   2404  CE1 PHE B  18     -26.247  61.052  67.314  1.00 26.49           C  
ATOM   2405  CE2 PHE B  18     -26.515  62.940  68.788  1.00 23.20           C  
ATOM   2406  CZ  PHE B  18     -27.010  62.128  67.779  1.00 24.59           C  
ATOM   2407  N   ALA B  19     -21.993  59.327  72.429  1.00 23.00           N  
ATOM   2408  CA  ALA B  19     -20.919  59.199  73.407  1.00 22.81           C  
ATOM   2409  C   ALA B  19     -19.504  58.914  72.902  1.00 23.03           C  
ATOM   2410  O   ALA B  19     -18.546  59.519  73.387  1.00 23.70           O  
ATOM   2411  CB  ALA B  19     -21.311  58.157  74.452  1.00 22.05           C  
ATOM   2412  N   GLY B  20     -19.362  58.010  71.944  1.00 21.66           N  
ATOM   2413  CA  GLY B  20     -18.028  57.696  71.462  1.00 20.66           C  
ATOM   2414  C   GLY B  20     -17.174  57.190  72.620  1.00 19.31           C  
ATOM   2415  O   GLY B  20     -17.518  56.197  73.248  1.00 19.52           O  
ATOM   2416  N   LEU B  21     -16.072  57.879  72.911  1.00 19.99           N  
ATOM   2417  CA  LEU B  21     -15.172  57.494  74.006  1.00 21.30           C  
ATOM   2418  C   LEU B  21     -15.643  57.987  75.383  1.00 20.55           C  
ATOM   2419  O   LEU B  21     -15.149  57.541  76.419  1.00 21.54           O  
ATOM   2420  CB  LEU B  21     -13.761  58.035  73.740  1.00 22.37           C  
ATOM   2421  CG  LEU B  21     -13.021  57.454  72.532  1.00 23.92           C  
ATOM   2422  CD1 LEU B  21     -11.754  58.247  72.244  1.00 25.91           C  
ATOM   2423  CD2 LEU B  21     -12.696  56.001  72.810  1.00 26.17           C  
ATOM   2424  N   GLY B  22     -16.593  58.915  75.387  1.00 22.55           N  
ATOM   2425  CA  GLY B  22     -17.088  59.460  76.643  1.00 22.26           C  
ATOM   2426  C   GLY B  22     -16.377  60.752  77.022  1.00 23.54           C  
ATOM   2427  O   GLY B  22     -16.336  61.132  78.193  1.00 23.48           O  
ATOM   2428  N   GLY B  23     -15.812  61.432  76.025  1.00 23.66           N  
ATOM   2429  CA  GLY B  23     -15.109  62.678  76.269  1.00 23.26           C  
ATOM   2430  C   GLY B  23     -15.934  63.685  77.050  1.00 25.07           C  
ATOM   2431  O   GLY B  23     -15.453  64.304  77.999  1.00 24.36           O  
ATOM   2432  N   PHE B  24     -17.183  63.867  76.644  1.00 25.71           N  
ATOM   2433  CA  PHE B  24     -18.044  64.798  77.351  1.00 25.83           C  
ATOM   2434  C   PHE B  24     -18.226  64.345  78.796  1.00 26.85           C  
ATOM   2435  O   PHE B  24     -18.281  65.176  79.713  1.00 26.27           O  
ATOM   2436  CB  PHE B  24     -19.411  64.912  76.672  1.00 25.47           C  
ATOM   2437  CG  PHE B  24     -19.475  65.979  75.611  1.00 24.31           C  
ATOM   2438  CD1 PHE B  24     -19.174  65.685  74.290  1.00 24.44           C  
ATOM   2439  CD2 PHE B  24     -19.853  67.279  75.940  1.00 24.83           C  
ATOM   2440  CE1 PHE B  24     -19.252  66.666  73.306  1.00 26.19           C  
ATOM   2441  CE2 PHE B  24     -19.931  68.274  74.962  1.00 26.35           C  
ATOM   2442  CZ  PHE B  24     -19.632  67.965  73.642  1.00 25.61           C  
ATOM   2443  N   ARG B  25     -18.315  63.034  79.006  1.00 26.02           N  
ATOM   2444  CA  ARG B  25     -18.490  62.539  80.357  1.00 26.58           C  
ATOM   2445  C   ARG B  25     -17.288  62.867  81.230  1.00 25.88           C  
ATOM   2446  O   ARG B  25     -17.447  63.280  82.376  1.00 26.29           O  
ATOM   2447  CB  ARG B  25     -18.727  61.033  80.409  1.00 26.65           C  
ATOM   2448  CG  ARG B  25     -19.051  60.638  81.847  1.00 31.38           C  
ATOM   2449  CD  ARG B  25     -18.904  59.181  82.171  1.00 34.38           C  
ATOM   2450  NE  ARG B  25     -19.992  58.371  81.662  1.00 35.01           N  
ATOM   2451  CZ  ARG B  25     -20.600  57.419  82.361  1.00 32.94           C  
ATOM   2452  NH1 ARG B  25     -20.226  57.169  83.606  1.00 36.02           N1+
ATOM   2453  NH2 ARG B  25     -21.559  56.703  81.808  1.00 31.11           N  
ATOM   2454  N   LEU B  26     -16.085  62.667  80.701  1.00 23.86           N  
ATOM   2455  CA  LEU B  26     -14.882  62.954  81.469  1.00 23.15           C  
ATOM   2456  C   LEU B  26     -14.862  64.428  81.859  1.00 23.48           C  
ATOM   2457  O   LEU B  26     -14.577  64.779  83.004  1.00 22.97           O  
ATOM   2458  CB  LEU B  26     -13.621  62.618  80.658  1.00 23.93           C  
ATOM   2459  CG  LEU B  26     -13.304  61.138  80.424  1.00 26.72           C  
ATOM   2460  CD1 LEU B  26     -12.063  61.012  79.533  1.00 28.34           C  
ATOM   2461  CD2 LEU B  26     -13.062  60.450  81.763  1.00 25.89           C  
ATOM   2462  N   ALA B  27     -15.184  65.284  80.899  1.00 23.17           N  
ATOM   2463  CA  ALA B  27     -15.202  66.717  81.130  1.00 23.12           C  
ATOM   2464  C   ALA B  27     -16.237  67.148  82.171  1.00 24.64           C  
ATOM   2465  O   ALA B  27     -15.901  67.855  83.123  1.00 23.41           O  
ATOM   2466  CB  ALA B  27     -15.449  67.444  79.826  1.00 22.87           C  
ATOM   2467  N   LEU B  28     -17.489  66.730  81.986  1.00 24.47           N  
ATOM   2468  CA  LEU B  28     -18.554  67.105  82.917  1.00 28.33           C  
ATOM   2469  C   LEU B  28     -18.382  66.473  84.295  1.00 29.10           C  
ATOM   2470  O   LEU B  28     -18.612  67.137  85.297  1.00 31.38           O  
ATOM   2471  CB  LEU B  28     -19.939  66.742  82.359  1.00 27.40           C  
ATOM   2472  CG  LEU B  28     -20.526  67.411  81.098  1.00 28.71           C  
ATOM   2473  CD1 LEU B  28     -21.795  68.163  81.470  1.00 26.55           C  
ATOM   2474  CD2 LEU B  28     -19.523  68.338  80.435  1.00 29.27           C  
ATOM   2475  N   GLU B  29     -17.978  65.205  84.356  1.00 30.03           N  
ATOM   2476  CA  GLU B  29     -17.786  64.544  85.652  1.00 30.06           C  
ATOM   2477  C   GLU B  29     -16.648  65.177  86.438  1.00 29.77           C  
ATOM   2478  O   GLU B  29     -16.676  65.189  87.668  1.00 27.95           O  
ATOM   2479  CB  GLU B  29     -17.529  63.033  85.484  1.00 29.98           C  
ATOM   2480  CG  GLU B  29     -18.786  62.224  85.145  1.00 31.16           C  
ATOM   2481  CD  GLU B  29     -18.548  60.720  85.075  1.00 32.90           C  
ATOM   2482  OE1 GLU B  29     -17.379  60.286  85.024  1.00 35.98           O  
ATOM   2483  OE2 GLU B  29     -19.537  59.960  85.060  1.00 33.90           O1-
ATOM   2484  N   SER B  30     -15.651  65.701  85.727  1.00 28.22           N  
ATOM   2485  CA  SER B  30     -14.517  66.335  86.386  1.00 28.83           C  
ATOM   2486  C   SER B  30     -14.975  67.641  87.038  1.00 29.59           C  
ATOM   2487  O   SER B  30     -14.264  68.210  87.862  1.00 28.44           O  
ATOM   2488  CB  SER B  30     -13.389  66.620  85.386  1.00 28.66           C  
ATOM   2489  OG  SER B  30     -13.682  67.736  84.555  1.00 29.65           O  
ATOM   2490  N   CYS B  31     -16.163  68.105  86.658  1.00 30.33           N  
ATOM   2491  CA  CYS B  31     -16.725  69.330  87.214  1.00 31.47           C  
ATOM   2492  C   CYS B  31     -17.750  69.013  88.287  1.00 32.24           C  
ATOM   2493  O   CYS B  31     -18.347  69.918  88.873  1.00 32.43           O  
ATOM   2494  CB  CYS B  31     -17.370  70.176  86.120  1.00 32.84           C  
ATOM   2495  SG  CYS B  31     -16.181  71.131  85.180  1.00 36.39           S  
ATOM   2496  N   GLY B  32     -17.957  67.720  88.534  1.00 31.01           N  
ATOM   2497  CA  GLY B  32     -18.890  67.303  89.565  1.00 31.75           C  
ATOM   2498  C   GLY B  32     -20.262  66.814  89.143  1.00 32.08           C  
ATOM   2499  O   GLY B  32     -21.077  66.472  90.001  1.00 32.53           O  
ATOM   2500  N   ALA B  33     -20.519  66.753  87.838  1.00 31.07           N  
ATOM   2501  CA  ALA B  33     -21.819  66.314  87.329  1.00 29.88           C  
ATOM   2502  C   ALA B  33     -21.969  64.797  87.275  1.00 29.60           C  
ATOM   2503  O   ALA B  33     -20.981  64.064  87.250  1.00 27.35           O  
ATOM   2504  CB  ALA B  33     -22.056  66.905  85.946  1.00 29.36           C  
ATOM   2505  N   GLU B  34     -23.218  64.343  87.243  1.00 29.34           N  
ATOM   2506  CA  GLU B  34     -23.528  62.913  87.188  1.00 31.36           C  
ATOM   2507  C   GLU B  34     -24.173  62.522  85.863  1.00 30.05           C  
ATOM   2508  O   GLU B  34     -25.156  63.132  85.435  1.00 30.46           O  
ATOM   2509  CB  GLU B  34     -24.453  62.528  88.358  1.00 32.46           C  
ATOM   2510  CG  GLU B  34     -25.316  61.293  88.119  1.00 36.90           C  
ATOM   2511  CD  GLU B  34     -26.304  61.012  89.253  1.00 39.88           C  
ATOM   2512  OE1 GLU B  34     -26.745  61.969  89.936  1.00 41.77           O  
ATOM   2513  OE2 GLU B  34     -26.651  59.825  89.448  1.00 40.96           O1-
ATOM   2514  N   CYS B  35     -23.609  61.511  85.211  1.00 31.09           N  
ATOM   2515  CA  CYS B  35     -24.141  61.021  83.943  1.00 31.81           C  
ATOM   2516  C   CYS B  35     -25.296  60.065  84.242  1.00 32.00           C  
ATOM   2517  O   CYS B  35     -25.139  59.122  85.017  1.00 31.11           O  
ATOM   2518  CB  CYS B  35     -23.047  60.281  83.152  1.00 31.64           C  
ATOM   2519  SG  CYS B  35     -23.563  59.679  81.492  1.00 33.06           S  
ATOM   2520  N   VAL B  36     -26.460  60.297  83.635  1.00 31.62           N  
ATOM   2521  CA  VAL B  36     -27.598  59.420  83.882  1.00 31.28           C  
ATOM   2522  C   VAL B  36     -28.077  58.656  82.657  1.00 30.76           C  
ATOM   2523  O   VAL B  36     -29.064  57.935  82.733  1.00 30.83           O  
ATOM   2524  CB  VAL B  36     -28.806  60.199  84.482  1.00 30.16           C  
ATOM   2525  CG1 VAL B  36     -28.394  60.873  85.776  1.00 32.03           C  
ATOM   2526  CG2 VAL B  36     -29.326  61.227  83.490  1.00 30.52           C  
ATOM   2527  N   TYR B  37     -27.383  58.807  81.532  1.00 29.30           N  
ATOM   2528  CA  TYR B  37     -27.755  58.103  80.301  1.00 28.88           C  
ATOM   2529  C   TYR B  37     -26.701  58.312  79.217  1.00 28.36           C  
ATOM   2530  O   TYR B  37     -26.155  59.406  79.061  1.00 28.94           O  
ATOM   2531  CB  TYR B  37     -29.111  58.593  79.773  1.00 27.70           C  
ATOM   2532  CG  TYR B  37     -29.542  57.964  78.456  1.00 28.93           C  
ATOM   2533  CD1 TYR B  37     -29.983  56.637  78.395  1.00 29.69           C  
ATOM   2534  CD2 TYR B  37     -29.508  58.699  77.267  1.00 27.93           C  
ATOM   2535  CE1 TYR B  37     -30.389  56.057  77.174  1.00 28.66           C  
ATOM   2536  CE2 TYR B  37     -29.906  58.138  76.052  1.00 27.39           C  
ATOM   2537  CZ  TYR B  37     -30.348  56.820  76.010  1.00 29.05           C  
ATOM   2538  OH  TYR B  37     -30.765  56.282  74.807  1.00 25.38           O  
ATOM   2539  N   SER B  38     -26.416  57.261  78.463  1.00 28.65           N  
ATOM   2540  CA  SER B  38     -25.439  57.383  77.395  1.00 28.70           C  
ATOM   2541  C   SER B  38     -25.956  56.657  76.166  1.00 27.64           C  
ATOM   2542  O   SER B  38     -26.635  55.639  76.273  1.00 26.71           O  
ATOM   2543  CB  SER B  38     -24.092  56.805  77.824  1.00 29.12           C  
ATOM   2544  OG  SER B  38     -24.144  55.393  77.869  1.00 34.63           O  
ATOM   2545  N   ASN B  39     -25.633  57.193  74.996  1.00 26.35           N  
ATOM   2546  CA  ASN B  39     -26.077  56.596  73.750  1.00 27.46           C  
ATOM   2547  C   ASN B  39     -24.972  56.610  72.701  1.00 24.63           C  
ATOM   2548  O   ASN B  39     -24.325  57.629  72.477  1.00 27.18           O  
ATOM   2549  CB  ASN B  39     -27.313  57.333  73.236  1.00 27.81           C  
ATOM   2550  CG  ASN B  39     -27.943  56.640  72.056  1.00 30.63           C  
ATOM   2551  ND2 ASN B  39     -29.114  56.050  72.273  1.00 29.49           N  
ATOM   2552  OD1 ASN B  39     -27.377  56.614  70.963  1.00 28.62           O  
ATOM   2553  N   GLU B  40     -24.765  55.462  72.069  1.00 26.55           N  
ATOM   2554  CA  GLU B  40     -23.736  55.284  71.049  1.00 25.63           C  
ATOM   2555  C   GLU B  40     -24.020  53.947  70.368  1.00 25.54           C  
ATOM   2556  O   GLU B  40     -24.179  52.937  71.047  1.00 26.07           O  
ATOM   2557  CB  GLU B  40     -22.358  55.257  71.716  1.00 25.25           C  
ATOM   2558  CG  GLU B  40     -21.263  54.693  70.839  1.00 23.47           C  
ATOM   2559  CD  GLU B  40     -21.107  55.474  69.564  1.00 25.11           C  
ATOM   2560  OE1 GLU B  40     -20.886  56.702  69.658  1.00 23.24           O  
ATOM   2561  OE2 GLU B  40     -21.202  54.863  68.473  1.00 25.25           O1-
ATOM   2562  N   TRP B  41     -24.063  53.921  69.038  1.00 25.35           N  
ATOM   2563  CA  TRP B  41     -24.387  52.671  68.349  1.00 26.03           C  
ATOM   2564  C   TRP B  41     -23.243  51.845  67.777  1.00 25.96           C  
ATOM   2565  O   TRP B  41     -23.454  50.706  67.360  1.00 26.39           O  
ATOM   2566  CB  TRP B  41     -25.425  52.931  67.246  1.00 25.88           C  
ATOM   2567  CG  TRP B  41     -24.909  53.617  66.001  1.00 26.70           C  
ATOM   2568  CD1 TRP B  41     -23.705  54.243  65.836  1.00 25.97           C  
ATOM   2569  CD2 TRP B  41     -25.626  53.794  64.771  1.00 27.27           C  
ATOM   2570  CE2 TRP B  41     -24.797  54.545  63.904  1.00 27.30           C  
ATOM   2571  CE3 TRP B  41     -26.894  53.392  64.319  1.00 26.72           C  
ATOM   2572  NE1 TRP B  41     -23.631  54.807  64.576  1.00 26.87           N  
ATOM   2573  CZ2 TRP B  41     -25.195  54.907  62.610  1.00 30.03           C  
ATOM   2574  CZ3 TRP B  41     -27.291  53.750  63.032  1.00 26.90           C  
ATOM   2575  CH2 TRP B  41     -26.441  54.502  62.192  1.00 28.84           C  
ATOM   2576  N   ASP B  42     -22.035  52.395  67.751  1.00 25.53           N  
ATOM   2577  CA  ASP B  42     -20.900  51.648  67.211  1.00 24.52           C  
ATOM   2578  C   ASP B  42     -20.443  50.598  68.229  1.00 25.02           C  
ATOM   2579  O   ASP B  42     -20.089  50.936  69.357  1.00 24.49           O  
ATOM   2580  CB  ASP B  42     -19.764  52.610  66.867  1.00 23.30           C  
ATOM   2581  CG  ASP B  42     -18.555  51.906  66.298  1.00 25.32           C  
ATOM   2582  OD1 ASP B  42     -17.769  51.339  67.085  1.00 22.31           O  
ATOM   2583  OD2 ASP B  42     -18.402  51.918  65.058  1.00 25.25           O1-
ATOM   2584  N   LYS B  43     -20.452  49.327  67.825  1.00 24.48           N  
ATOM   2585  CA  LYS B  43     -20.061  48.228  68.711  1.00 25.32           C  
ATOM   2586  C   LYS B  43     -18.718  48.433  69.412  1.00 24.61           C  
ATOM   2587  O   LYS B  43     -18.591  48.247  70.618  1.00 24.46           O  
ATOM   2588  CB  LYS B  43     -20.041  46.907  67.931  1.00 27.32           C  
ATOM   2589  CG  LYS B  43     -19.247  45.793  68.594  1.00 31.95           C  
ATOM   2590  CD  LYS B  43     -19.363  44.475  67.837  1.00 35.95           C  
ATOM   2591  CE  LYS B  43     -18.416  43.423  68.416  1.00 38.77           C  
ATOM   2592  NZ  LYS B  43     -18.868  42.024  68.105  1.00 40.58           N1+
ATOM   2593  N   TYR B  44     -17.711  48.818  68.643  1.00 24.62           N  
ATOM   2594  CA  TYR B  44     -16.385  49.033  69.192  1.00 24.25           C  
ATOM   2595  C   TYR B  44     -16.370  50.187  70.202  1.00 23.58           C  
ATOM   2596  O   TYR B  44     -15.723  50.096  71.238  1.00 20.80           O  
ATOM   2597  CB  TYR B  44     -15.409  49.306  68.055  1.00 23.80           C  
ATOM   2598  CG  TYR B  44     -15.250  48.147  67.088  1.00 25.60           C  
ATOM   2599  CD1 TYR B  44     -14.581  46.986  67.464  1.00 26.02           C  
ATOM   2600  CD2 TYR B  44     -15.730  48.235  65.780  1.00 25.11           C  
ATOM   2601  CE1 TYR B  44     -14.377  45.936  66.553  1.00 27.77           C  
ATOM   2602  CE2 TYR B  44     -15.533  47.192  64.861  1.00 27.76           C  
ATOM   2603  CZ  TYR B  44     -14.853  46.052  65.255  1.00 28.78           C  
ATOM   2604  OH  TYR B  44     -14.613  45.046  64.338  1.00 30.92           O  
ATOM   2605  N   ALA B  45     -17.080  51.268  69.900  1.00 23.81           N  
ATOM   2606  CA  ALA B  45     -17.129  52.399  70.825  1.00 23.31           C  
ATOM   2607  C   ALA B  45     -17.819  51.947  72.109  1.00 23.47           C  
ATOM   2608  O   ALA B  45     -17.383  52.282  73.211  1.00 21.64           O  
ATOM   2609  CB  ALA B  45     -17.890  53.566  70.201  1.00 23.14           C  
ATOM   2610  N   GLN B  46     -18.893  51.178  71.968  1.00 23.46           N  
ATOM   2611  CA  GLN B  46     -19.603  50.698  73.151  1.00 25.44           C  
ATOM   2612  C   GLN B  46     -18.655  49.862  74.005  1.00 24.44           C  
ATOM   2613  O   GLN B  46     -18.722  49.908  75.232  1.00 24.24           O  
ATOM   2614  CB  GLN B  46     -20.828  49.856  72.767  1.00 25.71           C  
ATOM   2615  CG  GLN B  46     -21.860  50.590  71.911  1.00 25.97           C  
ATOM   2616  CD  GLN B  46     -23.000  49.695  71.485  1.00 28.39           C  
ATOM   2617  NE2 GLN B  46     -24.198  50.263  71.358  1.00 28.63           N  
ATOM   2618  OE1 GLN B  46     -22.806  48.504  71.261  1.00 29.20           O  
ATOM   2619  N   GLU B  47     -17.770  49.108  73.356  1.00 23.47           N  
ATOM   2620  CA  GLU B  47     -16.817  48.267  74.072  1.00 23.51           C  
ATOM   2621  C   GLU B  47     -15.823  49.085  74.884  1.00 24.67           C  
ATOM   2622  O   GLU B  47     -15.568  48.763  76.043  1.00 24.68           O  
ATOM   2623  CB  GLU B  47     -16.056  47.343  73.100  1.00 24.53           C  
ATOM   2624  CG  GLU B  47     -16.917  46.231  72.491  1.00 26.40           C  
ATOM   2625  CD  GLU B  47     -16.181  45.413  71.441  1.00 29.91           C  
ATOM   2626  OE1 GLU B  47     -15.050  45.795  71.052  1.00 28.43           O  
ATOM   2627  OE2 GLU B  47     -16.741  44.389  70.994  1.00 31.51           O1-
ATOM   2628  N   VAL B  48     -15.262  50.136  74.283  1.00 23.68           N  
ATOM   2629  CA  VAL B  48     -14.296  50.975  74.993  1.00 25.15           C  
ATOM   2630  C   VAL B  48     -15.000  51.748  76.093  1.00 24.15           C  
ATOM   2631  O   VAL B  48     -14.482  51.895  77.202  1.00 23.53           O  
ATOM   2632  CB  VAL B  48     -13.637  52.033  74.089  1.00 26.60           C  
ATOM   2633  CG1 VAL B  48     -12.259  52.397  74.656  1.00 26.16           C  
ATOM   2634  CG2 VAL B  48     -13.547  51.543  72.670  1.00 31.84           C  
ATOM   2635  N   TYR B  49     -16.177  52.265  75.764  1.00 24.35           N  
ATOM   2636  CA  TYR B  49     -16.965  53.034  76.725  1.00 24.68           C  
ATOM   2637  C   TYR B  49     -17.219  52.181  77.972  1.00 25.65           C  
ATOM   2638  O   TYR B  49     -16.960  52.611  79.096  1.00 25.88           O  
ATOM   2639  CB  TYR B  49     -18.295  53.441  76.102  1.00 24.38           C  
ATOM   2640  CG  TYR B  49     -19.024  54.529  76.851  1.00 24.21           C  
ATOM   2641  CD1 TYR B  49     -18.768  55.872  76.583  1.00 23.73           C  
ATOM   2642  CD2 TYR B  49     -19.995  54.219  77.803  1.00 25.91           C  
ATOM   2643  CE1 TYR B  49     -19.472  56.883  77.241  1.00 25.22           C  
ATOM   2644  CE2 TYR B  49     -20.706  55.224  78.470  1.00 26.51           C  
ATOM   2645  CZ  TYR B  49     -20.439  56.555  78.178  1.00 25.65           C  
ATOM   2646  OH  TYR B  49     -21.147  57.559  78.802  1.00 27.28           O  
ATOM   2647  N   GLU B  50     -17.723  50.970  77.761  1.00 26.83           N  
ATOM   2648  CA  GLU B  50     -18.007  50.054  78.863  1.00 28.48           C  
ATOM   2649  C   GLU B  50     -16.724  49.718  79.634  1.00 28.76           C  
ATOM   2650  O   GLU B  50     -16.713  49.660  80.860  1.00 28.44           O  
ATOM   2651  CB  GLU B  50     -18.660  48.782  78.311  1.00 31.98           C  
ATOM   2652  CG  GLU B  50     -19.100  47.778  79.367  1.00 37.25           C  
ATOM   2653  CD  GLU B  50     -19.928  46.649  78.776  1.00 39.76           C  
ATOM   2654  OE1 GLU B  50     -21.165  46.791  78.660  1.00 41.82           O  
ATOM   2655  OE2 GLU B  50     -19.329  45.619  78.408  1.00 42.58           O1-
ATOM   2656  N   MET B  51     -15.634  49.518  78.906  1.00 27.97           N  
ATOM   2657  CA  MET B  51     -14.351  49.203  79.514  1.00 27.55           C  
ATOM   2658  C   MET B  51     -13.856  50.322  80.445  1.00 27.84           C  
ATOM   2659  O   MET B  51     -13.089  50.076  81.381  1.00 26.00           O  
ATOM   2660  CB  MET B  51     -13.330  48.936  78.400  1.00 29.46           C  
ATOM   2661  CG  MET B  51     -11.904  48.734  78.865  1.00 31.44           C  
ATOM   2662  SD  MET B  51     -10.856  47.903  77.622  1.00 38.84           S  
ATOM   2663  CE  MET B  51     -11.708  48.307  76.051  1.00 29.88           C  
ATOM   2664  N   ASN B  52     -14.315  51.546  80.201  1.00 25.19           N  
ATOM   2665  CA  ASN B  52     -13.895  52.689  81.005  1.00 25.68           C  
ATOM   2666  C   ASN B  52     -14.916  53.208  82.021  1.00 26.89           C  
ATOM   2667  O   ASN B  52     -14.532  53.769  83.048  1.00 27.61           O  
ATOM   2668  CB  ASN B  52     -13.488  53.846  80.083  1.00 26.54           C  
ATOM   2669  CG  ASN B  52     -12.094  53.678  79.509  1.00 24.85           C  
ATOM   2670  ND2 ASN B  52     -12.016  53.308  78.232  1.00 23.84           N  
ATOM   2671  OD1 ASN B  52     -11.095  53.867  80.211  1.00 24.26           O  
ATOM   2672  N   PHE B  53     -16.204  53.030  81.735  1.00 26.06           N  
ATOM   2673  CA  PHE B  53     -17.258  53.524  82.611  1.00 25.78           C  
ATOM   2674  C   PHE B  53     -18.152  52.446  83.223  1.00 27.01           C  
ATOM   2675  O   PHE B  53     -18.965  52.735  84.100  1.00 27.82           O  
ATOM   2676  CB  PHE B  53     -18.103  54.549  81.856  1.00 24.42           C  
ATOM   2677  CG  PHE B  53     -17.327  55.763  81.422  1.00 25.09           C  
ATOM   2678  CD1 PHE B  53     -16.846  56.671  82.362  1.00 25.99           C  
ATOM   2679  CD2 PHE B  53     -17.050  55.985  80.073  1.00 23.45           C  
ATOM   2680  CE1 PHE B  53     -16.098  57.780  81.969  1.00 25.78           C  
ATOM   2681  CE2 PHE B  53     -16.305  57.087  79.667  1.00 24.04           C  
ATOM   2682  CZ  PHE B  53     -15.824  57.990  80.612  1.00 24.83           C  
ATOM   2683  N   GLY B  54     -18.007  51.209  82.760  1.00 29.04           N  
ATOM   2684  CA  GLY B  54     -18.792  50.122  83.316  1.00 32.67           C  
ATOM   2685  C   GLY B  54     -20.169  49.886  82.731  1.00 34.53           C  
ATOM   2686  O   GLY B  54     -20.832  48.917  83.108  1.00 35.94           O  
ATOM   2687  N   GLU B  55     -20.606  50.748  81.818  1.00 34.12           N  
ATOM   2688  CA  GLU B  55     -21.920  50.606  81.198  1.00 36.21           C  
ATOM   2689  C   GLU B  55     -21.850  50.651  79.674  1.00 36.00           C  
ATOM   2690  O   GLU B  55     -20.963  51.287  79.097  1.00 34.03           O  
ATOM   2691  CB  GLU B  55     -22.864  51.720  81.677  1.00 37.76           C  
ATOM   2692  CG  GLU B  55     -22.358  53.132  81.374  1.00 41.66           C  
ATOM   2693  CD  GLU B  55     -23.290  54.228  81.882  1.00 44.49           C  
ATOM   2694  OE1 GLU B  55     -24.294  54.544  81.189  1.00 43.68           O  
ATOM   2695  OE2 GLU B  55     -23.012  54.770  82.985  1.00 45.41           O1-
ATOM   2696  N   LYS B  56     -22.795  49.964  79.039  1.00 34.80           N  
ATOM   2697  CA  LYS B  56     -22.897  49.932  77.587  1.00 35.42           C  
ATOM   2698  C   LYS B  56     -23.949  50.959  77.141  1.00 33.72           C  
ATOM   2699  O   LYS B  56     -25.110  50.898  77.556  1.00 34.44           O  
ATOM   2700  CB  LYS B  56     -23.325  48.537  77.129  1.00 37.25           C  
ATOM   2701  CG  LYS B  56     -23.774  48.470  75.686  1.00 39.52           C  
ATOM   2702  CD  LYS B  56     -24.514  47.166  75.393  1.00 42.45           C  
ATOM   2703  CE  LYS B  56     -24.891  47.085  73.920  1.00 43.91           C  
ATOM   2704  NZ  LYS B  56     -25.493  45.766  73.555  1.00 45.92           N1+
ATOM   2705  N   PRO B  57     -23.551  51.932  76.305  1.00 31.96           N  
ATOM   2706  CA  PRO B  57     -24.512  52.940  75.839  1.00 30.96           C  
ATOM   2707  C   PRO B  57     -25.658  52.273  75.078  1.00 30.16           C  
ATOM   2708  O   PRO B  57     -25.497  51.174  74.549  1.00 29.87           O  
ATOM   2709  CB  PRO B  57     -23.667  53.822  74.914  1.00 30.94           C  
ATOM   2710  CG  PRO B  57     -22.301  53.721  75.508  1.00 30.50           C  
ATOM   2711  CD  PRO B  57     -22.194  52.242  75.831  1.00 31.21           C  
ATOM   2712  N   GLU B  58     -26.812  52.930  75.035  1.00 30.18           N  
ATOM   2713  CA  GLU B  58     -27.952  52.390  74.302  1.00 29.09           C  
ATOM   2714  C   GLU B  58     -27.668  52.618  72.818  1.00 28.25           C  
ATOM   2715  O   GLU B  58     -26.889  53.509  72.463  1.00 26.52           O  
ATOM   2716  CB  GLU B  58     -29.243  53.097  74.730  1.00 28.47           C  
ATOM   2717  CG  GLU B  58     -30.462  52.696  73.923  1.00 29.58           C  
ATOM   2718  CD  GLU B  58     -31.760  52.966  74.650  1.00 31.27           C  
ATOM   2719  OE1 GLU B  58     -31.928  54.070  75.198  1.00 32.14           O  
ATOM   2720  OE2 GLU B  58     -32.617  52.065  74.672  1.00 34.28           O1-
ATOM   2721  N   GLY B  59     -28.295  51.820  71.958  1.00 28.60           N  
ATOM   2722  CA  GLY B  59     -28.067  51.918  70.525  1.00 29.50           C  
ATOM   2723  C   GLY B  59     -28.780  53.026  69.770  1.00 30.46           C  
ATOM   2724  O   GLY B  59     -29.315  53.954  70.378  1.00 31.77           O  
ATOM   2725  N   ASP B  60     -28.791  52.901  68.440  1.00 29.54           N  
ATOM   2726  CA  ASP B  60     -29.401  53.863  67.508  1.00 29.05           C  
ATOM   2727  C   ASP B  60     -30.401  54.833  68.121  1.00 30.32           C  
ATOM   2728  O   ASP B  60     -31.549  54.477  68.380  1.00 30.16           O  
ATOM   2729  CB  ASP B  60     -30.086  53.131  66.355  1.00 28.20           C  
ATOM   2730  CG  ASP B  60     -30.401  54.054  65.180  1.00 27.07           C  
ATOM   2731  OD1 ASP B  60     -30.361  55.294  65.342  1.00 25.39           O  
ATOM   2732  OD2 ASP B  60     -30.698  53.530  64.089  1.00 28.29           O1-
ATOM   2733  N   ILE B  61     -29.959  56.072  68.314  1.00 31.33           N  
ATOM   2734  CA  ILE B  61     -30.783  57.118  68.895  1.00 31.65           C  
ATOM   2735  C   ILE B  61     -32.033  57.394  68.061  1.00 33.81           C  
ATOM   2736  O   ILE B  61     -33.061  57.817  68.602  1.00 33.71           O  
ATOM   2737  CB  ILE B  61     -29.976  58.437  69.034  1.00 31.08           C  
ATOM   2738  CG1 ILE B  61     -30.762  59.452  69.868  1.00 30.91           C  
ATOM   2739  CG2 ILE B  61     -29.672  59.025  67.653  1.00 28.19           C  
ATOM   2740  CD1 ILE B  61     -30.796  59.133  71.342  1.00 32.45           C  
ATOM   2741  N   THR B  62     -31.960  57.157  66.753  1.00 34.43           N  
ATOM   2742  CA  THR B  62     -33.113  57.423  65.893  1.00 35.94           C  
ATOM   2743  C   THR B  62     -34.299  56.511  66.190  1.00 37.28           C  
ATOM   2744  O   THR B  62     -35.414  56.792  65.747  1.00 37.60           O  
ATOM   2745  CB  THR B  62     -32.775  57.293  64.386  1.00 34.23           C  
ATOM   2746  CG2 THR B  62     -31.665  58.260  63.999  1.00 33.80           C  
ATOM   2747  OG1 THR B  62     -32.379  55.948  64.093  1.00 34.54           O  
ATOM   2748  N   GLN B  63     -34.069  55.429  66.933  1.00 38.15           N  
ATOM   2749  CA  GLN B  63     -35.163  54.517  67.263  1.00 39.82           C  
ATOM   2750  C   GLN B  63     -35.420  54.423  68.766  1.00 39.36           C  
ATOM   2751  O   GLN B  63     -36.012  53.458  69.252  1.00 40.48           O  
ATOM   2752  CB  GLN B  63     -34.915  53.124  66.662  1.00 42.24           C  
ATOM   2753  CG  GLN B  63     -33.836  52.289  67.335  1.00 47.04           C  
ATOM   2754  CD  GLN B  63     -33.488  51.034  66.529  1.00 50.17           C  
ATOM   2755  NE2 GLN B  63     -34.136  50.876  65.370  1.00 50.07           N  
ATOM   2756  OE1 GLN B  63     -32.641  50.221  66.938  1.00 51.24           O  
ATOM   2757  N   VAL B  64     -34.976  55.439  69.497  1.00 38.29           N  
ATOM   2758  CA  VAL B  64     -35.181  55.491  70.936  1.00 37.03           C  
ATOM   2759  C   VAL B  64     -36.286  56.504  71.216  1.00 35.75           C  
ATOM   2760  O   VAL B  64     -36.254  57.623  70.712  1.00 34.91           O  
ATOM   2761  CB  VAL B  64     -33.901  55.936  71.678  1.00 36.95           C  
ATOM   2762  CG1 VAL B  64     -34.162  55.981  73.178  1.00 38.53           C  
ATOM   2763  CG2 VAL B  64     -32.770  54.971  71.382  1.00 36.20           C  
ATOM   2764  N   ASN B  65     -37.275  56.104  72.004  1.00 36.23           N  
ATOM   2765  CA  ASN B  65     -38.368  57.010  72.329  1.00 35.42           C  
ATOM   2766  C   ASN B  65     -37.867  58.041  73.335  1.00 34.61           C  
ATOM   2767  O   ASN B  65     -37.436  57.692  74.433  1.00 33.77           O  
ATOM   2768  CB  ASN B  65     -39.550  56.211  72.898  1.00 36.14           C  
ATOM   2769  CG  ASN B  65     -40.662  57.101  73.427  1.00 36.83           C  
ATOM   2770  ND2 ASN B  65     -41.466  56.561  74.336  1.00 40.22           N  
ATOM   2771  OD1 ASN B  65     -40.808  58.250  73.014  1.00 37.71           O  
ATOM   2772  N   GLU B  66     -37.922  59.316  72.955  1.00 35.09           N  
ATOM   2773  CA  GLU B  66     -37.449  60.395  73.822  1.00 37.18           C  
ATOM   2774  C   GLU B  66     -38.034  60.380  75.235  1.00 38.14           C  
ATOM   2775  O   GLU B  66     -37.365  60.785  76.187  1.00 38.16           O  
ATOM   2776  CB  GLU B  66     -37.729  61.754  73.173  1.00 37.74           C  
ATOM   2777  CG  GLU B  66     -39.186  61.962  72.842  1.00 38.69           C  
ATOM   2778  CD  GLU B  66     -39.521  61.643  71.396  1.00 40.00           C  
ATOM   2779  OE1 GLU B  66     -39.018  60.631  70.854  1.00 36.64           O  
ATOM   2780  OE2 GLU B  66     -40.310  62.412  70.810  1.00 40.74           O1-
ATOM   2781  N   LYS B  67     -39.272  59.915  75.378  1.00 38.56           N  
ATOM   2782  CA  LYS B  67     -39.918  59.854  76.691  1.00 39.03           C  
ATOM   2783  C   LYS B  67     -39.179  58.866  77.589  1.00 39.84           C  
ATOM   2784  O   LYS B  67     -39.286  58.911  78.813  1.00 38.73           O  
ATOM   2785  CB  LYS B  67     -41.381  59.418  76.542  1.00 40.31           C  
ATOM   2786  CG  LYS B  67     -42.239  60.404  75.758  1.00 41.98           C  
ATOM   2787  CD  LYS B  67     -43.698  59.978  75.679  1.00 42.59           C  
ATOM   2788  CE  LYS B  67     -44.518  61.041  74.957  1.00 44.06           C  
ATOM   2789  NZ  LYS B  67     -45.978  60.737  74.890  1.00 44.43           N1+
ATOM   2790  N   THR B  68     -38.424  57.974  76.955  1.00 39.56           N  
ATOM   2791  CA  THR B  68     -37.646  56.949  77.642  1.00 40.84           C  
ATOM   2792  C   THR B  68     -36.362  57.495  78.272  1.00 39.54           C  
ATOM   2793  O   THR B  68     -35.850  56.929  79.238  1.00 39.47           O  
ATOM   2794  CB  THR B  68     -37.300  55.811  76.648  1.00 42.51           C  
ATOM   2795  CG2 THR B  68     -36.270  54.867  77.222  1.00 44.19           C  
ATOM   2796  OG1 THR B  68     -38.497  55.086  76.336  1.00 44.74           O  
ATOM   2797  N   ILE B  69     -35.849  58.598  77.731  1.00 39.07           N  
ATOM   2798  CA  ILE B  69     -34.616  59.207  78.233  1.00 37.69           C  
ATOM   2799  C   ILE B  69     -34.806  59.797  79.645  1.00 37.32           C  
ATOM   2800  O   ILE B  69     -35.760  60.531  79.899  1.00 36.43           O  
ATOM   2801  CB  ILE B  69     -34.116  60.312  77.249  1.00 38.06           C  
ATOM   2802  CG1 ILE B  69     -33.522  59.678  75.987  1.00 38.52           C  
ATOM   2803  CG2 ILE B  69     -33.016  61.155  77.895  1.00 37.08           C  
ATOM   2804  CD1 ILE B  69     -34.402  58.671  75.290  1.00 40.85           C  
ATOM   2805  N   PRO B  70     -33.900  59.463  80.584  1.00 36.97           N  
ATOM   2806  CA  PRO B  70     -33.940  59.938  81.973  1.00 35.72           C  
ATOM   2807  C   PRO B  70     -33.899  61.453  82.070  1.00 35.66           C  
ATOM   2808  O   PRO B  70     -33.266  62.105  81.248  1.00 35.08           O  
ATOM   2809  CB  PRO B  70     -32.695  59.308  82.592  1.00 35.98           C  
ATOM   2810  CG  PRO B  70     -32.531  58.055  81.818  1.00 36.27           C  
ATOM   2811  CD  PRO B  70     -32.786  58.515  80.402  1.00 35.99           C  
ATOM   2812  N   ASP B  71     -34.577  62.009  83.075  1.00 35.45           N  
ATOM   2813  CA  ASP B  71     -34.585  63.454  83.273  1.00 34.76           C  
ATOM   2814  C   ASP B  71     -33.147  63.919  83.462  1.00 33.11           C  
ATOM   2815  O   ASP B  71     -32.340  63.219  84.078  1.00 33.08           O  
ATOM   2816  CB  ASP B  71     -35.392  63.833  84.519  1.00 37.05           C  
ATOM   2817  CG  ASP B  71     -36.844  63.405  84.435  1.00 40.44           C  
ATOM   2818  OD1 ASP B  71     -37.442  63.523  83.336  1.00 40.56           O  
ATOM   2819  OD2 ASP B  71     -37.389  62.965  85.475  1.00 40.24           O1-
ATOM   2820  N   HIS B  72     -32.832  65.105  82.954  1.00 31.51           N  
ATOM   2821  CA  HIS B  72     -31.478  65.622  83.071  1.00 29.85           C  
ATOM   2822  C   HIS B  72     -31.394  67.141  82.951  1.00 30.20           C  
ATOM   2823  O   HIS B  72     -32.292  67.788  82.424  1.00 31.09           O  
ATOM   2824  CB  HIS B  72     -30.600  64.973  82.003  1.00 28.23           C  
ATOM   2825  CG  HIS B  72     -31.125  65.140  80.613  1.00 24.74           C  
ATOM   2826  CD2 HIS B  72     -32.132  64.515  79.962  1.00 24.38           C  
ATOM   2827  ND1 HIS B  72     -30.596  66.044  79.719  1.00 25.97           N  
ATOM   2828  CE1 HIS B  72     -31.253  65.967  78.576  1.00 23.84           C  
ATOM   2829  NE2 HIS B  72     -32.193  65.047  78.697  1.00 25.70           N  
ATOM   2830  N   ASP B  73     -30.288  67.696  83.433  1.00 29.23           N  
ATOM   2831  CA  ASP B  73     -30.062  69.133  83.406  1.00 29.29           C  
ATOM   2832  C   ASP B  73     -29.263  69.602  82.205  1.00 29.13           C  
ATOM   2833  O   ASP B  73     -29.476  70.703  81.705  1.00 29.86           O  
ATOM   2834  CB  ASP B  73     -29.326  69.556  84.676  1.00 32.13           C  
ATOM   2835  CG  ASP B  73     -30.100  69.224  85.925  1.00 33.87           C  
ATOM   2836  OD1 ASP B  73     -31.172  69.835  86.126  1.00 34.78           O  
ATOM   2837  OD2 ASP B  73     -29.644  68.350  86.696  1.00 32.80           O1-
ATOM   2838  N   ILE B  74     -28.341  68.766  81.745  1.00 28.08           N  
ATOM   2839  CA  ILE B  74     -27.488  69.123  80.624  1.00 26.76           C  
ATOM   2840  C   ILE B  74     -27.439  68.009  79.601  1.00 25.77           C  
ATOM   2841  O   ILE B  74     -27.233  66.851  79.958  1.00 26.36           O  
ATOM   2842  CB  ILE B  74     -26.047  69.397  81.098  1.00 26.44           C  
ATOM   2843  CG1 ILE B  74     -26.049  70.485  82.172  1.00 25.32           C  
ATOM   2844  CG2 ILE B  74     -25.186  69.802  79.921  1.00 25.64           C  
ATOM   2845  CD1 ILE B  74     -24.687  70.750  82.808  1.00 26.55           C  
ATOM   2846  N   LEU B  75     -27.638  68.368  78.337  1.00 23.51           N  
ATOM   2847  CA  LEU B  75     -27.593  67.411  77.243  1.00 24.04           C  
ATOM   2848  C   LEU B  75     -26.300  67.677  76.479  1.00 22.82           C  
ATOM   2849  O   LEU B  75     -26.070  68.783  76.009  1.00 25.62           O  
ATOM   2850  CB  LEU B  75     -28.801  67.591  76.310  1.00 23.88           C  
ATOM   2851  CG  LEU B  75     -28.997  66.602  75.146  1.00 24.83           C  
ATOM   2852  CD1 LEU B  75     -30.435  66.662  74.660  1.00 24.01           C  
ATOM   2853  CD2 LEU B  75     -28.045  66.918  74.013  1.00 23.79           C  
ATOM   2854  N   CYS B  76     -25.454  66.660  76.376  1.00 25.58           N  
ATOM   2855  CA  CYS B  76     -24.191  66.791  75.664  1.00 24.84           C  
ATOM   2856  C   CYS B  76     -24.296  66.050  74.346  1.00 25.74           C  
ATOM   2857  O   CYS B  76     -24.936  64.999  74.272  1.00 26.13           O  
ATOM   2858  CB  CYS B  76     -23.052  66.180  76.481  1.00 25.60           C  
ATOM   2859  SG  CYS B  76     -22.692  67.053  77.996  1.00 27.37           S  
ATOM   2860  N   ALA B  77     -23.656  66.580  73.307  1.00 26.59           N  
ATOM   2861  CA  ALA B  77     -23.706  65.920  72.013  1.00 27.04           C  
ATOM   2862  C   ALA B  77     -22.720  66.419  70.977  1.00 26.79           C  
ATOM   2863  O   ALA B  77     -22.799  67.554  70.509  1.00 26.83           O  
ATOM   2864  CB  ALA B  77     -25.110  66.001  71.447  1.00 27.70           C  
ATOM   2865  N   GLY B  78     -21.763  65.565  70.644  1.00 24.75           N  
ATOM   2866  CA  GLY B  78     -20.821  65.902  69.599  1.00 23.86           C  
ATOM   2867  C   GLY B  78     -21.403  65.076  68.473  1.00 23.90           C  
ATOM   2868  O   GLY B  78     -20.994  63.937  68.266  1.00 22.95           O  
ATOM   2869  N   PHE B  79     -22.393  65.614  67.765  1.00 24.47           N  
ATOM   2870  CA  PHE B  79     -23.012  64.826  66.704  1.00 24.42           C  
ATOM   2871  C   PHE B  79     -22.137  64.624  65.462  1.00 23.01           C  
ATOM   2872  O   PHE B  79     -21.159  65.346  65.262  1.00 23.38           O  
ATOM   2873  CB  PHE B  79     -24.410  65.384  66.350  1.00 26.37           C  
ATOM   2874  CG  PHE B  79     -24.438  66.839  65.983  1.00 25.65           C  
ATOM   2875  CD1 PHE B  79     -24.388  67.825  66.963  1.00 27.18           C  
ATOM   2876  CD2 PHE B  79     -24.581  67.226  64.653  1.00 25.85           C  
ATOM   2877  CE1 PHE B  79     -24.486  69.174  66.624  1.00 25.27           C  
ATOM   2878  CE2 PHE B  79     -24.681  68.569  64.311  1.00 26.70           C  
ATOM   2879  CZ  PHE B  79     -24.635  69.544  65.300  1.00 26.05           C  
ATOM   2880  N   PRO B  80     -22.473  63.621  64.624  1.00 23.08           N  
ATOM   2881  CA  PRO B  80     -21.724  63.294  63.405  1.00 24.21           C  
ATOM   2882  C   PRO B  80     -21.371  64.505  62.558  1.00 24.34           C  
ATOM   2883  O   PRO B  80     -22.171  65.430  62.434  1.00 25.68           O  
ATOM   2884  CB  PRO B  80     -22.644  62.316  62.681  1.00 22.63           C  
ATOM   2885  CG  PRO B  80     -23.335  61.625  63.822  1.00 25.99           C  
ATOM   2886  CD  PRO B  80     -23.687  62.793  64.710  1.00 22.29           C  
ATOM   2887  N   CYS B  81     -20.171  64.480  61.978  1.00 23.26           N  
ATOM   2888  CA  CYS B  81     -19.680  65.588  61.175  1.00 25.21           C  
ATOM   2889  C   CYS B  81     -19.260  65.227  59.751  1.00 25.02           C  
ATOM   2890  O   CYS B  81     -18.810  66.102  59.010  1.00 25.30           O  
ATOM   2891  CB  CYS B  81     -18.471  66.220  61.861  1.00 27.54           C  
ATOM   2892  SG  CYS B  81     -16.950  65.245  61.586  1.00 32.59           S  
ATOM   2893  N   GLN B  82     -19.377  63.961  59.360  1.00 24.09           N  
ATOM   2894  CA  GLN B  82     -18.964  63.589  58.006  1.00 25.92           C  
ATOM   2895  C   GLN B  82     -19.676  64.458  56.968  1.00 27.50           C  
ATOM   2896  O   GLN B  82     -19.077  64.875  55.979  1.00 26.26           O  
ATOM   2897  CB  GLN B  82     -19.275  62.116  57.704  1.00 26.08           C  
ATOM   2898  CG  GLN B  82     -18.618  61.104  58.643  1.00 25.50           C  
ATOM   2899  CD  GLN B  82     -19.587  60.574  59.683  1.00 27.41           C  
ATOM   2900  NE2 GLN B  82     -20.488  61.431  60.146  1.00 24.40           N  
ATOM   2901  OE1 GLN B  82     -19.519  59.407  60.071  1.00 28.88           O  
ATOM   2902  N   ALA B  83     -20.948  64.743  57.222  1.00 28.11           N  
ATOM   2903  CA  ALA B  83     -21.764  65.529  56.307  1.00 30.33           C  
ATOM   2904  C   ALA B  83     -21.460  67.021  56.252  1.00 29.83           C  
ATOM   2905  O   ALA B  83     -21.962  67.703  55.369  1.00 30.72           O  
ATOM   2906  CB  ALA B  83     -23.247  65.318  56.625  1.00 28.97           C  
ATOM   2907  N   PHE B  84     -20.638  67.528  57.169  1.00 28.91           N  
ATOM   2908  CA  PHE B  84     -20.334  68.956  57.174  1.00 28.00           C  
ATOM   2909  C   PHE B  84     -18.857  69.300  57.138  1.00 28.02           C  
ATOM   2910  O   PHE B  84     -18.489  70.445  56.878  1.00 27.38           O  
ATOM   2911  CB  PHE B  84     -20.945  69.627  58.404  1.00 27.87           C  
ATOM   2912  CG  PHE B  84     -22.346  69.191  58.699  1.00 28.26           C  
ATOM   2913  CD1 PHE B  84     -22.590  68.145  59.580  1.00 28.08           C  
ATOM   2914  CD2 PHE B  84     -23.426  69.816  58.089  1.00 29.89           C  
ATOM   2915  CE1 PHE B  84     -23.889  67.725  59.854  1.00 29.53           C  
ATOM   2916  CE2 PHE B  84     -24.731  69.405  58.356  1.00 28.97           C  
ATOM   2917  CZ  PHE B  84     -24.962  68.359  59.238  1.00 29.49           C  
ATOM   2918  N   SER B  85     -18.005  68.318  57.405  1.00 28.19           N  
ATOM   2919  CA  SER B  85     -16.580  68.586  57.430  1.00 27.53           C  
ATOM   2920  C   SER B  85     -15.988  69.027  56.105  1.00 28.18           C  
ATOM   2921  O   SER B  85     -16.385  68.567  55.036  1.00 28.45           O  
ATOM   2922  CB  SER B  85     -15.809  67.365  57.924  1.00 27.27           C  
ATOM   2923  OG  SER B  85     -14.415  67.579  57.769  1.00 25.66           O  
ATOM   2924  N   ILE B  86     -15.007  69.916  56.206  1.00 28.80           N  
ATOM   2925  CA  ILE B  86     -14.289  70.432  55.056  1.00 29.43           C  
ATOM   2926  C   ILE B  86     -13.641  69.269  54.291  1.00 29.78           C  
ATOM   2927  O   ILE B  86     -13.363  69.368  53.099  1.00 27.86           O  
ATOM   2928  CB  ILE B  86     -13.203  71.423  55.522  1.00 30.72           C  
ATOM   2929  CG1 ILE B  86     -12.530  72.086  54.318  1.00 32.17           C  
ATOM   2930  CG2 ILE B  86     -12.173  70.701  56.382  1.00 32.06           C  
ATOM   2931  CD1 ILE B  86     -11.509  73.126  54.698  1.00 29.86           C  
ATOM   2932  N   SER B  87     -13.432  68.150  54.982  1.00 29.01           N  
ATOM   2933  CA  SER B  87     -12.802  66.987  54.375  1.00 28.59           C  
ATOM   2934  C   SER B  87     -13.750  66.051  53.617  1.00 28.72           C  
ATOM   2935  O   SER B  87     -13.299  65.165  52.893  1.00 28.10           O  
ATOM   2936  CB  SER B  87     -12.051  66.193  55.451  1.00 28.66           C  
ATOM   2937  OG  SER B  87     -11.277  65.158  54.880  1.00 29.94           O  
ATOM   2938  N   GLY B  88     -15.055  66.245  53.774  1.00 28.35           N  
ATOM   2939  CA  GLY B  88     -16.007  65.372  53.109  1.00 28.48           C  
ATOM   2940  C   GLY B  88     -16.727  65.932  51.890  1.00 29.17           C  
ATOM   2941  O   GLY B  88     -16.258  66.862  51.243  1.00 29.84           O  
ATOM   2942  N   LYS B  89     -17.884  65.352  51.586  1.00 29.69           N  
ATOM   2943  CA  LYS B  89     -18.695  65.758  50.441  1.00 30.38           C  
ATOM   2944  C   LYS B  89     -19.652  66.905  50.750  1.00 30.86           C  
ATOM   2945  O   LYS B  89     -20.322  67.418  49.854  1.00 29.94           O  
ATOM   2946  CB  LYS B  89     -19.496  64.565  49.924  1.00 31.71           C  
ATOM   2947  CG  LYS B  89     -18.663  63.524  49.214  1.00 35.29           C  
ATOM   2948  CD  LYS B  89     -19.512  62.304  48.896  1.00 38.54           C  
ATOM   2949  CE  LYS B  89     -18.744  61.271  48.093  1.00 40.04           C  
ATOM   2950  NZ  LYS B  89     -19.671  60.181  47.669  1.00 42.10           N1+
ATOM   2951  N   GLN B  90     -19.725  67.290  52.019  1.00 28.20           N  
ATOM   2952  CA  GLN B  90     -20.586  68.389  52.438  1.00 30.48           C  
ATOM   2953  C   GLN B  90     -22.057  68.273  52.043  1.00 30.39           C  
ATOM   2954  O   GLN B  90     -22.693  69.273  51.737  1.00 31.26           O  
ATOM   2955  CB  GLN B  90     -20.018  69.715  51.915  1.00 29.87           C  
ATOM   2956  CG  GLN B  90     -18.723  70.122  52.599  1.00 30.57           C  
ATOM   2957  CD  GLN B  90     -18.294  71.535  52.273  1.00 30.58           C  
ATOM   2958  NE2 GLN B  90     -18.830  72.500  53.013  1.00 30.01           N  
ATOM   2959  OE1 GLN B  90     -17.488  71.760  51.365  1.00 32.81           O  
ATOM   2960  N   LYS B  91     -22.603  67.063  52.062  1.00 32.03           N  
ATOM   2961  CA  LYS B  91     -24.004  66.862  51.712  1.00 32.62           C  
ATOM   2962  C   LYS B  91     -24.959  67.444  52.751  1.00 33.23           C  
ATOM   2963  O   LYS B  91     -26.146  67.612  52.478  1.00 32.34           O  
ATOM   2964  CB  LYS B  91     -24.296  65.376  51.539  1.00 35.23           C  
ATOM   2965  CG  LYS B  91     -23.636  64.760  50.331  1.00 38.20           C  
ATOM   2966  CD  LYS B  91     -24.121  65.420  49.057  1.00 41.95           C  
ATOM   2967  CE  LYS B  91     -23.619  64.685  47.822  1.00 44.10           C  
ATOM   2968  NZ  LYS B  91     -23.989  65.424  46.576  1.00 46.05           N1+
ATOM   2969  N   GLY B  92     -24.445  67.719  53.949  1.00 32.76           N  
ATOM   2970  CA  GLY B  92     -25.273  68.293  55.000  1.00 31.53           C  
ATOM   2971  C   GLY B  92     -26.467  67.459  55.433  1.00 32.16           C  
ATOM   2972  O   GLY B  92     -26.356  66.248  55.618  1.00 29.36           O  
ATOM   2973  N   PHE B  93     -27.619  68.110  55.592  1.00 32.92           N  
ATOM   2974  CA  PHE B  93     -28.839  67.427  56.017  1.00 33.77           C  
ATOM   2975  C   PHE B  93     -29.323  66.401  55.004  1.00 35.10           C  
ATOM   2976  O   PHE B  93     -30.177  65.564  55.314  1.00 34.63           O  
ATOM   2977  CB  PHE B  93     -29.958  68.445  56.296  1.00 34.72           C  
ATOM   2978  CG  PHE B  93     -29.620  69.444  57.368  1.00 33.46           C  
ATOM   2979  CD1 PHE B  93     -29.107  69.025  58.591  1.00 33.22           C  
ATOM   2980  CD2 PHE B  93     -29.823  70.807  57.160  1.00 34.58           C  
ATOM   2981  CE1 PHE B  93     -28.796  69.947  59.591  1.00 33.28           C  
ATOM   2982  CE2 PHE B  93     -29.519  71.742  58.151  1.00 34.79           C  
ATOM   2983  CZ  PHE B  93     -29.001  71.311  59.375  1.00 33.66           C  
ATOM   2984  N   GLU B  94     -28.777  66.456  53.794  1.00 36.26           N  
ATOM   2985  CA  GLU B  94     -29.167  65.515  52.744  1.00 39.44           C  
ATOM   2986  C   GLU B  94     -28.347  64.220  52.848  1.00 38.93           C  
ATOM   2987  O   GLU B  94     -28.559  63.275  52.083  1.00 38.42           O  
ATOM   2988  CB  GLU B  94     -28.957  66.159  51.370  1.00 43.27           C  
ATOM   2989  CG  GLU B  94     -29.416  67.609  51.313  1.00 49.32           C  
ATOM   2990  CD  GLU B  94     -28.758  68.388  50.184  1.00 54.15           C  
ATOM   2991  OE1 GLU B  94     -29.090  68.116  48.999  1.00 56.56           O  
ATOM   2992  OE2 GLU B  94     -27.907  69.270  50.480  1.00 55.34           O1-
ATOM   2993  N   ASP B  95     -27.415  64.178  53.798  1.00 36.98           N  
ATOM   2994  CA  ASP B  95     -26.578  62.994  53.999  1.00 35.12           C  
ATOM   2995  C   ASP B  95     -27.289  62.016  54.942  1.00 34.09           C  
ATOM   2996  O   ASP B  95     -28.025  62.434  55.834  1.00 31.57           O  
ATOM   2997  CB  ASP B  95     -25.222  63.425  54.582  1.00 36.00           C  
ATOM   2998  CG  ASP B  95     -24.234  62.277  54.709  1.00 36.97           C  
ATOM   2999  OD1 ASP B  95     -24.417  61.426  55.605  1.00 36.02           O  
ATOM   3000  OD2 ASP B  95     -23.272  62.228  53.908  1.00 38.21           O1-
ATOM   3001  N   SER B  96     -27.084  60.716  54.740  1.00 34.83           N  
ATOM   3002  CA  SER B  96     -27.708  59.706  55.597  1.00 35.30           C  
ATOM   3003  C   SER B  96     -27.264  59.822  57.061  1.00 36.02           C  
ATOM   3004  O   SER B  96     -27.801  59.131  57.934  1.00 37.02           O  
ATOM   3005  CB  SER B  96     -27.402  58.288  55.081  1.00 37.45           C  
ATOM   3006  OG  SER B  96     -26.009  58.057  54.897  1.00 37.47           O  
ATOM   3007  N   ARG B  97     -26.295  60.697  57.326  1.00 33.62           N  
ATOM   3008  CA  ARG B  97     -25.788  60.891  58.684  1.00 31.89           C  
ATOM   3009  C   ARG B  97     -25.757  62.364  59.077  1.00 29.43           C  
ATOM   3010  O   ARG B  97     -25.076  62.738  60.034  1.00 27.08           O  
ATOM   3011  CB  ARG B  97     -24.372  60.313  58.814  1.00 32.37           C  
ATOM   3012  CG  ARG B  97     -24.189  58.947  58.181  1.00 32.27           C  
ATOM   3013  CD  ARG B  97     -23.502  59.090  56.839  1.00 36.85           C  
ATOM   3014  NE  ARG B  97     -22.055  59.024  56.982  1.00 37.70           N  
ATOM   3015  CZ  ARG B  97     -21.182  59.486  56.096  1.00 37.91           C  
ATOM   3016  NH1 ARG B  97     -21.595  60.068  54.984  1.00 39.70           N1+
ATOM   3017  NH2 ARG B  97     -19.882  59.349  56.323  1.00 37.00           N  
ATOM   3018  N   GLY B  98     -26.494  63.199  58.348  1.00 29.12           N  
ATOM   3019  CA  GLY B  98     -26.497  64.624  58.647  1.00 27.56           C  
ATOM   3020  C   GLY B  98     -27.740  65.176  59.328  1.00 27.55           C  
ATOM   3021  O   GLY B  98     -27.823  66.379  59.579  1.00 27.96           O  
ATOM   3022  N   THR B  99     -28.699  64.311  59.641  1.00 27.74           N  
ATOM   3023  CA  THR B  99     -29.939  64.751  60.278  1.00 29.62           C  
ATOM   3024  C   THR B  99     -29.994  64.471  61.778  1.00 29.50           C  
ATOM   3025  O   THR B  99     -31.010  64.743  62.425  1.00 29.49           O  
ATOM   3026  CB  THR B  99     -31.177  64.085  59.622  1.00 29.64           C  
ATOM   3027  CG2 THR B  99     -31.229  64.399  58.137  1.00 30.29           C  
ATOM   3028  OG1 THR B  99     -31.111  62.667  59.801  1.00 29.85           O  
ATOM   3029  N   LEU B 100     -28.905  63.939  62.332  1.00 29.07           N  
ATOM   3030  CA  LEU B 100     -28.856  63.623  63.760  1.00 27.43           C  
ATOM   3031  C   LEU B 100     -29.178  64.812  64.669  1.00 27.70           C  
ATOM   3032  O   LEU B 100     -29.670  64.637  65.784  1.00 27.90           O  
ATOM   3033  CB  LEU B 100     -27.489  63.038  64.141  1.00 26.71           C  
ATOM   3034  CG  LEU B 100     -27.246  61.564  63.799  1.00 26.76           C  
ATOM   3035  CD1 LEU B 100     -28.319  60.696  64.454  1.00 24.81           C  
ATOM   3036  CD2 LEU B 100     -27.255  61.368  62.288  1.00 25.77           C  
ATOM   3037  N   PHE B 101     -28.898  66.023  64.208  1.00 27.35           N  
ATOM   3038  CA  PHE B 101     -29.200  67.182  65.021  1.00 29.23           C  
ATOM   3039  C   PHE B 101     -30.686  67.233  65.383  1.00 30.74           C  
ATOM   3040  O   PHE B 101     -31.055  67.600  66.503  1.00 30.25           O  
ATOM   3041  CB  PHE B 101     -28.824  68.471  64.297  1.00 29.79           C  
ATOM   3042  CG  PHE B 101     -29.426  69.684  64.919  1.00 29.98           C  
ATOM   3043  CD1 PHE B 101     -29.031  70.098  66.186  1.00 31.79           C  
ATOM   3044  CD2 PHE B 101     -30.454  70.368  64.280  1.00 31.42           C  
ATOM   3045  CE1 PHE B 101     -29.656  71.172  66.814  1.00 32.21           C  
ATOM   3046  CE2 PHE B 101     -31.087  71.444  64.898  1.00 32.45           C  
ATOM   3047  CZ  PHE B 101     -30.689  71.845  66.164  1.00 32.95           C  
ATOM   3048  N   PHE B 102     -31.539  66.867  64.433  1.00 30.50           N  
ATOM   3049  CA  PHE B 102     -32.976  66.901  64.675  1.00 32.14           C  
ATOM   3050  C   PHE B 102     -33.400  65.860  65.704  1.00 32.47           C  
ATOM   3051  O   PHE B 102     -34.459  65.978  66.322  1.00 34.70           O  
ATOM   3052  CB  PHE B 102     -33.720  66.751  63.342  1.00 31.55           C  
ATOM   3053  CG  PHE B 102     -33.331  67.804  62.336  1.00 31.89           C  
ATOM   3054  CD1 PHE B 102     -33.581  69.146  62.591  1.00 31.05           C  
ATOM   3055  CD2 PHE B 102     -32.634  67.465  61.180  1.00 33.46           C  
ATOM   3056  CE1 PHE B 102     -33.140  70.142  61.722  1.00 31.82           C  
ATOM   3057  CE2 PHE B 102     -32.184  68.459  60.291  1.00 34.71           C  
ATOM   3058  CZ  PHE B 102     -32.437  69.802  60.568  1.00 32.41           C  
ATOM   3059  N   ASP B 103     -32.570  64.843  65.911  1.00 32.91           N  
ATOM   3060  CA  ASP B 103     -32.890  63.844  66.924  1.00 31.55           C  
ATOM   3061  C   ASP B 103     -32.598  64.495  68.268  1.00 31.01           C  
ATOM   3062  O   ASP B 103     -33.260  64.199  69.268  1.00 31.11           O  
ATOM   3063  CB  ASP B 103     -32.053  62.579  66.728  1.00 33.33           C  
ATOM   3064  CG  ASP B 103     -32.505  61.769  65.516  1.00 34.09           C  
ATOM   3065  OD1 ASP B 103     -33.548  61.080  65.602  1.00 33.51           O  
ATOM   3066  OD2 ASP B 103     -31.820  61.832  64.471  1.00 33.10           O1-
ATOM   3067  N   ILE B 104     -31.614  65.394  68.286  1.00 28.78           N  
ATOM   3068  CA  ILE B 104     -31.264  66.122  69.505  1.00 28.94           C  
ATOM   3069  C   ILE B 104     -32.410  67.086  69.797  1.00 29.93           C  
ATOM   3070  O   ILE B 104     -32.880  67.185  70.931  1.00 28.83           O  
ATOM   3071  CB  ILE B 104     -29.974  66.960  69.326  1.00 28.66           C  
ATOM   3072  CG1 ILE B 104     -28.752  66.045  69.212  1.00 26.52           C  
ATOM   3073  CG2 ILE B 104     -29.799  67.921  70.497  1.00 27.66           C  
ATOM   3074  CD1 ILE B 104     -27.467  66.803  68.933  1.00 24.02           C  
ATOM   3075  N   ALA B 105     -32.852  67.787  68.753  1.00 30.08           N  
ATOM   3076  CA  ALA B 105     -33.936  68.757  68.868  1.00 32.38           C  
ATOM   3077  C   ALA B 105     -35.208  68.133  69.413  1.00 32.91           C  
ATOM   3078  O   ALA B 105     -35.910  68.749  70.216  1.00 34.08           O  
ATOM   3079  CB  ALA B 105     -34.220  69.398  67.502  1.00 32.18           C  
ATOM   3080  N   ARG B 106     -35.510  66.910  68.997  1.00 33.16           N  
ATOM   3081  CA  ARG B 106     -36.731  66.285  69.471  1.00 34.98           C  
ATOM   3082  C   ARG B 106     -36.583  65.689  70.869  1.00 35.05           C  
ATOM   3083  O   ARG B 106     -37.577  65.370  71.518  1.00 34.08           O  
ATOM   3084  CB  ARG B 106     -37.231  65.245  68.470  1.00 35.69           C  
ATOM   3085  CG  ARG B 106     -36.550  63.920  68.531  1.00 38.02           C  
ATOM   3086  CD  ARG B 106     -37.546  62.860  68.119  1.00 38.33           C  
ATOM   3087  NE  ARG B 106     -37.451  61.718  69.009  1.00 40.81           N  
ATOM   3088  CZ  ARG B 106     -36.521  60.775  68.920  1.00 38.94           C  
ATOM   3089  NH1 ARG B 106     -35.600  60.828  67.970  1.00 38.39           N1+
ATOM   3090  NH2 ARG B 106     -36.506  59.782  69.799  1.00 37.76           N  
ATOM   3091  N   ILE B 107     -35.342  65.535  71.329  1.00 33.65           N  
ATOM   3092  CA  ILE B 107     -35.105  65.040  72.680  1.00 33.13           C  
ATOM   3093  C   ILE B 107     -35.290  66.267  73.561  1.00 33.19           C  
ATOM   3094  O   ILE B 107     -35.943  66.215  74.604  1.00 33.67           O  
ATOM   3095  CB  ILE B 107     -33.661  64.523  72.883  1.00 34.87           C  
ATOM   3096  CG1 ILE B 107     -33.474  63.162  72.211  1.00 35.41           C  
ATOM   3097  CG2 ILE B 107     -33.351  64.440  74.368  1.00 33.23           C  
ATOM   3098  CD1 ILE B 107     -34.271  62.038  72.855  1.00 39.03           C  
ATOM   3099  N   VAL B 108     -34.711  67.378  73.125  1.00 33.11           N  
ATOM   3100  CA  VAL B 108     -34.809  68.629  73.867  1.00 34.11           C  
ATOM   3101  C   VAL B 108     -36.265  69.059  74.044  1.00 36.85           C  
ATOM   3102  O   VAL B 108     -36.656  69.547  75.105  1.00 37.35           O  
ATOM   3103  CB  VAL B 108     -34.032  69.751  73.148  1.00 33.20           C  
ATOM   3104  CG1 VAL B 108     -34.308  71.084  73.802  1.00 30.57           C  
ATOM   3105  CG2 VAL B 108     -32.534  69.447  73.177  1.00 31.36           C  
ATOM   3106  N   ARG B 109     -37.076  68.871  73.009  1.00 38.03           N  
ATOM   3107  CA  ARG B 109     -38.478  69.261  73.100  1.00 39.71           C  
ATOM   3108  C   ARG B 109     -39.169  68.491  74.226  1.00 39.67           C  
ATOM   3109  O   ARG B 109     -39.913  69.075  75.011  1.00 40.42           O  
ATOM   3110  CB  ARG B 109     -39.198  69.017  71.764  1.00 40.75           C  
ATOM   3111  CG  ARG B 109     -40.431  69.904  71.569  1.00 43.20           C  
ATOM   3112  CD  ARG B 109     -41.089  69.732  70.198  1.00 45.02           C  
ATOM   3113  NE  ARG B 109     -40.114  69.582  69.122  1.00 48.13           N  
ATOM   3114  CZ  ARG B 109     -39.782  68.410  68.577  1.00 50.33           C  
ATOM   3115  NH1 ARG B 109     -40.360  67.288  69.007  1.00 50.47           N1+
ATOM   3116  NH2 ARG B 109     -38.858  68.351  67.618  1.00 49.50           N  
ATOM   3117  N   GLU B 110     -38.905  67.194  74.324  1.00 38.94           N  
ATOM   3118  CA  GLU B 110     -39.523  66.362  75.353  1.00 40.57           C  
ATOM   3119  C   GLU B 110     -38.968  66.489  76.766  1.00 39.65           C  
ATOM   3120  O   GLU B 110     -39.744  66.574  77.727  1.00 39.69           O  
ATOM   3121  CB  GLU B 110     -39.472  64.886  74.950  1.00 42.20           C  
ATOM   3122  CG  GLU B 110     -40.738  64.414  74.269  1.00 48.23           C  
ATOM   3123  CD  GLU B 110     -41.845  64.096  75.254  1.00 49.40           C  
ATOM   3124  OE1 GLU B 110     -41.938  64.769  76.306  1.00 50.92           O  
ATOM   3125  OE2 GLU B 110     -42.634  63.166  74.967  1.00 51.87           O1-
ATOM   3126  N   LYS B 111     -37.643  66.505  76.902  1.00 36.57           N  
ATOM   3127  CA  LYS B 111     -37.017  66.576  78.219  1.00 35.34           C  
ATOM   3128  C   LYS B 111     -36.648  67.984  78.691  1.00 34.05           C  
ATOM   3129  O   LYS B 111     -36.373  68.191  79.869  1.00 34.44           O  
ATOM   3130  CB  LYS B 111     -35.772  65.681  78.245  1.00 34.98           C  
ATOM   3131  CG  LYS B 111     -36.030  64.241  77.829  1.00 34.26           C  
ATOM   3132  CD  LYS B 111     -37.034  63.536  78.744  1.00 35.00           C  
ATOM   3133  CE  LYS B 111     -36.533  63.436  80.181  1.00 34.75           C  
ATOM   3134  NZ  LYS B 111     -37.337  62.462  80.984  1.00 34.60           N1+
ATOM   3135  N   LYS B 112     -36.623  68.937  77.771  1.00 34.07           N  
ATOM   3136  CA  LYS B 112     -36.304  70.330  78.095  1.00 34.26           C  
ATOM   3137  C   LYS B 112     -35.262  70.550  79.198  1.00 34.48           C  
ATOM   3138  O   LYS B 112     -35.583  71.031  80.293  1.00 33.35           O  
ATOM   3139  CB  LYS B 112     -37.600  71.073  78.449  1.00 37.79           C  
ATOM   3140  CG  LYS B 112     -38.477  71.392  77.240  1.00 39.15           C  
ATOM   3141  CD  LYS B 112     -37.768  72.347  76.288  1.00 40.14           C  
ATOM   3142  CE  LYS B 112     -38.536  72.539  74.985  1.00 43.27           C  
ATOM   3143  NZ  LYS B 112     -39.880  73.190  75.181  1.00 45.56           N1+
ATOM   3144  N   PRO B 113     -33.993  70.207  78.925  1.00 32.90           N  
ATOM   3145  CA  PRO B 113     -32.923  70.382  79.916  1.00 31.54           C  
ATOM   3146  C   PRO B 113     -32.563  71.847  80.141  1.00 31.00           C  
ATOM   3147  O   PRO B 113     -32.903  72.714  79.334  1.00 31.86           O  
ATOM   3148  CB  PRO B 113     -31.756  69.601  79.307  1.00 31.95           C  
ATOM   3149  CG  PRO B 113     -31.978  69.781  77.832  1.00 31.89           C  
ATOM   3150  CD  PRO B 113     -33.477  69.562  77.703  1.00 32.25           C  
ATOM   3151  N   LYS B 114     -31.863  72.123  81.236  1.00 30.68           N  
ATOM   3152  CA  LYS B 114     -31.450  73.489  81.526  1.00 30.89           C  
ATOM   3153  C   LYS B 114     -30.451  73.964  80.467  1.00 30.70           C  
ATOM   3154  O   LYS B 114     -30.490  75.122  80.031  1.00 29.72           O  
ATOM   3155  CB  LYS B 114     -30.812  73.573  82.923  1.00 32.48           C  
ATOM   3156  CG  LYS B 114     -31.783  73.349  84.093  1.00 33.71           C  
ATOM   3157  CD  LYS B 114     -31.069  73.489  85.442  1.00 36.99           C  
ATOM   3158  CE  LYS B 114     -32.058  73.590  86.617  1.00 37.49           C  
ATOM   3159  NZ  LYS B 114     -32.943  72.382  86.761  1.00 41.15           N1+
ATOM   3160  N   VAL B 115     -29.565  73.064  80.040  1.00 30.34           N  
ATOM   3161  CA  VAL B 115     -28.551  73.410  79.046  1.00 29.25           C  
ATOM   3162  C   VAL B 115     -28.374  72.359  77.951  1.00 28.92           C  
ATOM   3163  O   VAL B 115     -28.535  71.160  78.188  1.00 28.29           O  
ATOM   3164  CB  VAL B 115     -27.176  73.624  79.722  1.00 30.17           C  
ATOM   3165  CG1 VAL B 115     -26.167  74.132  78.709  1.00 30.76           C  
ATOM   3166  CG2 VAL B 115     -27.307  74.600  80.881  1.00 31.53           C  
ATOM   3167  N   VAL B 116     -28.060  72.832  76.747  1.00 28.62           N  
ATOM   3168  CA  VAL B 116     -27.802  71.973  75.595  1.00 27.42           C  
ATOM   3169  C   VAL B 116     -26.361  72.321  75.200  1.00 26.50           C  
ATOM   3170  O   VAL B 116     -26.048  73.476  74.915  1.00 27.73           O  
ATOM   3171  CB  VAL B 116     -28.776  72.265  74.426  1.00 27.79           C  
ATOM   3172  CG1 VAL B 116     -28.370  71.471  73.199  1.00 28.44           C  
ATOM   3173  CG2 VAL B 116     -30.201  71.876  74.827  1.00 29.23           C  
ATOM   3174  N   PHE B 117     -25.499  71.313  75.205  1.00 26.23           N  
ATOM   3175  CA  PHE B 117     -24.076  71.476  74.924  1.00 26.15           C  
ATOM   3176  C   PHE B 117     -23.688  70.603  73.727  1.00 27.18           C  
ATOM   3177  O   PHE B 117     -23.573  69.388  73.853  1.00 27.75           O  
ATOM   3178  CB  PHE B 117     -23.304  71.062  76.191  1.00 26.61           C  
ATOM   3179  CG  PHE B 117     -21.824  71.360  76.168  1.00 26.53           C  
ATOM   3180  CD1 PHE B 117     -21.200  71.907  75.052  1.00 26.70           C  
ATOM   3181  CD2 PHE B 117     -21.041  71.058  77.289  1.00 27.94           C  
ATOM   3182  CE1 PHE B 117     -19.822  72.149  75.050  1.00 26.99           C  
ATOM   3183  CE2 PHE B 117     -19.668  71.292  77.296  1.00 26.43           C  
ATOM   3184  CZ  PHE B 117     -19.057  71.839  76.174  1.00 26.61           C  
ATOM   3185  N   MET B 118     -23.495  71.228  72.569  1.00 26.48           N  
ATOM   3186  CA  MET B 118     -23.147  70.494  71.355  1.00 26.33           C  
ATOM   3187  C   MET B 118     -21.789  70.868  70.772  1.00 25.65           C  
ATOM   3188  O   MET B 118     -21.250  71.939  71.045  1.00 23.69           O  
ATOM   3189  CB  MET B 118     -24.221  70.716  70.285  1.00 26.60           C  
ATOM   3190  CG  MET B 118     -25.626  70.273  70.702  1.00 27.83           C  
ATOM   3191  SD  MET B 118     -26.872  70.685  69.467  1.00 27.08           S  
ATOM   3192  CE  MET B 118     -27.077  72.425  69.797  1.00 26.39           C  
ATOM   3193  N   GLU B 119     -21.261  69.974  69.939  1.00 24.95           N  
ATOM   3194  CA  GLU B 119     -19.977  70.196  69.298  1.00 25.09           C  
ATOM   3195  C   GLU B 119     -19.965  69.629  67.885  1.00 24.44           C  
ATOM   3196  O   GLU B 119     -20.630  68.639  67.602  1.00 23.68           O  
ATOM   3197  CB  GLU B 119     -18.864  69.543  70.129  1.00 25.78           C  
ATOM   3198  CG  GLU B 119     -17.460  69.527  69.492  1.00 28.46           C  
ATOM   3199  CD  GLU B 119     -17.196  68.307  68.603  1.00 30.19           C  
ATOM   3200  OE1 GLU B 119     -17.952  67.313  68.692  1.00 30.61           O  
ATOM   3201  OE2 GLU B 119     -16.216  68.335  67.824  1.00 28.91           O1-
ATOM   3202  N   ASN B 120     -19.214  70.279  67.000  1.00 26.10           N  
ATOM   3203  CA  ASN B 120     -19.068  69.814  65.625  1.00 26.46           C  
ATOM   3204  C   ASN B 120     -17.860  70.512  65.002  1.00 27.28           C  
ATOM   3205  O   ASN B 120     -17.234  71.363  65.637  1.00 26.71           O  
ATOM   3206  CB  ASN B 120     -20.343  70.062  64.802  1.00 26.02           C  
ATOM   3207  CG  ASN B 120     -20.513  69.048  63.665  1.00 26.01           C  
ATOM   3208  ND2 ASN B 120     -21.442  68.116  63.835  1.00 26.69           N  
ATOM   3209  OD1 ASN B 120     -19.799  69.093  62.661  1.00 29.35           O  
ATOM   3210  N   VAL B 121     -17.525  70.151  63.768  1.00 26.94           N  
ATOM   3211  CA  VAL B 121     -16.356  70.725  63.125  1.00 26.01           C  
ATOM   3212  C   VAL B 121     -16.515  72.185  62.727  1.00 25.95           C  
ATOM   3213  O   VAL B 121     -17.632  72.696  62.642  1.00 26.55           O  
ATOM   3214  CB  VAL B 121     -15.926  69.858  61.912  1.00 27.15           C  
ATOM   3215  CG1 VAL B 121     -15.620  68.439  62.401  1.00 26.87           C  
ATOM   3216  CG2 VAL B 121     -17.022  69.818  60.862  1.00 25.88           C  
ATOM   3217  N   LYS B 122     -15.383  72.857  62.505  1.00 26.59           N  
ATOM   3218  CA  LYS B 122     -15.377  74.275  62.139  1.00 28.09           C  
ATOM   3219  C   LYS B 122     -16.216  74.612  60.913  1.00 28.41           C  
ATOM   3220  O   LYS B 122     -16.940  75.606  60.908  1.00 28.66           O  
ATOM   3221  CB  LYS B 122     -13.950  74.760  61.889  1.00 29.56           C  
ATOM   3222  CG  LYS B 122     -13.863  76.243  61.532  1.00 31.74           C  
ATOM   3223  CD  LYS B 122     -12.440  76.648  61.138  1.00 33.91           C  
ATOM   3224  CE  LYS B 122     -12.351  78.136  60.832  1.00 34.40           C  
ATOM   3225  NZ  LYS B 122     -10.979  78.529  60.402  1.00 37.35           N1+
ATOM   3226  N   ASN B 123     -16.126  73.787  59.876  1.00 28.43           N  
ATOM   3227  CA  ASN B 123     -16.873  74.052  58.657  1.00 29.04           C  
ATOM   3228  C   ASN B 123     -18.383  74.084  58.861  1.00 30.53           C  
ATOM   3229  O   ASN B 123     -19.112  74.633  58.028  1.00 31.12           O  
ATOM   3230  CB  ASN B 123     -16.523  73.031  57.579  1.00 28.51           C  
ATOM   3231  CG  ASN B 123     -16.969  73.483  56.202  1.00 30.90           C  
ATOM   3232  ND2 ASN B 123     -16.395  74.582  55.734  1.00 31.06           N  
ATOM   3233  OD1 ASN B 123     -17.830  72.864  55.575  1.00 29.12           O  
ATOM   3234  N   PHE B 124     -18.858  73.505  59.961  1.00 30.19           N  
ATOM   3235  CA  PHE B 124     -20.289  73.489  60.253  1.00 30.75           C  
ATOM   3236  C   PHE B 124     -20.774  74.938  60.278  1.00 32.14           C  
ATOM   3237  O   PHE B 124     -21.884  75.251  59.842  1.00 31.66           O  
ATOM   3238  CB  PHE B 124     -20.541  72.847  61.620  1.00 30.61           C  
ATOM   3239  CG  PHE B 124     -21.985  72.518  61.886  1.00 29.60           C  
ATOM   3240  CD1 PHE B 124     -22.525  71.307  61.468  1.00 28.81           C  
ATOM   3241  CD2 PHE B 124     -22.803  73.417  62.560  1.00 29.74           C  
ATOM   3242  CE1 PHE B 124     -23.856  70.992  61.721  1.00 27.96           C  
ATOM   3243  CE2 PHE B 124     -24.143  73.110  62.816  1.00 29.03           C  
ATOM   3244  CZ  PHE B 124     -24.666  71.890  62.395  1.00 29.15           C  
ATOM   3245  N   ALA B 125     -19.917  75.816  60.783  1.00 32.88           N  
ATOM   3246  CA  ALA B 125     -20.232  77.230  60.897  1.00 33.88           C  
ATOM   3247  C   ALA B 125     -20.531  77.920  59.570  1.00 35.00           C  
ATOM   3248  O   ALA B 125     -21.382  78.803  59.521  1.00 37.30           O  
ATOM   3249  CB  ALA B 125     -19.099  77.950  61.603  1.00 33.54           C  
ATOM   3250  N   SER B 126     -19.852  77.522  58.497  1.00 35.38           N  
ATOM   3251  CA  SER B 126     -20.068  78.155  57.198  1.00 35.80           C  
ATOM   3252  C   SER B 126     -20.764  77.284  56.167  1.00 35.09           C  
ATOM   3253  O   SER B 126     -21.181  77.776  55.114  1.00 35.21           O  
ATOM   3254  CB  SER B 126     -18.733  78.643  56.622  1.00 37.90           C  
ATOM   3255  OG  SER B 126     -17.902  77.553  56.262  1.00 40.98           O  
ATOM   3256  N   HIS B 127     -20.911  75.996  56.472  1.00 33.18           N  
ATOM   3257  CA  HIS B 127     -21.547  75.054  55.560  1.00 32.65           C  
ATOM   3258  C   HIS B 127     -22.837  75.583  54.934  1.00 33.59           C  
ATOM   3259  O   HIS B 127     -23.712  76.118  55.624  1.00 32.57           O  
ATOM   3260  CB  HIS B 127     -21.849  73.737  56.280  1.00 31.45           C  
ATOM   3261  CG  HIS B 127     -22.597  72.749  55.438  1.00 31.64           C  
ATOM   3262  CD2 HIS B 127     -23.890  72.353  55.474  1.00 30.62           C  
ATOM   3263  ND1 HIS B 127     -22.015  72.060  54.397  1.00 32.06           N  
ATOM   3264  CE1 HIS B 127     -22.918  71.282  53.826  1.00 32.97           C  
ATOM   3265  NE2 HIS B 127     -24.067  71.443  54.460  1.00 33.37           N  
ATOM   3266  N   ASP B 128     -22.946  75.413  53.623  1.00 34.21           N  
ATOM   3267  CA  ASP B 128     -24.127  75.850  52.886  1.00 35.41           C  
ATOM   3268  C   ASP B 128     -24.452  77.315  53.150  1.00 35.64           C  
ATOM   3269  O   ASP B 128     -25.554  77.659  53.583  1.00 35.97           O  
ATOM   3270  CB  ASP B 128     -25.325  74.966  53.243  1.00 34.49           C  
ATOM   3271  CG  ASP B 128     -26.529  75.217  52.342  1.00 35.57           C  
ATOM   3272  OD1 ASP B 128     -26.328  75.455  51.131  1.00 35.64           O  
ATOM   3273  OD2 ASP B 128     -27.675  75.155  52.837  1.00 33.32           O1-
ATOM   3274  N   ASN B 129     -23.465  78.165  52.893  1.00 36.62           N  
ATOM   3275  CA  ASN B 129     -23.593  79.608  53.049  1.00 37.23           C  
ATOM   3276  C   ASN B 129     -24.070  80.036  54.422  1.00 37.63           C  
ATOM   3277  O   ASN B 129     -24.626  81.128  54.588  1.00 37.61           O  
ATOM   3278  CB  ASN B 129     -24.524  80.157  51.964  1.00 39.53           C  
ATOM   3279  CG  ASN B 129     -24.123  79.698  50.569  1.00 41.68           C  
ATOM   3280  ND2 ASN B 129     -23.010  80.234  50.067  1.00 40.29           N  
ATOM   3281  OD1 ASN B 129     -24.791  78.857  49.958  1.00 43.33           O  
ATOM   3282  N   GLY B 130     -23.841  79.180  55.412  1.00 36.61           N  
ATOM   3283  CA  GLY B 130     -24.241  79.495  56.772  1.00 34.78           C  
ATOM   3284  C   GLY B 130     -25.676  79.128  57.087  1.00 33.08           C  
ATOM   3285  O   GLY B 130     -26.156  79.407  58.180  1.00 32.30           O  
ATOM   3286  N   ASN B 131     -26.362  78.498  56.138  1.00 33.83           N  
ATOM   3287  CA  ASN B 131     -27.752  78.114  56.355  1.00 34.94           C  
ATOM   3288  C   ASN B 131     -27.929  76.970  57.351  1.00 35.67           C  
ATOM   3289  O   ASN B 131     -28.964  76.878  58.011  1.00 35.48           O  
ATOM   3290  CB  ASN B 131     -28.430  77.729  55.034  1.00 36.95           C  
ATOM   3291  CG  ASN B 131     -28.638  78.919  54.110  1.00 38.65           C  
ATOM   3292  ND2 ASN B 131     -28.682  78.656  52.803  1.00 38.96           N  
ATOM   3293  OD1 ASN B 131     -28.774  80.060  54.564  1.00 39.03           O  
ATOM   3294  N   THR B 132     -26.937  76.094  57.482  1.00 35.57           N  
ATOM   3295  CA  THR B 132     -27.101  74.985  58.413  1.00 35.55           C  
ATOM   3296  C   THR B 132     -26.973  75.425  59.858  1.00 34.92           C  
ATOM   3297  O   THR B 132     -27.692  74.923  60.732  1.00 35.03           O  
ATOM   3298  CB  THR B 132     -26.109  73.851  58.129  1.00 37.16           C  
ATOM   3299  CG2 THR B 132     -26.341  73.302  56.743  1.00 34.15           C  
ATOM   3300  OG1 THR B 132     -24.773  74.345  58.226  1.00 39.91           O  
ATOM   3301  N   LEU B 133     -26.074  76.368  60.118  1.00 33.91           N  
ATOM   3302  CA  LEU B 133     -25.904  76.854  61.477  1.00 34.01           C  
ATOM   3303  C   LEU B 133     -27.155  77.628  61.870  1.00 34.85           C  
ATOM   3304  O   LEU B 133     -27.571  77.609  63.027  1.00 34.34           O  
ATOM   3305  CB  LEU B 133     -24.689  77.769  61.585  1.00 32.62           C  
ATOM   3306  CG  LEU B 133     -24.412  78.296  63.000  1.00 32.85           C  
ATOM   3307  CD1 LEU B 133     -24.018  77.135  63.920  1.00 31.49           C  
ATOM   3308  CD2 LEU B 133     -23.303  79.332  62.950  1.00 31.79           C  
ATOM   3309  N   GLU B 134     -27.767  78.301  60.898  1.00 36.18           N  
ATOM   3310  CA  GLU B 134     -28.969  79.079  61.173  1.00 36.35           C  
ATOM   3311  C   GLU B 134     -30.166  78.180  61.462  1.00 34.09           C  
ATOM   3312  O   GLU B 134     -31.013  78.521  62.290  1.00 35.22           O  
ATOM   3313  CB  GLU B 134     -29.267  80.023  60.010  1.00 40.24           C  
ATOM   3314  CG  GLU B 134     -30.066  81.246  60.428  1.00 45.28           C  
ATOM   3315  CD  GLU B 134     -29.926  82.404  59.451  1.00 50.79           C  
ATOM   3316  OE1 GLU B 134     -30.397  82.265  58.291  1.00 51.10           O  
ATOM   3317  OE2 GLU B 134     -29.341  83.453  59.843  1.00 52.62           O1-
ATOM   3318  N   VAL B 135     -30.240  77.032  60.796  1.00 31.96           N  
ATOM   3319  CA  VAL B 135     -31.335  76.110  61.042  1.00 32.56           C  
ATOM   3320  C   VAL B 135     -31.252  75.642  62.489  1.00 32.40           C  
ATOM   3321  O   VAL B 135     -32.274  75.503  63.160  1.00 31.98           O  
ATOM   3322  CB  VAL B 135     -31.284  74.872  60.111  1.00 33.28           C  
ATOM   3323  CG1 VAL B 135     -32.233  73.797  60.619  1.00 32.29           C  
ATOM   3324  CG2 VAL B 135     -31.679  75.274  58.695  1.00 33.83           C  
ATOM   3325  N   VAL B 136     -30.033  75.404  62.966  1.00 31.55           N  
ATOM   3326  CA  VAL B 136     -29.826  74.962  64.345  1.00 30.26           C  
ATOM   3327  C   VAL B 136     -30.160  76.110  65.314  1.00 30.43           C  
ATOM   3328  O   VAL B 136     -30.795  75.893  66.345  1.00 30.55           O  
ATOM   3329  CB  VAL B 136     -28.354  74.498  64.571  1.00 29.60           C  
ATOM   3330  CG1 VAL B 136     -28.134  74.123  66.031  1.00 27.63           C  
ATOM   3331  CG2 VAL B 136     -28.041  73.306  63.670  1.00 28.60           C  
ATOM   3332  N   LYS B 137     -29.743  77.324  64.972  1.00 31.18           N  
ATOM   3333  CA  LYS B 137     -30.011  78.490  65.812  1.00 33.00           C  
ATOM   3334  C   LYS B 137     -31.512  78.702  65.975  1.00 34.72           C  
ATOM   3335  O   LYS B 137     -32.012  78.875  67.094  1.00 34.71           O  
ATOM   3336  CB  LYS B 137     -29.408  79.759  65.196  1.00 34.37           C  
ATOM   3337  CG  LYS B 137     -29.574  81.002  66.064  1.00 37.05           C  
ATOM   3338  CD  LYS B 137     -29.078  82.256  65.354  1.00 39.89           C  
ATOM   3339  CE  LYS B 137     -29.073  83.460  66.291  1.00 41.35           C  
ATOM   3340  NZ  LYS B 137     -30.381  83.658  67.003  1.00 41.93           N1+
ATOM   3341  N   ASN B 138     -32.225  78.703  64.853  1.00 34.67           N  
ATOM   3342  CA  ASN B 138     -33.667  78.909  64.880  1.00 35.40           C  
ATOM   3343  C   ASN B 138     -34.384  77.774  65.595  1.00 35.58           C  
ATOM   3344  O   ASN B 138     -35.316  78.010  66.370  1.00 35.56           O  
ATOM   3345  CB  ASN B 138     -34.207  79.058  63.453  1.00 35.07           C  
ATOM   3346  CG  ASN B 138     -33.628  80.264  62.744  1.00 35.19           C  
ATOM   3347  ND2 ASN B 138     -33.460  80.161  61.424  1.00 35.22           N  
ATOM   3348  OD1 ASN B 138     -33.342  81.286  63.377  1.00 34.15           O  
ATOM   3349  N   THR B 139     -33.935  76.548  65.342  1.00 34.64           N  
ATOM   3350  CA  THR B 139     -34.525  75.373  65.966  1.00 34.82           C  
ATOM   3351  C   THR B 139     -34.426  75.481  67.485  1.00 35.09           C  
ATOM   3352  O   THR B 139     -35.396  75.204  68.186  1.00 34.66           O  
ATOM   3353  CB  THR B 139     -33.838  74.076  65.483  1.00 34.48           C  
ATOM   3354  CG2 THR B 139     -34.538  72.846  66.047  1.00 36.19           C  
ATOM   3355  OG1 THR B 139     -33.905  74.013  64.054  1.00 35.03           O  
ATOM   3356  N   MET B 140     -33.264  75.889  67.995  1.00 35.58           N  
ATOM   3357  CA  MET B 140     -33.095  76.042  69.444  1.00 36.49           C  
ATOM   3358  C   MET B 140     -33.839  77.284  69.928  1.00 37.56           C  
ATOM   3359  O   MET B 140     -34.557  77.226  70.924  1.00 36.99           O  
ATOM   3360  CB  MET B 140     -31.619  76.175  69.828  1.00 37.25           C  
ATOM   3361  CG  MET B 140     -31.126  75.074  70.755  1.00 39.23           C  
ATOM   3362  SD  MET B 140     -31.347  73.463  70.000  1.00 35.91           S  
ATOM   3363  CE  MET B 140     -30.794  73.885  68.393  1.00 40.79           C  
ATOM   3364  N   ASN B 141     -33.650  78.408  69.234  1.00 38.02           N  
ATOM   3365  CA  ASN B 141     -34.341  79.640  69.623  1.00 39.01           C  
ATOM   3366  C   ASN B 141     -35.842  79.369  69.729  1.00 39.90           C  
ATOM   3367  O   ASN B 141     -36.526  79.921  70.590  1.00 40.60           O  
ATOM   3368  CB  ASN B 141     -34.097  80.749  68.600  1.00 38.56           C  
ATOM   3369  CG  ASN B 141     -32.747  81.411  68.759  1.00 39.14           C  
ATOM   3370  ND2 ASN B 141     -32.431  82.310  67.843  1.00 39.35           N  
ATOM   3371  OD1 ASN B 141     -31.997  81.127  69.693  1.00 40.92           O  
ATOM   3372  N   GLU B 142     -36.340  78.495  68.861  1.00 41.03           N  
ATOM   3373  CA  GLU B 142     -37.753  78.151  68.844  1.00 43.19           C  
ATOM   3374  C   GLU B 142     -38.180  77.090  69.843  1.00 42.30           C  
ATOM   3375  O   GLU B 142     -39.376  76.930  70.106  1.00 42.04           O  
ATOM   3376  CB  GLU B 142     -38.168  77.766  67.427  1.00 45.52           C  
ATOM   3377  CG  GLU B 142     -38.401  79.006  66.570  1.00 49.68           C  
ATOM   3378  CD  GLU B 142     -38.214  78.752  65.097  1.00 52.59           C  
ATOM   3379  OE1 GLU B 142     -38.821  77.777  64.583  1.00 54.56           O  
ATOM   3380  OE2 GLU B 142     -37.461  79.529  64.453  1.00 54.08           O1-
ATOM   3381  N   LEU B 143     -37.220  76.356  70.398  1.00 40.70           N  
ATOM   3382  CA  LEU B 143     -37.544  75.357  71.413  1.00 39.31           C  
ATOM   3383  C   LEU B 143     -37.495  76.149  72.713  1.00 37.66           C  
ATOM   3384  O   LEU B 143     -37.655  75.601  73.802  1.00 37.36           O  
ATOM   3385  CB  LEU B 143     -36.497  74.231  71.443  1.00 38.62           C  
ATOM   3386  CG  LEU B 143     -36.495  73.184  70.323  1.00 38.55           C  
ATOM   3387  CD1 LEU B 143     -35.228  72.333  70.418  1.00 38.01           C  
ATOM   3388  CD2 LEU B 143     -37.731  72.307  70.434  1.00 37.68           C  
ATOM   3389  N   ASP B 144     -37.247  77.451  72.559  1.00 37.40           N  
ATOM   3390  CA  ASP B 144     -37.153  78.424  73.646  1.00 37.21           C  
ATOM   3391  C   ASP B 144     -35.806  78.456  74.381  1.00 36.07           C  
ATOM   3392  O   ASP B 144     -35.761  78.528  75.613  1.00 35.65           O  
ATOM   3393  CB  ASP B 144     -38.294  78.220  74.653  1.00 40.18           C  
ATOM   3394  CG  ASP B 144     -38.531  79.454  75.510  1.00 42.85           C  
ATOM   3395  OD1 ASP B 144     -38.621  80.576  74.942  1.00 42.56           O  
ATOM   3396  OD2 ASP B 144     -38.631  79.312  76.748  1.00 45.86           O1-
ATOM   3397  N   TYR B 145     -34.718  78.423  73.614  1.00 34.49           N  
ATOM   3398  CA  TYR B 145     -33.367  78.459  74.171  1.00 33.51           C  
ATOM   3399  C   TYR B 145     -32.543  79.586  73.561  1.00 32.63           C  
ATOM   3400  O   TYR B 145     -32.818  80.025  72.448  1.00 32.87           O  
ATOM   3401  CB  TYR B 145     -32.626  77.140  73.900  1.00 32.67           C  
ATOM   3402  CG  TYR B 145     -33.066  75.960  74.742  1.00 31.54           C  
ATOM   3403  CD1 TYR B 145     -34.254  75.282  74.471  1.00 30.40           C  
ATOM   3404  CD2 TYR B 145     -32.286  75.524  75.814  1.00 31.36           C  
ATOM   3405  CE1 TYR B 145     -34.656  74.196  75.251  1.00 29.84           C  
ATOM   3406  CE2 TYR B 145     -32.673  74.450  76.593  1.00 30.47           C  
ATOM   3407  CZ  TYR B 145     -33.855  73.788  76.313  1.00 31.59           C  
ATOM   3408  OH  TYR B 145     -34.239  72.735  77.112  1.00 30.97           O  
ATOM   3409  N   SER B 146     -31.534  80.049  74.298  1.00 33.17           N  
ATOM   3410  CA  SER B 146     -30.638  81.085  73.795  1.00 33.85           C  
ATOM   3411  C   SER B 146     -29.629  80.294  72.965  1.00 33.50           C  
ATOM   3412  O   SER B 146     -29.573  79.073  73.075  1.00 32.96           O  
ATOM   3413  CB  SER B 146     -29.925  81.825  74.937  1.00 34.33           C  
ATOM   3414  OG  SER B 146     -28.858  81.070  75.486  1.00 35.89           O  
ATOM   3415  N   PHE B 147     -28.847  80.968  72.134  1.00 33.87           N  
ATOM   3416  CA  PHE B 147     -27.888  80.266  71.291  1.00 33.88           C  
ATOM   3417  C   PHE B 147     -26.521  80.919  71.284  1.00 33.79           C  
ATOM   3418  O   PHE B 147     -26.316  81.959  70.657  1.00 35.26           O  
ATOM   3419  CB  PHE B 147     -28.415  80.192  69.861  1.00 34.02           C  
ATOM   3420  CG  PHE B 147     -27.653  79.244  68.973  1.00 35.07           C  
ATOM   3421  CD1 PHE B 147     -27.761  77.871  69.148  1.00 34.74           C  
ATOM   3422  CD2 PHE B 147     -26.862  79.730  67.939  1.00 32.40           C  
ATOM   3423  CE1 PHE B 147     -27.091  76.987  68.297  1.00 35.31           C  
ATOM   3424  CE2 PHE B 147     -26.194  78.865  67.092  1.00 34.45           C  
ATOM   3425  CZ  PHE B 147     -26.309  77.484  67.268  1.00 33.98           C  
ATOM   3426  N   HIS B 148     -25.588  80.300  71.997  1.00 32.92           N  
ATOM   3427  CA  HIS B 148     -24.218  80.775  72.082  1.00 31.69           C  
ATOM   3428  C   HIS B 148     -23.371  79.827  71.246  1.00 32.32           C  
ATOM   3429  O   HIS B 148     -23.261  78.642  71.564  1.00 31.96           O  
ATOM   3430  CB  HIS B 148     -23.745  80.737  73.533  1.00 33.04           C  
ATOM   3431  CG  HIS B 148     -24.525  81.635  74.439  1.00 33.68           C  
ATOM   3432  CD2 HIS B 148     -25.511  81.366  75.328  1.00 32.93           C  
ATOM   3433  ND1 HIS B 148     -24.333  83.000  74.477  1.00 35.41           N  
ATOM   3434  CE1 HIS B 148     -25.168  83.532  75.354  1.00 34.94           C  
ATOM   3435  NE2 HIS B 148     -25.893  82.561  75.884  1.00 33.45           N  
ATOM   3436  N   ALA B 149     -22.781  80.336  70.170  1.00 30.89           N  
ATOM   3437  CA  ALA B 149     -21.961  79.493  69.311  1.00 30.59           C  
ATOM   3438  C   ALA B 149     -20.632  80.155  69.006  1.00 30.09           C  
ATOM   3439  O   ALA B 149     -20.574  81.330  68.654  1.00 30.49           O  
ATOM   3440  CB  ALA B 149     -22.707  79.188  68.016  1.00 29.14           C  
ATOM   3441  N   LYS B 150     -19.551  79.402  69.164  1.00 30.02           N  
ATOM   3442  CA  LYS B 150     -18.236  79.944  68.870  1.00 29.64           C  
ATOM   3443  C   LYS B 150     -17.248  78.855  68.478  1.00 28.36           C  
ATOM   3444  O   LYS B 150     -17.351  77.708  68.927  1.00 28.27           O  
ATOM   3445  CB  LYS B 150     -17.684  80.718  70.068  1.00 30.23           C  
ATOM   3446  CG  LYS B 150     -16.489  81.570  69.687  1.00 32.70           C  
ATOM   3447  CD  LYS B 150     -15.971  82.406  70.839  1.00 34.00           C  
ATOM   3448  CE  LYS B 150     -15.066  83.511  70.309  1.00 36.14           C  
ATOM   3449  NZ  LYS B 150     -14.349  84.208  71.405  1.00 39.19           N1+
ATOM   3450  N   VAL B 151     -16.301  79.225  67.624  1.00 28.24           N  
ATOM   3451  CA  VAL B 151     -15.271  78.306  67.177  1.00 27.43           C  
ATOM   3452  C   VAL B 151     -14.029  78.496  68.038  1.00 28.18           C  
ATOM   3453  O   VAL B 151     -13.453  79.581  68.082  1.00 28.42           O  
ATOM   3454  CB  VAL B 151     -14.898  78.545  65.695  1.00 27.18           C  
ATOM   3455  CG1 VAL B 151     -13.631  77.778  65.349  1.00 27.04           C  
ATOM   3456  CG2 VAL B 151     -16.034  78.091  64.790  1.00 25.46           C  
ATOM   3457  N   LEU B 152     -13.640  77.445  68.747  1.00 28.14           N  
ATOM   3458  CA  LEU B 152     -12.447  77.494  69.589  1.00 27.84           C  
ATOM   3459  C   LEU B 152     -11.389  76.556  69.003  1.00 28.58           C  
ATOM   3460  O   LEU B 152     -11.721  75.509  68.453  1.00 28.17           O  
ATOM   3461  CB  LEU B 152     -12.774  77.061  71.017  1.00 27.47           C  
ATOM   3462  CG  LEU B 152     -13.771  77.887  71.828  1.00 29.11           C  
ATOM   3463  CD1 LEU B 152     -13.659  77.496  73.289  1.00 28.97           C  
ATOM   3464  CD2 LEU B 152     -13.477  79.358  71.678  1.00 27.83           C  
ATOM   3465  N   ASN B 153     -10.122  76.945  69.106  1.00 28.27           N  
ATOM   3466  CA  ASN B 153      -9.030  76.117  68.605  1.00 27.51           C  
ATOM   3467  C   ASN B 153      -8.311  75.571  69.837  1.00 26.13           C  
ATOM   3468  O   ASN B 153      -7.887  76.338  70.686  1.00 25.21           O  
ATOM   3469  CB  ASN B 153      -8.067  76.960  67.771  1.00 28.66           C  
ATOM   3470  CG  ASN B 153      -7.111  76.110  66.957  1.00 30.21           C  
ATOM   3471  ND2 ASN B 153      -6.706  76.617  65.797  1.00 31.93           N  
ATOM   3472  OD1 ASN B 153      -6.736  75.020  67.369  1.00 29.42           O  
ATOM   3473  N   ALA B 154      -8.178  74.249  69.929  1.00 25.90           N  
ATOM   3474  CA  ALA B 154      -7.543  73.610  71.088  1.00 25.81           C  
ATOM   3475  C   ALA B 154      -6.176  74.155  71.472  1.00 25.91           C  
ATOM   3476  O   ALA B 154      -5.809  74.134  72.644  1.00 25.65           O  
ATOM   3477  CB  ALA B 154      -7.440  72.104  70.866  1.00 25.61           C  
ATOM   3478  N   LEU B 155      -5.417  74.636  70.495  1.00 26.22           N  
ATOM   3479  CA  LEU B 155      -4.090  75.166  70.778  1.00 28.08           C  
ATOM   3480  C   LEU B 155      -4.166  76.393  71.689  1.00 28.27           C  
ATOM   3481  O   LEU B 155      -3.175  76.773  72.307  1.00 27.76           O  
ATOM   3482  CB  LEU B 155      -3.361  75.508  69.475  1.00 27.05           C  
ATOM   3483  CG  LEU B 155      -3.863  76.679  68.631  1.00 28.16           C  
ATOM   3484  CD1 LEU B 155      -3.239  77.984  69.133  1.00 27.40           C  
ATOM   3485  CD2 LEU B 155      -3.488  76.442  67.180  1.00 27.63           C  
ATOM   3486  N   ASP B 156      -5.346  77.006  71.769  1.00 28.28           N  
ATOM   3487  CA  ASP B 156      -5.541  78.173  72.628  1.00 28.30           C  
ATOM   3488  C   ASP B 156      -5.893  77.767  74.054  1.00 28.37           C  
ATOM   3489  O   ASP B 156      -6.027  78.629  74.935  1.00 28.05           O  
ATOM   3490  CB  ASP B 156      -6.659  79.077  72.093  1.00 30.30           C  
ATOM   3491  CG  ASP B 156      -6.222  79.930  70.919  1.00 30.20           C  
ATOM   3492  OD1 ASP B 156      -5.133  80.546  70.995  1.00 29.81           O  
ATOM   3493  OD2 ASP B 156      -6.983  79.995  69.928  1.00 31.74           O1-
ATOM   3494  N   TYR B 157      -6.033  76.466  74.295  1.00 26.67           N  
ATOM   3495  CA  TYR B 157      -6.389  76.013  75.629  1.00 27.94           C  
ATOM   3496  C   TYR B 157      -5.510  74.936  76.266  1.00 26.09           C  
ATOM   3497  O   TYR B 157      -6.008  74.007  76.906  1.00 28.14           O  
ATOM   3498  CB  TYR B 157      -7.859  75.596  75.643  1.00 26.80           C  
ATOM   3499  CG  TYR B 157      -8.743  76.737  75.201  1.00 27.79           C  
ATOM   3500  CD1 TYR B 157      -9.124  76.876  73.866  1.00 25.85           C  
ATOM   3501  CD2 TYR B 157      -9.110  77.733  76.097  1.00 26.39           C  
ATOM   3502  CE1 TYR B 157      -9.844  77.982  73.436  1.00 27.17           C  
ATOM   3503  CE2 TYR B 157      -9.821  78.839  75.681  1.00 27.26           C  
ATOM   3504  CZ  TYR B 157     -10.188  78.964  74.352  1.00 27.61           C  
ATOM   3505  OH  TYR B 157     -10.898  80.071  73.957  1.00 27.73           O  
ATOM   3506  N   GLY B 158      -4.202  75.094  76.101  1.00 26.33           N  
ATOM   3507  CA  GLY B 158      -3.245  74.176  76.692  1.00 24.47           C  
ATOM   3508  C   GLY B 158      -2.984  72.837  76.024  1.00 25.21           C  
ATOM   3509  O   GLY B 158      -2.248  72.018  76.574  1.00 24.24           O  
ATOM   3510  N   ILE B 159      -3.561  72.597  74.852  1.00 24.99           N  
ATOM   3511  CA  ILE B 159      -3.350  71.322  74.162  1.00 24.37           C  
ATOM   3512  C   ILE B 159      -2.710  71.553  72.802  1.00 25.10           C  
ATOM   3513  O   ILE B 159      -3.220  72.315  71.988  1.00 27.43           O  
ATOM   3514  CB  ILE B 159      -4.673  70.554  73.977  1.00 25.74           C  
ATOM   3515  CG1 ILE B 159      -5.183  70.064  75.337  1.00 25.25           C  
ATOM   3516  CG2 ILE B 159      -4.474  69.389  73.000  1.00 25.42           C  
ATOM   3517  CD1 ILE B 159      -4.297  69.021  76.009  1.00 27.50           C  
ATOM   3518  N   PRO B 160      -1.583  70.883  72.533  1.00 25.28           N  
ATOM   3519  CA  PRO B 160      -0.889  71.049  71.254  1.00 24.46           C  
ATOM   3520  C   PRO B 160      -1.519  70.360  70.052  1.00 24.49           C  
ATOM   3521  O   PRO B 160      -0.963  69.396  69.536  1.00 22.83           O  
ATOM   3522  CB  PRO B 160       0.503  70.509  71.554  1.00 25.49           C  
ATOM   3523  CG  PRO B 160       0.191  69.370  72.489  1.00 25.95           C  
ATOM   3524  CD  PRO B 160      -0.822  69.998  73.433  1.00 24.11           C  
ATOM   3525  N   GLN B 161      -2.674  70.855  69.612  1.00 24.02           N  
ATOM   3526  CA  GLN B 161      -3.340  70.305  68.433  1.00 25.56           C  
ATOM   3527  C   GLN B 161      -4.163  71.402  67.759  1.00 27.07           C  
ATOM   3528  O   GLN B 161      -4.893  72.133  68.431  1.00 28.23           O  
ATOM   3529  CB  GLN B 161      -4.254  69.127  68.811  1.00 25.20           C  
ATOM   3530  CG  GLN B 161      -4.925  68.465  67.595  1.00 26.01           C  
ATOM   3531  CD  GLN B 161      -5.978  67.409  67.946  1.00 28.05           C  
ATOM   3532  NE2 GLN B 161      -6.197  67.173  69.237  1.00 25.92           N  
ATOM   3533  OE1 GLN B 161      -6.589  66.821  67.054  1.00 28.21           O  
ATOM   3534  N   LYS B 162      -4.041  71.525  66.438  1.00 27.05           N  
ATOM   3535  CA  LYS B 162      -4.787  72.535  65.690  1.00 29.48           C  
ATOM   3536  C   LYS B 162      -6.194  72.035  65.368  1.00 29.62           C  
ATOM   3537  O   LYS B 162      -6.570  71.923  64.202  1.00 32.81           O  
ATOM   3538  CB  LYS B 162      -4.070  72.898  64.379  1.00 30.47           C  
ATOM   3539  CG  LYS B 162      -4.692  74.105  63.673  1.00 35.44           C  
ATOM   3540  CD  LYS B 162      -4.080  74.384  62.302  1.00 37.81           C  
ATOM   3541  CE  LYS B 162      -4.987  73.925  61.171  1.00 38.60           C  
ATOM   3542  NZ  LYS B 162      -5.445  72.525  61.358  1.00 37.99           N1+
ATOM   3543  N   ARG B 163      -6.978  71.745  66.398  1.00 28.01           N  
ATOM   3544  CA  ARG B 163      -8.332  71.256  66.189  1.00 26.41           C  
ATOM   3545  C   ARG B 163      -9.344  72.364  66.435  1.00 26.14           C  
ATOM   3546  O   ARG B 163      -9.624  72.720  67.580  1.00 24.82           O  
ATOM   3547  CB  ARG B 163      -8.614  70.059  67.103  1.00 26.98           C  
ATOM   3548  CG  ARG B 163     -10.057  69.613  67.099  1.00 28.06           C  
ATOM   3549  CD  ARG B 163     -10.237  68.283  67.800  1.00 28.17           C  
ATOM   3550  NE  ARG B 163      -9.463  67.280  67.094  1.00 34.83           N  
ATOM   3551  CZ  ARG B 163      -9.951  66.172  66.549  1.00 29.00           C  
ATOM   3552  NH1 ARG B 163     -11.239  65.878  66.617  1.00 28.96           N1+
ATOM   3553  NH2 ARG B 163      -9.124  65.372  65.902  1.00 29.80           N  
ATOM   3554  N   GLU B 164      -9.876  72.905  65.343  1.00 25.54           N  
ATOM   3555  CA  GLU B 164     -10.857  73.976  65.402  1.00 25.97           C  
ATOM   3556  C   GLU B 164     -12.240  73.354  65.349  1.00 23.94           C  
ATOM   3557  O   GLU B 164     -12.572  72.638  64.408  1.00 25.13           O  
ATOM   3558  CB  GLU B 164     -10.676  74.925  64.224  1.00 26.35           C  
ATOM   3559  CG  GLU B 164      -9.228  75.304  63.969  1.00 29.52           C  
ATOM   3560  CD  GLU B 164      -9.095  76.364  62.905  1.00 31.73           C  
ATOM   3561  OE1 GLU B 164      -9.336  77.552  63.222  1.00 33.59           O  
ATOM   3562  OE2 GLU B 164      -8.765  76.008  61.750  1.00 32.54           O1-
ATOM   3563  N   ARG B 165     -13.044  73.635  66.360  1.00 23.50           N  
ATOM   3564  CA  ARG B 165     -14.384  73.080  66.431  1.00 23.75           C  
ATOM   3565  C   ARG B 165     -15.381  74.155  66.838  1.00 24.09           C  
ATOM   3566  O   ARG B 165     -15.011  75.148  67.444  1.00 23.21           O  
ATOM   3567  CB  ARG B 165     -14.399  71.936  67.447  1.00 24.44           C  
ATOM   3568  CG  ARG B 165     -13.504  70.761  67.064  1.00 23.40           C  
ATOM   3569  CD  ARG B 165     -14.163  69.966  65.960  1.00 25.34           C  
ATOM   3570  NE  ARG B 165     -13.428  68.778  65.537  1.00 23.10           N  
ATOM   3571  CZ  ARG B 165     -12.540  68.742  64.548  1.00 23.45           C  
ATOM   3572  NH1 ARG B 165     -12.240  69.838  63.861  1.00 23.53           N1+
ATOM   3573  NH2 ARG B 165     -11.985  67.585  64.206  1.00 22.03           N  
ATOM   3574  N   ILE B 166     -16.645  73.961  66.481  1.00 24.54           N  
ATOM   3575  CA  ILE B 166     -17.667  74.919  66.853  1.00 25.03           C  
ATOM   3576  C   ILE B 166     -18.373  74.358  68.077  1.00 24.71           C  
ATOM   3577  O   ILE B 166     -18.786  73.204  68.084  1.00 25.90           O  
ATOM   3578  CB  ILE B 166     -18.696  75.139  65.717  1.00 26.62           C  
ATOM   3579  CG1 ILE B 166     -19.727  76.179  66.154  1.00 27.01           C  
ATOM   3580  CG2 ILE B 166     -19.377  73.820  65.361  1.00 23.91           C  
ATOM   3581  CD1 ILE B 166     -20.754  76.506  65.086  1.00 30.54           C  
ATOM   3582  N   TYR B 167     -18.477  75.171  69.122  1.00 25.29           N  
ATOM   3583  CA  TYR B 167     -19.137  74.752  70.350  1.00 25.34           C  
ATOM   3584  C   TYR B 167     -20.431  75.557  70.527  1.00 26.36           C  
ATOM   3585  O   TYR B 167     -20.418  76.789  70.490  1.00 26.14           O  
ATOM   3586  CB  TYR B 167     -18.195  74.970  71.532  1.00 23.95           C  
ATOM   3587  CG  TYR B 167     -16.952  74.113  71.448  1.00 24.91           C  
ATOM   3588  CD1 TYR B 167     -16.965  72.796  71.904  1.00 25.28           C  
ATOM   3589  CD2 TYR B 167     -15.771  74.604  70.874  1.00 24.22           C  
ATOM   3590  CE1 TYR B 167     -15.836  71.982  71.791  1.00 24.91           C  
ATOM   3591  CE2 TYR B 167     -14.638  73.799  70.752  1.00 23.60           C  
ATOM   3592  CZ  TYR B 167     -14.682  72.488  71.217  1.00 24.92           C  
ATOM   3593  OH  TYR B 167     -13.582  71.677  71.115  1.00 24.38           O  
ATOM   3594  N   MET B 168     -21.536  74.846  70.720  1.00 26.80           N  
ATOM   3595  CA  MET B 168     -22.843  75.471  70.869  1.00 28.73           C  
ATOM   3596  C   MET B 168     -23.468  75.217  72.233  1.00 29.44           C  
ATOM   3597  O   MET B 168     -23.805  74.079  72.582  1.00 31.30           O  
ATOM   3598  CB  MET B 168     -23.755  74.971  69.746  1.00 29.49           C  
ATOM   3599  CG  MET B 168     -23.112  75.188  68.371  1.00 31.42           C  
ATOM   3600  SD  MET B 168     -23.936  74.405  66.970  1.00 34.14           S  
ATOM   3601  CE  MET B 168     -23.227  72.789  67.002  1.00 30.75           C  
ATOM   3602  N   ILE B 169     -23.623  76.296  72.994  1.00 27.92           N  
ATOM   3603  CA  ILE B 169     -24.190  76.250  74.333  1.00 28.39           C  
ATOM   3604  C   ILE B 169     -25.549  76.953  74.326  1.00 28.53           C  
ATOM   3605  O   ILE B 169     -25.649  78.124  73.953  1.00 27.51           O  
ATOM   3606  CB  ILE B 169     -23.276  76.986  75.339  1.00 28.47           C  
ATOM   3607  CG1 ILE B 169     -21.826  76.515  75.179  1.00 29.78           C  
ATOM   3608  CG2 ILE B 169     -23.796  76.788  76.758  1.00 28.12           C  
ATOM   3609  CD1 ILE B 169     -21.608  75.078  75.476  1.00 31.84           C  
ATOM   3610  N   CYS B 170     -26.585  76.245  74.756  1.00 29.75           N  
ATOM   3611  CA  CYS B 170     -27.929  76.804  74.784  1.00 31.72           C  
ATOM   3612  C   CYS B 170     -28.549  76.694  76.170  1.00 32.45           C  
ATOM   3613  O   CYS B 170     -28.630  75.602  76.737  1.00 32.37           O  
ATOM   3614  CB  CYS B 170     -28.804  76.070  73.775  1.00 31.93           C  
ATOM   3615  SG  CYS B 170     -27.934  75.709  72.228  1.00 34.94           S  
ATOM   3616  N   PHE B 171     -29.000  77.827  76.700  1.00 31.85           N  
ATOM   3617  CA  PHE B 171     -29.628  77.884  78.019  1.00 32.03           C  
ATOM   3618  C   PHE B 171     -31.135  78.034  77.883  1.00 32.13           C  
ATOM   3619  O   PHE B 171     -31.618  78.737  77.000  1.00 31.94           O  
ATOM   3620  CB  PHE B 171     -29.081  79.075  78.808  1.00 30.49           C  
ATOM   3621  CG  PHE B 171     -27.649  78.928  79.211  1.00 31.48           C  
ATOM   3622  CD1 PHE B 171     -27.306  78.199  80.349  1.00 30.88           C  
ATOM   3623  CD2 PHE B 171     -26.634  79.488  78.440  1.00 30.13           C  
ATOM   3624  CE1 PHE B 171     -25.975  78.033  80.709  1.00 30.38           C  
ATOM   3625  CE2 PHE B 171     -25.302  79.325  78.797  1.00 29.41           C  
ATOM   3626  CZ  PHE B 171     -24.974  78.596  79.930  1.00 27.81           C  
ATOM   3627  N   ARG B 172     -31.881  77.372  78.756  1.00 34.29           N  
ATOM   3628  CA  ARG B 172     -33.335  77.476  78.713  1.00 35.89           C  
ATOM   3629  C   ARG B 172     -33.613  78.946  79.048  1.00 35.72           C  
ATOM   3630  O   ARG B 172     -33.039  79.488  79.992  1.00 34.86           O  
ATOM   3631  CB  ARG B 172     -33.951  76.548  79.754  1.00 36.63           C  
ATOM   3632  CG  ARG B 172     -35.390  76.148  79.486  1.00 38.72           C  
ATOM   3633  CD  ARG B 172     -36.058  75.668  80.775  1.00 39.58           C  
ATOM   3634  NE  ARG B 172     -35.594  74.366  81.237  1.00 39.35           N  
ATOM   3635  CZ  ARG B 172     -35.289  74.084  82.501  1.00 38.71           C  
ATOM   3636  NH1 ARG B 172     -35.387  75.021  83.439  1.00 36.31           N1+
ATOM   3637  NH2 ARG B 172     -34.907  72.857  82.832  1.00 37.77           N  
ATOM   3638  N   ASN B 173     -34.477  79.592  78.276  1.00 36.29           N  
ATOM   3639  CA  ASN B 173     -34.761  81.011  78.500  1.00 38.22           C  
ATOM   3640  C   ASN B 173     -35.244  81.436  79.885  1.00 38.63           C  
ATOM   3641  O   ASN B 173     -34.940  82.549  80.317  1.00 37.97           O  
ATOM   3642  CB  ASN B 173     -35.740  81.534  77.443  1.00 38.58           C  
ATOM   3643  CG  ASN B 173     -35.089  81.725  76.087  1.00 41.19           C  
ATOM   3644  ND2 ASN B 173     -35.848  81.471  75.014  1.00 41.44           N  
ATOM   3645  OD1 ASN B 173     -33.918  82.122  75.999  1.00 41.12           O  
ATOM   3646  N   ASP B 174     -35.993  80.585  80.581  1.00 40.00           N  
ATOM   3647  CA  ASP B 174     -36.474  80.958  81.911  1.00 41.20           C  
ATOM   3648  C   ASP B 174     -35.296  81.140  82.852  1.00 41.93           C  
ATOM   3649  O   ASP B 174     -35.398  81.847  83.852  1.00 42.35           O  
ATOM   3650  CB  ASP B 174     -37.432  79.909  82.482  1.00 42.14           C  
ATOM   3651  CG  ASP B 174     -36.935  78.500  82.290  1.00 43.69           C  
ATOM   3652  OD1 ASP B 174     -37.018  78.014  81.145  1.00 44.84           O  
ATOM   3653  OD2 ASP B 174     -36.467  77.878  83.273  1.00 45.25           O1-
ATOM   3654  N   LEU B 175     -34.184  80.483  82.538  1.00 41.08           N  
ATOM   3655  CA  LEU B 175     -32.977  80.616  83.340  1.00 41.38           C  
ATOM   3656  C   LEU B 175     -32.268  81.811  82.733  1.00 42.56           C  
ATOM   3657  O   LEU B 175     -31.274  81.650  82.011  1.00 46.23           O  
ATOM   3658  CB  LEU B 175     -32.072  79.391  83.194  1.00 38.46           C  
ATOM   3659  CG  LEU B 175     -32.592  77.989  83.482  1.00 36.70           C  
ATOM   3660  CD1 LEU B 175     -31.595  76.982  82.907  1.00 35.84           C  
ATOM   3661  CD2 LEU B 175     -32.784  77.785  84.972  1.00 35.33           C  
ATOM   3662  N   ASN B 176     -32.786  82.999  82.999  1.00 41.49           N  
ATOM   3663  CA  ASN B 176     -32.231  84.239  82.475  1.00 40.36           C  
ATOM   3664  C   ASN B 176     -30.721  84.331  82.555  1.00 39.02           C  
ATOM   3665  O   ASN B 176     -30.188  85.211  83.231  1.00 37.87           O  
ATOM   3666  CB  ASN B 176     -32.844  85.425  83.216  1.00 43.40           C  
ATOM   3667  CG  ASN B 176     -34.312  85.582  82.931  1.00 46.48           C  
ATOM   3668  ND2 ASN B 176     -35.143  85.434  83.970  1.00 48.78           N  
ATOM   3669  OD1 ASN B 176     -34.706  85.827  81.787  1.00 48.48           O  
ATOM   3670  N   ILE B 177     -30.029  83.443  81.846  1.00 37.27           N  
ATOM   3671  CA  ILE B 177     -28.572  83.431  81.862  1.00 36.19           C  
ATOM   3672  C   ILE B 177     -28.034  84.469  80.894  1.00 36.44           C  
ATOM   3673  O   ILE B 177     -28.124  84.302  79.681  1.00 35.88           O  
ATOM   3674  CB  ILE B 177     -28.017  82.040  81.468  1.00 35.52           C  
ATOM   3675  CG1 ILE B 177     -28.544  80.974  82.434  1.00 35.44           C  
ATOM   3676  CG2 ILE B 177     -26.481  82.067  81.483  1.00 33.77           C  
ATOM   3677  CD1 ILE B 177     -28.212  81.251  83.903  1.00 34.39           C  
ATOM   3678  N   GLN B 178     -27.475  85.545  81.434  1.00 36.74           N  
ATOM   3679  CA  GLN B 178     -26.936  86.605  80.600  1.00 38.94           C  
ATOM   3680  C   GLN B 178     -25.435  86.819  80.770  1.00 37.06           C  
ATOM   3681  O   GLN B 178     -24.881  87.767  80.212  1.00 38.06           O  
ATOM   3682  CB  GLN B 178     -27.692  87.920  80.865  1.00 41.98           C  
ATOM   3683  CG  GLN B 178     -28.784  88.218  79.829  1.00 46.37           C  
ATOM   3684  CD  GLN B 178     -29.898  89.101  80.379  1.00 50.42           C  
ATOM   3685  NE2 GLN B 178     -31.107  88.548  80.433  1.00 52.04           N  
ATOM   3686  OE1 GLN B 178     -29.675  90.266  80.756  1.00 51.77           O  
ATOM   3687  N   ASN B 179     -24.769  85.944  81.519  1.00 34.90           N  
ATOM   3688  CA  ASN B 179     -23.326  86.102  81.722  1.00 33.80           C  
ATOM   3689  C   ASN B 179     -22.467  84.934  81.249  1.00 33.21           C  
ATOM   3690  O   ASN B 179     -21.335  84.779  81.711  1.00 33.19           O  
ATOM   3691  CB  ASN B 179     -23.015  86.369  83.194  1.00 33.32           C  
ATOM   3692  CG  ASN B 179     -23.468  85.244  84.097  1.00 33.34           C  
ATOM   3693  ND2 ASN B 179     -23.446  85.489  85.401  1.00 34.49           N  
ATOM   3694  OD1 ASN B 179     -23.823  84.163  83.630  1.00 32.06           O  
ATOM   3695  N   PHE B 180     -22.985  84.093  80.357  1.00 32.43           N  
ATOM   3696  CA  PHE B 180     -22.165  82.994  79.879  1.00 32.79           C  
ATOM   3697  C   PHE B 180     -21.077  83.575  79.005  1.00 32.71           C  
ATOM   3698  O   PHE B 180     -21.318  84.505  78.249  1.00 33.28           O  
ATOM   3699  CB  PHE B 180     -22.952  81.986  79.045  1.00 33.17           C  
ATOM   3700  CG  PHE B 180     -22.085  80.897  78.470  1.00 31.67           C  
ATOM   3701  CD1 PHE B 180     -21.454  79.980  79.312  1.00 31.21           C  
ATOM   3702  CD2 PHE B 180     -21.827  80.839  77.103  1.00 31.20           C  
ATOM   3703  CE1 PHE B 180     -20.572  79.023  78.803  1.00 30.63           C  
ATOM   3704  CE2 PHE B 180     -20.942  79.881  76.578  1.00 31.09           C  
ATOM   3705  CZ  PHE B 180     -20.314  78.976  77.428  1.00 29.66           C  
ATOM   3706  N   GLN B 181     -19.875  83.027  79.110  1.00 33.40           N  
ATOM   3707  CA  GLN B 181     -18.775  83.506  78.293  1.00 33.71           C  
ATOM   3708  C   GLN B 181     -17.935  82.304  77.899  1.00 33.11           C  
ATOM   3709  O   GLN B 181     -17.831  81.338  78.656  1.00 32.18           O  
ATOM   3710  CB  GLN B 181     -17.912  84.509  79.069  1.00 34.83           C  
ATOM   3711  CG  GLN B 181     -16.868  83.888  79.988  1.00 36.05           C  
ATOM   3712  CD  GLN B 181     -16.098  84.938  80.769  1.00 38.16           C  
ATOM   3713  NE2 GLN B 181     -16.767  86.038  81.097  1.00 37.16           N  
ATOM   3714  OE1 GLN B 181     -14.918  84.762  81.080  1.00 39.15           O  
ATOM   3715  N   PHE B 182     -17.363  82.354  76.707  1.00 33.23           N  
ATOM   3716  CA  PHE B 182     -16.509  81.273  76.249  1.00 31.99           C  
ATOM   3717  C   PHE B 182     -15.167  81.492  76.928  1.00 32.74           C  
ATOM   3718  O   PHE B 182     -14.796  82.623  77.212  1.00 32.71           O  
ATOM   3719  CB  PHE B 182     -16.390  81.311  74.724  1.00 31.79           C  
ATOM   3720  CG  PHE B 182     -17.556  80.670  74.015  1.00 30.46           C  
ATOM   3721  CD1 PHE B 182     -17.637  79.286  73.898  1.00 30.78           C  
ATOM   3722  CD2 PHE B 182     -18.586  81.448  73.494  1.00 30.89           C  
ATOM   3723  CE1 PHE B 182     -18.724  78.683  73.273  1.00 30.17           C  
ATOM   3724  CE2 PHE B 182     -19.684  80.854  72.864  1.00 30.23           C  
ATOM   3725  CZ  PHE B 182     -19.753  79.472  72.757  1.00 30.24           C  
ATOM   3726  N   PRO B 183     -14.431  80.408  77.226  1.00 33.88           N  
ATOM   3727  CA  PRO B 183     -13.125  80.490  77.885  1.00 33.63           C  
ATOM   3728  C   PRO B 183     -12.171  81.412  77.131  1.00 32.72           C  
ATOM   3729  O   PRO B 183     -12.133  81.391  75.905  1.00 32.32           O  
ATOM   3730  CB  PRO B 183     -12.635  79.036  77.872  1.00 33.97           C  
ATOM   3731  CG  PRO B 183     -13.894  78.238  77.838  1.00 34.90           C  
ATOM   3732  CD  PRO B 183     -14.745  79.013  76.864  1.00 34.67           C  
ATOM   3733  N   LYS B 184     -11.404  82.215  77.860  1.00 32.05           N  
ATOM   3734  CA  LYS B 184     -10.448  83.116  77.221  1.00 32.32           C  
ATOM   3735  C   LYS B 184      -9.147  82.374  76.894  1.00 31.70           C  
ATOM   3736  O   LYS B 184      -8.555  81.721  77.756  1.00 30.05           O  
ATOM   3737  CB  LYS B 184     -10.148  84.309  78.130  1.00 33.75           C  
ATOM   3738  CG  LYS B 184     -11.380  85.159  78.472  1.00 38.51           C  
ATOM   3739  CD  LYS B 184     -12.100  85.659  77.217  1.00 41.63           C  
ATOM   3740  CE  LYS B 184     -13.280  86.569  77.567  1.00 43.00           C  
ATOM   3741  NZ  LYS B 184     -12.805  87.813  78.239  1.00 46.69           N1+
ATOM   3742  N   PRO B 185      -8.679  82.476  75.645  1.00 31.87           N  
ATOM   3743  CA  PRO B 185      -7.441  81.798  75.247  1.00 32.01           C  
ATOM   3744  C   PRO B 185      -6.260  82.176  76.129  1.00 32.21           C  
ATOM   3745  O   PRO B 185      -6.222  83.267  76.699  1.00 32.25           O  
ATOM   3746  CB  PRO B 185      -7.237  82.266  73.808  1.00 31.00           C  
ATOM   3747  CG  PRO B 185      -8.616  82.496  73.333  1.00 33.20           C  
ATOM   3748  CD  PRO B 185      -9.263  83.198  74.503  1.00 32.80           C  
ATOM   3749  N   PHE B 186      -5.301  81.266  76.249  1.00 32.17           N  
ATOM   3750  CA  PHE B 186      -4.106  81.525  77.032  1.00 31.72           C  
ATOM   3751  C   PHE B 186      -2.901  80.912  76.328  1.00 33.07           C  
ATOM   3752  O   PHE B 186      -3.058  80.062  75.456  1.00 32.04           O  
ATOM   3753  CB  PHE B 186      -4.270  80.989  78.459  1.00 32.11           C  
ATOM   3754  CG  PHE B 186      -4.596  79.521  78.544  1.00 31.92           C  
ATOM   3755  CD1 PHE B 186      -3.580  78.561  78.516  1.00 31.46           C  
ATOM   3756  CD2 PHE B 186      -5.915  79.098  78.720  1.00 31.56           C  
ATOM   3757  CE1 PHE B 186      -3.874  77.208  78.669  1.00 31.16           C  
ATOM   3758  CE2 PHE B 186      -6.217  77.745  78.874  1.00 31.63           C  
ATOM   3759  CZ  PHE B 186      -5.194  76.799  78.850  1.00 31.92           C  
ATOM   3760  N   GLU B 187      -1.703  81.365  76.682  1.00 33.20           N  
ATOM   3761  CA  GLU B 187      -0.482  80.870  76.047  1.00 35.23           C  
ATOM   3762  C   GLU B 187      -0.298  79.358  76.127  1.00 32.93           C  
ATOM   3763  O   GLU B 187      -0.530  78.752  77.174  1.00 32.43           O  
ATOM   3764  CB  GLU B 187       0.744  81.553  76.658  1.00 38.17           C  
ATOM   3765  CG  GLU B 187       1.440  82.542  75.724  1.00 44.78           C  
ATOM   3766  CD  GLU B 187       2.755  83.041  76.304  1.00 47.95           C  
ATOM   3767  OE1 GLU B 187       3.542  82.189  76.782  1.00 49.52           O  
ATOM   3768  OE2 GLU B 187       3.007  84.273  76.277  1.00 49.88           O1-
ATOM   3769  N   LEU B 188       0.122  78.762  75.013  1.00 32.33           N  
ATOM   3770  CA  LEU B 188       0.368  77.318  74.939  1.00 30.95           C  
ATOM   3771  C   LEU B 188       1.814  77.027  75.336  1.00 32.09           C  
ATOM   3772  O   LEU B 188       2.753  77.517  74.707  1.00 31.71           O  
ATOM   3773  CB  LEU B 188       0.127  76.802  73.514  1.00 28.39           C  
ATOM   3774  CG  LEU B 188       0.467  75.318  73.308  1.00 27.64           C  
ATOM   3775  CD1 LEU B 188      -0.461  74.463  74.146  1.00 26.24           C  
ATOM   3776  CD2 LEU B 188       0.351  74.944  71.841  1.00 24.51           C  
ATOM   3777  N   ASN B 189       1.991  76.212  76.369  1.00 33.38           N  
ATOM   3778  CA  ASN B 189       3.323  75.869  76.868  1.00 36.00           C  
ATOM   3779  C   ASN B 189       3.659  74.376  76.754  1.00 35.66           C  
ATOM   3780  O   ASN B 189       4.643  73.910  77.331  1.00 34.86           O  
ATOM   3781  CB  ASN B 189       3.415  76.273  78.331  1.00 38.60           C  
ATOM   3782  CG  ASN B 189       2.254  75.744  79.126  1.00 41.71           C  
ATOM   3783  ND2 ASN B 189       1.618  76.615  79.918  1.00 44.05           N  
ATOM   3784  OD1 ASN B 189       1.915  74.558  79.026  1.00 43.32           O  
ATOM   3785  N   THR B 190       2.831  73.630  76.031  1.00 33.80           N  
ATOM   3786  CA  THR B 190       3.047  72.199  75.837  1.00 33.13           C  
ATOM   3787  C   THR B 190       3.040  71.939  74.342  1.00 31.79           C  
ATOM   3788  O   THR B 190       2.207  72.488  73.629  1.00 31.44           O  
ATOM   3789  CB  THR B 190       1.924  71.378  76.491  1.00 34.19           C  
ATOM   3790  CG2 THR B 190       2.096  69.880  76.193  1.00 34.34           C  
ATOM   3791  OG1 THR B 190       1.957  71.586  77.904  1.00 34.97           O  
ATOM   3792  N   PHE B 191       3.966  71.111  73.869  1.00 28.93           N  
ATOM   3793  CA  PHE B 191       4.048  70.812  72.443  1.00 28.19           C  
ATOM   3794  C   PHE B 191       4.079  69.307  72.194  1.00 27.06           C  
ATOM   3795  O   PHE B 191       4.213  68.522  73.131  1.00 25.41           O  
ATOM   3796  CB  PHE B 191       5.277  71.507  71.837  1.00 28.06           C  
ATOM   3797  CG  PHE B 191       5.273  72.998  72.046  1.00 30.18           C  
ATOM   3798  CD1 PHE B 191       5.757  73.549  73.233  1.00 30.70           C  
ATOM   3799  CD2 PHE B 191       4.697  73.842  71.103  1.00 29.92           C  
ATOM   3800  CE1 PHE B 191       5.660  74.921  73.481  1.00 33.35           C  
ATOM   3801  CE2 PHE B 191       4.593  75.216  71.336  1.00 33.17           C  
ATOM   3802  CZ  PHE B 191       5.073  75.759  72.528  1.00 32.98           C  
ATOM   3803  N   VAL B 192       3.938  68.916  70.932  1.00 26.55           N  
ATOM   3804  CA  VAL B 192       3.914  67.502  70.575  1.00 27.51           C  
ATOM   3805  C   VAL B 192       5.014  66.687  71.239  1.00 29.42           C  
ATOM   3806  O   VAL B 192       4.761  65.592  71.748  1.00 28.99           O  
ATOM   3807  CB  VAL B 192       3.994  67.306  69.047  1.00 27.19           C  
ATOM   3808  CG1 VAL B 192       4.045  65.816  68.713  1.00 27.01           C  
ATOM   3809  CG2 VAL B 192       2.789  67.964  68.375  1.00 27.42           C  
ATOM   3810  N   LYS B 193       6.231  67.220  71.248  1.00 30.03           N  
ATOM   3811  CA  LYS B 193       7.361  66.508  71.839  1.00 32.67           C  
ATOM   3812  C   LYS B 193       7.111  66.143  73.296  1.00 31.46           C  
ATOM   3813  O   LYS B 193       7.477  65.059  73.744  1.00 30.82           O  
ATOM   3814  CB  LYS B 193       8.636  67.355  71.761  1.00 34.89           C  
ATOM   3815  CG  LYS B 193       8.669  68.482  72.790  1.00 37.90           C  
ATOM   3816  CD  LYS B 193       9.930  69.305  72.679  1.00 40.22           C  
ATOM   3817  CE  LYS B 193       9.901  70.479  73.641  1.00 41.23           C  
ATOM   3818  NZ  LYS B 193      11.135  71.290  73.431  1.00 46.12           N1+
ATOM   3819  N   ASP B 194       6.475  67.047  74.030  1.00 31.32           N  
ATOM   3820  CA  ASP B 194       6.207  66.813  75.438  1.00 30.81           C  
ATOM   3821  C   ASP B 194       5.241  65.665  75.715  1.00 30.69           C  
ATOM   3822  O   ASP B 194       5.194  65.154  76.832  1.00 31.84           O  
ATOM   3823  CB  ASP B 194       5.663  68.091  76.078  1.00 30.95           C  
ATOM   3824  CG  ASP B 194       6.589  69.275  75.896  1.00 33.37           C  
ATOM   3825  OD1 ASP B 194       7.773  69.170  76.280  1.00 31.81           O  
ATOM   3826  OD2 ASP B 194       6.128  70.315  75.372  1.00 32.18           O1-
ATOM   3827  N   LEU B 195       4.476  65.247  74.715  1.00 29.23           N  
ATOM   3828  CA  LEU B 195       3.503  64.173  74.927  1.00 28.78           C  
ATOM   3829  C   LEU B 195       3.889  62.821  74.343  1.00 27.79           C  
ATOM   3830  O   LEU B 195       3.215  61.822  74.586  1.00 29.68           O  
ATOM   3831  CB  LEU B 195       2.145  64.591  74.355  1.00 28.82           C  
ATOM   3832  CG  LEU B 195       1.576  65.932  74.825  1.00 30.77           C  
ATOM   3833  CD1 LEU B 195       0.263  66.212  74.098  1.00 31.29           C  
ATOM   3834  CD2 LEU B 195       1.362  65.901  76.333  1.00 30.97           C  
ATOM   3835  N   LEU B 196       4.966  62.779  73.572  1.00 27.36           N  
ATOM   3836  CA  LEU B 196       5.384  61.532  72.948  1.00 27.83           C  
ATOM   3837  C   LEU B 196       5.841  60.457  73.935  1.00 28.67           C  
ATOM   3838  O   LEU B 196       6.263  60.751  75.060  1.00 27.91           O  
ATOM   3839  CB  LEU B 196       6.509  61.802  71.945  1.00 29.17           C  
ATOM   3840  CG  LEU B 196       6.218  62.729  70.764  1.00 30.04           C  
ATOM   3841  CD1 LEU B 196       7.466  62.851  69.913  1.00 29.59           C  
ATOM   3842  CD2 LEU B 196       5.060  62.169  69.935  1.00 29.98           C  
ATOM   3843  N   LEU B 197       5.740  59.207  73.501  1.00 27.94           N  
ATOM   3844  CA  LEU B 197       6.168  58.072  74.308  1.00 28.01           C  
ATOM   3845  C   LEU B 197       7.641  57.809  73.988  1.00 29.01           C  
ATOM   3846  O   LEU B 197       8.179  58.353  73.028  1.00 28.27           O  
ATOM   3847  CB  LEU B 197       5.358  56.818  73.942  1.00 27.34           C  
ATOM   3848  CG  LEU B 197       3.888  56.740  74.357  1.00 27.44           C  
ATOM   3849  CD1 LEU B 197       3.230  55.540  73.700  1.00 27.12           C  
ATOM   3850  CD2 LEU B 197       3.797  56.643  75.861  1.00 26.94           C  
ATOM   3851  N   PRO B 198       8.314  56.985  74.804  1.00 30.61           N  
ATOM   3852  CA  PRO B 198       9.723  56.681  74.551  1.00 30.67           C  
ATOM   3853  C   PRO B 198       9.843  55.923  73.226  1.00 30.65           C  
ATOM   3854  O   PRO B 198       8.935  55.181  72.849  1.00 29.96           O  
ATOM   3855  CB  PRO B 198      10.103  55.818  75.749  1.00 31.56           C  
ATOM   3856  CG  PRO B 198       9.232  56.379  76.848  1.00 32.38           C  
ATOM   3857  CD  PRO B 198       7.903  56.505  76.136  1.00 30.91           C  
ATOM   3858  N   ASP B 199      10.960  56.113  72.527  1.00 31.43           N  
ATOM   3859  CA  ASP B 199      11.195  55.458  71.243  1.00 32.45           C  
ATOM   3860  C   ASP B 199      10.994  53.940  71.278  1.00 33.03           C  
ATOM   3861  O   ASP B 199      10.484  53.355  70.316  1.00 31.68           O  
ATOM   3862  CB  ASP B 199      12.613  55.766  70.745  1.00 33.32           C  
ATOM   3863  CG  ASP B 199      12.780  57.212  70.296  1.00 35.12           C  
ATOM   3864  OD1 ASP B 199      11.833  58.006  70.471  1.00 34.80           O  
ATOM   3865  OD2 ASP B 199      13.861  57.560  69.770  1.00 35.58           O1-
ATOM   3866  N   SER B 200      11.388  53.306  72.379  1.00 33.03           N  
ATOM   3867  CA  SER B 200      11.261  51.847  72.501  1.00 35.01           C  
ATOM   3868  C   SER B 200       9.830  51.365  72.320  1.00 35.07           C  
ATOM   3869  O   SER B 200       9.599  50.258  71.827  1.00 35.79           O  
ATOM   3870  CB  SER B 200      11.763  51.374  73.871  1.00 35.56           C  
ATOM   3871  OG  SER B 200      10.913  51.841  74.908  1.00 37.95           O  
ATOM   3872  N   GLU B 201       8.873  52.200  72.712  1.00 33.56           N  
ATOM   3873  CA  GLU B 201       7.464  51.843  72.627  1.00 33.58           C  
ATOM   3874  C   GLU B 201       6.768  52.149  71.301  1.00 31.91           C  
ATOM   3875  O   GLU B 201       5.627  51.730  71.090  1.00 30.12           O  
ATOM   3876  CB  GLU B 201       6.708  52.529  73.765  1.00 35.54           C  
ATOM   3877  CG  GLU B 201       7.215  52.157  75.151  1.00 39.07           C  
ATOM   3878  CD  GLU B 201       6.530  52.954  76.235  1.00 42.64           C  
ATOM   3879  OE1 GLU B 201       5.286  53.062  76.180  1.00 44.09           O  
ATOM   3880  OE2 GLU B 201       7.222  53.471  77.141  1.00 43.94           O1-
ATOM   3881  N   VAL B 202       7.447  52.855  70.403  1.00 30.19           N  
ATOM   3882  CA  VAL B 202       6.844  53.213  69.124  1.00 30.61           C  
ATOM   3883  C   VAL B 202       7.649  52.822  67.888  1.00 31.86           C  
ATOM   3884  O   VAL B 202       7.338  53.262  66.781  1.00 31.04           O  
ATOM   3885  CB  VAL B 202       6.567  54.738  69.058  1.00 30.53           C  
ATOM   3886  CG1 VAL B 202       5.522  55.121  70.103  1.00 31.48           C  
ATOM   3887  CG2 VAL B 202       7.855  55.515  69.309  1.00 29.49           C  
ATOM   3888  N   GLU B 203       8.677  52.000  68.073  1.00 33.14           N  
ATOM   3889  CA  GLU B 203       9.517  51.567  66.958  1.00 35.56           C  
ATOM   3890  C   GLU B 203       8.690  51.001  65.813  1.00 34.21           C  
ATOM   3891  O   GLU B 203       9.000  51.227  64.652  1.00 33.41           O  
ATOM   3892  CB  GLU B 203      10.512  50.501  67.419  1.00 39.25           C  
ATOM   3893  CG  GLU B 203      11.540  50.985  68.437  1.00 44.32           C  
ATOM   3894  CD  GLU B 203      12.492  49.877  68.868  1.00 46.70           C  
ATOM   3895  OE1 GLU B 203      12.016  48.875  69.450  1.00 47.64           O  
ATOM   3896  OE2 GLU B 203      13.711  50.012  68.616  1.00 49.07           O1-
ATOM   3897  N   HIS B 204       7.636  50.271  66.156  1.00 33.57           N  
ATOM   3898  CA  HIS B 204       6.764  49.657  65.162  1.00 33.91           C  
ATOM   3899  C   HIS B 204       5.980  50.653  64.296  1.00 33.82           C  
ATOM   3900  O   HIS B 204       5.444  50.276  63.253  1.00 33.76           O  
ATOM   3901  CB  HIS B 204       5.791  48.708  65.863  1.00 33.64           C  
ATOM   3902  CG  HIS B 204       4.995  49.358  66.955  1.00 32.82           C  
ATOM   3903  CD2 HIS B 204       5.381  49.952  68.109  1.00 33.55           C  
ATOM   3904  ND1 HIS B 204       3.620  49.454  66.919  1.00 34.98           N  
ATOM   3905  CE1 HIS B 204       3.192  50.079  68.000  1.00 31.51           C  
ATOM   3906  NE2 HIS B 204       4.241  50.392  68.740  1.00 34.60           N  
ATOM   3907  N   LEU B 205       5.915  51.917  64.716  1.00 33.49           N  
ATOM   3908  CA  LEU B 205       5.176  52.934  63.959  1.00 33.73           C  
ATOM   3909  C   LEU B 205       6.028  53.683  62.944  1.00 34.28           C  
ATOM   3910  O   LEU B 205       5.505  54.452  62.129  1.00 33.67           O  
ATOM   3911  CB  LEU B 205       4.521  53.937  64.917  1.00 32.79           C  
ATOM   3912  CG  LEU B 205       3.592  53.299  65.950  1.00 32.66           C  
ATOM   3913  CD1 LEU B 205       2.989  54.370  66.849  1.00 32.06           C  
ATOM   3914  CD2 LEU B 205       2.505  52.506  65.229  1.00 32.85           C  
ATOM   3915  N   VAL B 206       7.338  53.454  62.993  1.00 35.02           N  
ATOM   3916  CA  VAL B 206       8.254  54.117  62.077  1.00 35.66           C  
ATOM   3917  C   VAL B 206       8.034  53.656  60.645  1.00 37.53           C  
ATOM   3918  O   VAL B 206       7.912  52.458  60.362  1.00 37.25           O  
ATOM   3919  CB  VAL B 206       9.744  53.853  62.443  1.00 35.34           C  
ATOM   3920  CG1 VAL B 206      10.650  54.434  61.361  1.00 35.79           C  
ATOM   3921  CG2 VAL B 206      10.082  54.487  63.786  1.00 34.53           C  
ATOM   3922  N   ILE B 207       7.959  54.628  59.747  1.00 37.51           N  
ATOM   3923  CA  ILE B 207       7.782  54.345  58.339  1.00 39.22           C  
ATOM   3924  C   ILE B 207       9.016  54.893  57.645  1.00 39.92           C  
ATOM   3925  O   ILE B 207       9.460  56.013  57.932  1.00 38.92           O  
ATOM   3926  CB  ILE B 207       6.514  55.035  57.796  1.00 39.28           C  
ATOM   3927  CG1 ILE B 207       5.276  54.330  58.369  1.00 41.71           C  
ATOM   3928  CG2 ILE B 207       6.492  54.994  56.275  1.00 41.19           C  
ATOM   3929  CD1 ILE B 207       3.988  55.125  58.247  1.00 43.36           C  
ATOM   3930  N   ASP B 208       9.597  54.077  56.775  1.00 39.78           N  
ATOM   3931  CA  ASP B 208      10.764  54.481  56.006  1.00 41.07           C  
ATOM   3932  C   ASP B 208      10.386  54.244  54.549  1.00 40.74           C  
ATOM   3933  O   ASP B 208      10.254  53.104  54.105  1.00 40.04           O  
ATOM   3934  CB  ASP B 208      11.985  53.640  56.392  1.00 42.35           C  
ATOM   3935  CG  ASP B 208      13.189  53.907  55.501  1.00 45.36           C  
ATOM   3936  OD1 ASP B 208      13.534  55.092  55.265  1.00 45.23           O  
ATOM   3937  OD2 ASP B 208      13.803  52.925  55.033  1.00 47.92           O1-
ATOM   3938  N   ARG B 209      10.176  55.325  53.810  1.00 40.38           N  
ATOM   3939  CA  ARG B 209       9.796  55.196  52.419  1.00 41.17           C  
ATOM   3940  C   ARG B 209      10.726  55.939  51.486  1.00 41.25           C  
ATOM   3941  O   ARG B 209      11.098  57.083  51.738  1.00 40.71           O  
ATOM   3942  CB  ARG B 209       8.356  55.664  52.229  1.00 41.14           C  
ATOM   3943  CG  ARG B 209       7.369  54.619  52.712  1.00 40.80           C  
ATOM   3944  CD  ARG B 209       5.944  55.079  52.611  1.00 39.62           C  
ATOM   3945  NE  ARG B 209       5.614  55.641  51.305  1.00 40.54           N  
ATOM   3946  CZ  ARG B 209       4.404  55.582  50.758  1.00 40.76           C  
ATOM   3947  NH1 ARG B 209       3.416  54.966  51.399  1.00 41.36           N1+
ATOM   3948  NH2 ARG B 209       4.163  56.184  49.606  1.00 40.17           N  
TER    3949      ARG B 209 
ATOM   3950  N   CYS B 225      -3.362  64.965  47.651  1.00  0.00           N  
ATOM   3951  CA  CYS B 225      -2.375  64.642  46.627  1.00  0.00           C  
ATOM   3952  C   CYS B 225      -0.978  65.110  47.039  1.00  0.00           C  
ATOM   3953  O   CYS B 225      -0.551  66.211  46.685  1.00  0.00           O  
ATOM   3954  CB  CYS B 225      -2.876  65.432  45.417  1.00  0.00           C  
ATOM   3955  SG  CYS B 225      -4.428  64.824  44.715  1.00  0.00           S  
ATOM   3963  N   GLU B 226      -0.263  64.279  47.819  1.00  0.00           N  
ATOM   3964  CA  GLU B 226       1.089  64.539  48.326  1.00  0.00           C  
ATOM   3965  C   GLU B 226       2.259  64.361  47.347  1.00  0.00           C  
ATOM   3966  O   GLU B 226       3.420  64.570  47.719  1.00  0.00           O  
ATOM   3967  CB  GLU B 226       1.332  63.645  49.545  1.00  0.00           C  
ATOM   3968  CG  GLU B 226       0.485  63.996  50.761  1.00  0.00           C  
ATOM   3969  CD  GLU B 226       0.685  63.001  51.870  1.00  0.00           C  
ATOM   3970  OE1 GLU B 226       1.416  62.060  51.674  1.00  0.00           O  
ATOM   3971  OE2 GLU B 226       0.197  63.240  52.950  1.00  0.00           O1-
ATOM   3978  N   LYS B 227       1.976  63.958  46.113  1.00  0.00           N  
ATOM   3979  CA  LYS B 227       3.019  63.744  45.118  1.00  0.00           C  
ATOM   3980  C   LYS B 227       3.585  65.068  44.619  1.00  0.00           C  
ATOM   3981  O   LYS B 227       2.882  66.077  44.576  1.00  0.00           O  
ATOM   3982  CB  LYS B 227       2.478  62.928  43.941  1.00  0.00           C  
ATOM   3983  CG  LYS B 227       2.119  61.488  44.287  1.00  0.00           C  
ATOM   3984  CD  LYS B 227       1.619  60.734  43.064  1.00  0.00           C  
ATOM   3985  CE  LYS B 227       1.264  59.295  43.408  1.00  0.00           C  
ATOM   3986  NZ  LYS B 227       0.776  58.544  42.220  1.00  0.00           N1+
ATOM   4000  N   PRO B 228       4.859  65.056  44.245  1.00  0.00           N  
ATOM   4001  CA  PRO B 228       5.523  66.256  43.747  1.00  0.00           C  
ATOM   4002  C   PRO B 228       5.048  66.604  42.343  1.00  0.00           C  
ATOM   4003  O   PRO B 228       4.840  65.721  41.509  1.00  0.00           O  
ATOM   4004  CB  PRO B 228       7.012  65.903  43.782  1.00  0.00           C  
ATOM   4005  CG  PRO B 228       7.046  64.421  43.625  1.00  0.00           C  
ATOM   4006  CD  PRO B 228       5.820  63.916  44.338  1.00  0.00           C  
ATOM   4014  N   TYR B 229       4.878  67.896  42.083  1.00  0.00           N  
ATOM   4015  CA  TYR B 229       4.456  68.364  40.770  1.00  0.00           C  
ATOM   4016  C   TYR B 229       5.234  69.605  40.350  1.00  0.00           C  
ATOM   4017  O   TYR B 229       5.843  70.278  41.182  1.00  0.00           O  
ATOM   4018  CB  TYR B 229       2.954  68.660  40.763  1.00  0.00           C  
ATOM   4019  CG  TYR B 229       2.087  67.435  40.944  1.00  0.00           C  
ATOM   4020  CD1 TYR B 229       1.578  67.098  42.189  1.00  0.00           C  
ATOM   4021  CD2 TYR B 229       1.778  66.619  39.865  1.00  0.00           C  
ATOM   4022  CE1 TYR B 229       0.787  65.979  42.358  1.00  0.00           C  
ATOM   4023  CE2 TYR B 229       0.987  65.496  40.023  1.00  0.00           C  
ATOM   4024  CZ  TYR B 229       0.492  65.180  41.272  1.00  0.00           C  
ATOM   4025  OH  TYR B 229      -0.297  64.065  41.435  1.00  0.00           O  
ATOM   4035  N   ALA B 230       5.211  69.904  39.056  1.00  0.00           N  
ATOM   4036  CA  ALA B 230       5.648  71.204  38.561  1.00  0.00           C  
ATOM   4037  C   ALA B 230       4.822  71.642  37.358  1.00  0.00           C  
ATOM   4038  O   ALA B 230       4.008  70.878  36.841  1.00  0.00           O  
ATOM   4039  CB  ALA B 230       7.127  71.166  38.206  1.00  0.00           C  
ATOM   4045  N   CYS B 231       5.036  72.877  36.918  1.00  0.00           N  
ATOM   4046  CA  CYS B 231       4.535  73.328  35.627  1.00  0.00           C  
ATOM   4047  C   CYS B 231       5.562  74.193  34.908  1.00  0.00           C  
ATOM   4048  O   CYS B 231       5.910  75.278  35.375  1.00  0.00           O  
ATOM   4049  CB  CYS B 231       3.308  74.156  36.009  1.00  0.00           C  
ATOM   4050  SG  CYS B 231       2.412  74.862  34.607  1.00  0.00           S  
ATOM   4056  N   PRO B 232       6.045  73.708  33.769  1.00  0.00           N  
ATOM   4057  CA  PRO B 232       7.079  74.406  33.015  1.00  0.00           C  
ATOM   4058  C   PRO B 232       6.532  75.678  32.378  1.00  0.00           C  
ATOM   4059  O   PRO B 232       7.288  76.587  32.036  1.00  0.00           O  
ATOM   4060  CB  PRO B 232       7.532  73.385  31.966  1.00  0.00           C  
ATOM   4061  CG  PRO B 232       6.358  72.482  31.796  1.00  0.00           C  
ATOM   4062  CD  PRO B 232       5.734  72.377  33.162  1.00  0.00           C  
ATOM   4070  N   GLU B 233       5.214  75.735  32.141  1.00  0.00           N  
ATOM   4071  CA  GLU B 233       4.580  76.952  31.650  1.00  0.00           C  
ATOM   4072  C   GLU B 233       4.857  78.129  32.577  1.00  0.00           C  
ATOM   4073  O   GLU B 233       5.089  79.250  32.122  1.00  0.00           O  
ATOM   4074  CB  GLU B 233       3.072  76.748  31.497  1.00  0.00           C  
ATOM   4075  CG  GLU B 233       2.673  75.841  30.342  1.00  0.00           C  
ATOM   4076  CD  GLU B 233       1.184  75.643  30.290  1.00  0.00           C  
ATOM   4077  OE1 GLU B 233       0.507  76.141  31.157  1.00  0.00           O  
ATOM   4078  OE2 GLU B 233       0.711  75.093  29.323  1.00  0.00           O1-
ATOM   4085  N   CYS B 234       4.833  77.868  33.879  1.00  0.00           N  
ATOM   4086  CA  CYS B 234       5.072  78.907  34.873  1.00  0.00           C  
ATOM   4087  C   CYS B 234       6.543  78.965  35.269  1.00  0.00           C  
ATOM   4088  O   CYS B 234       7.079  80.037  35.545  1.00  0.00           O  
ATOM   4089  CB  CYS B 234       4.213  78.448  36.054  1.00  0.00           C  
ATOM   4090  SG  CYS B 234       2.440  78.378  35.708  1.00  0.00           S  
ATOM   4096  N   GLY B 235       7.188  77.804  35.297  1.00  0.00           N  
ATOM   4097  CA  GLY B 235       8.573  77.709  35.741  1.00  0.00           C  
ATOM   4098  C   GLY B 235       8.657  77.528  37.251  1.00  0.00           C  
ATOM   4099  O   GLY B 235       9.713  77.726  37.852  1.00  0.00           O  
ATOM   4103  N   LYS B 236       7.538  77.149  37.858  1.00  0.00           N  
ATOM   4104  CA  LYS B 236       7.493  76.898  39.293  1.00  0.00           C  
ATOM   4105  C   LYS B 236       7.135  75.447  39.589  1.00  0.00           C  
ATOM   4106  O   LYS B 236       6.393  74.816  38.837  1.00  0.00           O  
ATOM   4107  CB  LYS B 236       6.490  77.834  39.970  1.00  0.00           C  
ATOM   4108  CG  LYS B 236       6.774  79.316  39.763  1.00  0.00           C  
ATOM   4109  CD  LYS B 236       8.066  79.733  40.450  1.00  0.00           C  
ATOM   4110  CE  LYS B 236       8.313  81.227  40.304  1.00  0.00           C  
ATOM   4111  NZ  LYS B 236       9.628  81.633  40.871  1.00  0.00           N1+
ATOM   4125  N   SER B 237       7.669  74.923  40.686  1.00  0.00           N  
ATOM   4126  CA  SER B 237       7.420  73.541  41.107  1.00  0.00           C  
ATOM   4127  C   SER B 237       6.925  73.559  42.558  1.00  0.00           C  
ATOM   4128  O   SER B 237       7.375  74.382  43.359  1.00  0.00           O  
ATOM   4129  CB  SER B 237       8.673  72.698  40.968  1.00  0.00           C  
ATOM   4130  OG  SER B 237       9.701  73.141  41.810  1.00  0.00           O  
ATOM   4136  N   PHE B 238       6.054  72.616  42.912  1.00  0.00           N  
ATOM   4137  CA  PHE B 238       5.480  72.570  44.250  1.00  0.00           C  
ATOM   4138  C   PHE B 238       5.491  71.191  44.891  1.00  0.00           C  
ATOM   4139  O   PHE B 238       5.497  70.181  44.192  1.00  0.00           O  
ATOM   4140  CB  PHE B 238       4.044  73.095  44.212  1.00  0.00           C  
ATOM   4141  CG  PHE B 238       3.932  74.518  43.744  1.00  0.00           C  
ATOM   4142  CD1 PHE B 238       3.705  74.809  42.409  1.00  0.00           C  
ATOM   4143  CD2 PHE B 238       4.055  75.569  44.641  1.00  0.00           C  
ATOM   4144  CE1 PHE B 238       3.603  76.118  41.978  1.00  0.00           C  
ATOM   4145  CE2 PHE B 238       3.951  76.879  44.213  1.00  0.00           C  
ATOM   4146  CZ  PHE B 238       3.725  77.153  42.880  1.00  0.00           C  
ATOM   4156  N   SER B 239       5.439  71.169  46.225  1.00  0.00           N  
ATOM   4157  CA  SER B 239       5.440  69.941  47.020  1.00  0.00           C  
ATOM   4158  C   SER B 239       4.116  69.189  46.986  1.00  0.00           C  
ATOM   4159  O   SER B 239       4.090  67.954  46.947  1.00  0.00           O  
ATOM   4160  CB  SER B 239       5.806  70.266  48.455  1.00  0.00           C  
ATOM   4161  OG  SER B 239       7.118  70.744  48.569  1.00  0.00           O  
ATOM   4167  N   GLN B 240       3.014  69.928  47.054  1.00  0.00           N  
ATOM   4168  CA  GLN B 240       1.696  69.316  47.042  1.00  0.00           C  
ATOM   4169  C   GLN B 240       0.912  69.738  45.810  1.00  0.00           C  
ATOM   4170  O   GLN B 240       1.131  70.824  45.255  1.00  0.00           O  
ATOM   4171  CB  GLN B 240       0.918  69.688  48.307  1.00  0.00           C  
ATOM   4172  CG  GLN B 240       1.575  69.234  49.599  1.00  0.00           C  
ATOM   4173  CD  GLN B 240       0.769  69.619  50.824  1.00  0.00           C  
ATOM   4174  NE2 GLN B 240       1.275  69.263  52.000  1.00  0.00           N  
ATOM   4175  OE1 GLN B 240      -0.296  70.235  50.716  1.00  0.00           O  
ATOM   4184  N   SER B 241      -0.032  68.894  45.411  1.00  0.00           N  
ATOM   4185  CA  SER B 241      -0.854  69.183  44.251  1.00  0.00           C  
ATOM   4186  C   SER B 241      -1.728  70.406  44.445  1.00  0.00           C  
ATOM   4187  O   SER B 241      -1.969  71.133  43.504  1.00  0.00           O  
ATOM   4188  CB  SER B 241      -1.712  67.977  43.919  1.00  0.00           C  
ATOM   4189  OG  SER B 241      -2.319  68.093  42.662  1.00  0.00           O  
ATOM   4195  N   SER B 242      -2.203  70.639  45.663  1.00  0.00           N  
ATOM   4196  CA  SER B 242      -3.063  71.791  45.912  1.00  0.00           C  
ATOM   4197  C   SER B 242      -2.330  73.119  45.733  1.00  0.00           C  
ATOM   4198  O   SER B 242      -2.942  74.135  45.390  1.00  0.00           O  
ATOM   4199  CB  SER B 242      -3.645  71.703  47.309  1.00  0.00           C  
ATOM   4200  OG  SER B 242      -2.659  71.814  48.299  1.00  0.00           O  
ATOM   4206  N   HIS B 243      -1.018  73.101  45.950  1.00  0.00           N  
ATOM   4207  CA  HIS B 243      -0.211  74.300  45.772  1.00  0.00           C  
ATOM   4208  C   HIS B 243      -0.147  74.612  44.272  1.00  0.00           C  
ATOM   4209  O   HIS B 243      -0.112  75.779  43.884  1.00  0.00           O  
ATOM   4210  CB  HIS B 243       1.194  74.118  46.356  1.00  0.00           C  
ATOM   4211  CG  HIS B 243       1.211  73.949  47.843  1.00  0.00           C  
ATOM   4212  CD2 HIS B 243       0.328  74.333  48.794  1.00  0.00           C  
ATOM   4213  ND1 HIS B 243       2.237  73.309  48.506  1.00  0.00           N  
ATOM   4214  CE1 HIS B 243       1.985  73.309  49.804  1.00  0.00           C  
ATOM   4215  NE2 HIS B 243       0.833  73.923  50.004  1.00  0.00           N  
ATOM   4223  N   LEU B 244      -0.129  73.570  43.436  1.00  0.00           N  
ATOM   4224  CA  LEU B 244      -0.082  73.764  41.987  1.00  0.00           C  
ATOM   4225  C   LEU B 244      -1.405  74.324  41.498  1.00  0.00           C  
ATOM   4226  O   LEU B 244      -1.431  75.244  40.685  1.00  0.00           O  
ATOM   4227  CB  LEU B 244       0.242  72.446  41.274  1.00  0.00           C  
ATOM   4228  CG  LEU B 244       0.344  72.539  39.747  1.00  0.00           C  
ATOM   4229  CD1 LEU B 244       1.433  73.529  39.355  1.00  0.00           C  
ATOM   4230  CD2 LEU B 244       0.636  71.160  39.171  1.00  0.00           C  
ATOM   4242  N   VAL B 245      -2.505  73.795  42.021  1.00  0.00           N  
ATOM   4243  CA  VAL B 245      -3.831  74.255  41.621  1.00  0.00           C  
ATOM   4244  C   VAL B 245      -4.048  75.719  42.000  1.00  0.00           C  
ATOM   4245  O   VAL B 245      -4.597  76.489  41.222  1.00  0.00           O  
ATOM   4246  CB  VAL B 245      -4.941  73.400  42.261  1.00  0.00           C  
ATOM   4247  CG1 VAL B 245      -6.306  74.013  41.992  1.00  0.00           C  
ATOM   4248  CG2 VAL B 245      -4.885  71.975  41.733  1.00  0.00           C  
ATOM   4258  N   ARG B 246      -3.587  76.111  43.181  1.00  0.00           N  
ATOM   4259  CA  ARG B 246      -3.735  77.494  43.613  1.00  0.00           C  
ATOM   4260  C   ARG B 246      -2.887  78.417  42.724  1.00  0.00           C  
ATOM   4261  O   ARG B 246      -3.359  79.458  42.275  1.00  0.00           O  
ATOM   4262  CB  ARG B 246      -3.313  77.625  45.080  1.00  0.00           C  
ATOM   4263  CG  ARG B 246      -3.483  79.024  45.662  1.00  0.00           C  
ATOM   4264  CD  ARG B 246      -3.094  79.052  47.123  1.00  0.00           C  
ATOM   4265  NE  ARG B 246      -1.682  78.753  47.292  1.00  0.00           N  
ATOM   4266  CZ  ARG B 246      -1.127  78.358  48.434  1.00  0.00           C  
ATOM   4267  NH1 ARG B 246      -1.869  78.203  49.528  1.00  0.00           N1+
ATOM   4268  NH2 ARG B 246       0.176  78.135  48.482  1.00  0.00           N  
ATOM   4282  N   HIS B 247      -1.648  78.003  42.450  1.00  0.00           N  
ATOM   4283  CA  HIS B 247      -0.711  78.764  41.620  1.00  0.00           C  
ATOM   4284  C   HIS B 247      -1.223  78.931  40.194  1.00  0.00           C  
ATOM   4285  O   HIS B 247      -1.093  80.004  39.607  1.00  0.00           O  
ATOM   4286  CB  HIS B 247       0.664  78.087  41.599  1.00  0.00           C  
ATOM   4287  CG  HIS B 247       1.677  78.810  40.767  1.00  0.00           C  
ATOM   4288  CD2 HIS B 247       2.231  78.502  39.570  1.00  0.00           C  
ATOM   4289  ND1 HIS B 247       2.236  80.010  41.150  1.00  0.00           N  
ATOM   4290  CE1 HIS B 247       3.092  80.408  40.225  1.00  0.00           C  
ATOM   4291  NE2 HIS B 247       3.106  79.512  39.256  1.00  0.00           N  
ATOM   4299  N   GLN B 248      -1.795  77.858  39.650  1.00  0.00           N  
ATOM   4300  CA  GLN B 248      -2.331  77.829  38.291  1.00  0.00           C  
ATOM   4301  C   GLN B 248      -3.256  79.014  37.998  1.00  0.00           C  
ATOM   4302  O   GLN B 248      -3.296  79.523  36.874  1.00  0.00           O  
ATOM   4303  CB  GLN B 248      -3.092  76.520  38.056  1.00  0.00           C  
ATOM   4304  CG  GLN B 248      -3.554  76.318  36.623  1.00  0.00           C  
ATOM   4305  CD  GLN B 248      -2.397  76.103  35.667  1.00  0.00           C  
ATOM   4306  NE2 GLN B 248      -2.426  76.801  34.538  1.00  0.00           N  
ATOM   4307  OE1 GLN B 248      -1.484  75.318  35.942  1.00  0.00           O  
ATOM   4316  N   ARG B 249      -3.954  79.473  39.035  1.00  0.00           N  
ATOM   4317  CA  ARG B 249      -4.871  80.601  38.916  1.00  0.00           C  
ATOM   4318  C   ARG B 249      -4.246  81.901  38.413  1.00  0.00           C  
ATOM   4319  O   ARG B 249      -4.952  82.745  37.872  1.00  0.00           O  
ATOM   4320  CB  ARG B 249      -5.608  80.838  40.225  1.00  0.00           C  
ATOM   4321  CG  ARG B 249      -6.578  79.737  40.623  1.00  0.00           C  
ATOM   4322  CD  ARG B 249      -7.254  79.956  41.928  1.00  0.00           C  
ATOM   4323  NE  ARG B 249      -8.033  78.824  42.399  1.00  0.00           N  
ATOM   4324  CZ  ARG B 249      -8.644  78.763  43.598  1.00  0.00           C  
ATOM   4325  NH1 ARG B 249      -8.540  79.747  44.463  1.00  0.00           N1+
ATOM   4326  NH2 ARG B 249      -9.335  77.675  43.893  1.00  0.00           N  
ATOM   4340  N   THR B 250      -2.943  82.090  38.604  1.00  0.00           N  
ATOM   4341  CA  THR B 250      -2.300  83.315  38.114  1.00  0.00           C  
ATOM   4342  C   THR B 250      -2.257  83.261  36.582  1.00  0.00           C  
ATOM   4343  O   THR B 250      -2.264  84.297  35.923  1.00  0.00           O  
ATOM   4344  CB  THR B 250      -0.874  83.489  38.667  1.00  0.00           C  
ATOM   4345  CG2 THR B 250      -0.894  83.534  40.188  1.00  0.00           C  
ATOM   4346  OG1 THR B 250      -0.054  82.395  38.236  1.00  0.00           O  
ATOM   4354  N   HIS B 251      -2.226  82.042  36.035  1.00  0.00           N  
ATOM   4355  CA  HIS B 251      -2.186  81.825  34.587  1.00  0.00           C  
ATOM   4356  C   HIS B 251      -3.578  81.832  33.951  1.00  0.00           C  
ATOM   4357  O   HIS B 251      -3.764  82.374  32.862  1.00  0.00           O  
ATOM   4358  CB  HIS B 251      -1.482  80.502  34.266  1.00  0.00           C  
ATOM   4359  CG  HIS B 251      -1.348  80.232  32.800  1.00  0.00           C  
ATOM   4360  CD2 HIS B 251      -1.946  79.315  32.005  1.00  0.00           C  
ATOM   4361  ND1 HIS B 251      -0.510  80.961  31.983  1.00  0.00           N  
ATOM   4362  CE1 HIS B 251      -0.598  80.501  30.745  1.00  0.00           C  
ATOM   4363  NE2 HIS B 251      -1.463  79.504  30.733  1.00  0.00           N  
ATOM   4371  N   THR B 252      -4.550  81.223  34.620  1.00  0.00           N  
ATOM   4372  CA  THR B 252      -5.907  81.172  34.083  1.00  0.00           C  
ATOM   4373  C   THR B 252      -6.697  82.458  34.333  1.00  0.00           C  
ATOM   4374  O   THR B 252      -7.721  82.687  33.694  1.00  0.00           O  
ATOM   4375  CB  THR B 252      -6.691  79.988  34.678  1.00  0.00           C  
ATOM   4376  CG2 THR B 252      -5.949  78.682  34.439  1.00  0.00           C  
ATOM   4377  OG1 THR B 252      -6.861  80.185  36.088  1.00  0.00           O  
ATOM   4385  N   GLY B 253      -6.217  83.278  35.272  1.00  0.00           N  
ATOM   4386  CA  GLY B 253      -6.877  84.530  35.611  1.00  0.00           C  
ATOM   4387  C   GLY B 253      -8.133  84.354  36.440  1.00  0.00           C  
ATOM   4388  O   GLY B 253      -8.863  85.318  36.683  1.00  0.00           O  
ATOM   4392  N   GLU B 254      -8.374  83.127  36.892  1.00  0.00           N  
ATOM   4393  CA  GLU B 254      -9.548  82.794  37.683  1.00  0.00           C  
ATOM   4394  C   GLU B 254      -9.454  83.362  39.092  1.00  0.00           C  
ATOM   4395  O   GLU B 254      -8.439  83.207  39.770  1.00  0.00           O  
ATOM   4396  CB  GLU B 254      -9.737  81.277  37.742  1.00  0.00           C  
ATOM   4397  CG  GLU B 254     -11.002  80.826  38.457  1.00  0.00           C  
ATOM   4398  CD  GLU B 254     -11.136  79.330  38.442  1.00  0.00           C  
ATOM   4399  OE1 GLU B 254     -10.271  78.680  37.906  1.00  0.00           O  
ATOM   4400  OE2 GLU B 254     -12.043  78.828  39.064  1.00  0.00           O1-
ATOM   4407  N   LYS B 255     -10.524  84.027  39.514  1.00  0.00           N  
ATOM   4408  CA  LYS B 255     -10.623  84.635  40.838  1.00  0.00           C  
ATOM   4409  C   LYS B 255     -11.996  84.263  41.401  1.00  0.00           C  
ATOM   4410  O   LYS B 255     -12.965  85.003  41.260  1.00  0.00           O  
ATOM   4411  CB  LYS B 255     -10.464  86.151  40.724  1.00  0.00           C  
ATOM   4412  CG  LYS B 255      -9.083  86.589  40.283  1.00  0.00           C  
ATOM   4413  CD  LYS B 255      -8.924  88.092  40.392  1.00  0.00           C  
ATOM   4414  CE  LYS B 255      -7.524  88.511  39.988  1.00  0.00           C  
ATOM   4415  NZ  LYS B 255      -7.384  89.992  39.865  1.00  0.00           N1+
ATOM   4429  N   PRO B 256     -12.077  83.106  42.073  1.00  0.00           N  
ATOM   4430  CA  PRO B 256     -13.274  82.525  42.689  1.00  0.00           C  
ATOM   4431  C   PRO B 256     -13.998  83.303  43.788  1.00  0.00           C  
ATOM   4432  O   PRO B 256     -15.191  83.109  43.994  1.00  0.00           O  
ATOM   4433  CB  PRO B 256     -12.758  81.188  43.244  1.00  0.00           C  
ATOM   4434  CG  PRO B 256     -11.585  80.844  42.367  1.00  0.00           C  
ATOM   4435  CD  PRO B 256     -10.929  82.170  42.198  1.00  0.00           C  
ATOM   4443  N   TYR B 257     -13.291  84.177  44.493  1.00  0.00           N  
ATOM   4444  CA  TYR B 257     -13.901  84.907  45.601  1.00  0.00           C  
ATOM   4445  C   TYR B 257     -14.207  86.366  45.302  1.00  0.00           C  
ATOM   4446  O   TYR B 257     -13.365  87.094  44.806  1.00  0.00           O  
ATOM   4447  CB  TYR B 257     -12.995  84.826  46.830  1.00  0.00           C  
ATOM   4448  CG  TYR B 257     -13.003  83.476  47.510  1.00  0.00           C  
ATOM   4449  CD1 TYR B 257     -12.171  82.454  47.077  1.00  0.00           C  
ATOM   4450  CD2 TYR B 257     -13.842  83.227  48.586  1.00  0.00           C  
ATOM   4451  CE1 TYR B 257     -12.175  81.217  47.694  1.00  0.00           C  
ATOM   4452  CE2 TYR B 257     -13.854  81.995  49.213  1.00  0.00           C  
ATOM   4453  CZ  TYR B 257     -13.019  80.993  48.764  1.00  0.00           C  
ATOM   4454  OH  TYR B 257     -13.027  79.764  49.383  1.00  0.00           O  
ATOM   4464  N   LYS B 258     -15.430  86.781  45.599  1.00  0.00           N  
ATOM   4465  CA  LYS B 258     -15.859  88.145  45.329  1.00  0.00           C  
ATOM   4466  C   LYS B 258     -16.228  88.905  46.600  1.00  0.00           C  
ATOM   4467  O   LYS B 258     -16.871  88.357  47.499  1.00  0.00           O  
ATOM   4468  CB  LYS B 258     -17.046  88.138  44.364  1.00  0.00           C  
ATOM   4469  CG  LYS B 258     -16.712  87.657  42.959  1.00  0.00           C  
ATOM   4470  CD  LYS B 258     -17.924  87.738  42.044  1.00  0.00           C  
ATOM   4471  CE  LYS B 258     -17.592  87.251  40.640  1.00  0.00           C  
ATOM   4472  NZ  LYS B 258     -18.769  87.323  39.733  1.00  0.00           N1+
ATOM   4486  N   CYS B 259     -15.811  90.168  46.673  1.00  0.00           N  
ATOM   4487  CA  CYS B 259     -16.109  91.012  47.824  1.00  0.00           C  
ATOM   4488  C   CYS B 259     -17.567  91.446  47.753  1.00  0.00           C  
ATOM   4489  O   CYS B 259     -17.995  92.083  46.780  1.00  0.00           O  
ATOM   4490  CB  CYS B 259     -15.209  92.251  47.851  1.00  0.00           C  
ATOM   4491  SG  CYS B 259     -15.486  93.302  49.298  1.00  0.00           S  
ATOM   4497  N   PRO B 260     -18.312  91.118  48.802  1.00  0.00           N  
ATOM   4498  CA  PRO B 260     -19.730  91.442  48.907  1.00  0.00           C  
ATOM   4499  C   PRO B 260     -19.950  92.950  48.851  1.00  0.00           C  
ATOM   4500  O   PRO B 260     -20.998  93.419  48.397  1.00  0.00           O  
ATOM   4501  CB  PRO B 260     -20.155  90.846  50.253  1.00  0.00           C  
ATOM   4502  CG  PRO B 260     -19.158  89.769  50.512  1.00  0.00           C  
ATOM   4503  CD  PRO B 260     -17.860  90.282  49.949  1.00  0.00           C  
ATOM   4511  N   GLU B 261     -18.939  93.707  49.275  1.00  0.00           N  
ATOM   4512  CA  GLU B 261     -19.043  95.161  49.295  1.00  0.00           C  
ATOM   4513  C   GLU B 261     -18.700  95.892  48.001  1.00  0.00           C  
ATOM   4514  O   GLU B 261     -19.553  96.578  47.452  1.00  0.00           O  
ATOM   4515  CB  GLU B 261     -18.156  95.705  50.415  1.00  0.00           C  
ATOM   4516  CG  GLU B 261     -18.445  95.112  51.789  1.00  0.00           C  
ATOM   4517  CD  GLU B 261     -19.755  95.606  52.332  1.00  0.00           C  
ATOM   4518  OE1 GLU B 261     -20.297  96.531  51.776  1.00  0.00           O  
ATOM   4519  OE2 GLU B 261     -20.271  94.990  53.235  1.00  0.00           O1-
ATOM   4526  N   CYS B 262     -17.472  95.758  47.513  1.00  0.00           N  
ATOM   4527  CA  CYS B 262     -17.076  96.462  46.295  1.00  0.00           C  
ATOM   4528  C   CYS B 262     -17.149  95.644  45.005  1.00  0.00           C  
ATOM   4529  O   CYS B 262     -16.892  96.178  43.921  1.00  0.00           O  
ATOM   4530  CB  CYS B 262     -15.665  97.025  46.443  1.00  0.00           C  
ATOM   4531  SG  CYS B 262     -14.405  95.735  46.531  1.00  0.00           S  
ATOM   4537  N   GLY B 263     -17.487  94.363  45.119  1.00  0.00           N  
ATOM   4538  CA  GLY B 263     -17.599  93.463  43.963  1.00  0.00           C  
ATOM   4539  C   GLY B 263     -16.280  93.036  43.307  1.00  0.00           C  
ATOM   4540  O   GLY B 263     -16.293  92.315  42.311  1.00  0.00           O  
ATOM   4544  N   LYS B 264     -15.145  93.452  43.861  1.00  0.00           N  
ATOM   4545  CA  LYS B 264     -13.859  93.060  43.295  1.00  0.00           C  
ATOM   4546  C   LYS B 264     -13.625  91.578  43.558  1.00  0.00           C  
ATOM   4547  O   LYS B 264     -13.993  91.066  44.615  1.00  0.00           O  
ATOM   4548  CB  LYS B 264     -12.722  93.896  43.884  1.00  0.00           C  
ATOM   4549  CG  LYS B 264     -11.338  93.525  43.369  1.00  0.00           C  
ATOM   4550  CD  LYS B 264     -10.270  94.449  43.938  1.00  0.00           C  
ATOM   4551  CE  LYS B 264      -8.880  94.045  43.467  1.00  0.00           C  
ATOM   4552  NZ  LYS B 264      -7.826  94.947  44.007  1.00  0.00           N1+
ATOM   4566  N   SER B 265     -13.005  90.901  42.595  1.00  0.00           N  
ATOM   4567  CA  SER B 265     -12.726  89.474  42.704  1.00  0.00           C  
ATOM   4568  C   SER B 265     -11.292  89.210  43.147  1.00  0.00           C  
ATOM   4569  O   SER B 265     -10.391  89.991  42.859  1.00  0.00           O  
ATOM   4570  CB  SER B 265     -13.000  88.789  41.379  1.00  0.00           C  
ATOM   4571  OG  SER B 265     -12.188  89.288  40.352  1.00  0.00           O  
ATOM   4577  N   PHE B 266     -11.093  88.086  43.831  1.00  0.00           N  
ATOM   4578  CA  PHE B 266      -9.786  87.718  44.352  1.00  0.00           C  
ATOM   4579  C   PHE B 266      -9.476  86.255  44.070  1.00  0.00           C  
ATOM   4580  O   PHE B 266     -10.380  85.405  44.010  1.00  0.00           O  
ATOM   4581  CB  PHE B 266      -9.732  87.967  45.863  1.00  0.00           C  
ATOM   4582  CG  PHE B 266      -9.866  89.410  46.243  1.00  0.00           C  
ATOM   4583  CD1 PHE B 266     -11.115  89.959  46.511  1.00  0.00           C  
ATOM   4584  CD2 PHE B 266      -8.743  90.234  46.295  1.00  0.00           C  
ATOM   4585  CE1 PHE B 266     -11.254  91.317  46.822  1.00  0.00           C  
ATOM   4586  CE2 PHE B 266      -8.868  91.597  46.606  1.00  0.00           C  
ATOM   4587  CZ  PHE B 266     -10.127  92.138  46.868  1.00  0.00           C  
ATOM   4597  N   SER B 267      -8.184  85.965  43.947  1.00  0.00           N  
ATOM   4598  CA  SER B 267      -7.713  84.613  43.675  1.00  0.00           C  
ATOM   4599  C   SER B 267      -7.799  83.712  44.892  1.00  0.00           C  
ATOM   4600  O   SER B 267      -7.906  82.490  44.754  1.00  0.00           O  
ATOM   4601  CB  SER B 267      -6.257  84.647  43.171  1.00  0.00           C  
ATOM   4602  OG  SER B 267      -5.334  85.101  44.159  1.00  0.00           O  
ATOM   4608  N   ASP B 268      -7.776  84.312  46.082  1.00  0.00           N  
ATOM   4609  CA  ASP B 268      -7.793  83.538  47.316  1.00  0.00           C  
ATOM   4610  C   ASP B 268      -8.760  84.029  48.391  1.00  0.00           C  
ATOM   4611  O   ASP B 268      -9.051  85.218  48.479  1.00  0.00           O  
ATOM   4612  CB  ASP B 268      -6.379  83.493  47.897  1.00  0.00           C  
ATOM   4613  CG  ASP B 268      -6.147  82.371  48.902  1.00  0.00           C  
ATOM   4614  OD1 ASP B 268      -7.007  81.534  49.037  1.00  0.00           O  
ATOM   4615  OD2 ASP B 268      -5.055  82.271  49.408  1.00  0.00           O1-
ATOM   4620  N   CYS B 269      -9.221  83.085  49.217  1.00  0.00           N  
ATOM   4621  CA  CYS B 269     -10.158  83.348  50.310  1.00  0.00           C  
ATOM   4622  C   CYS B 269      -9.552  84.149  51.450  1.00  0.00           C  
ATOM   4623  O   CYS B 269     -10.212  85.014  52.028  1.00  0.00           O  
ATOM   4624  CB  CYS B 269     -10.505  81.937  50.786  1.00  0.00           C  
ATOM   4625  SG  CYS B 269     -11.824  81.866  52.022  1.00  0.00           S  
ATOM   4631  N   ARG B 270      -8.327  83.808  51.832  1.00  0.00           N  
ATOM   4632  CA  ARG B 270      -7.667  84.535  52.916  1.00  0.00           C  
ATOM   4633  C   ARG B 270      -7.405  85.995  52.535  1.00  0.00           C  
ATOM   4634  O   ARG B 270      -7.535  86.893  53.370  1.00  0.00           O  
ATOM   4635  CB  ARG B 270      -6.391  83.840  53.372  1.00  0.00           C  
ATOM   4636  CG  ARG B 270      -6.606  82.528  54.108  1.00  0.00           C  
ATOM   4637  CD  ARG B 270      -5.354  81.807  54.453  1.00  0.00           C  
ATOM   4638  NE  ARG B 270      -5.557  80.526  55.110  1.00  0.00           N  
ATOM   4639  CZ  ARG B 270      -4.577  79.646  55.389  1.00  0.00           C  
ATOM   4640  NH1 ARG B 270      -3.333  79.884  55.037  1.00  0.00           N1+
ATOM   4641  NH2 ARG B 270      -4.902  78.523  56.006  1.00  0.00           N  
ATOM   4655  N   ASP B 271      -7.096  86.235  51.265  1.00  0.00           N  
ATOM   4656  CA  ASP B 271      -6.845  87.594  50.799  1.00  0.00           C  
ATOM   4657  C   ASP B 271      -8.160  88.380  50.727  1.00  0.00           C  
ATOM   4658  O   ASP B 271      -8.175  89.605  50.875  1.00  0.00           O  
ATOM   4659  CB  ASP B 271      -6.156  87.580  49.433  1.00  0.00           C  
ATOM   4660  CG  ASP B 271      -4.689  87.172  49.475  1.00  0.00           C  
ATOM   4661  OD1 ASP B 271      -4.118  87.189  50.539  1.00  0.00           O  
ATOM   4662  OD2 ASP B 271      -4.196  86.700  48.478  1.00  0.00           O1-
ATOM   4667  N   LEU B 272      -9.266  87.672  50.512  1.00  0.00           N  
ATOM   4668  CA  LEU B 272     -10.569  88.330  50.484  1.00  0.00           C  
ATOM   4669  C   LEU B 272     -10.901  88.759  51.915  1.00  0.00           C  
ATOM   4670  O   LEU B 272     -11.391  89.864  52.148  1.00  0.00           O  
ATOM   4671  CB  LEU B 272     -11.653  87.375  49.971  1.00  0.00           C  
ATOM   4672  CG  LEU B 272     -13.091  87.857  50.199  1.00  0.00           C  
ATOM   4673  CD1 LEU B 272     -13.424  89.030  49.277  1.00  0.00           C  
ATOM   4674  CD2 LEU B 272     -14.058  86.706  49.978  1.00  0.00           C  
ATOM   4686  N   ALA B 273     -10.596  87.889  52.873  1.00  0.00           N  
ATOM   4687  CA  ALA B 273     -10.856  88.162  54.282  1.00  0.00           C  
ATOM   4688  C   ALA B 273     -10.152  89.421  54.766  1.00  0.00           C  
ATOM   4689  O   ALA B 273     -10.762  90.268  55.409  1.00  0.00           O  
ATOM   4690  CB  ALA B 273     -10.418  86.972  55.152  1.00  0.00           C  
ATOM   4696  N   ARG B 274      -8.873  89.559  54.431  1.00  0.00           N  
ATOM   4697  CA  ARG B 274      -8.146  90.737  54.860  1.00  0.00           C  
ATOM   4698  C   ARG B 274      -8.562  91.963  54.056  1.00  0.00           C  
ATOM   4699  O   ARG B 274      -8.632  93.070  54.583  1.00  0.00           O  
ATOM   4700  CB  ARG B 274      -6.639  90.525  54.820  1.00  0.00           C  
ATOM   4701  CG  ARG B 274      -6.103  89.997  53.498  1.00  0.00           C  
ATOM   4702  CD  ARG B 274      -5.704  91.054  52.533  1.00  0.00           C  
ATOM   4703  NE  ARG B 274      -5.088  90.556  51.314  1.00  0.00           N  
ATOM   4704  CZ  ARG B 274      -4.692  91.330  50.286  1.00  0.00           C  
ATOM   4705  NH1 ARG B 274      -4.878  92.631  50.307  1.00  0.00           N1+
ATOM   4706  NH2 ARG B 274      -4.132  90.743  49.243  1.00  0.00           N  
ATOM   4720  N   HIS B 275      -8.935  91.752  52.800  1.00  0.00           N  
ATOM   4721  CA  HIS B 275      -9.373  92.858  51.977  1.00  0.00           C  
ATOM   4722  C   HIS B 275     -10.635  93.494  52.555  1.00  0.00           C  
ATOM   4723  O   HIS B 275     -10.785  94.725  52.540  1.00  0.00           O  
ATOM   4724  CB  HIS B 275      -9.684  92.411  50.551  1.00  0.00           C  
ATOM   4725  CG  HIS B 275     -10.350  93.481  49.743  1.00  0.00           C  
ATOM   4726  CD2 HIS B 275     -11.650  93.671  49.419  1.00  0.00           C  
ATOM   4727  ND1 HIS B 275      -9.670  94.584  49.268  1.00  0.00           N  
ATOM   4728  CE1 HIS B 275     -10.523  95.409  48.692  1.00  0.00           C  
ATOM   4729  NE2 HIS B 275     -11.731  94.879  48.768  1.00  0.00           N  
ATOM   4737  N   GLN B 276     -11.556  92.658  53.023  1.00  0.00           N  
ATOM   4738  CA  GLN B 276     -12.817  93.158  53.569  1.00  0.00           C  
ATOM   4739  C   GLN B 276     -12.632  94.124  54.725  1.00  0.00           C  
ATOM   4740  O   GLN B 276     -13.432  95.055  54.879  1.00  0.00           O  
ATOM   4741  CB  GLN B 276     -13.689  91.988  54.031  1.00  0.00           C  
ATOM   4742  CG  GLN B 276     -14.347  91.217  52.900  1.00  0.00           C  
ATOM   4743  CD  GLN B 276     -15.113  90.004  53.395  1.00  0.00           C  
ATOM   4744  NE2 GLN B 276     -15.680  89.245  52.463  1.00  0.00           N  
ATOM   4745  OE1 GLN B 276     -15.192  89.751  54.599  1.00  0.00           O  
ATOM   4754  N   ARG B 277     -11.550  93.949  55.488  1.00  0.00           N  
ATOM   4755  CA  ARG B 277     -11.250  94.839  56.613  1.00  0.00           C  
ATOM   4756  C   ARG B 277     -11.015  96.297  56.203  1.00  0.00           C  
ATOM   4757  O   ARG B 277     -11.190  97.215  57.007  1.00  0.00           O  
ATOM   4758  CB  ARG B 277     -10.050  94.330  57.392  1.00  0.00           C  
ATOM   4759  CG  ARG B 277     -10.355  93.060  58.139  1.00  0.00           C  
ATOM   4760  CD  ARG B 277      -9.120  92.489  58.807  1.00  0.00           C  
ATOM   4761  NE  ARG B 277      -9.491  91.235  59.438  1.00  0.00           N  
ATOM   4762  CZ  ARG B 277      -8.640  90.288  59.810  1.00  0.00           C  
ATOM   4763  NH1 ARG B 277      -7.333  90.442  59.644  1.00  0.00           N1+
ATOM   4764  NH2 ARG B 277      -9.124  89.139  60.264  1.00  0.00           N  
ATOM   4778  N   THR B 278     -10.652  96.503  54.941  1.00  0.00           N  
ATOM   4779  CA  THR B 278     -10.420  97.843  54.420  1.00  0.00           C  
ATOM   4780  C   THR B 278     -11.764  98.593  54.336  1.00  0.00           C  
ATOM   4781  O   THR B 278     -11.804  99.833  54.304  1.00  0.00           O  
ATOM   4782  CB  THR B 278      -9.741  97.803  53.014  1.00  0.00           C  
ATOM   4783  CG2 THR B 278      -8.458  96.984  53.064  1.00  0.00           C  
ATOM   4784  OG1 THR B 278     -10.628  97.212  52.056  1.00  0.00           O  
ATOM   4792  N   HIS B 279     -12.850  97.824  54.277  1.00  0.00           N  
ATOM   4793  CA  HIS B 279     -14.192  98.381  54.200  1.00  0.00           C  
ATOM   4794  C   HIS B 279     -14.776  98.605  55.579  1.00  0.00           C  
ATOM   4795  O   HIS B 279     -15.377  99.654  55.851  1.00  0.00           O  
ATOM   4796  CB  HIS B 279     -15.114  97.468  53.387  1.00  0.00           C  
ATOM   4797  CG  HIS B 279     -14.730  97.356  51.943  1.00  0.00           C  
ATOM   4798  CD2 HIS B 279     -14.313  96.297  51.211  1.00  0.00           C  
ATOM   4799  ND1 HIS B 279     -14.754  98.433  51.083  1.00  0.00           N  
ATOM   4800  CE1 HIS B 279     -14.369  98.041  49.881  1.00  0.00           C  
ATOM   4801  NE2 HIS B 279     -14.096  96.750  49.933  1.00  0.00           N  
ATOM   4809  N   THR B 280     -14.607  97.601  56.439  1.00  0.00           N  
ATOM   4810  CA  THR B 280     -15.159  97.630  57.790  1.00  0.00           C  
ATOM   4811  C   THR B 280     -14.376  98.429  58.812  1.00  0.00           C  
ATOM   4812  O   THR B 280     -14.949  98.883  59.799  1.00  0.00           O  
ATOM   4813  CB  THR B 280     -15.313  96.198  58.335  1.00  0.00           C  
ATOM   4814  CG2 THR B 280     -16.246  95.387  57.448  1.00  0.00           C  
ATOM   4815  OG1 THR B 280     -14.030  95.561  58.382  1.00  0.00           O  
ATOM   4823  N   GLY B 281     -13.076  98.598  58.575  1.00  0.00           N  
ATOM   4824  CA  GLY B 281     -12.234  99.338  59.508  1.00  0.00           C  
ATOM   4825  C   GLY B 281     -11.829  98.494  60.699  1.00  0.00           C  
ATOM   4826  O   GLY B 281     -11.373  98.998  61.728  1.00  0.00           O  
ATOM   4830  N   GLU B 282     -12.023  97.189  60.553  1.00  0.00           N  
ATOM   4831  CA  GLU B 282     -11.693  96.223  61.580  1.00  0.00           C  
ATOM   4832  C   GLU B 282     -10.178  96.037  61.638  1.00  0.00           C  
ATOM   4833  O   GLU B 282      -9.524  95.831  60.605  1.00  0.00           O  
ATOM   4834  CB  GLU B 282     -12.392  94.888  61.313  1.00  0.00           C  
ATOM   4835  CG  GLU B 282     -12.171  93.836  62.390  1.00  0.00           C  
ATOM   4836  CD  GLU B 282     -12.910  92.565  62.072  1.00  0.00           C  
ATOM   4837  OE1 GLU B 282     -13.545  92.510  61.047  1.00  0.00           O  
ATOM   4838  OE2 GLU B 282     -12.748  91.611  62.796  1.00  0.00           O1-
ATOM   4845  N   LYS B 283      -9.629  96.128  62.851  1.00  0.00           N  
ATOM   4846  CA  LYS B 283      -8.192  95.982  63.086  1.00  0.00           C  
ATOM   4847  C   LYS B 283      -7.971  95.126  64.330  1.00  0.00           C  
ATOM   4848  O   LYS B 283      -7.812  95.637  65.441  1.00  0.00           O  
ATOM   4849  CB  LYS B 283      -7.519  97.346  63.246  1.00  0.00           C  
ATOM   4850  CG  LYS B 283      -7.530  98.205  61.988  1.00  0.00           C  
ATOM   4851  CD  LYS B 283      -6.711  99.473  62.177  1.00  0.00           C  
ATOM   4852  CE  LYS B 283      -6.672 100.304  60.903  1.00  0.00           C  
ATOM   4853  NZ  LYS B 283      -6.044 101.634  61.124  1.00  0.00           N1+
ATOM   4867  N   PRO B 284      -7.923  93.802  64.143  1.00  0.00           N  
ATOM   4868  CA  PRO B 284      -7.730  92.809  65.201  1.00  0.00           C  
ATOM   4869  C   PRO B 284      -6.336  92.711  65.846  1.00  0.00           C  
ATOM   4870  O   PRO B 284      -6.201  92.108  66.912  1.00  0.00           O  
ATOM   4871  CB  PRO B 284      -8.093  91.502  64.488  1.00  0.00           C  
ATOM   4872  CG  PRO B 284      -7.811  91.772  63.051  1.00  0.00           C  
ATOM   4873  CD  PRO B 284      -8.160  93.223  62.841  1.00  0.00           C  
ATOM   4881  N   TYR B 285      -5.314  93.318  65.241  1.00  0.00           N  
ATOM   4882  CA  TYR B 285      -3.956  93.199  65.783  1.00  0.00           C  
ATOM   4883  C   TYR B 285      -3.382  94.479  66.359  1.00  0.00           C  
ATOM   4884  O   TYR B 285      -3.132  95.434  65.636  1.00  0.00           O  
ATOM   4885  CB  TYR B 285      -3.013  92.678  64.696  1.00  0.00           C  
ATOM   4886  CG  TYR B 285      -3.437  91.356  64.098  1.00  0.00           C  
ATOM   4887  CD1 TYR B 285      -4.258  91.311  62.980  1.00  0.00           C  
ATOM   4888  CD2 TYR B 285      -3.014  90.157  64.651  1.00  0.00           C  
ATOM   4889  CE1 TYR B 285      -4.649  90.104  62.429  1.00  0.00           C  
ATOM   4890  CE2 TYR B 285      -3.400  88.946  64.109  1.00  0.00           C  
ATOM   4891  CZ  TYR B 285      -4.217  88.924  62.998  1.00  0.00           C  
ATOM   4892  OH  TYR B 285      -4.602  87.720  62.453  1.00  0.00           O  
ATOM   4902  N   LYS B 286      -3.094  94.465  67.651  1.00  0.00           N  
ATOM   4903  CA  LYS B 286      -2.543  95.643  68.306  1.00  0.00           C  
ATOM   4904  C   LYS B 286      -1.094  95.449  68.718  1.00  0.00           C  
ATOM   4905  O   LYS B 286      -0.680  94.350  69.073  1.00  0.00           O  
ATOM   4906  CB  LYS B 286      -3.385  96.010  69.528  1.00  0.00           C  
ATOM   4907  CG  LYS B 286      -4.801  96.462  69.205  1.00  0.00           C  
ATOM   4908  CD  LYS B 286      -5.566  96.836  70.466  1.00  0.00           C  
ATOM   4909  CE  LYS B 286      -6.983  97.288  70.143  1.00  0.00           C  
ATOM   4910  NZ  LYS B 286      -7.741  97.659  71.368  1.00  0.00           N1+
ATOM   4924  N   CYS B 287      -0.334  96.534  68.666  1.00  0.00           N  
ATOM   4925  CA  CYS B 287       1.066  96.516  69.063  1.00  0.00           C  
ATOM   4926  C   CYS B 287       1.119  96.350  70.584  1.00  0.00           C  
ATOM   4927  O   CYS B 287       0.426  97.063  71.302  1.00  0.00           O  
ATOM   4928  CB  CYS B 287       1.576  97.892  68.634  1.00  0.00           C  
ATOM   4929  SG  CYS B 287       1.602  98.158  66.845  1.00  0.00           S  
ATOM   4935  N   PRO B 288       1.926  95.407  71.069  1.00  0.00           N  
ATOM   4936  CA  PRO B 288       2.048  95.173  72.510  1.00  0.00           C  
ATOM   4937  C   PRO B 288       2.655  96.350  73.249  1.00  0.00           C  
ATOM   4938  O   PRO B 288       2.405  96.537  74.437  1.00  0.00           O  
ATOM   4939  CB  PRO B 288       2.936  93.927  72.605  1.00  0.00           C  
ATOM   4940  CG  PRO B 288       3.689  93.909  71.319  1.00  0.00           C  
ATOM   4941  CD  PRO B 288       2.739  94.465  70.293  1.00  0.00           C  
ATOM   4949  N   GLU B 289       3.459  97.134  72.541  1.00  0.00           N  
ATOM   4950  CA  GLU B 289       4.139  98.271  73.127  1.00  0.00           C  
ATOM   4951  C   GLU B 289       3.370  99.589  73.134  1.00  0.00           C  
ATOM   4952  O   GLU B 289       3.286 100.253  74.179  1.00  0.00           O  
ATOM   4953  CB  GLU B 289       5.472  98.476  72.404  1.00  0.00           C  
ATOM   4954  CG  GLU B 289       6.399  99.485  73.066  1.00  0.00           C  
ATOM   4955  CD  GLU B 289       6.737  99.075  74.473  1.00  0.00           C  
ATOM   4956  OE1 GLU B 289       7.130  97.949  74.665  1.00  0.00           O  
ATOM   4957  OE2 GLU B 289       6.708  99.917  75.339  1.00  0.00           O1-
ATOM   4964  N   CYS B 290       2.757  99.949  72.008  1.00  0.00           N  
ATOM   4965  CA  CYS B 290       2.035 101.211  71.948  1.00  0.00           C  
ATOM   4966  C   CYS B 290       0.528 101.098  71.707  1.00  0.00           C  
ATOM   4967  O   CYS B 290      -0.178 102.108  71.693  1.00  0.00           O  
ATOM   4968  CB  CYS B 290       2.705 101.889  70.751  1.00  0.00           C  
ATOM   4969  SG  CYS B 290       4.481 102.169  70.947  1.00  0.00           S  
ATOM   4975  N   GLY B 291       0.031  99.879  71.530  1.00  0.00           N  
ATOM   4976  CA  GLY B 291      -1.391  99.697  71.310  1.00  0.00           C  
ATOM   4977  C   GLY B 291      -1.936 100.078  69.940  1.00  0.00           C  
ATOM   4978  O   GLY B 291      -3.140 100.002  69.716  1.00  0.00           O  
ATOM   4982  N   LYS B 292      -1.077 100.495  69.017  1.00  0.00           N  
ATOM   4983  CA  LYS B 292      -1.555 100.843  67.687  1.00  0.00           C  
ATOM   4984  C   LYS B 292      -2.115  99.589  67.011  1.00  0.00           C  
ATOM   4985  O   LYS B 292      -1.508  98.524  67.059  1.00  0.00           O  
ATOM   4986  CB  LYS B 292      -0.434 101.457  66.846  1.00  0.00           C  
ATOM   4987  CG  LYS B 292      -0.870 101.925  65.465  1.00  0.00           C  
ATOM   4988  CD  LYS B 292       0.274 102.599  64.722  1.00  0.00           C  
ATOM   4989  CE  LYS B 292      -0.162 103.078  63.346  1.00  0.00           C  
ATOM   4990  NZ  LYS B 292       0.947 103.743  62.609  1.00  0.00           N1+
ATOM   5004  N   SER B 293      -3.285  99.732  66.401  1.00  0.00           N  
ATOM   5005  CA  SER B 293      -3.975  98.625  65.749  1.00  0.00           C  
ATOM   5006  C   SER B 293      -3.754  98.532  64.251  1.00  0.00           C  
ATOM   5007  O   SER B 293      -3.574  99.541  63.562  1.00  0.00           O  
ATOM   5008  CB  SER B 293      -5.461  98.728  66.034  1.00  0.00           C  
ATOM   5009  OG  SER B 293      -6.020  99.896  65.498  1.00  0.00           O  
ATOM   5015  N   PHE B 294      -3.836  97.306  63.756  1.00  0.00           N  
ATOM   5016  CA  PHE B 294      -3.644  97.026  62.348  1.00  0.00           C  
ATOM   5017  C   PHE B 294      -4.633  95.987  61.875  1.00  0.00           C  
ATOM   5018  O   PHE B 294      -5.073  95.134  62.637  1.00  0.00           O  
ATOM   5019  CB  PHE B 294      -2.213  96.555  62.081  1.00  0.00           C  
ATOM   5020  CG  PHE B 294      -1.177  97.627  62.270  1.00  0.00           C  
ATOM   5021  CD1 PHE B 294      -0.529  97.777  63.488  1.00  0.00           C  
ATOM   5022  CD2 PHE B 294      -0.849  98.486  61.232  1.00  0.00           C  
ATOM   5023  CE1 PHE B 294       0.423  98.763  63.663  1.00  0.00           C  
ATOM   5024  CE2 PHE B 294       0.104  99.470  61.405  1.00  0.00           C  
ATOM   5025  CZ  PHE B 294       0.741  99.610  62.621  1.00  0.00           C  
ATOM   5035  N   SER B 295      -4.903  96.022  60.577  1.00  0.00           N  
ATOM   5036  CA  SER B 295      -5.811  95.089  59.938  1.00  0.00           C  
ATOM   5037  C   SER B 295      -5.150  93.721  59.728  1.00  0.00           C  
ATOM   5038  O   SER B 295      -5.821  92.697  59.774  1.00  0.00           O  
ATOM   5039  CB  SER B 295      -6.289  95.660  58.617  1.00  0.00           C  
ATOM   5040  OG  SER B 295      -5.302  95.589  57.624  1.00  0.00           O  
ATOM   5046  N   ARG B 296      -3.831  93.701  59.543  1.00  0.00           N  
ATOM   5047  CA  ARG B 296      -3.105  92.439  59.313  1.00  0.00           C  
ATOM   5048  C   ARG B 296      -1.921  92.227  60.251  1.00  0.00           C  
ATOM   5049  O   ARG B 296      -1.267  93.185  60.678  1.00  0.00           O  
ATOM   5050  CB  ARG B 296      -2.666  92.303  57.862  1.00  0.00           C  
ATOM   5051  CG  ARG B 296      -3.801  92.266  56.851  1.00  0.00           C  
ATOM   5052  CD  ARG B 296      -3.360  92.282  55.433  1.00  0.00           C  
ATOM   5053  NE  ARG B 296      -2.599  91.112  55.025  1.00  0.00           N  
ATOM   5054  CZ  ARG B 296      -2.047  90.944  53.809  1.00  0.00           C  
ATOM   5055  NH1 ARG B 296      -2.195  91.849  52.867  1.00  0.00           N1+
ATOM   5056  NH2 ARG B 296      -1.370  89.833  53.579  1.00  0.00           N  
ATOM   5070  N   SER B 297      -1.641  90.959  60.550  1.00  0.00           N  
ATOM   5071  CA  SER B 297      -0.547  90.594  61.444  1.00  0.00           C  
ATOM   5072  C   SER B 297       0.818  91.000  60.905  1.00  0.00           C  
ATOM   5073  O   SER B 297       1.716  91.331  61.668  1.00  0.00           O  
ATOM   5074  CB  SER B 297      -0.577  89.101  61.705  1.00  0.00           C  
ATOM   5075  OG  SER B 297      -0.318  88.359  60.545  1.00  0.00           O  
ATOM   5081  N   ASP B 298       0.991  90.935  59.592  1.00  0.00           N  
ATOM   5082  CA  ASP B 298       2.272  91.313  58.992  1.00  0.00           C  
ATOM   5083  C   ASP B 298       2.483  92.826  59.096  1.00  0.00           C  
ATOM   5084  O   ASP B 298       3.615  93.292  59.131  1.00  0.00           O  
ATOM   5085  CB  ASP B 298       2.340  90.866  57.530  1.00  0.00           C  
ATOM   5086  CG  ASP B 298       2.508  89.365  57.339  1.00  0.00           C  
ATOM   5087  OD1 ASP B 298       2.810  88.693  58.297  1.00  0.00           O  
ATOM   5088  OD2 ASP B 298       2.182  88.881  56.280  1.00  0.00           O1-
ATOM   5093  N   LYS B 299       1.396  93.584  59.182  1.00  0.00           N  
ATOM   5094  CA  LYS B 299       1.507  95.024  59.350  1.00  0.00           C  
ATOM   5095  C   LYS B 299       1.982  95.268  60.779  1.00  0.00           C  
ATOM   5096  O   LYS B 299       2.851  96.111  61.021  1.00  0.00           O  
ATOM   5097  CB  LYS B 299       0.177  95.728  59.079  1.00  0.00           C  
ATOM   5098  CG  LYS B 299      -0.257  95.716  57.619  1.00  0.00           C  
ATOM   5099  CD  LYS B 299      -1.579  96.443  57.428  1.00  0.00           C  
ATOM   5100  CE  LYS B 299      -2.031  96.400  55.975  1.00  0.00           C  
ATOM   5101  NZ  LYS B 299      -3.334  97.090  55.778  1.00  0.00           N1+
ATOM   5115  N   LEU B 300       1.416  94.530  61.729  1.00  0.00           N  
ATOM   5116  CA  LEU B 300       1.813  94.697  63.115  1.00  0.00           C  
ATOM   5117  C   LEU B 300       3.274  94.299  63.272  1.00  0.00           C  
ATOM   5118  O   LEU B 300       4.047  95.013  63.907  1.00  0.00           O  
ATOM   5119  CB  LEU B 300       0.914  93.864  64.039  1.00  0.00           C  
ATOM   5120  CG  LEU B 300       1.263  93.942  65.531  1.00  0.00           C  
ATOM   5121  CD1 LEU B 300       0.167  93.283  66.357  1.00  0.00           C  
ATOM   5122  CD2 LEU B 300       2.604  93.268  65.777  1.00  0.00           C  
ATOM   5134  N   VAL B 301       3.662  93.182  62.653  1.00  0.00           N  
ATOM   5135  CA  VAL B 301       5.041  92.693  62.721  1.00  0.00           C  
ATOM   5136  C   VAL B 301       6.033  93.722  62.168  1.00  0.00           C  
ATOM   5137  O   VAL B 301       7.084  93.970  62.769  1.00  0.00           O  
ATOM   5138  CB  VAL B 301       5.206  91.371  61.951  1.00  0.00           C  
ATOM   5139  CG1 VAL B 301       6.675  90.985  61.864  1.00  0.00           C  
ATOM   5140  CG2 VAL B 301       4.405  90.261  62.616  1.00  0.00           C  
ATOM   5150  N   ARG B 302       5.683  94.341  61.038  1.00  0.00           N  
ATOM   5151  CA  ARG B 302       6.551  95.341  60.437  1.00  0.00           C  
ATOM   5152  C   ARG B 302       6.678  96.549  61.372  1.00  0.00           C  
ATOM   5153  O   ARG B 302       7.758  97.135  61.509  1.00  0.00           O  
ATOM   5154  CB  ARG B 302       6.091  95.742  59.042  1.00  0.00           C  
ATOM   5155  CG  ARG B 302       6.285  94.677  57.974  1.00  0.00           C  
ATOM   5156  CD  ARG B 302       6.103  95.166  56.582  1.00  0.00           C  
ATOM   5157  NE  ARG B 302       4.752  95.601  56.268  1.00  0.00           N  
ATOM   5158  CZ  ARG B 302       3.768  94.789  55.835  1.00  0.00           C  
ATOM   5159  NH1 ARG B 302       3.987  93.510  55.628  1.00  0.00           N1+
ATOM   5160  NH2 ARG B 302       2.579  95.318  55.601  1.00  0.00           N  
ATOM   5174  N   HIS B 303       5.589  96.872  62.060  1.00  0.00           N  
ATOM   5175  CA  HIS B 303       5.562  97.997  62.989  1.00  0.00           C  
ATOM   5176  C   HIS B 303       6.290  97.801  64.330  1.00  0.00           C  
ATOM   5177  O   HIS B 303       7.006  98.704  64.775  1.00  0.00           O  
ATOM   5178  CB  HIS B 303       4.104  98.376  63.268  1.00  0.00           C  
ATOM   5179  CG  HIS B 303       3.946  99.708  63.933  1.00  0.00           C  
ATOM   5180  CD2 HIS B 303       3.842 100.955  63.419  1.00  0.00           C  
ATOM   5181  ND1 HIS B 303       3.877  99.851  65.304  1.00  0.00           N  
ATOM   5182  CE1 HIS B 303       3.738 101.132  65.603  1.00  0.00           C  
ATOM   5183  NE2 HIS B 303       3.714 101.821  64.477  1.00  0.00           N  
ATOM   5191  N   GLN B 304       6.107  96.651  64.976  1.00  0.00           N  
ATOM   5192  CA  GLN B 304       6.699  96.405  66.286  1.00  0.00           C  
ATOM   5193  C   GLN B 304       8.205  96.639  66.261  1.00  0.00           C  
ATOM   5194  O   GLN B 304       8.797  97.034  67.264  1.00  0.00           O  
ATOM   5195  CB  GLN B 304       6.406  94.975  66.745  1.00  0.00           C  
ATOM   5196  CG  GLN B 304       6.927  94.650  68.136  1.00  0.00           C  
ATOM   5197  CD  GLN B 304       6.549  93.250  68.583  1.00  0.00           C  
ATOM   5198  NE2 GLN B 304       6.919  92.901  69.810  1.00  0.00           N  
ATOM   5199  OE1 GLN B 304       5.929  92.490  67.833  1.00  0.00           O  
ATOM   5208  N   ARG B 305       8.818  96.392  65.107  1.00  0.00           N  
ATOM   5209  CA  ARG B 305      10.270  96.446  64.986  1.00  0.00           C  
ATOM   5210  C   ARG B 305      10.806  97.813  65.392  1.00  0.00           C  
ATOM   5211  O   ARG B 305      11.900  97.922  65.945  1.00  0.00           O  
ATOM   5212  CB  ARG B 305      10.744  96.051  63.594  1.00  0.00           C  
ATOM   5213  CG  ARG B 305      10.586  94.577  63.259  1.00  0.00           C  
ATOM   5214  CD  ARG B 305      10.993  94.217  61.877  1.00  0.00           C  
ATOM   5215  NE  ARG B 305      10.814  92.813  61.543  1.00  0.00           N  
ATOM   5216  CZ  ARG B 305      11.019  92.286  60.320  1.00  0.00           C  
ATOM   5217  NH1 ARG B 305      11.372  93.043  59.306  1.00  0.00           N1+
ATOM   5218  NH2 ARG B 305      10.831  90.987  60.161  1.00  0.00           N  
ATOM   5232  N   THR B 306      10.030  98.853  65.114  1.00  0.00           N  
ATOM   5233  CA  THR B 306      10.388 100.208  65.519  1.00  0.00           C  
ATOM   5234  C   THR B 306      10.462 100.326  67.037  1.00  0.00           C  
ATOM   5235  O   THR B 306      11.072 101.256  67.567  1.00  0.00           O  
ATOM   5236  CB  THR B 306       9.381 101.243  64.981  1.00  0.00           C  
ATOM   5237  CG2 THR B 306       9.343 101.208  63.462  1.00  0.00           C  
ATOM   5238  OG1 THR B 306       8.075 100.956  65.498  1.00  0.00           O  
ATOM   5246  N   HIS B 307       9.838  99.381  67.730  1.00  0.00           N  
ATOM   5247  CA  HIS B 307       9.683  99.468  69.177  1.00  0.00           C  
ATOM   5248  C   HIS B 307      10.990  99.147  69.891  1.00  0.00           C  
ATOM   5249  O   HIS B 307      11.092  99.280  71.111  1.00  0.00           O  
ATOM   5250  CB  HIS B 307       8.576  98.525  69.661  1.00  0.00           C  
ATOM   5251  CG  HIS B 307       7.202  98.952  69.250  1.00  0.00           C  
ATOM   5252  CD2 HIS B 307       6.769 100.054  68.595  1.00  0.00           C  
ATOM   5253  ND1 HIS B 307       6.078  98.197  69.516  1.00  0.00           N  
ATOM   5254  CE1 HIS B 307       5.012  98.818  69.040  1.00  0.00           C  
ATOM   5255  NE2 HIS B 307       5.404  99.946  68.477  1.00  0.00           N  
ATOM   5263  N   THR B 308      11.989  98.721  69.126  1.00  0.00           N  
ATOM   5264  CA  THR B 308      13.336  98.546  69.650  1.00  0.00           C  
ATOM   5265  C   THR B 308      14.109  99.857  69.635  1.00  0.00           C  
ATOM   5266  O   THR B 308      14.766 100.214  70.613  1.00  0.00           O  
ATOM   5267  CB  THR B 308      14.121  97.489  68.849  1.00  0.00           C  
ATOM   5268  CG2 THR B 308      13.428  96.139  68.924  1.00  0.00           C  
ATOM   5269  OG1 THR B 308      14.217  97.899  67.479  1.00  0.00           O  
ATOM   5277  N   GLY B 309      14.027 100.573  68.518  1.00  0.00           N  
ATOM   5278  CA  GLY B 309      14.732 101.839  68.366  1.00  0.00           C  
ATOM   5279  C   GLY B 309      16.188 101.616  67.979  1.00  0.00           C  
ATOM   5280  O   GLY B 309      17.079 102.332  68.438  1.00  0.00           O  
ATOM   5284  N   LYS B 310      16.425 100.621  67.132  1.00  0.00           N  
ATOM   5285  CA  LYS B 310      17.770 100.326  66.652  1.00  0.00           C  
ATOM   5286  C   LYS B 310      17.939 100.747  65.198  1.00  0.00           C  
ATOM   5287  O   LYS B 310      19.015 100.594  64.619  1.00  0.00           O  
ATOM   5288  CB  LYS B 310      18.080  98.837  66.806  1.00  0.00           C  
ATOM   5289  CG  LYS B 310      18.122  98.349  68.249  1.00  0.00           C  
ATOM   5290  CD  LYS B 310      18.474  96.871  68.324  1.00  0.00           C  
ATOM   5291  CE  LYS B 310      18.469  96.372  69.761  1.00  0.00           C  
ATOM   5292  NZ  LYS B 310      18.803  94.924  69.849  1.00  0.00           N1+
ATOM   5306  N   LYS B 311      16.871 101.276  64.611  1.00  0.00           N  
ATOM   5307  CA  LYS B 311      16.925 101.809  63.255  1.00  0.00           C  
ATOM   5308  C   LYS B 311      17.949 102.932  63.145  1.00  0.00           C  
ATOM   5309  O   LYS B 311      18.720 102.845  62.514  1.00  0.00           O  
ATOM   5310  CB  LYS B 311      15.547 102.311  62.821  1.00  0.00           C  
ATOM   5311  CG  LYS B 311      15.487 102.814  61.385  1.00  0.00           C  
ATOM   5312  CD  LYS B 311      14.068 103.213  60.998  1.00  0.00           C  
ATOM   5313  CE  LYS B 311      14.009 103.735  59.571  1.00  0.00           C  
ATOM   5314  NZ  LYS B 311      12.626 104.115  59.175  1.00  0.00           N1+
ATOM   5315  OXT LYS B 311      17.830 103.920  63.816  1.00  0.00           O1-
TER    5329      LYS B 311 
ATOM   5330  C5* DC  X   1     -16.003  18.846  58.717  1.00  0.00           C  
ATOM   5331  O5* DC  X   1     -16.297  20.010  59.530  1.00  0.00           O  
ATOM   5332  C4* DC  X   1     -15.253  19.267  57.475  1.00  0.00           C  
ATOM   5333  O4* DC  X   1     -16.217  19.768  56.494  1.00  0.00           O  
ATOM   5334  C3* DC  X   1     -14.253  20.407  57.640  1.00  0.00           C  
ATOM   5335  O3* DC  X   1     -13.241  20.389  56.636  1.00  0.00           O  
ATOM   5336  C2* DC  X   1     -15.118  21.645  57.454  1.00  0.00           C  
ATOM   5337  C1* DC  X   1     -16.121  21.178  56.409  1.00  0.00           C  
ATOM   5338  N1  DC  X   1     -17.487  21.736  56.595  1.00  0.00           N  
ATOM   5339  C2  DC  X   1     -18.212  22.078  55.456  1.00  0.00           C  
ATOM   5340  O2  DC  X   1     -17.694  21.909  54.346  1.00  0.00           O  
ATOM   5341  N3  DC  X   1     -19.458  22.591  55.606  1.00  0.00           N  
ATOM   5342  C4  DC  X   1     -19.990  22.760  56.823  1.00  0.00           C  
ATOM   5343  N4  DC  X   1     -21.210  23.261  56.910  1.00  0.00           N  
ATOM   5344  C5  DC  X   1     -19.263  22.421  58.007  1.00  0.00           C  
ATOM   5345  C6  DC  X   1     -18.015  21.907  57.835  1.00  0.00           C  
ATOM   5346 HN4A DC  X   1     -21.645  23.403  57.835  1.00  0.00           H  
ATOM   5347 HN4B DC  X   1     -21.730  23.509  56.056  1.00  0.00           H  
ATOM   5356 H2A* DC  X   1     -15.598  21.936  58.388  1.00  0.00           H  
ATOM   5357 H2B* DC  X   1     -14.527  22.495  57.112  1.00  0.00           H  
ATOM   5358  P   DA  X   2     -12.441  21.950  56.420  1.00  0.00           P  
ATOM   5359  O1P DA  X   2     -11.041  21.688  56.031  1.00  0.00           O  
ATOM   5360  O2P DA  X   2     -12.636  22.925  57.522  1.00  0.00           O1-
ATOM   5361  C5* DA  X   2     -13.564  21.442  54.107  1.00  0.00           C  
ATOM   5362  O5* DA  X   2     -13.284  22.412  55.149  1.00  0.00           O  
ATOM   5363  C4* DA  X   2     -13.579  22.127  52.762  1.00  0.00           C  
ATOM   5364  O4* DA  X   2     -14.879  22.774  52.579  1.00  0.00           O  
ATOM   5365  C3* DA  X   2     -12.566  23.256  52.564  1.00  0.00           C  
ATOM   5366  O3* DA  X   2     -12.268  23.475  51.187  1.00  0.00           O  
ATOM   5367  C2* DA  X   2     -13.301  24.468  53.114  1.00  0.00           C  
ATOM   5368  C1* DA  X   2     -14.743  24.175  52.718  1.00  0.00           C  
ATOM   5369  N1  DA  X   2     -19.384  26.241  53.430  1.00  0.00           N  
ATOM   5370  C2  DA  X   2     -18.698  25.928  52.337  1.00  0.00           C  
ATOM   5371  N3  DA  X   2     -17.500  25.392  52.222  1.00  0.00           N  
ATOM   5372  C4  DA  X   2     -16.975  25.171  53.440  1.00  0.00           C  
ATOM   5373  C5  DA  X   2     -17.540  25.442  54.653  1.00  0.00           C  
ATOM   5374  C6  DA  X   2     -18.830  26.010  54.631  1.00  0.00           C  
ATOM   5375  N6  DA  X   2     -19.514  26.323  55.743  1.00  0.00           N  
ATOM   5376  N7  DA  X   2     -16.701  25.071  55.690  1.00  0.00           N  
ATOM   5377  C8  DA  X   2     -15.648  24.604  55.086  1.00  0.00           C  
ATOM   5378  N9  DA  X   2     -15.743  24.630  53.721  1.00  0.00           N  
ATOM   5379 HN6A DA  X   2     -20.453  26.738  55.672  1.00  0.00           H  
ATOM   5380 HN6B DA  X   2     -19.095  26.150  56.670  1.00  0.00           H  
ATOM   5388 H2A* DA  X   2     -13.177  24.551  54.193  1.00  0.00           H  
ATOM   5389 H2B* DA  X   2     -12.931  25.392  52.670  1.00  0.00           H  
ATOM   5390  P   DC  X   3     -11.642  25.117  50.768  1.00  0.00           P  
ATOM   5391  O1P DC  X   3     -10.733  25.004  49.611  1.00  0.00           O  
ATOM   5392  O2P DC  X   3     -11.108  25.844  51.945  1.00  0.00           O1-
ATOM   5393  C5* DC  X   3     -13.912  25.021  49.459  1.00  0.00           C  
ATOM   5394  O5* DC  X   3     -13.020  25.778  50.315  1.00  0.00           O  
ATOM   5395  C4* DC  X   3     -14.634  25.957  48.518  1.00  0.00           C  
ATOM   5396  O4* DC  X   3     -15.759  26.561  49.233  1.00  0.00           O  
ATOM   5397  C3* DC  X   3     -13.832  27.148  47.998  1.00  0.00           C  
ATOM   5398  O3* DC  X   3     -14.348  27.649  46.766  1.00  0.00           O  
ATOM   5399  C2* DC  X   3     -14.036  28.192  49.086  1.00  0.00           C  
ATOM   5400  C1* DC  X   3     -15.464  27.913  49.531  1.00  0.00           C  
ATOM   5401  N1  DC  X   3     -15.687  28.113  50.990  1.00  0.00           N  
ATOM   5402  C2  DC  X   3     -16.900  28.666  51.393  1.00  0.00           C  
ATOM   5403  O2  DC  X   3     -17.735  28.970  50.532  1.00  0.00           O  
ATOM   5404  N3  DC  X   3     -17.121  28.858  52.717  1.00  0.00           N  
ATOM   5405  C4  DC  X   3     -16.196  28.518  53.623  1.00  0.00           C  
ATOM   5406  N4  DC  X   3     -16.467  28.724  54.903  1.00  0.00           N  
ATOM   5407  C5  DC  X   3     -14.941  27.953  53.234  1.00  0.00           C  
ATOM   5408  C6  DC  X   3     -14.743  27.767  51.902  1.00  0.00           C  
ATOM   5409 HN4A DC  X   3     -15.774  28.472  55.623  1.00  0.00           H  
ATOM   5410 HN4B DC  X   3     -17.369  29.135  55.180  1.00  0.00           H  
ATOM   5418 H2A* DC  X   3     -13.317  28.067  49.894  1.00  0.00           H  
ATOM   5419 H2B* DC  X   3     -13.913  29.204  48.693  1.00  0.00           H  
ATOM   5420  P   DT  X   4     -13.850  29.328  46.440  1.00  0.00           P  
ATOM   5421  O1P DT  X   4     -13.725  29.474  44.975  1.00  0.00           O  
ATOM   5422  O2P DT  X   4     -12.713  29.839  47.242  1.00  0.00           O1-
ATOM   5423  C5* DT  X   4     -16.467  29.392  46.589  1.00  0.00           C  
ATOM   5424  O5* DT  X   4     -15.202  30.007  46.942  1.00  0.00           O  
ATOM   5425  C4* DT  X   4     -17.514  30.462  46.382  1.00  0.00           C  
ATOM   5426  O4* DT  X   4     -18.025  30.875  47.690  1.00  0.00           O  
ATOM   5427  C3* DT  X   4     -17.042  31.762  45.735  1.00  0.00           C  
ATOM   5428  O3* DT  X   4     -18.105  32.466  45.100  1.00  0.00           O  
ATOM   5429  C2* DT  X   4     -16.546  32.569  46.925  1.00  0.00           C  
ATOM   5430  C1* DT  X   4     -17.519  32.153  48.020  1.00  0.00           C  
ATOM   5431  N1  DT  X   4     -16.902  32.064  49.370  1.00  0.00           N  
ATOM   5432  C2  DT  X   4     -17.662  32.482  50.441  1.00  0.00           C  
ATOM   5433  O2  DT  X   4     -18.796  32.910  50.317  1.00  0.00           O  
ATOM   5434  N3  DT  X   4     -17.049  32.378  51.674  1.00  0.00           N  
ATOM   5435  C4  DT  X   4     -15.780  31.913  51.924  1.00  0.00           C  
ATOM   5436  O4  DT  X   4     -15.337  31.870  53.078  1.00  0.00           O  
ATOM   5437  C5  DT  X   4     -15.057  31.505  50.744  1.00  0.00           C  
ATOM   5438  C5M DT  X   4     -13.669  30.982  50.970  1.00  0.00           C  
ATOM   5439  C6  DT  X   4     -15.625  31.584  49.524  1.00  0.00           C  
ATOM   5450 H2A* DT  X   4     -15.515  32.320  47.174  1.00  0.00           H  
ATOM   5451 H2B* DT  X   4     -16.585  33.641  46.721  1.00  0.00           H  
ATOM   5452  P   DG  X   5     -17.874  34.236  44.882  1.00  0.00           P  
ATOM   5453  O1P DG  X   5     -18.590  34.680  43.670  1.00  0.00           O  
ATOM   5454  O2P DG  X   5     -16.444  34.623  44.971  1.00  0.00           O1-
ATOM   5455  C5* DG  X   5     -19.926  34.157  46.511  1.00  0.00           C  
ATOM   5456  O5* DG  X   5     -18.640  34.742  46.186  1.00  0.00           O  
ATOM   5457  C4* DG  X   5     -20.815  35.196  47.149  1.00  0.00           C  
ATOM   5458  O4* DG  X   5     -20.458  35.315  48.563  1.00  0.00           O  
ATOM   5459  C3* DG  X   5     -20.689  36.621  46.609  1.00  0.00           C  
ATOM   5460  O3* DG  X   5     -21.865  37.392  46.844  1.00  0.00           O  
ATOM   5461  C2* DG  X   5     -19.545  37.192  47.428  1.00  0.00           C  
ATOM   5462  C1* DG  X   5     -19.753  36.523  48.780  1.00  0.00           C  
ATOM   5463  N1  DG  X   5     -17.438  36.295  53.318  1.00  0.00           N  
ATOM   5464  C2  DG  X   5     -18.722  36.690  52.998  1.00  0.00           C  
ATOM   5465  N2  DG  X   5     -19.494  37.068  54.020  1.00  0.00           N  
ATOM   5466  N3  DG  X   5     -19.203  36.694  51.756  1.00  0.00           N  
ATOM   5467  C4  DG  X   5     -18.282  36.279  50.845  1.00  0.00           C  
ATOM   5468  C5  DG  X   5     -16.977  35.879  51.073  1.00  0.00           C  
ATOM   5469  C6  DG  X   5     -16.471  35.867  52.392  1.00  0.00           C  
ATOM   5470  O6  DG  X   5     -15.352  35.545  52.790  1.00  0.00           O  
ATOM   5471  N7  DG  X   5     -16.362  35.536  49.866  1.00  0.00           N  
ATOM   5472  C8  DG  X   5     -17.292  35.732  48.969  1.00  0.00           C  
ATOM   5473  N9  DG  X   5     -18.486  36.189  49.486  1.00  0.00           N  
ATOM   5483 H2A* DG  X   5     -18.578  36.944  46.989  1.00  0.00           H  
ATOM   5484 H2B* DG  X   5     -19.605  38.280  47.492  1.00  0.00           H  
ATOM   5485  P   DC  X   6     -21.614  39.171  46.797  1.00  0.00           P  
ATOM   5486  O1P DC  X   6     -22.844  39.813  46.294  1.00  0.00           O  
ATOM   5487  O2P DC  X   6     -20.350  39.597  46.151  1.00  0.00           O1-
ATOM   5488  C5* DC  X   6     -22.431  38.679  49.239  1.00  0.00           C  
ATOM   5489  O5* DC  X   6     -21.497  39.375  48.375  1.00  0.00           O  
ATOM   5490  C4* DC  X   6     -22.742  39.533  50.445  1.00  0.00           C  
ATOM   5491  O4* DC  X   6     -21.658  39.383  51.416  1.00  0.00           O  
ATOM   5492  C3* DC  X   6     -22.832  41.038  50.207  1.00  0.00           C  
ATOM   5493  O3* DC  X   6     -23.621  41.696  51.193  1.00  0.00           O  
ATOM   5494  C2* DC  X   6     -21.384  41.489  50.346  1.00  0.00           C  
ATOM   5495  C1* DC  X   6     -20.865  40.556  51.431  1.00  0.00           C  
ATOM   5496  N1  DC  X   6     -19.447  40.145  51.240  1.00  0.00           N  
ATOM   5497  C2  DC  X   6     -18.646  40.024  52.373  1.00  0.00           C  
ATOM   5498  O2  DC  X   6     -19.138  40.264  53.482  1.00  0.00           O  
ATOM   5499  N3  DC  X   6     -17.351  39.653  52.219  1.00  0.00           N  
ATOM   5500  C4  DC  X   6     -16.849  39.399  51.005  1.00  0.00           C  
ATOM   5501  N4  DC  X   6     -15.579  39.036  50.913  1.00  0.00           N  
ATOM   5502  C5  DC  X   6     -17.649  39.520  49.826  1.00  0.00           C  
ATOM   5503  C6  DC  X   6     -18.946  39.892  50.003  1.00  0.00           C  
ATOM   5504 HN4A DC  X   6     -15.166  38.836  49.991  1.00  0.00           H  
ATOM   5505 HN4B DC  X   6     -15.004  38.954  51.764  1.00  0.00           H  
ATOM   5513 H2A* DC  X   6     -20.843  41.375  49.407  1.00  0.00           H  
ATOM   5514 H2B* DC  X   6     -21.321  42.538  50.637  1.00  0.00           H  
ATOM   5515  P   DG  X   7     -23.324  43.446  51.373  1.00  0.00           P  
ATOM   5516  O1P DG  X   7     -24.574  44.120  51.774  1.00  0.00           O  
ATOM   5517  O2P DG  X   7     -22.608  44.045  50.220  1.00  0.00           O1-
ATOM   5518  C5* DG  X   7     -22.674  42.455  53.709  1.00  0.00           C  
ATOM   5519  O5* DG  X   7     -22.332  43.345  52.616  1.00  0.00           O  
ATOM   5520  C4* DG  X   7     -22.196  43.043  55.015  1.00  0.00           C  
ATOM   5521  O4* DG  X   7     -20.769  42.758  55.164  1.00  0.00           O  
ATOM   5522  C3* DG  X   7     -22.292  44.563  55.152  1.00  0.00           C  
ATOM   5523  O3* DG  X   7     -22.348  44.979  56.514  1.00  0.00           O  
ATOM   5524  C2* DG  X   7     -20.986  45.040  54.537  1.00  0.00           C  
ATOM   5525  C1* DG  X   7     -20.018  43.937  54.947  1.00  0.00           C  
ATOM   5526  N1  DG  X   7     -15.136  42.679  54.192  1.00  0.00           N  
ATOM   5527  C2  DG  X   7     -15.818  42.907  55.369  1.00  0.00           C  
ATOM   5528  N2  DG  X   7     -15.110  42.779  56.495  1.00  0.00           N  
ATOM   5529  N3  DG  X   7     -17.111  43.226  55.421  1.00  0.00           N  
ATOM   5530  C4  DG  X   7     -17.671  43.313  54.185  1.00  0.00           C  
ATOM   5531  C5  DG  X   7     -17.064  43.113  52.956  1.00  0.00           C  
ATOM   5532  C6  DG  X   7     -15.695  42.765  52.904  1.00  0.00           C  
ATOM   5533  O6  DG  X   7     -14.987  42.547  51.921  1.00  0.00           O  
ATOM   5534  N7  DG  X   7     -17.986  43.305  51.926  1.00  0.00           N  
ATOM   5535  C8  DG  X   7     -19.097  43.607  52.548  1.00  0.00           C  
ATOM   5536  N9  DG  X   7     -18.985  43.635  53.922  1.00  0.00           N  
ATOM   5546 H2A* DG  X   7     -21.069  45.134  53.454  1.00  0.00           H  
ATOM   5547 H2B* DG  X   7     -20.694  46.014  54.930  1.00  0.00           H  
ATOM   5548  P   DG  X   8     -21.876  46.674  56.811  1.00  0.00           P  
ATOM   5549  O1P DG  X   8     -22.640  47.201  57.958  1.00  0.00           O  
ATOM   5550  O2P DG  X   8     -21.877  47.518  55.590  1.00  0.00           O1-
ATOM   5551  C5* DG  X   8     -20.115  45.274  58.153  1.00  0.00           C  
ATOM   5552  O5* DG  X   8     -20.372  46.373  57.246  1.00  0.00           O  
ATOM   5553  C4* DG  X   8     -18.953  45.614  59.055  1.00  0.00           C  
ATOM   5554  O4* DG  X   8     -17.708  45.367  58.327  1.00  0.00           O  
ATOM   5555  C3* DG  X   8     -18.845  47.072  59.501  1.00  0.00           C  
ATOM   5556  O3* DG  X   8     -18.104  47.210  60.713  1.00  0.00           O  
ATOM   5557  C2* DG  X   8     -18.066  47.717  58.367  1.00  0.00           C  
ATOM   5558  C1* DG  X   8     -17.120  46.598  57.953  1.00  0.00           C  
ATOM   5559  N1  DG  X   8     -13.583  45.725  54.387  1.00  0.00           N  
ATOM   5560  C2  DG  X   8     -13.479  45.688  55.761  1.00  0.00           C  
ATOM   5561  N2  DG  X   8     -12.277  45.373  56.255  1.00  0.00           N  
ATOM   5562  N3  DG  X   8     -14.497  45.935  56.582  1.00  0.00           N  
ATOM   5563  C4  DG  X   8     -15.640  46.238  55.912  1.00  0.00           C  
ATOM   5564  C5  DG  X   8     -15.833  46.308  54.542  1.00  0.00           C  
ATOM   5565  C6  DG  X   8     -14.752  46.038  53.672  1.00  0.00           C  
ATOM   5566  O6  DG  X   8     -14.726  46.048  52.440  1.00  0.00           O  
ATOM   5567  N7  DG  X   8     -17.153  46.659  54.258  1.00  0.00           N  
ATOM   5568  C8  DG  X   8     -17.707  46.784  55.436  1.00  0.00           C  
ATOM   5569  N9  DG  X   8     -16.851  46.547  56.490  1.00  0.00           N  
ATOM   5579 H2A* DG  X   8     -18.728  48.018  57.553  1.00  0.00           H  
ATOM   5580 H2B* DG  X   8     -17.535  48.606  58.703  1.00  0.00           H  
ATOM   5581  P   DC  X   9     -17.428  48.851  60.993  1.00  0.00           P  
ATOM   5582  O1P DC  X   9     -17.391  49.111  62.444  1.00  0.00           O  
ATOM   5583  O2P DC  X   9     -18.036  49.917  60.158  1.00  0.00           O1-
ATOM   5584  C5* DC  X   9     -15.333  47.284  60.847  1.00  0.00           C  
ATOM   5585  O5* DC  X   9     -15.962  48.531  60.456  1.00  0.00           O  
ATOM   5586  C4* DC  X   9     -13.843  47.488  60.996  1.00  0.00           C  
ATOM   5587  O4* DC  X   9     -13.230  47.437  59.668  1.00  0.00           O  
ATOM   5588  C3* DC  X   9     -13.397  48.831  61.567  1.00  0.00           C  
ATOM   5589  O3* DC  X   9     -12.104  48.759  62.166  1.00  0.00           O  
ATOM   5590  C2* DC  X   9     -13.327  49.718  60.333  1.00  0.00           C  
ATOM   5591  C1* DC  X   9     -12.852  48.739  59.267  1.00  0.00           C  
ATOM   5592  N1  DC  X   9     -13.438  48.987  57.921  1.00  0.00           N  
ATOM   5593  C2  DC  X   9     -12.620  48.799  56.810  1.00  0.00           C  
ATOM   5594  O2  DC  X   9     -11.448  48.439  56.983  1.00  0.00           O  
ATOM   5595  N3  DC  X   9     -13.134  49.020  55.575  1.00  0.00           N  
ATOM   5596  C4  DC  X   9     -14.407  49.408  55.423  1.00  0.00           C  
ATOM   5597  N4  DC  X   9     -14.860  49.608  54.194  1.00  0.00           N  
ATOM   5598  C5  DC  X   9     -15.265  49.614  56.548  1.00  0.00           C  
ATOM   5599  C6  DC  X   9     -14.729  49.383  57.777  1.00  0.00           C  
ATOM   5600 HN4A DC  X   9     -15.835  49.907  54.046  1.00  0.00           H  
ATOM   5601 HN4B DC  X   9     -14.238  49.463  53.386  1.00  0.00           H  
ATOM   5609 H2A* DC  X   9     -14.300  50.145  60.098  1.00  0.00           H  
ATOM   5610 H2B* DC  X   9     -12.630  50.544  60.475  1.00  0.00           H  
ATOM   5611  P   DT  X  10     -11.315  50.353  62.301  1.00  0.00           P  
ATOM   5612  O1P DT  X  10     -10.478  50.327  63.517  1.00  0.00           O  
ATOM   5613  O2P DT  X  10     -12.199  51.532  62.145  1.00  0.00           O1-
ATOM   5614  C5* DT  X  10      -9.751  48.929  60.753  1.00  0.00           C  
ATOM   5615  O5* DT  X  10     -10.399  50.201  61.005  1.00  0.00           O  
ATOM   5616  C4* DT  X  10      -8.408  49.162  60.101  1.00  0.00           C  
ATOM   5617  O4* DT  X  10      -8.615  49.394  58.670  1.00  0.00           O  
ATOM   5618  C3* DT  X  10      -7.627  50.387  60.572  1.00  0.00           C  
ATOM   5619  O3* DT  X  10      -6.226  50.253  60.345  1.00  0.00           O  
ATOM   5620  C2* DT  X  10      -8.174  51.496  59.688  1.00  0.00           C  
ATOM   5621  C1* DT  X  10      -8.424  50.764  58.376  1.00  0.00           C  
ATOM   5622  N1  DT  X  10      -9.623  51.243  57.641  1.00  0.00           N  
ATOM   5623  C2  DT  X  10      -9.540  51.302  56.265  1.00  0.00           C  
ATOM   5624  O2  DT  X  10      -8.537  50.981  55.652  1.00  0.00           O  
ATOM   5625  N3  DT  X  10     -10.678  51.750  55.624  1.00  0.00           N  
ATOM   5626  C4  DT  X  10     -11.857  52.139  56.218  1.00  0.00           C  
ATOM   5627  O4  DT  X  10     -12.812  52.526  55.537  1.00  0.00           O  
ATOM   5628  C5  DT  X  10     -11.850  52.049  57.659  1.00  0.00           C  
ATOM   5629  C5M DT  X  10     -13.119  52.454  58.348  1.00  0.00           C  
ATOM   5630  C6  DT  X  10     -10.761  51.609  58.319  1.00  0.00           C  
ATOM   5641 H2A* DT  X  10      -9.087  51.921  60.103  1.00  0.00           H  
ATOM   5642 H2B* DT  X  10      -7.453  52.308  59.578  1.00  0.00           H  
ATOM   5643  P   DG  X  11      -5.285  51.782  60.227  1.00  0.00           P  
ATOM   5644  O1P DG  X  11      -3.912  51.552  60.713  1.00  0.00           O  
ATOM   5645  O2P DG  X  11      -6.009  52.924  60.836  1.00  0.00           O1-
ATOM   5646  C5* DG  X  11      -4.991  50.781  57.821  1.00  0.00           C  
ATOM   5647  O5* DG  X  11      -5.284  51.943  58.640  1.00  0.00           O  
ATOM   5648  C4* DG  X  11      -4.245  51.207  56.580  1.00  0.00           C  
ATOM   5649  O4* DG  X  11      -5.208  51.713  55.603  1.00  0.00           O  
ATOM   5650  C3* DG  X  11      -3.242  52.348  56.748  1.00  0.00           C  
ATOM   5651  O3* DG  X  11      -2.235  52.333  55.740  1.00  0.00           O  
ATOM   5652  C2* DG  X  11      -4.108  53.585  56.569  1.00  0.00           C  
ATOM   5653  C1* DG  X  11      -5.113  53.123  55.524  1.00  0.00           C  
ATOM   5654  N1  DG  X  11      -9.255  54.928  53.163  1.00  0.00           N  
ATOM   5655  C2  DG  X  11      -8.068  54.466  52.635  1.00  0.00           C  
ATOM   5656  N2  DG  X  11      -7.970  54.480  51.301  1.00  0.00           N  
ATOM   5657  N3  DG  X  11      -7.060  54.012  53.377  1.00  0.00           N  
ATOM   5658  C4  DG  X  11      -7.332  54.072  54.706  1.00  0.00           C  
ATOM   5659  C5  DG  X  11      -8.484  54.528  55.323  1.00  0.00           C  
ATOM   5660  C6  DG  X  11      -9.556  55.000  54.534  1.00  0.00           C  
ATOM   5661  O6  DG  X  11     -10.649  55.440  54.891  1.00  0.00           O  
ATOM   5662  N7  DG  X  11      -8.362  54.426  56.710  1.00  0.00           N  
ATOM   5663  C8  DG  X  11      -7.168  53.922  56.886  1.00  0.00           C  
ATOM   5664  N9  DG  X  11      -6.480  53.681  55.716  1.00  0.00           N  
ATOM   5674 H2A* DG  X  11      -4.588  53.873  57.506  1.00  0.00           H  
ATOM   5675 H2B* DG  X  11      -3.518  54.437  56.228  1.00  0.00           H  
ATOM   5676  P   DC  X  12      -1.399  53.904  55.493  1.00  0.00           P  
ATOM   5677  O1P DC  X  12      -0.005  53.645  55.084  1.00  0.00           O  
ATOM   5678  O2P DC  X  12      -1.580  54.877  56.600  1.00  0.00           O1-
ATOM   5679  C5* DC  X  12      -2.555  53.397  53.198  1.00  0.00           C  
ATOM   5680  O5* DC  X  12      -2.262  54.367  54.234  1.00  0.00           O  
ATOM   5681  C4* DC  X  12      -2.590  54.086  51.852  1.00  0.00           C  
ATOM   5682  O4* DC  X  12      -3.895  54.728  51.688  1.00  0.00           O  
ATOM   5683  C3* DC  X  12      -1.584  55.215  51.641  1.00  0.00           C  
ATOM   5684  O3* DC  X  12      -1.303  55.438  50.261  1.00  0.00           O  
ATOM   5685  C2* DC  X  12      -2.311  56.426  52.205  1.00  0.00           C  
ATOM   5686  C1* DC  X  12      -3.757  56.130  51.830  1.00  0.00           C  
ATOM   5687  N1  DC  X  12      -4.746  56.581  52.846  1.00  0.00           N  
ATOM   5688  C2  DC  X  12      -5.954  57.107  52.392  1.00  0.00           C  
ATOM   5689  O2  DC  X  12      -6.153  57.183  51.173  1.00  0.00           O  
ATOM   5690  N3  DC  X  12      -6.866  57.526  53.304  1.00  0.00           N  
ATOM   5691  C4  DC  X  12      -6.619  57.432  54.615  1.00  0.00           C  
ATOM   5692  N4  DC  X  12      -7.547  57.853  55.461  1.00  0.00           N  
ATOM   5693  C5  DC  X  12      -5.386  56.899  55.106  1.00  0.00           C  
ATOM   5694  C6  DC  X  12      -4.486  56.482  54.174  1.00  0.00           C  
ATOM   5695 HN4A DC  X  12      -7.385  57.792  56.476  1.00  0.00           H  
ATOM   5696 HN4B DC  X  12      -8.433  58.239  55.104  1.00  0.00           H  
ATOM   5704 H2A* DC  X  12      -2.173  56.506  53.281  1.00  0.00           H  
ATOM   5705 H2B* DC  X  12      -1.949  57.352  51.756  1.00  0.00           H  
ATOM   5706  P   DG  X  13      -0.640  57.047  49.864  1.00  0.00           P  
ATOM   5707  O1P DG  X  13       0.264  56.933  48.706  1.00  0.00           O  
ATOM   5708  O2P DG  X  13      -0.101  57.771  51.041  1.00  0.00           O1-
ATOM   5709  C5* DG  X  13      -2.914  56.962  48.563  1.00  0.00           C  
ATOM   5710  O5* DG  X  13      -2.020  57.714  49.419  1.00  0.00           O  
ATOM   5711  C4* DG  X  13      -3.636  57.901  47.626  1.00  0.00           C  
ATOM   5712  O4* DG  X  13      -4.757  58.509  48.344  1.00  0.00           O  
ATOM   5713  C3* DG  X  13      -2.833  59.092  47.106  1.00  0.00           C  
ATOM   5714  O3* DG  X  13      -3.350  59.595  45.877  1.00  0.00           O  
ATOM   5715  C2* DG  X  13      -3.029  60.133  48.195  1.00  0.00           C  
ATOM   5716  C1* DG  X  13      -4.456  59.859  48.645  1.00  0.00           C  
ATOM   5717  N1  DG  X  13      -7.719  61.526  52.191  1.00  0.00           N  
ATOM   5718  C2  DG  X  13      -7.846  61.492  50.818  1.00  0.00           C  
ATOM   5719  N2  DG  X  13      -8.996  61.959  50.320  1.00  0.00           N  
ATOM   5720  N3  DG  X  13      -6.907  61.019  50.003  1.00  0.00           N  
ATOM   5721  C4  DG  X  13      -5.808  60.587  50.678  1.00  0.00           C  
ATOM   5722  C5  DG  X  13      -5.590  60.593  52.045  1.00  0.00           C  
ATOM   5723  C6  DG  X  13      -6.593  61.088  52.909  1.00  0.00           C  
ATOM   5724  O6  DG  X  13      -6.586  61.172  54.137  1.00  0.00           O  
ATOM   5725  N7  DG  X  13      -4.329  60.068  52.333  1.00  0.00           N  
ATOM   5726  C8  DG  X  13      -3.835  59.767  51.161  1.00  0.00           C  
ATOM   5727  N9  DG  X  13      -4.674  60.056  50.106  1.00  0.00           N  
ATOM   5737 H2A* DG  X  13      -2.307  60.004  49.003  1.00  0.00           H  
ATOM   5738 H2B* DG  X  13      -2.905  61.145  47.805  1.00  0.00           H  
ATOM   5739  P   DC  X  14      -2.878  61.290  45.505  1.00  0.00           P  
ATOM   5740  O1P DC  X  14      -2.772  61.445  44.040  1.00  0.00           O  
ATOM   5741  O2P DC  X  14      -1.728  61.794  46.295  1.00  0.00           O1-
ATOM   5742  C5* DC  X  14      -5.490  61.354  45.692  1.00  0.00           C  
ATOM   5743  O5* DC  X  14      -4.221  61.966  46.031  1.00  0.00           O  
ATOM   5744  C4* DC  X  14      -6.541  62.423  45.507  1.00  0.00           C  
ATOM   5745  O4* DC  X  14      -7.033  62.826  46.826  1.00  0.00           O  
ATOM   5746  C3* DC  X  14      -6.076  63.726  44.863  1.00  0.00           C  
ATOM   5747  O3* DC  X  14      -7.149  64.437  44.247  1.00  0.00           O  
ATOM   5748  C2* DC  X  14      -5.564  64.528  46.052  1.00  0.00           C  
ATOM   5749  C1* DC  X  14      -6.522  64.105  47.155  1.00  0.00           C  
ATOM   5750  N1  DC  X  14      -5.885  64.005  48.498  1.00  0.00           N  
ATOM   5751  C2  DC  X  14      -6.628  64.416  49.602  1.00  0.00           C  
ATOM   5752  O2  DC  X  14      -7.774  64.846  49.428  1.00  0.00           O  
ATOM   5753  N3  DC  X  14      -6.064  64.335  50.833  1.00  0.00           N  
ATOM   5754  C4  DC  X  14      -4.819  63.864  50.988  1.00  0.00           C  
ATOM   5755  N4  DC  X  14      -4.319  63.802  52.212  1.00  0.00           N  
ATOM   5756  C5  DC  X  14      -4.036  63.441  49.869  1.00  0.00           C  
ATOM   5757  C6  DC  X  14      -4.622  63.528  48.644  1.00  0.00           C  
ATOM   5758 HN4A DC  X  14      -3.364  63.444  52.362  1.00  0.00           H  
ATOM   5759 HN4B DC  X  14      -4.884  64.112  53.017  1.00  0.00           H  
ATOM   5767 H2A* DC  X  14      -4.529  64.278  46.281  1.00  0.00           H  
ATOM   5768 H2B* DC  X  14      -5.606  65.601  45.856  1.00  0.00           H  
ATOM   5769  P   DA  X  15      -6.807  66.156  44.017  1.00  0.00           P  
ATOM   5770  O1P DA  X  15      -7.504  66.593  42.791  1.00  0.00           O  
ATOM   5771  O2P DA  X  15      -5.380  66.545  44.126  1.00  0.00           O1-
ATOM   5772  C5* DA  X  15      -8.888  66.087  45.612  1.00  0.00           C  
ATOM   5773  O5* DA  X  15      -7.596  66.669  45.306  1.00  0.00           O  
ATOM   5774  C4* DA  X  15      -9.787  67.130  46.230  1.00  0.00           C  
ATOM   5775  O4* DA  X  15      -9.452  67.258  47.649  1.00  0.00           O  
ATOM   5776  C3* DA  X  15      -9.651  68.552  45.683  1.00  0.00           C  
ATOM   5777  O3* DA  X  15     -10.830  69.324  45.896  1.00  0.00           O  
ATOM   5778  C2* DA  X  15      -8.520  69.129  46.518  1.00  0.00           C  
ATOM   5779  C1* DA  X  15      -8.751  68.467  47.870  1.00  0.00           C  
ATOM   5780  N1  DA  X  15      -6.444  68.246  52.449  1.00  0.00           N  
ATOM   5781  C2  DA  X  15      -7.668  68.611  52.074  1.00  0.00           C  
ATOM   5782  N3  DA  X  15      -8.202  68.641  50.871  1.00  0.00           N  
ATOM   5783  C4  DA  X  15      -7.304  68.233  49.955  1.00  0.00           C  
ATOM   5784  C5  DA  X  15      -6.016  67.837  50.171  1.00  0.00           C  
ATOM   5785  C6  DA  X  15      -5.572  67.846  51.510  1.00  0.00           C  
ATOM   5786  N6  DA  X  15      -4.334  67.478  51.875  1.00  0.00           N  
ATOM   5787  N7  DA  X  15      -5.396  67.481  48.986  1.00  0.00           N  
ATOM   5788  C8  DA  X  15      -6.312  67.684  48.084  1.00  0.00           C  
ATOM   5789  N9  DA  X  15      -7.496  68.137  48.598  1.00  0.00           N  
ATOM   5790 HN6A DA  X  15      -4.061  67.502  52.867  1.00  0.00           H  
ATOM   5791 HN6B DA  X  15      -3.657  67.169  51.161  1.00  0.00           H  
ATOM   5799 H2A* DA  X  15      -7.547  68.878  46.096  1.00  0.00           H  
ATOM   5800 H2B* DA  X  15      -8.583  70.216  46.574  1.00  0.00           H  
ATOM   5801  P   DC  X  16     -10.608  71.117  45.911  1.00  0.00           P  
ATOM   5802  O1P DC  X  16     -11.838  71.759  45.408  1.00  0.00           O  
ATOM   5803  O2P DC  X  16      -9.342  71.542  45.265  1.00  0.00           O1-
ATOM   5804  C5* DC  X  16     -11.424  70.624  48.353  1.00  0.00           C  
ATOM   5805  O5* DC  X  16     -10.490  71.320  47.488  1.00  0.00           O  
ATOM   5806  C4* DC  X  16     -11.736  71.478  49.560  1.00  0.00           C  
ATOM   5807  O4* DC  X  16     -10.651  71.329  50.531  1.00  0.00           O  
ATOM   5808  C3* DC  X  16     -11.824  72.983  49.322  1.00  0.00           C  
ATOM   5809  O3* DC  X  16     -12.615  73.641  50.308  1.00  0.00           O  
ATOM   5810  C2* DC  X  16     -10.377  73.434  49.460  1.00  0.00           C  
ATOM   5811  C1* DC  X  16      -9.858  72.501  50.545  1.00  0.00           C  
ATOM   5812  N1  DC  X  16      -8.440  72.089  50.354  1.00  0.00           N  
ATOM   5813  C2  DC  X  16      -7.639  71.969  51.487  1.00  0.00           C  
ATOM   5814  O2  DC  X  16      -8.132  72.209  52.595  1.00  0.00           O  
ATOM   5815  N3  DC  X  16      -6.344  71.597  51.334  1.00  0.00           N  
ATOM   5816  C4  DC  X  16      -5.841  71.345  50.119  1.00  0.00           C  
ATOM   5817  N4  DC  X  16      -4.572  70.981  50.028  1.00  0.00           N  
ATOM   5818  C5  DC  X  16      -6.642  71.466  48.940  1.00  0.00           C  
ATOM   5819  C6  DC  X  16      -7.939  71.838  49.118  1.00  0.00           C  
ATOM   5820 HN4A DC  X  16      -4.158  70.781  49.105  1.00  0.00           H  
ATOM   5821 HN4B DC  X  16      -3.997  70.899  50.878  1.00  0.00           H  
ATOM   5829 H2A* DC  X  16      -9.835  73.321  48.522  1.00  0.00           H  
ATOM   5830 H2B* DC  X  16     -10.314  74.484  49.751  1.00  0.00           H  
ATOM   5831  P   DT  X  17     -12.271  75.386  50.422  1.00  0.00           P  
ATOM   5832  O1P DT  X  17     -13.530  76.060  50.799  1.00  0.00           O  
ATOM   5833  O2P DT  X  17     -11.533  75.980  49.281  1.00  0.00           O1-
ATOM   5834  C5* DT  X  17     -11.667  74.402  52.774  1.00  0.00           C  
ATOM   5835  O5* DT  X  17     -11.305  75.287  51.686  1.00  0.00           O  
ATOM   5836  C4* DT  X  17     -11.213  74.996  54.089  1.00  0.00           C  
ATOM   5837  O4* DT  X  17      -9.789  74.710  54.264  1.00  0.00           O  
ATOM   5838  C3* DT  X  17     -11.313  76.514  54.218  1.00  0.00           C  
ATOM   5839  O3* DT  X  17     -11.395  76.935  55.576  1.00  0.00           O  
ATOM   5840  C2* DT  X  17      -9.996  76.990  53.624  1.00  0.00           C  
ATOM   5841  C1* DT  X  17      -9.035  75.889  54.059  1.00  0.00           C  
ATOM   5842  N1  DT  X  17      -7.981  75.584  53.055  1.00  0.00           N  
ATOM   5843  C2  DT  X  17      -6.721  75.289  53.533  1.00  0.00           C  
ATOM   5844  O2  DT  X  17      -6.455  75.271  54.722  1.00  0.00           O  
ATOM   5845  N3  DT  X  17      -5.774  75.010  52.568  1.00  0.00           N  
ATOM   5846  C4  DT  X  17      -5.968  75.003  51.204  1.00  0.00           C  
ATOM   5847  O4  DT  X  17      -5.038  74.739  50.433  1.00  0.00           O  
ATOM   5848  C5  DT  X  17      -7.314  75.329  50.797  1.00  0.00           C  
ATOM   5849  C5M DT  X  17      -7.573  75.327  49.320  1.00  0.00           C  
ATOM   5850  C6  DT  X  17      -8.265  75.600  51.712  1.00  0.00           C  
ATOM   5861 H2A* DT  X  17     -10.057  77.080  52.541  1.00  0.00           H  
ATOM   5862 H2B* DT  X  17      -9.711  77.966  54.020  1.00  0.00           H  
ATOM   5863  P   DC  X  18     -10.864  78.634  55.907  1.00  0.00           P  
ATOM   5864  O1P DC  X  18     -11.632  79.164  57.052  1.00  0.00           O  
ATOM   5865  O2P DC  X  18     -10.857  79.478  54.686  1.00  0.00           O1-
ATOM   5866  C5* DC  X  18      -9.114  77.228  57.257  1.00  0.00           C  
ATOM   5867  O5* DC  X  18      -9.363  78.330  56.350  1.00  0.00           O  
ATOM   5868  C4* DC  X  18      -7.952  77.566  58.163  1.00  0.00           C  
ATOM   5869  O4* DC  X  18      -6.707  77.313  57.438  1.00  0.00           O  
ATOM   5870  C3* DC  X  18      -7.842  79.022  58.610  1.00  0.00           C  
ATOM   5871  O3* DC  X  18      -7.106  79.159  59.823  1.00  0.00           O  
ATOM   5872  C2* DC  X  18      -7.057  79.665  57.476  1.00  0.00           C  
ATOM   5873  C1* DC  X  18      -6.111  78.544  57.068  1.00  0.00           C  
ATOM   5874  N1  DC  X  18      -5.838  78.491  55.605  1.00  0.00           N  
ATOM   5875  C2  DC  X  18      -4.548  78.160  55.196  1.00  0.00           C  
ATOM   5876  O2  DC  X  18      -3.688  77.927  56.055  1.00  0.00           O  
ATOM   5877  N3  DC  X  18      -4.279  78.108  53.869  1.00  0.00           N  
ATOM   5878  C4  DC  X  18      -5.233  78.365  52.965  1.00  0.00           C  
ATOM   5879  N4  DC  X  18      -4.914  78.298  51.681  1.00  0.00           N  
ATOM   5880  C5  DC  X  18      -6.560  78.713  53.360  1.00  0.00           C  
ATOM   5881  C6  DC  X  18      -6.810  78.755  54.696  1.00  0.00           C  
ATOM   5882 HN4A DC  X  18      -5.626  78.491  50.963  1.00  0.00           H  
ATOM   5883 HN4B DC  X  18      -3.955  78.052  51.399  1.00  0.00           H  
ATOM   5891 H2A* DC  X  18      -7.715  79.968  56.663  1.00  0.00           H  
ATOM   5892 H2B* DC  X  18      -6.523  80.554  57.815  1.00  0.00           H  
ATOM   5893  P   DC  X  19      -6.422  80.797  60.107  1.00  0.00           P  
ATOM   5894  O1P DC  X  19      -6.384  81.056  61.559  1.00  0.00           O  
ATOM   5895  O2P DC  X  19      -7.030  81.862  59.273  1.00  0.00           O1-
ATOM   5896  C5* DC  X  19      -4.325  79.229  59.961  1.00  0.00           C  
ATOM   5897  O5* DC  X  19      -4.955  80.476  59.571  1.00  0.00           O  
ATOM   5898  C4* DC  X  19      -2.836  79.434  60.110  1.00  0.00           C  
ATOM   5899  O4* DC  X  19      -2.223  79.382  58.782  1.00  0.00           O  
ATOM   5900  C3* DC  X  19      -2.390  80.777  60.681  1.00  0.00           C  
ATOM   5901  O3* DC  X  19      -1.097  80.705  61.280  1.00  0.00           O  
ATOM   5902  C2* DC  X  19      -2.319  81.663  59.447  1.00  0.00           C  
ATOM   5903  C1* DC  X  19      -1.844  80.686  58.381  1.00  0.00           C  
ATOM   5904  N1  DC  X  19      -2.430  80.934  57.036  1.00  0.00           N  
ATOM   5905  C2  DC  X  19      -1.612  80.745  55.924  1.00  0.00           C  
ATOM   5906  O2  DC  X  19      -0.442  80.385  56.097  1.00  0.00           O  
ATOM   5907  N3  DC  X  19      -2.128  80.967  54.689  1.00  0.00           N  
ATOM   5908  C4  DC  X  19      -3.401  81.355  54.537  1.00  0.00           C  
ATOM   5909  N4  DC  X  19      -3.852  81.553  53.308  1.00  0.00           N  
ATOM   5910  C5  DC  X  19      -4.258  81.559  55.663  1.00  0.00           C  
ATOM   5911  C6  DC  X  19      -3.721  81.328  56.891  1.00  0.00           C  
ATOM   5912 HN4A DC  X  19      -4.827  81.853  53.161  1.00  0.00           H  
ATOM   5913 HN4B DC  X  19      -3.231  81.408  52.500  1.00  0.00           H  
ATOM   5921 H2A* DC  X  19      -3.293  82.090  59.212  1.00  0.00           H  
ATOM   5922 H2B* DC  X  19      -1.622  82.490  59.589  1.00  0.00           H  
ATOM   5923  P   DG  X  20      -0.240  82.263  61.439  1.00  0.00           P  
ATOM   5924  O1P DG  X  20       0.618  82.232  62.639  1.00  0.00           O  
ATOM   5925  O2P DG  X  20      -1.130  83.443  61.307  1.00  0.00           O1-
ATOM   5926  C5* DG  X  20       1.301  80.857  59.851  1.00  0.00           C  
ATOM   5927  O5* DG  X  20       0.652  82.124  60.124  1.00  0.00           O  
ATOM   5928  C4* DG  X  20       2.629  81.096  59.178  1.00  0.00           C  
ATOM   5929  O4* DG  X  20       2.397  81.340  57.753  1.00  0.00           O  
ATOM   5930  C3* DG  X  20       3.416  82.320  59.645  1.00  0.00           C  
ATOM   5931  O3* DG  X  20       4.813  82.192  59.391  1.00  0.00           O  
ATOM   5932  C2* DG  X  20       2.852  83.434  58.778  1.00  0.00           C  
ATOM   5933  C1* DG  X  20       2.581  82.711  57.466  1.00  0.00           C  
ATOM   5934  N1  DG  X  20       0.540  83.733  52.906  1.00  0.00           N  
ATOM   5935  C2  DG  X  20       1.799  83.269  53.228  1.00  0.00           C  
ATOM   5936  N2  DG  X  20       2.624  83.041  52.201  1.00  0.00           N  
ATOM   5937  N3  DG  X  20       2.202  83.038  54.475  1.00  0.00           N  
ATOM   5938  C4  DG  X  20       1.237  83.323  55.390  1.00  0.00           C  
ATOM   5939  C5  DG  X  20      -0.042  83.800  55.161  1.00  0.00           C  
ATOM   5940  C6  DG  X  20      -0.470  84.036  53.835  1.00  0.00           C  
ATOM   5941  O6  DG  X  20      -1.557  84.453  53.433  1.00  0.00           O  
ATOM   5942  N7  DG  X  20      -0.717  83.969  56.372  1.00  0.00           N  
ATOM   5943  C8  DG  X  20       0.152  83.596  57.274  1.00  0.00           C  
ATOM   5944  N9  DG  X  20       1.365  83.193  56.756  1.00  0.00           N  
ATOM   5954 H2A* DG  X  20       1.945  83.855  59.213  1.00  0.00           H  
ATOM   5955 H2B* DG  X  20       3.567  84.249  58.662  1.00  0.00           H  
ATOM   5956  P   DG  X  21       5.722  83.727  59.341  1.00  0.00           P  
ATOM   5957  O1P DG  X  21       7.095  83.497  59.827  1.00  0.00           O  
ATOM   5958  O2P DG  X  21       5.000  84.870  59.950  1.00  0.00           O1-
ATOM   5959  C5* DG  X  21       6.015  82.728  56.935  1.00  0.00           C  
ATOM   5960  O5* DG  X  21       5.723  83.888  57.754  1.00  0.00           O  
ATOM   5961  C4* DG  X  21       6.763  83.151  55.695  1.00  0.00           C  
ATOM   5962  O4* DG  X  21       5.799  83.660  54.718  1.00  0.00           O  
ATOM   5963  C3* DG  X  21       7.764  84.294  55.862  1.00  0.00           C  
ATOM   5964  O3* DG  X  21       8.773  84.277  54.855  1.00  0.00           O  
ATOM   5965  C2* DG  X  21       6.899  85.531  55.683  1.00  0.00           C  
ATOM   5966  C1* DG  X  21       5.894  85.068  54.637  1.00  0.00           C  
ATOM   5967  N1  DG  X  21       1.751  86.874  52.277  1.00  0.00           N  
ATOM   5968  C2  DG  X  21       2.939  86.411  51.748  1.00  0.00           C  
ATOM   5969  N2  DG  X  21       3.038  86.424  50.416  1.00  0.00           N  
ATOM   5970  N3  DG  X  21       3.948  85.958  52.491  1.00  0.00           N  
ATOM   5971  C4  DG  X  21       3.676  86.016  53.821  1.00  0.00           C  
ATOM   5972  C5  DG  X  21       2.524  86.472  54.437  1.00  0.00           C  
ATOM   5973  C6  DG  X  21       1.451  86.946  53.648  1.00  0.00           C  
ATOM   5974  O6  DG  X  21       0.358  87.386  54.006  1.00  0.00           O  
ATOM   5975  N7  DG  X  21       2.646  86.372  55.824  1.00  0.00           N  
ATOM   5976  C8  DG  X  21       3.839  85.867  56.000  1.00  0.00           C  
ATOM   5977  N9  DG  X  21       4.528  85.626  54.830  1.00  0.00           N  
ATOM   5987 H2A* DG  X  21       6.419  85.818  56.620  1.00  0.00           H  
ATOM   5988 H2B* DG  X  21       7.488  86.383  55.342  1.00  0.00           H  
ATOM   5989  P   DC  X  22       9.608  85.849  54.607  1.00  0.00           P  
ATOM   5990  O1P DC  X  22      11.003  85.590  54.198  1.00  0.00           O  
ATOM   5991  O2P DC  X  22       9.427  86.822  55.714  1.00  0.00           O1-
ATOM   5992  C5* DC  X  22       8.452  85.344  52.312  1.00  0.00           C  
ATOM   5993  O5* DC  X  22       8.746  86.311  53.350  1.00  0.00           O  
ATOM   5994  C4* DC  X  22       8.418  86.031  50.966  1.00  0.00           C  
ATOM   5995  O4* DC  X  22       7.113  86.673  50.803  1.00  0.00           O  
ATOM   5996  C3* DC  X  22       9.424  87.160  50.756  1.00  0.00           C  
ATOM   5997  O3* DC  X  22       9.704  87.382  49.375  1.00  0.00           O  
ATOM   5998  C2* DC  X  22       8.695  88.372  51.318  1.00  0.00           C  
ATOM   5999  C1* DC  X  22       7.249  88.075  50.943  1.00  0.00           C  
ATOM   6000  N1  DC  X  22       6.261  88.526  51.961  1.00  0.00           N  
ATOM   6001  C2  DC  X  22       5.054  89.054  51.506  1.00  0.00           C  
ATOM   6002  O2  DC  X  22       4.855  89.128  50.287  1.00  0.00           O  
ATOM   6003  N3  DC  X  22       4.142  89.472  52.418  1.00  0.00           N  
ATOM   6004  C4  DC  X  22       4.389  89.377  53.730  1.00  0.00           C  
ATOM   6005  N4  DC  X  22       3.460  89.798  54.575  1.00  0.00           N  
ATOM   6006  C5  DC  X  22       5.621  88.844  54.220  1.00  0.00           C  
ATOM   6007  C6  DC  X  22       6.522  88.428  53.289  1.00  0.00           C  
ATOM   6008 HN4A DC  X  22       3.623  89.737  55.590  1.00  0.00           H  
ATOM   6009 HN4B DC  X  22       2.576  90.185  54.218  1.00  0.00           H  
ATOM   6017 H2A* DC  X  22       8.835  88.452  52.396  1.00  0.00           H  
ATOM   6018 H2B* DC  X  22       9.057  89.298  50.870  1.00  0.00           H  
ATOM   6019  P   DC  X  23      10.372  89.008  48.996  1.00  0.00           P  
ATOM   6020  O1P DC  X  23      11.282  88.894  47.840  1.00  0.00           O  
ATOM   6021  O2P DC  X  23      10.906  89.735  50.173  1.00  0.00           O1-
ATOM   6022  C5* DC  X  23       8.103  88.912  47.687  1.00  0.00           C  
ATOM   6023  O5* DC  X  23       8.994  89.669  48.544  1.00  0.00           O  
ATOM   6024  C4* DC  X  23       7.381  89.848  46.746  1.00  0.00           C  
ATOM   6025  O4* DC  X  23       6.256  90.451  47.461  1.00  0.00           O  
ATOM   6026  C3* DC  X  23       8.181  91.038  46.227  1.00  0.00           C  
ATOM   6027  O3* DC  X  23       7.667  91.539  44.996  1.00  0.00           O  
ATOM   6028  C2* DC  X  23       7.978  92.084  47.314  1.00  0.00           C  
ATOM   6029  C1* DC  X  23       6.551  91.803  47.760  1.00  0.00           C  
ATOM   6030  N1  DC  X  23       6.328  92.003  49.218  1.00  0.00           N  
ATOM   6031  C2  DC  X  23       5.114  92.556  49.622  1.00  0.00           C  
ATOM   6032  O2  DC  X  23       4.279  92.861  48.760  1.00  0.00           O  
ATOM   6033  N3  DC  X  23       4.893  92.748  50.945  1.00  0.00           N  
ATOM   6034  C4  DC  X  23       5.818  92.409  51.852  1.00  0.00           C  
ATOM   6035  N4  DC  X  23       5.547  92.614  53.132  1.00  0.00           N  
ATOM   6036  C5  DC  X  23       7.073  91.844  51.463  1.00  0.00           C  
ATOM   6037  C6  DC  X  23       7.271  91.658  50.130  1.00  0.00           C  
ATOM   6038 HN4A DC  X  23       6.240  92.363  53.852  1.00  0.00           H  
ATOM   6039 HN4B DC  X  23       4.645  93.025  53.409  1.00  0.00           H  
ATOM   6047 H2A* DC  X  23       8.697  91.958  48.123  1.00  0.00           H  
ATOM   6048 H2B* DC  X  23       8.100  93.094  46.922  1.00  0.00           H  
ATOM   6049  P   DC  X  24       8.130  93.235  44.619  1.00  0.00           P  
ATOM   6050  O1P DC  X  24       8.236  93.390  43.155  1.00  0.00           O  
ATOM   6051  O2P DC  X  24       9.280  93.739  45.410  1.00  0.00           O1-
ATOM   6052  C5* DC  X  24       5.516  93.299  44.806  1.00  0.00           C  
ATOM   6053  O5* DC  X  24       6.786  93.912  45.146  1.00  0.00           O  
ATOM   6054  C4* DC  X  24       4.466  94.369  44.622  1.00  0.00           C  
ATOM   6055  O4* DC  X  24       3.973  94.772  45.940  1.00  0.00           O  
ATOM   6056  C3* DC  X  24       4.931  95.671  43.977  1.00  0.00           C  
ATOM   6057  O3* DC  X  24       3.859  96.382  43.361  1.00  0.00           O  
ATOM   6058  C2* DC  X  24       5.442  96.474  45.166  1.00  0.00           C  
ATOM   6059  C1* DC  X  24       4.485  96.051  46.269  1.00  0.00           C  
ATOM   6060  N1  DC  X  24       5.122  95.950  47.612  1.00  0.00           N  
ATOM   6061  C2  DC  X  24       4.380  96.360  48.717  1.00  0.00           C  
ATOM   6062  O2  DC  X  24       3.234  96.790  48.542  1.00  0.00           O  
ATOM   6063  N3  DC  X  24       4.944  96.279  49.947  1.00  0.00           N  
ATOM   6064  C4  DC  X  24       6.189  95.809  50.102  1.00  0.00           C  
ATOM   6065  N4  DC  X  24       6.688  95.748  51.327  1.00  0.00           N  
ATOM   6066  C5  DC  X  24       6.971  95.387  48.984  1.00  0.00           C  
ATOM   6067  C6  DC  X  24       6.384  95.474  47.759  1.00  0.00           C  
ATOM   6068 HN4A DC  X  24       7.643  95.390  51.476  1.00  0.00           H  
ATOM   6069 HN4B DC  X  24       6.123  96.057  52.131  1.00  0.00           H  
ATOM   6078 H2A* DC  X  24       6.477  96.223  45.395  1.00  0.00           H  
ATOM   6079 H2B* DC  X  24       5.401  97.547  44.970  1.00  0.00           H  
TER    6080       DC X  24 
ATOM   6081  C5* DG  Y   1       0.750 101.024  58.183  1.00  0.00           C  
ATOM   6082  O5* DG  Y   1       1.265  99.831  58.822  1.00  0.00           O  
ATOM   6083  C4* DG  Y   1      -0.335 100.652  57.201  1.00  0.00           C  
ATOM   6084  O4* DG  Y   1       0.291 100.200  55.960  1.00  0.00           O  
ATOM   6085  C3* DG  Y   1      -1.248  99.496  57.605  1.00  0.00           C  
ATOM   6086  O3* DG  Y   1      -2.511  99.549  56.945  1.00  0.00           O  
ATOM   6087  C2* DG  Y   1      -0.482  98.276  57.118  1.00  0.00           C  
ATOM   6088  C1* DG  Y   1       0.169  98.796  55.845  1.00  0.00           C  
ATOM   6089  N1  DG  Y   1       3.412  97.137  52.276  1.00  0.00           N  
ATOM   6090  C2  DG  Y   1       2.124  97.614  52.148  1.00  0.00           C  
ATOM   6091  N2  DG  Y   1       1.635  97.662  50.904  1.00  0.00           N  
ATOM   6092  N3  DG  Y   1       1.385  98.024  53.176  1.00  0.00           N  
ATOM   6093  C4  DG  Y   1       2.041  97.906  54.362  1.00  0.00           C  
ATOM   6094  C5  DG  Y   1       3.321  97.431  54.584  1.00  0.00           C  
ATOM   6095  C6  DG  Y   1       4.107  97.005  53.492  1.00  0.00           C  
ATOM   6096  O6  DG  Y   1       5.254  96.558  53.487  1.00  0.00           O  
ATOM   6097  N7  DG  Y   1       3.616  97.466  55.949  1.00  0.00           N  
ATOM   6098  C8  DG  Y   1       2.532  97.952  56.496  1.00  0.00           C  
ATOM   6099  N9  DG  Y   1       1.528  98.241  55.597  1.00  0.00           N  
ATOM   6110 H2A* DG  Y   1       0.252  97.948  57.856  1.00  0.00           H  
ATOM   6111 H2B* DG  Y   1      -1.151  97.436  56.929  1.00  0.00           H  
ATOM   6112  P   DG  Y   2      -3.398  98.015  56.868  1.00  0.00           P  
ATOM   6113  O1P DG  Y   2      -4.849  98.283  56.898  1.00  0.00           O  
ATOM   6114  O2P DG  Y   2      -2.905  96.997  57.829  1.00  0.00           O1-
ATOM   6115  C5* DG  Y   2      -2.968  98.623  54.356  1.00  0.00           C  
ATOM   6116  O5* DG  Y   2      -2.948  97.611  55.392  1.00  0.00           O  
ATOM   6117  C4* DG  Y   2      -3.336  97.995  53.032  1.00  0.00           C  
ATOM   6118  O4* DG  Y   2      -2.145  97.366  52.463  1.00  0.00           O  
ATOM   6119  C3* DG  Y   2      -4.369  96.869  53.080  1.00  0.00           C  
ATOM   6120  O3* DG  Y   2      -5.045  96.704  51.837  1.00  0.00           O  
ATOM   6121  C2* DG  Y   2      -3.516  95.641  53.351  1.00  0.00           C  
ATOM   6122  C1* DG  Y   2      -2.244  95.961  52.579  1.00  0.00           C  
ATOM   6123  N1  DG  Y   2       2.362  93.910  51.813  1.00  0.00           N  
ATOM   6124  C2  DG  Y   2       1.387  94.258  50.902  1.00  0.00           C  
ATOM   6125  N2  DG  Y   2       1.675  94.036  49.615  1.00  0.00           N  
ATOM   6126  N3  DG  Y   2       0.218  94.796  51.245  1.00  0.00           N  
ATOM   6127  C4  DG  Y   2       0.096  94.949  52.589  1.00  0.00           C  
ATOM   6128  C5  DG  Y   2       1.013  94.622  53.574  1.00  0.00           C  
ATOM   6129  C6  DG  Y   2       2.256  94.058  53.206  1.00  0.00           C  
ATOM   6130  O6  DG  Y   2       3.190  93.706  53.926  1.00  0.00           O  
ATOM   6131  N7  DG  Y   2       0.500  94.932  54.833  1.00  0.00           N  
ATOM   6132  C8  DG  Y   2      -0.684  95.430  54.580  1.00  0.00           C  
ATOM   6133  N9  DG  Y   2      -1.002  95.470  53.239  1.00  0.00           N  
ATOM   6143 H2A* DG  Y   2      -3.331  95.511  54.417  1.00  0.00           H  
ATOM   6144 H2B* DG  Y   2      -4.002  94.732  52.992  1.00  0.00           H  
ATOM   6145  P   DG  Y   3      -5.806  95.121  51.584  1.00  0.00           P  
ATOM   6146  O1P DG  Y   3      -7.014  95.282  50.753  1.00  0.00           O  
ATOM   6147  O2P DG  Y   3      -5.976  94.340  52.834  1.00  0.00           O1-
ATOM   6148  C5* DG  Y   3      -4.023  95.281  49.669  1.00  0.00           C  
ATOM   6149  O5* DG  Y   3      -4.627  94.484  50.718  1.00  0.00           O  
ATOM   6150  C4* DG  Y   3      -3.619  94.390  48.518  1.00  0.00           C  
ATOM   6151  O4* DG  Y   3      -2.340  93.756  48.842  1.00  0.00           O  
ATOM   6152  C3* DG  Y   3      -4.550  93.220  48.207  1.00  0.00           C  
ATOM   6153  O3* DG  Y   3      -4.425  92.776  46.858  1.00  0.00           O  
ATOM   6154  C2* DG  Y   3      -4.047  92.129  49.138  1.00  0.00           C  
ATOM   6155  C1* DG  Y   3      -2.547  92.393  49.156  1.00  0.00           C  
ATOM   6156  N1  DG  Y   3       1.611  90.584  51.489  1.00  0.00           N  
ATOM   6157  C2  DG  Y   3       1.324  90.683  50.144  1.00  0.00           C  
ATOM   6158  N2  DG  Y   3       2.268  90.246  49.305  1.00  0.00           N  
ATOM   6159  N3  DG  Y   3       0.187  91.188  49.668  1.00  0.00           N  
ATOM   6160  C4  DG  Y   3      -0.659  91.580  50.658  1.00  0.00           C  
ATOM   6161  C5  DG  Y   3      -0.460  91.510  52.027  1.00  0.00           C  
ATOM   6162  C6  DG  Y   3       0.751  90.981  52.529  1.00  0.00           C  
ATOM   6163  O6  DG  Y   3       1.110  90.840  53.698  1.00  0.00           O  
ATOM   6164  N7  DG  Y   3      -1.573  92.012  52.702  1.00  0.00           N  
ATOM   6165  C8  DG  Y   3      -2.391  92.364  51.742  1.00  0.00           C  
ATOM   6166  N9  DG  Y   3      -1.908  92.128  50.473  1.00  0.00           N  
ATOM   6176 H2A* DG  Y   3      -4.493  92.217  50.129  1.00  0.00           H  
ATOM   6177 H2B* DG  Y   3      -4.289  91.138  48.756  1.00  0.00           H  
ATOM   6178  P   DC  Y   4      -4.993  91.108  46.559  1.00  0.00           P  
ATOM   6179  O1P DC  Y   4      -5.531  91.022  45.186  1.00  0.00           O  
ATOM   6180  O2P DC  Y   4      -5.861  90.561  47.631  1.00  0.00           O1-
ATOM   6181  C5* DC  Y   4      -2.443  91.050  45.958  1.00  0.00           C  
ATOM   6182  O5* DC  Y   4      -3.560  90.414  46.629  1.00  0.00           O  
ATOM   6183  C4* DC  Y   4      -1.505  89.995  45.419  1.00  0.00           C  
ATOM   6184  O4* DC  Y   4      -0.648  89.533  46.510  1.00  0.00           O  
ATOM   6185  C3* DC  Y   4      -2.152  88.721  44.883  1.00  0.00           C  
ATOM   6186  O3* DC  Y   4      -1.317  88.048  43.943  1.00  0.00           O  
ATOM   6187  C2* DC  Y   4      -2.293  87.861  46.130  1.00  0.00           C  
ATOM   6188  C1* DC  Y   4      -1.046  88.238  46.918  1.00  0.00           C  
ATOM   6189  N1  DC  Y   4      -1.256  88.270  48.391  1.00  0.00           N  
ATOM   6190  C2  DC  Y   4      -0.223  87.814  49.206  1.00  0.00           C  
ATOM   6191  O2  DC  Y   4       0.816  87.399  48.678  1.00  0.00           O  
ATOM   6192  N3  DC  Y   4      -0.395  87.833  50.551  1.00  0.00           N  
ATOM   6193  C4  DC  Y   4      -1.533  88.288  51.090  1.00  0.00           C  
ATOM   6194  N4  DC  Y   4      -1.645  88.290  52.408  1.00  0.00           N  
ATOM   6195  C5  DC  Y   4      -2.609  88.759  50.276  1.00  0.00           C  
ATOM   6196  C6  DC  Y   4      -2.413  88.733  48.929  1.00  0.00           C  
ATOM   6197 HN4A DC  Y   4      -2.511  88.634  52.851  1.00  0.00           H  
ATOM   6198 HN4B DC  Y   4      -0.869  87.944  52.993  1.00  0.00           H  
ATOM   6206 H2A* DC  Y   4      -3.211  88.096  46.669  1.00  0.00           H  
ATOM   6207 H2B* DC  Y   4      -2.321  86.802  45.880  1.00  0.00           H  
ATOM   6208  P   DC  Y   5      -1.685  86.313  43.713  1.00  0.00           P  
ATOM   6209  O1P DC  Y   5      -1.369  85.932  42.323  1.00  0.00           O  
ATOM   6210  O2P DC  Y   5      -3.024  85.911  44.208  1.00  0.00           O1-
ATOM   6211  C5* DC  Y   5       0.763  86.333  44.651  1.00  0.00           C  
ATOM   6212  O5* DC  Y   5      -0.565  85.752  44.700  1.00  0.00           O  
ATOM   6213  C4* DC  Y   5       1.795  85.269  44.942  1.00  0.00           C  
ATOM   6214  O4* DC  Y   5       1.879  85.083  46.392  1.00  0.00           O  
ATOM   6215  C3* DC  Y   5       1.504  83.872  44.399  1.00  0.00           C  
ATOM   6216  O3* DC  Y   5       2.689  83.099  44.234  1.00  0.00           O  
ATOM   6217  C2* DC  Y   5       0.653  83.253  45.497  1.00  0.00           C  
ATOM   6218  C1* DC  Y   5       1.263  83.861  46.753  1.00  0.00           C  
ATOM   6219  N1  DC  Y   5       0.271  84.153  47.824  1.00  0.00           N  
ATOM   6220  C2  DC  Y   5       0.654  83.933  49.144  1.00  0.00           C  
ATOM   6221  O2  DC  Y   5       1.791  83.505  49.373  1.00  0.00           O  
ATOM   6222  N3  DC  Y   5      -0.237  84.191  50.132  1.00  0.00           N  
ATOM   6223  C4  DC  Y   5      -1.462  84.654  49.850  1.00  0.00           C  
ATOM   6224  N4  DC  Y   5      -2.290  84.892  50.855  1.00  0.00           N  
ATOM   6225  C5  DC  Y   5      -1.879  84.883  48.502  1.00  0.00           C  
ATOM   6226  C6  DC  Y   5      -0.969  84.620  47.525  1.00  0.00           C  
ATOM   6227 HN4A DC  Y   5      -3.238  85.247  50.667  1.00  0.00           H  
ATOM   6228 HN4B DC  Y   5      -1.987  84.721  51.824  1.00  0.00           H  
ATOM   6236 H2A* DC  Y   5      -0.398  83.514  45.380  1.00  0.00           H  
ATOM   6237 H2B* DC  Y   5       0.723  82.165  45.489  1.00  0.00           H  
ATOM   6238  P   DG  Y   6       2.458  81.340  44.183  1.00  0.00           P  
ATOM   6239  O1P DG  Y   6       3.481  80.731  43.312  1.00  0.00           O  
ATOM   6240  O2P DG  Y   6       1.054  80.942  43.914  1.00  0.00           O1-
ATOM   6241  C5* DG  Y   6       3.957  81.709  46.302  1.00  0.00           C  
ATOM   6242  O5* DG  Y   6       2.806  81.055  45.714  1.00  0.00           O  
ATOM   6243  C4* DG  Y   6       4.600  80.796  47.320  1.00  0.00           C  
ATOM   6244  O4* DG  Y   6       3.848  80.888  48.571  1.00  0.00           O  
ATOM   6245  C3* DG  Y   6       4.600  79.305  46.989  1.00  0.00           C  
ATOM   6246  O3* DG  Y   6       5.639  78.603  47.666  1.00  0.00           O  
ATOM   6247  C2* DG  Y   6       3.253  78.842  47.522  1.00  0.00           C  
ATOM   6248  C1* DG  Y   6       3.082  79.714  48.757  1.00  0.00           C  
ATOM   6249  N1  DG  Y   6      -0.432  80.584  52.348  1.00  0.00           N  
ATOM   6250  C2  DG  Y   6       0.878  80.172  52.474  1.00  0.00           C  
ATOM   6251  N2  DG  Y   6       1.314  79.969  53.721  1.00  0.00           N  
ATOM   6252  N3  DG  Y   6       1.695  79.988  51.440  1.00  0.00           N  
ATOM   6253  C4  DG  Y   6       1.085  80.238  50.250  1.00  0.00           C  
ATOM   6254  C5  DG  Y   6      -0.218  80.643  50.029  1.00  0.00           C  
ATOM   6255  C6  DG  Y   6      -1.082  80.845  51.129  1.00  0.00           C  
ATOM   6256  O6  DG  Y   6      -2.260  81.200  51.135  1.00  0.00           O  
ATOM   6257  N7  DG  Y   6      -0.453  80.786  48.659  1.00  0.00           N  
ATOM   6258  C8  DG  Y   6       0.691  80.472  48.108  1.00  0.00           C  
ATOM   6259  N9  DG  Y   6       1.674  80.125  49.010  1.00  0.00           N  
ATOM   6269 H2A* DG  Y   6       2.461  79.000  46.790  1.00  0.00           H  
ATOM   6270 H2B* DG  Y   6       3.266  77.779  47.765  1.00  0.00           H  
ATOM   6271  P   DG  Y   7       5.395  76.853  47.836  1.00  0.00           P  
ATOM   6272  O1P DG  Y   7       6.701  76.169  47.815  1.00  0.00           O  
ATOM   6273  O2P DG  Y   7       4.363  76.309  46.918  1.00  0.00           O1-
ATOM   6274  C5* DG  Y   7       5.473  77.722  50.306  1.00  0.00           C  
ATOM   6275  O5* DG  Y   7       4.817  76.886  49.321  1.00  0.00           O  
ATOM   6276  C4* DG  Y   7       5.399  77.065  51.665  1.00  0.00           C  
ATOM   6277  O4* DG  Y   7       4.083  77.333  52.244  1.00  0.00           O  
ATOM   6278  C3* DG  Y   7       5.519  75.542  51.690  1.00  0.00           C  
ATOM   6279  O3* DG  Y   7       5.973  75.058  52.952  1.00  0.00           O  
ATOM   6280  C2* DG  Y   7       4.086  75.087  51.468  1.00  0.00           C  
ATOM   6281  C1* DG  Y   7       3.294  76.162  52.200  1.00  0.00           C  
ATOM   6282  N1  DG  Y   7      -1.583  77.422  52.987  1.00  0.00           N  
ATOM   6283  C2  DG  Y   7      -0.586  77.140  53.897  1.00  0.00           C  
ATOM   6284  N2  DG  Y   7      -0.927  77.205  55.188  1.00  0.00           N  
ATOM   6285  N3  DG  Y   7       0.661  76.827  53.548  1.00  0.00           N  
ATOM   6286  C4  DG  Y   7       0.829  76.805  52.200  1.00  0.00           C  
ATOM   6287  C5  DG  Y   7      -0.112  77.064  51.218  1.00  0.00           C  
ATOM   6288  C6  DG  Y   7      -1.432  77.403  51.591  1.00  0.00           C  
ATOM   6289  O6  DG  Y   7      -2.397  77.665  50.873  1.00  0.00           O  
ATOM   6290  N7  DG  Y   7       0.462  76.930  49.953  1.00  0.00           N  
ATOM   6291  C8  DG  Y   7       1.704  76.605  50.201  1.00  0.00           C  
ATOM   6292  N9  DG  Y   7       2.003  76.507  51.544  1.00  0.00           N  
ATOM   6302 H2A* DG  Y   7       3.843  75.047  50.405  1.00  0.00           H  
ATOM   6303 H2B* DG  Y   7       3.916  74.093  51.878  1.00  0.00           H  
ATOM   6304  P   DA  Y   8       5.583  73.369  53.233  1.00  0.00           P  
ATOM   6305  O1P DA  Y   8       6.664  72.787  54.054  1.00  0.00           O  
ATOM   6306  O2P DA  Y   8       5.196  72.596  52.029  1.00  0.00           O1-
ATOM   6307  C5* DA  Y   8       4.341  74.675  55.136  1.00  0.00           C  
ATOM   6308  O5* DA  Y   8       4.292  73.630  54.133  1.00  0.00           O  
ATOM   6309  C4* DA  Y   8       3.513  74.271  56.333  1.00  0.00           C  
ATOM   6310  O4* DA  Y   8       2.104  74.546  56.044  1.00  0.00           O  
ATOM   6311  C3* DA  Y   8       3.537  72.790  56.708  1.00  0.00           C  
ATOM   6312  O3* DA  Y   8       3.212  72.577  58.078  1.00  0.00           O  
ATOM   6313  C2* DA  Y   8       2.439  72.202  55.837  1.00  0.00           C  
ATOM   6314  C1* DA  Y   8       1.418  73.332  55.804  1.00  0.00           C  
ATOM   6315  N1  DA  Y   8      -3.048  74.364  53.502  1.00  0.00           N  
ATOM   6316  C2  DA  Y   8      -2.685  74.318  54.781  1.00  0.00           C  
ATOM   6317  N3  DA  Y   8      -1.510  74.048  55.308  1.00  0.00           N  
ATOM   6318  C4  DA  Y   8      -0.615  73.788  54.338  1.00  0.00           C  
ATOM   6319  C5  DA  Y   8      -0.828  73.786  52.988  1.00  0.00           C  
ATOM   6320  C6  DA  Y   8      -2.132  74.100  52.558  1.00  0.00           C  
ATOM   6321  N6  DA  Y   8      -2.488  74.143  51.265  1.00  0.00           N  
ATOM   6322  N7  DA  Y   8       0.333  73.478  52.301  1.00  0.00           N  
ATOM   6323  C8  DA  Y   8       1.210  73.288  53.242  1.00  0.00           C  
ATOM   6324  N9  DA  Y   8       0.709  73.460  54.503  1.00  0.00           N  
ATOM   6325 HN6A DA  Y   8      -3.456  74.377  51.002  1.00  0.00           H  
ATOM   6326 HN6B DA  Y   8      -1.791  73.940  50.532  1.00  0.00           H  
ATOM   6334 H2A* DA  Y   8       2.814  71.954  54.843  1.00  0.00           H  
ATOM   6335 H2B* DA  Y   8       2.033  71.289  56.271  1.00  0.00           H  
ATOM   6336  P   DG  Y   9       2.576  70.967  58.515  1.00  0.00           P  
ATOM   6337  O1P DG  Y   9       2.967  70.639  59.899  1.00  0.00           O  
ATOM   6338  O2P DG  Y   9       2.910  69.950  57.489  1.00  0.00           O1-
ATOM   6339  C5* DG  Y   9       0.535  72.514  59.066  1.00  0.00           C  
ATOM   6340  O5* DG  Y   9       1.018  71.296  58.449  1.00  0.00           O  
ATOM   6341  C4* DG  Y   9      -0.846  72.286  59.636  1.00  0.00           C  
ATOM   6342  O4* DG  Y   9      -1.823  72.390  58.552  1.00  0.00           O  
ATOM   6343  C3* DG  Y   9      -1.110  70.911  60.247  1.00  0.00           C  
ATOM   6344  O3* DG  Y   9      -2.169  70.940  61.201  1.00  0.00           O  
ATOM   6345  C2* DG  Y   9      -1.540  70.083  59.046  1.00  0.00           C  
ATOM   6346  C1* DG  Y   9      -2.306  71.104  58.216  1.00  0.00           C  
ATOM   6347  N1  DG  Y   9      -4.646  71.343  53.692  1.00  0.00           N  
ATOM   6348  C2  DG  Y   9      -5.140  71.586  54.957  1.00  0.00           C  
ATOM   6349  N2  DG  Y   9      -6.426  71.943  55.030  1.00  0.00           N  
ATOM   6350  N3  DG  Y   9      -4.406  71.490  56.064  1.00  0.00           N  
ATOM   6351  C4  DG  Y   9      -3.125  71.116  55.804  1.00  0.00           C  
ATOM   6352  C5  DG  Y   9      -2.549  70.844  54.575  1.00  0.00           C  
ATOM   6353  C6  DG  Y   9      -3.327  70.952  53.400  1.00  0.00           C  
ATOM   6354  O6  DG  Y   9      -2.998  70.757  52.231  1.00  0.00           O  
ATOM   6355  N7  DG  Y   9      -1.210  70.487  54.741  1.00  0.00           N  
ATOM   6356  C8  DG  Y   9      -1.021  70.554  56.033  1.00  0.00           C  
ATOM   6357  N9  DG  Y   9      -2.140  70.925  56.747  1.00  0.00           N  
ATOM   6367 H2A* DG  Y   9      -0.679  69.679  58.515  1.00  0.00           H  
ATOM   6368 H2B* DG  Y   9      -2.166  69.243  59.349  1.00  0.00           H  
ATOM   6369  P   DT  Y  10      -2.884  69.346  61.487  1.00  0.00           P  
ATOM   6370  O1P DT  Y  10      -3.323  69.305  62.896  1.00  0.00           O  
ATOM   6371  O2P DT  Y  10      -2.092  68.183  61.019  1.00  0.00           O1-
ATOM   6372  C5* DT  Y  10      -4.832  70.826  60.544  1.00  0.00           C  
ATOM   6373  O5* DT  Y  10      -4.143  69.550  60.530  1.00  0.00           O  
ATOM   6374  C4* DT  Y  10      -6.309  70.612  60.310  1.00  0.00           C  
ATOM   6375  O4* DT  Y  10      -6.535  70.449  58.874  1.00  0.00           O  
ATOM   6376  C3* DT  Y  10      -6.919  69.358  60.932  1.00  0.00           C  
ATOM   6377  O3* DT  Y  10      -8.324  69.487  61.137  1.00  0.00           O  
ATOM   6378  C2* DT  Y  10      -6.665  68.296  59.872  1.00  0.00           C  
ATOM   6379  C1* DT  Y  10      -6.815  69.093  58.582  1.00  0.00           C  
ATOM   6380  N1  DT  Y  10      -5.887  68.662  57.501  1.00  0.00           N  
ATOM   6381  C2  DT  Y  10      -6.377  68.668  56.211  1.00  0.00           C  
ATOM   6382  O2  DT  Y  10      -7.516  69.007  55.939  1.00  0.00           O  
ATOM   6383  N3  DT  Y  10      -5.482  68.262  55.239  1.00  0.00           N  
ATOM   6384  C4  DT  Y  10      -4.181  67.858  55.439  1.00  0.00           C  
ATOM   6385  O4  DT  Y  10      -3.474  67.512  54.486  1.00  0.00           O  
ATOM   6386  C5  DT  Y  10      -3.760  67.879  56.818  1.00  0.00           C  
ATOM   6387  C5M DT  Y  10      -2.346  67.453  57.080  1.00  0.00           C  
ATOM   6388  C6  DT  Y  10      -4.603  68.276  57.792  1.00  0.00           C  
ATOM   6399 H2A* DT  Y  10      -5.673  67.860  59.976  1.00  0.00           H  
ATOM   6400 H2B* DT  Y  10      -7.390  67.484  59.942  1.00  0.00           H  
ATOM   6401  P   DG  Y  11      -9.268  67.972  61.228  1.00  0.00           P  
ATOM   6402  O1P DG  Y  11     -10.433  68.165  62.110  1.00  0.00           O  
ATOM   6403  O2P DG  Y  11      -8.402  66.808  61.541  1.00  0.00           O1-
ATOM   6404  C5* DG  Y  11     -10.257  69.079  59.068  1.00  0.00           C  
ATOM   6405  O5* DG  Y  11      -9.742  67.885  59.707  1.00  0.00           O  
ATOM   6406  C4* DG  Y  11     -11.342  68.707  58.087  1.00  0.00           C  
ATOM   6407  O4* DG  Y  11     -10.716  68.255  56.846  1.00  0.00           O  
ATOM   6408  C3* DG  Y  11     -12.255  67.549  58.491  1.00  0.00           C  
ATOM   6409  O3* DG  Y  11     -13.518  67.603  57.831  1.00  0.00           O  
ATOM   6410  C2* DG  Y  11     -11.488  66.329  58.004  1.00  0.00           C  
ATOM   6411  C1* DG  Y  11     -10.837  66.850  56.731  1.00  0.00           C  
ATOM   6412  N1  DG  Y  11      -7.594  65.192  53.162  1.00  0.00           N  
ATOM   6413  C2  DG  Y  11      -8.883  65.669  53.034  1.00  0.00           C  
ATOM   6414  N2  DG  Y  11      -9.373  65.716  51.790  1.00  0.00           N  
ATOM   6415  N3  DG  Y  11      -9.622  66.079  54.062  1.00  0.00           N  
ATOM   6416  C4  DG  Y  11      -8.968  65.960  55.247  1.00  0.00           C  
ATOM   6417  C5  DG  Y  11      -7.687  65.485  55.470  1.00  0.00           C  
ATOM   6418  C6  DG  Y  11      -6.901  65.059  54.377  1.00  0.00           C  
ATOM   6419  O6  DG  Y  11      -5.753  64.613  54.373  1.00  0.00           O  
ATOM   6420  N7  DG  Y  11      -7.391  65.521  56.835  1.00  0.00           N  
ATOM   6421  C8  DG  Y  11      -8.475  66.006  57.382  1.00  0.00           C  
ATOM   6422  N9  DG  Y  11      -9.479  66.294  56.482  1.00  0.00           N  
ATOM   6432 H2A* DG  Y  11     -10.755  66.003  58.740  1.00  0.00           H  
ATOM   6433 H2B* DG  Y  11     -12.158  65.490  57.815  1.00  0.00           H  
ATOM   6434  P   DC  Y  12     -14.397  66.048  57.764  1.00  0.00           P  
ATOM   6435  O1P DC  Y  12     -15.849  66.316  57.800  1.00  0.00           O  
ATOM   6436  O2P DC  Y  12     -13.902  65.029  58.719  1.00  0.00           O1-
ATOM   6437  C5* DC  Y  12     -13.974  66.671  55.253  1.00  0.00           C  
ATOM   6438  O5* DC  Y  12     -13.951  65.652  56.286  1.00  0.00           O  
ATOM   6439  C4* DC  Y  12     -14.345  66.046  53.929  1.00  0.00           C  
ATOM   6440  O4* DC  Y  12     -13.152  65.421  53.355  1.00  0.00           O  
ATOM   6441  C3* DC  Y  12     -15.375  64.920  53.975  1.00  0.00           C  
ATOM   6442  O3* DC  Y  12     -16.055  64.759  52.732  1.00  0.00           O  
ATOM   6443  C2* DC  Y  12     -14.521  63.690  54.239  1.00  0.00           C  
ATOM   6444  C1* DC  Y  12     -13.251  64.014  53.464  1.00  0.00           C  
ATOM   6445  N1  DC  Y  12     -12.006  63.523  54.119  1.00  0.00           N  
ATOM   6446  C2  DC  Y  12     -10.993  63.028  53.303  1.00  0.00           C  
ATOM   6447  O2  DC  Y  12     -11.166  63.011  52.077  1.00  0.00           O  
ATOM   6448  N3  DC  Y  12      -9.854  62.574  53.880  1.00  0.00           N  
ATOM   6449  C4  DC  Y  12      -9.699  62.606  55.210  1.00  0.00           C  
ATOM   6450  N4  DC  Y  12      -8.563  62.155  55.721  1.00  0.00           N  
ATOM   6451  C5  DC  Y  12     -10.725  63.106  56.070  1.00  0.00           C  
ATOM   6452  C6  DC  Y  12     -11.861  63.560  55.469  1.00  0.00           C  
ATOM   6453 HN4A DC  Y  12      -8.416  62.167  56.740  1.00  0.00           H  
ATOM   6454 HN4B DC  Y  12      -7.828  61.791  55.099  1.00  0.00           H  
ATOM   6462 H2A* DC  Y  12     -14.334  63.557  55.304  1.00  0.00           H  
ATOM   6463 H2B* DC  Y  12     -15.006  62.783  53.875  1.00  0.00           H  
ATOM   6464  P   DG  Y  13     -16.813  63.175  52.470  1.00  0.00           P  
ATOM   6465  O1P DG  Y  13     -18.021  63.337  51.638  1.00  0.00           O  
ATOM   6466  O2P DG  Y  13     -16.983  62.395  53.720  1.00  0.00           O1-
ATOM   6467  C5* DG  Y  13     -15.029  63.336  50.555  1.00  0.00           C  
ATOM   6468  O5* DG  Y  13     -15.635  62.538  51.603  1.00  0.00           O  
ATOM   6469  C4* DG  Y  13     -14.626  62.445  49.404  1.00  0.00           C  
ATOM   6470  O4* DG  Y  13     -13.348  61.812  49.727  1.00  0.00           O  
ATOM   6471  C3* DG  Y  13     -15.557  61.275  49.092  1.00  0.00           C  
ATOM   6472  O3* DG  Y  13     -15.432  60.831  47.743  1.00  0.00           O  
ATOM   6473  C2* DG  Y  13     -15.053  60.184  50.025  1.00  0.00           C  
ATOM   6474  C1* DG  Y  13     -13.554  60.448  50.042  1.00  0.00           C  
ATOM   6475  N1  DG  Y  13      -9.398  58.639  52.375  1.00  0.00           N  
ATOM   6476  C2  DG  Y  13      -9.683  58.737  51.030  1.00  0.00           C  
ATOM   6477  N2  DG  Y  13      -8.739  58.301  50.191  1.00  0.00           N  
ATOM   6478  N3  DG  Y  13     -10.820  59.242  50.554  1.00  0.00           N  
ATOM   6479  C4  DG  Y  13     -11.665  59.635  51.544  1.00  0.00           C  
ATOM   6480  C5  DG  Y  13     -11.466  59.565  52.912  1.00  0.00           C  
ATOM   6481  C6  DG  Y  13     -10.256  59.035  53.415  1.00  0.00           C  
ATOM   6482  O6  DG  Y  13      -9.898  58.894  54.584  1.00  0.00           O  
ATOM   6483  N7  DG  Y  13     -12.581  60.066  53.588  1.00  0.00           N  
ATOM   6484  C8  DG  Y  13     -13.400  60.419  52.628  1.00  0.00           C  
ATOM   6485  N9  DG  Y  13     -12.915  60.183  51.359  1.00  0.00           N  
ATOM   6495 H2A* DG  Y  13     -15.501  60.272  51.014  1.00  0.00           H  
ATOM   6496 H2B* DG  Y  13     -15.295  59.192  49.642  1.00  0.00           H  
ATOM   6497  P   DC  Y  14     -16.001  59.164  47.445  1.00  0.00           P  
ATOM   6498  O1P DC  Y  14     -16.539  59.077  46.071  1.00  0.00           O  
ATOM   6499  O2P DC  Y  14     -16.868  58.616  48.517  1.00  0.00           O1-
ATOM   6500  C5* DC  Y  14     -13.451  59.105  46.844  1.00  0.00           C  
ATOM   6501  O5* DC  Y  14     -14.567  58.469  47.516  1.00  0.00           O  
ATOM   6502  C4* DC  Y  14     -12.512  58.050  46.305  1.00  0.00           C  
ATOM   6503  O4* DC  Y  14     -11.654  57.588  47.397  1.00  0.00           O  
ATOM   6504  C3* DC  Y  14     -13.159  56.775  45.767  1.00  0.00           C  
ATOM   6505  O3* DC  Y  14     -12.324  56.102  44.828  1.00  0.00           O  
ATOM   6506  C2* DC  Y  14     -13.301  55.916  47.016  1.00  0.00           C  
ATOM   6507  C1* DC  Y  14     -12.055  56.293  47.803  1.00  0.00           C  
ATOM   6508  N1  DC  Y  14     -12.264  56.325  49.278  1.00  0.00           N  
ATOM   6509  C2  DC  Y  14     -11.230  55.869  50.092  1.00  0.00           C  
ATOM   6510  O2  DC  Y  14     -10.191  55.454  49.564  1.00  0.00           O  
ATOM   6511  N3  DC  Y  14     -11.403  55.888  51.437  1.00  0.00           N  
ATOM   6512  C4  DC  Y  14     -12.540  56.343  51.975  1.00  0.00           C  
ATOM   6513  N4  DC  Y  14     -12.652  56.345  53.294  1.00  0.00           N  
ATOM   6514  C5  DC  Y  14     -13.617  56.814  51.161  1.00  0.00           C  
ATOM   6515  C6  DC  Y  14     -13.421  56.788  49.815  1.00  0.00           C  
ATOM   6516 HN4A DC  Y  14     -13.517  56.689  53.738  1.00  0.00           H  
ATOM   6517 HN4B DC  Y  14     -11.877  55.999  53.878  1.00  0.00           H  
ATOM   6525 H2A* DC  Y  14     -14.219  56.150  47.554  1.00  0.00           H  
ATOM   6526 H2B* DC  Y  14     -13.329  54.856  46.765  1.00  0.00           H  
ATOM   6527  P   DA  Y  15     -12.722  54.403  44.627  1.00  0.00           P  
ATOM   6528  O1P DA  Y  15     -12.425  54.031  43.230  1.00  0.00           O  
ATOM   6529  O2P DA  Y  15     -14.057  54.004  45.136  1.00  0.00           O1-
ATOM   6530  C5* DA  Y  15     -10.262  54.406  45.534  1.00  0.00           C  
ATOM   6531  O5* DA  Y  15     -11.593  53.833  45.598  1.00  0.00           O  
ATOM   6532  C4* DA  Y  15      -9.231  53.337  45.807  1.00  0.00           C  
ATOM   6533  O4* DA  Y  15      -9.130  53.140  47.254  1.00  0.00           O  
ATOM   6534  C3* DA  Y  15      -9.537  51.943  45.258  1.00  0.00           C  
ATOM   6535  O3* DA  Y  15      -8.355  51.167  45.073  1.00  0.00           O  
ATOM   6536  C2* DA  Y  15     -10.376  51.322  46.362  1.00  0.00           C  
ATOM   6537  C1* DA  Y  15      -9.746  51.918  47.614  1.00  0.00           C  
ATOM   6538  N1  DA  Y  15     -10.587  51.906  52.675  1.00  0.00           N  
ATOM   6539  C2  DA  Y  15      -9.534  51.565  51.938  1.00  0.00           C  
ATOM   6540  N3  DA  Y  15      -9.383  51.596  50.630  1.00  0.00           N  
ATOM   6541  C4  DA  Y  15     -10.506  52.044  50.044  1.00  0.00           C  
ATOM   6542  C5  DA  Y  15     -11.669  52.422  50.651  1.00  0.00           C  
ATOM   6543  C6  DA  Y  15     -11.695  52.346  52.060  1.00  0.00           C  
ATOM   6544  N6  DA  Y  15     -12.765  52.693  52.794  1.00  0.00           N  
ATOM   6545  N7  DA  Y  15     -12.609  52.834  49.722  1.00  0.00           N  
ATOM   6546  C8  DA  Y  15     -12.004  52.678  48.581  1.00  0.00           C  
ATOM   6547  N9  DA  Y  15     -10.725  52.206  48.697  1.00  0.00           N  
ATOM   6548 HN6A DA  Y  15     -12.732  52.617  53.819  1.00  0.00           H  
ATOM   6549 HN6B DA  Y  15     -13.620  53.032  52.328  1.00  0.00           H  
ATOM   6557 H2A* DA  Y  15     -11.427  51.589  46.261  1.00  0.00           H  
ATOM   6558 H2B* DA  Y  15     -10.309  50.233  46.345  1.00  0.00           H  
ATOM   6559  P   DG  Y  16      -8.549  49.394  45.069  1.00  0.00           P  
ATOM   6560  O1P DG  Y  16      -7.526  48.786  44.198  1.00  0.00           O  
ATOM   6561  O2P DG  Y  16      -9.952  48.995  44.800  1.00  0.00           O1-
ATOM   6562  C5* DG  Y  16      -7.050  49.764  47.187  1.00  0.00           C  
ATOM   6563  O5* DG  Y  16      -8.203  49.109  46.601  1.00  0.00           O  
ATOM   6564  C4* DG  Y  16      -6.408  48.851  48.205  1.00  0.00           C  
ATOM   6565  O4* DG  Y  16      -7.159  48.943  49.457  1.00  0.00           O  
ATOM   6566  C3* DG  Y  16      -6.407  47.360  47.875  1.00  0.00           C  
ATOM   6567  O3* DG  Y  16      -5.368  46.658  48.552  1.00  0.00           O  
ATOM   6568  C2* DG  Y  16      -7.754  46.895  48.408  1.00  0.00           C  
ATOM   6569  C1* DG  Y  16      -7.925  47.768  49.643  1.00  0.00           C  
ATOM   6570  N1  DG  Y  16     -11.440  48.637  53.233  1.00  0.00           N  
ATOM   6571  C2  DG  Y  16     -10.130  48.227  53.359  1.00  0.00           C  
ATOM   6572  N2  DG  Y  16      -9.693  48.023  54.607  1.00  0.00           N  
ATOM   6573  N3  DG  Y  16      -9.313  48.042  52.325  1.00  0.00           N  
ATOM   6574  C4  DG  Y  16      -9.921  48.293  51.137  1.00  0.00           C  
ATOM   6575  C5  DG  Y  16     -11.226  48.698  50.915  1.00  0.00           C  
ATOM   6576  C6  DG  Y  16     -12.090  48.899  52.015  1.00  0.00           C  
ATOM   6577  O6  DG  Y  16     -13.267  49.255  52.021  1.00  0.00           O  
ATOM   6578  N7  DG  Y  16     -11.460  48.841  49.546  1.00  0.00           N  
ATOM   6579  C8  DG  Y  16     -10.317  48.528  48.994  1.00  0.00           C  
ATOM   6580  N9  DG  Y  16      -9.333  48.180  49.895  1.00  0.00           N  
ATOM   6590 H2A* DG  Y  16      -8.545  47.054  47.676  1.00  0.00           H  
ATOM   6591 H2B* DG  Y  16      -7.740  45.833  48.650  1.00  0.00           H  
ATOM   6592  P   DC  Y  17      -5.631  44.896  48.711  1.00  0.00           P  
ATOM   6593  O1P DC  Y  17      -4.323  44.211  48.686  1.00  0.00           O  
ATOM   6594  O2P DC  Y  17      -6.667  44.352  47.799  1.00  0.00           O1-
ATOM   6595  C5* DC  Y  17      -5.539  45.770  51.181  1.00  0.00           C  
ATOM   6596  O5* DC  Y  17      -6.201  44.932  50.200  1.00  0.00           O  
ATOM   6597  C4* DC  Y  17      -5.609  45.116  52.540  1.00  0.00           C  
ATOM   6598  O4* DC  Y  17      -6.923  45.388  53.124  1.00  0.00           O  
ATOM   6599  C3* DC  Y  17      -5.491  43.593  52.568  1.00  0.00           C  
ATOM   6600  O3* DC  Y  17      -5.034  43.110  53.829  1.00  0.00           O  
ATOM   6601  C2* DC  Y  17      -6.927  43.139  52.351  1.00  0.00           C  
ATOM   6602  C1* DC  Y  17      -7.714  44.215  53.086  1.00  0.00           C  
ATOM   6603  N1  DC  Y  17      -9.007  44.562  52.435  1.00  0.00           N  
ATOM   6604  C2  DC  Y  17     -10.096  44.836  53.258  1.00  0.00           C  
ATOM   6605  O2  DC  Y  17      -9.949  44.778  54.485  1.00  0.00           O
[truncated: 14,095 more chars]
