# Supplementary material for: Targeted DNA Methylation Using an Artificially Bisected M.HhaI Fused to Zinc Fingers
Source: PLoS One. 2012 Sep 11;7(9):e44852. doi: 10.1371/journal.pone.0044852 (PMC3439449; doi:10.1371/journal.pone.0044852)
Supplement: Models S1 — PDB files of all models in a.zip file format. (ZIP) [file pone.0044852.s005.zip › Models_S1/NZ_ZC.spacer.2.pdb]

ATOM      1  N   LYS A  91     -27.849  64.824  56.561  1.00 42.10           N  
ATOM      2  CA  LYS A  91     -29.007  64.282  55.878  1.00 43.12           C  
ATOM      3  C   LYS A  91     -28.699  62.981  55.163  1.00 42.98           C  
ATOM      4  O   LYS A  91     -29.553  62.087  55.122  1.00 43.54           O  
ATOM      5  CB  LYS A  91     -29.567  65.330  54.907  1.00 45.24           C  
ATOM      6  CG  LYS A  91     -30.390  66.401  55.633  1.00 47.98           C  
ATOM      7  CD  LYS A  91     -30.509  67.697  54.845  1.00 49.89           C  
ATOM      8  CE  LYS A  91     -31.394  68.708  55.577  1.00 51.21           C  
ATOM      9  NZ  LYS A  91     -30.930  69.010  56.973  1.00 52.03           N1+
ATOM     10  N   ASP A  92     -27.484  62.847  54.629  1.00 41.90           N  
ATOM     11  CA  ASP A  92     -27.125  61.618  53.921  1.00 41.03           C  
ATOM     12  C   ASP A  92     -26.622  60.506  54.843  1.00 40.09           C  
ATOM     13  O   ASP A  92     -25.976  59.558  54.399  1.00 39.84           O  
ATOM     14  CB  ASP A  92     -26.103  61.907  52.812  1.00 40.19           C  
ATOM     15  CG  ASP A  92     -24.755  62.337  53.352  1.00 41.55           C  
ATOM     16  OD1 ASP A  92     -24.658  62.638  54.555  1.00 39.13           O  
ATOM     17  OD2 ASP A  92     -23.793  62.388  52.558  1.00 42.19           O1-
ATOM     18  N   LEU A  93     -26.933  60.623  56.129  1.00 40.11           N  
ATOM     19  CA  LEU A  93     -26.566  59.609  57.117  1.00 40.56           C  
ATOM     20  C   LEU A  93     -27.500  58.424  56.867  1.00 40.93           C  
ATOM     21  O   LEU A  93     -28.718  58.593  56.837  1.00 41.21           O  
ATOM     22  CB  LEU A  93     -26.795  60.150  58.537  1.00 41.75           C  
ATOM     23  CG  LEU A  93     -26.563  59.248  59.757  1.00 43.71           C  
ATOM     24  CD1 LEU A  93     -26.766  60.077  61.019  1.00 44.61           C  
ATOM     25  CD2 LEU A  93     -27.526  58.065  59.770  1.00 43.58           C  
ATOM     26  N   VAL A  94     -26.940  57.230  56.704  1.00 40.45           N  
ATOM     27  CA  VAL A  94     -27.748  56.041  56.448  1.00 40.47           C  
ATOM     28  C   VAL A  94     -27.330  54.885  57.340  1.00 41.28           C  
ATOM     29  O   VAL A  94     -26.205  54.385  57.233  1.00 41.46           O  
ATOM     30  CB  VAL A  94     -27.605  55.581  54.986  1.00 40.17           C  
ATOM     31  CG1 VAL A  94     -28.457  54.352  54.741  1.00 40.88           C  
ATOM     32  CG2 VAL A  94     -27.997  56.703  54.052  1.00 41.05           C  
ATOM     33  N   MET A  95     -28.227  54.451  58.216  1.00 41.42           N  
ATOM     34  CA  MET A  95     -27.912  53.342  59.100  1.00 42.33           C  
ATOM     35  C   MET A  95     -28.199  52.036  58.378  1.00 42.71           C  
ATOM     36  O   MET A  95     -29.304  51.798  57.901  1.00 43.33           O  
ATOM     37  CB  MET A  95     -28.720  53.436  60.390  1.00 43.61           C  
ATOM     38  CG  MET A  95     -28.364  54.639  61.229  1.00 44.09           C  
ATOM     39  SD  MET A  95     -26.595  54.651  61.571  1.00 47.40           S  
ATOM     40  CE  MET A  95     -26.513  53.808  63.131  1.00 45.31           C  
ATOM     41  N   THR A  96     -27.182  51.192  58.288  1.00 42.71           N  
ATOM     42  CA  THR A  96     -27.312  49.924  57.599  1.00 42.66           C  
ATOM     43  C   THR A  96     -27.428  48.744  58.559  1.00 42.89           C  
ATOM     44  O   THR A  96     -27.841  47.658  58.152  1.00 44.04           O  
ATOM     45  CB  THR A  96     -26.101  49.690  56.694  1.00 42.27           C  
ATOM     46  CG2 THR A  96     -25.953  50.834  55.705  1.00 40.97           C  
ATOM     47  OG1 THR A  96     -24.916  49.609  57.501  1.00 41.56           O  
ATOM     48  N   ASN A  97     -27.072  48.954  59.825  1.00 41.88           N  
ATOM     49  CA  ASN A  97     -27.124  47.872  60.809  1.00 42.00           C  
ATOM     50  C   ASN A  97     -27.565  48.289  62.200  1.00 41.44           C  
ATOM     51  O   ASN A  97     -27.150  49.327  62.720  1.00 40.73           O  
ATOM     52  CB  ASN A  97     -25.756  47.200  60.912  1.00 43.93           C  
ATOM     53  CG  ASN A  97     -25.381  46.467  59.653  1.00 45.50           C  
ATOM     54  ND2 ASN A  97     -24.405  46.997  58.921  1.00 44.84           N  
ATOM     55  OD1 ASN A  97     -25.968  45.431  59.333  1.00 46.93           O  
ATOM     56  N   GLN A  98     -28.400  47.455  62.809  1.00 41.96           N  
ATOM     57  CA  GLN A  98     -28.905  47.711  64.153  1.00 41.20           C  
ATOM     58  C   GLN A  98     -27.806  47.676  65.206  1.00 38.93           C  
ATOM     59  O   GLN A  98     -26.899  46.843  65.155  1.00 37.92           O  
ATOM     60  CB  GLN A  98     -29.976  46.682  64.530  1.00 43.42           C  
ATOM     61  CG  GLN A  98     -31.407  47.111  64.220  1.00 47.79           C  
ATOM     62  CD  GLN A  98     -32.428  46.204  64.885  1.00 50.39           C  
ATOM     63  NE2 GLN A  98     -31.945  45.112  65.482  1.00 48.28           N  
ATOM     64  OE1 GLN A  98     -33.640  46.480  64.870  1.00 52.42           O  
ATOM     65  N   GLU A  99     -27.904  48.595  66.160  1.00 37.24           N  
ATOM     66  CA  GLU A  99     -26.951  48.688  67.254  1.00 36.42           C  
ATOM     67  C   GLU A  99     -26.906  47.336  67.952  1.00 35.68           C  
ATOM     68  O   GLU A  99     -27.923  46.638  68.036  1.00 34.42           O  
ATOM     69  CB  GLU A  99     -27.406  49.771  68.238  1.00 34.99           C  
ATOM     70  CG  GLU A  99     -26.666  49.804  69.568  1.00 34.85           C  
ATOM     71  CD  GLU A  99     -25.208  50.220  69.443  1.00 34.73           C  
ATOM     72  OE1 GLU A  99     -24.433  49.520  68.745  1.00 30.29           O  
ATOM     73  OE2 GLU A  99     -24.841  51.246  70.062  1.00 34.33           O1-
ATOM     74  N   ILE A 100     -25.729  46.961  68.436  1.00 34.78           N  
ATOM     75  CA  ILE A 100     -25.579  45.696  69.144  1.00 35.77           C  
ATOM     76  C   ILE A 100     -25.647  45.952  70.644  1.00 36.21           C  
ATOM     77  O   ILE A 100     -25.178  46.975  71.142  1.00 35.87           O  
ATOM     78  CB  ILE A 100     -24.240  44.995  68.823  1.00 35.70           C  
ATOM     79  CG1 ILE A 100     -23.071  45.952  69.073  1.00 35.46           C  
ATOM     80  CG2 ILE A 100     -24.261  44.471  67.385  1.00 34.38           C  
ATOM     81  CD1 ILE A 100     -21.697  45.296  68.925  1.00 34.75           C  
ATOM     82  N   GLU A 101     -26.240  45.002  71.349  1.00 36.54           N  
ATOM     83  CA  GLU A 101     -26.417  45.059  72.790  1.00 37.35           C  
ATOM     84  C   GLU A 101     -25.220  44.441  73.524  1.00 36.99           C  
ATOM     85  O   GLU A 101     -24.805  44.926  74.581  1.00 35.60           O  
ATOM     86  CB  GLU A 101     -27.701  44.296  73.142  1.00 40.32           C  
ATOM     87  CG  GLU A 101     -28.283  43.536  71.927  1.00 43.10           C  
ATOM     88  CD  GLU A 101     -27.278  42.570  71.306  1.00 43.76           C  
ATOM     89  OE1 GLU A 101     -27.317  42.352  70.078  1.00 43.06           O  
ATOM     90  OE2 GLU A 101     -26.449  42.019  72.057  1.00 47.50           O1-
ATOM     91  N   GLN A 102     -24.667  43.374  72.958  1.00 36.29           N  
ATOM     92  CA  GLN A 102     -23.537  42.689  73.578  1.00 37.29           C  
ATOM     93  C   GLN A 102     -22.190  43.130  73.035  1.00 35.07           C  
ATOM     94  O   GLN A 102     -22.001  43.249  71.825  1.00 34.72           O  
ATOM     95  CB  GLN A 102     -23.682  41.175  73.404  1.00 39.15           C  
ATOM     96  CG  GLN A 102     -24.918  40.598  74.082  1.00 44.60           C  
ATOM     97  CD  GLN A 102     -24.833  39.087  74.229  1.00 47.28           C  
ATOM     98  NE2 GLN A 102     -25.807  38.380  73.667  1.00 47.11           N  
ATOM     99  OE1 GLN A 102     -23.895  38.564  74.844  1.00 50.45           O  
ATOM    100  N   THR A 103     -21.251  43.359  73.944  1.00 35.44           N  
ATOM    101  CA  THR A 103     -19.909  43.787  73.573  1.00 34.25           C  
ATOM    102  C   THR A 103     -19.191  42.675  72.814  1.00 35.40           C  
ATOM    103  O   THR A 103     -19.313  41.494  73.159  1.00 35.69           O  
ATOM    104  CB  THR A 103     -19.103  44.180  74.820  1.00 33.87           C  
ATOM    105  CG2 THR A 103     -19.658  45.461  75.410  1.00 32.47           C  
ATOM    106  OG1 THR A 103     -19.188  43.140  75.805  1.00 32.84           O  
ATOM    107  N   THR A 104     -18.452  43.055  71.774  1.00 33.55           N  
ATOM    108  CA  THR A 104     -17.732  42.100  70.941  1.00 33.46           C  
ATOM    109  C   THR A 104     -16.340  42.630  70.651  1.00 32.63           C  
ATOM    110  O   THR A 104     -16.155  43.831  70.492  1.00 31.52           O  
ATOM    111  CB  THR A 104     -18.460  41.903  69.625  1.00 34.37           C  
ATOM    112  CG2 THR A 104     -17.938  40.676  68.890  1.00 33.95           C  
ATOM    113  OG1 THR A 104     -19.853  41.722  69.896  1.00 40.70           O  
ATOM    114  N   PRO A 105     -15.338  41.742  70.571  1.00 32.61           N  
ATOM    115  CA  PRO A 105     -13.978  42.211  70.298  1.00 31.93           C  
ATOM    116  C   PRO A 105     -13.684  42.427  68.812  1.00 30.59           C  
ATOM    117  O   PRO A 105     -12.704  41.915  68.289  1.00 31.59           O  
ATOM    118  CB  PRO A 105     -13.123  41.113  70.917  1.00 33.02           C  
ATOM    119  CG  PRO A 105     -13.903  39.888  70.565  1.00 32.84           C  
ATOM    120  CD  PRO A 105     -15.348  40.295  70.854  1.00 33.05           C  
ATOM    121  N   LYS A 106     -14.540  43.188  68.134  1.00 30.26           N  
ATOM    122  CA  LYS A 106     -14.343  43.464  66.710  1.00 30.54           C  
ATOM    123  C   LYS A 106     -15.030  44.769  66.335  1.00 29.19           C  
ATOM    124  O   LYS A 106     -15.817  45.299  67.109  1.00 27.37           O  
ATOM    125  CB  LYS A 106     -14.916  42.328  65.856  1.00 32.58           C  
ATOM    126  CG  LYS A 106     -16.423  42.178  65.953  1.00 35.73           C  
ATOM    127  CD  LYS A 106     -16.939  41.087  65.022  1.00 38.10           C  
ATOM    128  CE  LYS A 106     -18.467  41.098  64.944  1.00 39.46           C  
ATOM    129  NZ  LYS A 106     -18.981  40.149  63.895  1.00 40.46           N1+
ATOM    130  N   THR A 107     -14.718  45.294  65.156  1.00 29.61           N  
ATOM    131  CA  THR A 107     -15.346  46.528  64.708  1.00 29.38           C  
ATOM    132  C   THR A 107     -16.690  46.148  64.095  1.00 29.33           C  
ATOM    133  O   THR A 107     -16.791  45.188  63.326  1.00 30.06           O  
ATOM    134  CB  THR A 107     -14.508  47.255  63.630  1.00 30.19           C  
ATOM    135  CG2 THR A 107     -13.131  47.629  64.175  1.00 28.61           C  
ATOM    136  OG1 THR A 107     -14.369  46.407  62.481  1.00 30.23           O  
ATOM    137  N   VAL A 108     -17.728  46.889  64.446  1.00 27.75           N  
ATOM    138  CA  VAL A 108     -19.045  46.612  63.896  1.00 28.86           C  
ATOM    139  C   VAL A 108     -19.621  47.882  63.278  1.00 28.32           C  
ATOM    140  O   VAL A 108     -19.959  48.837  63.981  1.00 27.16           O  
ATOM    141  CB  VAL A 108     -19.994  46.000  64.988  1.00 29.33           C  
ATOM    142  CG1 VAL A 108     -19.479  46.314  66.362  1.00 30.61           C  
ATOM    143  CG2 VAL A 108     -21.418  46.506  64.816  1.00 28.85           C  
ATOM    144  N   ARG A 109     -19.690  47.896  61.951  1.00 28.05           N  
ATOM    145  CA  ARG A 109     -20.219  49.052  61.248  1.00 30.38           C  
ATOM    146  C   ARG A 109     -21.744  49.100  61.382  1.00 30.35           C  
ATOM    147  O   ARG A 109     -22.423  48.079  61.267  1.00 30.05           O  
ATOM    148  CB  ARG A 109     -19.829  49.018  59.765  1.00 30.73           C  
ATOM    149  CG  ARG A 109     -20.112  50.348  59.073  1.00 33.79           C  
ATOM    150  CD  ARG A 109     -19.944  50.301  57.563  1.00 37.25           C  
ATOM    151  NE  ARG A 109     -18.545  50.292  57.142  1.00 38.95           N  
ATOM    152  CZ  ARG A 109     -18.160  50.330  55.869  1.00 40.63           C  
ATOM    153  NH1 ARG A 109     -19.072  50.380  54.905  1.00 43.99           N1+
ATOM    154  NH2 ARG A 109     -16.873  50.315  55.549  1.00 40.10           N  
ATOM    155  N   LEU A 110     -22.271  50.291  61.632  1.00 28.79           N  
ATOM    156  CA  LEU A 110     -23.707  50.480  61.786  1.00 29.65           C  
ATOM    157  C   LEU A 110     -24.273  51.331  60.656  1.00 30.88           C  
ATOM    158  O   LEU A 110     -25.433  51.175  60.264  1.00 31.20           O  
ATOM    159  CB  LEU A 110     -24.006  51.164  63.124  1.00 28.41           C  
ATOM    160  CG  LEU A 110     -23.520  50.409  64.360  1.00 26.53           C  
ATOM    161  CD1 LEU A 110     -23.775  51.230  65.608  1.00 27.97           C  
ATOM    162  CD2 LEU A 110     -24.234  49.066  64.439  1.00 23.97           C  
ATOM    163  N   GLY A 111     -23.456  52.237  60.129  1.00 30.15           N  
ATOM    164  CA  GLY A 111     -23.939  53.097  59.076  1.00 30.04           C  
ATOM    165  C   GLY A 111     -22.852  53.829  58.325  1.00 30.54           C  
ATOM    166  O   GLY A 111     -21.656  53.623  58.548  1.00 27.79           O  
ATOM    167  N   ILE A 112     -23.288  54.719  57.446  1.00 29.74           N  
ATOM    168  CA  ILE A 112     -22.371  55.458  56.617  1.00 32.19           C  
ATOM    169  C   ILE A 112     -22.936  56.805  56.214  1.00 33.37           C  
ATOM    170  O   ILE A 112     -24.153  57.010  56.182  1.00 34.52           O  
ATOM    171  CB  ILE A 112     -22.074  54.644  55.348  1.00 32.93           C  
ATOM    172  CG1 ILE A 112     -21.059  53.547  55.665  1.00 33.10           C  
ATOM    173  CG2 ILE A 112     -21.618  55.542  54.236  1.00 34.68           C  
ATOM    174  CD1 ILE A 112     -20.941  52.516  54.577  1.00 36.13           C  
ATOM    175  N   VAL A 113     -22.026  57.724  55.920  1.00 33.52           N  
ATOM    176  CA  VAL A 113     -22.376  59.054  55.462  1.00 34.15           C  
ATOM    177  C   VAL A 113     -21.762  59.149  54.075  1.00 34.26           C  
ATOM    178  O   VAL A 113     -20.751  58.496  53.801  1.00 33.86           O  
ATOM    179  CB  VAL A 113     -21.775  60.131  56.391  1.00 36.13           C  
ATOM    180  CG1 VAL A 113     -21.692  61.470  55.665  1.00 37.54           C  
ATOM    181  CG2 VAL A 113     -22.645  60.265  57.636  1.00 35.54           C  
ATOM    182  N   GLY A 114     -22.377  59.932  53.190  1.00 34.38           N  
ATOM    183  CA  GLY A 114     -21.840  60.083  51.845  1.00 33.79           C  
ATOM    184  C   GLY A 114     -21.657  58.760  51.113  1.00 33.66           C  
ATOM    185  O   GLY A 114     -22.570  57.939  51.090  1.00 33.12           O  
ATOM    186  N   LYS A 115     -20.485  58.554  50.512  1.00 32.28           N  
ATOM    187  CA  LYS A 115     -20.204  57.319  49.783  1.00 31.17           C  
ATOM    188  C   LYS A 115     -19.647  56.239  50.704  1.00 30.02           C  
ATOM    189  O   LYS A 115     -19.440  55.102  50.288  1.00 28.82           O  
ATOM    190  CB  LYS A 115     -19.219  57.579  48.642  1.00 31.17           C  
ATOM    191  CG  LYS A 115     -19.670  58.697  47.709  1.00 34.50           C  
ATOM    192  CD  LYS A 115     -18.900  58.721  46.397  1.00 35.58           C  
ATOM    193  CE  LYS A 115     -19.506  59.763  45.454  1.00 37.62           C  
ATOM    194  NZ  LYS A 115     -18.871  59.778  44.104  1.00 39.66           N1+
ATOM    195  N   GLY A 116     -19.398  56.594  51.956  1.00 28.45           N  
ATOM    196  CA  GLY A 116     -18.888  55.616  52.897  1.00 27.89           C  
ATOM    197  C   GLY A 116     -17.419  55.290  52.747  1.00 27.35           C  
ATOM    198  O   GLY A 116     -16.992  54.176  53.047  1.00 27.85           O  
ATOM    199  N   GLY A 117     -16.645  56.259  52.271  1.00 26.71           N  
ATOM    200  CA  GLY A 117     -15.221  56.050  52.122  1.00 25.20           C  
ATOM    201  C   GLY A 117     -14.600  56.259  53.492  1.00 24.82           C  
ATOM    202  O   GLY A 117     -15.322  56.396  54.480  1.00 25.00           O  
ATOM    203  N   GLN A 118     -13.275  56.283  53.564  1.00 25.16           N  
ATOM    204  CA  GLN A 118     -12.599  56.485  54.837  1.00 25.09           C  
ATOM    205  C   GLN A 118     -13.122  57.730  55.559  1.00 25.20           C  
ATOM    206  O   GLN A 118     -13.294  58.787  54.949  1.00 25.71           O  
ATOM    207  CB  GLN A 118     -11.092  56.583  54.609  1.00 25.53           C  
ATOM    208  CG  GLN A 118     -10.443  55.232  54.340  1.00 26.66           C  
ATOM    209  CD  GLN A 118      -8.975  55.349  53.973  1.00 27.77           C  
ATOM    210  NE2 GLN A 118      -8.099  54.897  54.868  1.00 26.36           N  
ATOM    211  OE1 GLN A 118      -8.636  55.843  52.900  1.00 27.75           O  
ATOM    212  N   GLY A 119     -13.388  57.586  56.855  1.00 23.05           N  
ATOM    213  CA  GLY A 119     -13.890  58.698  57.644  1.00 25.16           C  
ATOM    214  C   GLY A 119     -15.350  59.033  57.369  1.00 26.19           C  
ATOM    215  O   GLY A 119     -15.820  60.102  57.744  1.00 26.84           O  
ATOM    216  N   GLU A 120     -16.064  58.125  56.713  1.00 26.26           N  
ATOM    217  CA  GLU A 120     -17.473  58.326  56.399  1.00 25.82           C  
ATOM    218  C   GLU A 120     -18.231  57.090  56.877  1.00 25.66           C  
ATOM    219  O   GLU A 120     -19.355  56.826  56.457  1.00 25.67           O  
ATOM    220  CB  GLU A 120     -17.652  58.492  54.885  1.00 28.87           C  
ATOM    221  CG  GLU A 120     -16.657  59.454  54.228  1.00 28.44           C  
ATOM    222  CD  GLU A 120     -16.976  59.728  52.757  1.00 31.92           C  
ATOM    223  OE1 GLU A 120     -17.295  58.768  52.018  1.00 32.37           O  
ATOM    224  OE2 GLU A 120     -16.897  60.905  52.337  1.00 31.57           O1-
ATOM    225  N   ARG A 121     -17.601  56.344  57.775  1.00 25.31           N  
ATOM    226  CA  ARG A 121     -18.172  55.114  58.308  1.00 24.71           C  
ATOM    227  C   ARG A 121     -18.469  55.230  59.797  1.00 25.82           C  
ATOM    228  O   ARG A 121     -17.688  55.810  60.555  1.00 25.19           O  
ATOM    229  CB  ARG A 121     -17.201  53.969  58.042  1.00 25.96           C  
ATOM    230  CG  ARG A 121     -16.827  53.850  56.569  1.00 24.27           C  
ATOM    231  CD  ARG A 121     -15.468  53.198  56.383  1.00 26.26           C  
ATOM    232  NE  ARG A 121     -15.062  53.175  54.980  1.00 24.37           N  
ATOM    233  CZ  ARG A 121     -13.858  52.804  54.563  1.00 26.14           C  
ATOM    234  NH1 ARG A 121     -12.942  52.425  55.443  1.00 24.89           N1+
ATOM    235  NH2 ARG A 121     -13.567  52.816  53.273  1.00 25.33           N  
ATOM    236  N   ILE A 122     -19.596  54.668  60.215  1.00 25.58           N  
ATOM    237  CA  ILE A 122     -20.013  54.743  61.611  1.00 25.60           C  
ATOM    238  C   ILE A 122     -20.039  53.373  62.275  1.00 26.80           C  
ATOM    239  O   ILE A 122     -20.619  52.426  61.736  1.00 26.62           O  
ATOM    240  CB  ILE A 122     -21.397  55.404  61.704  1.00 28.50           C  
ATOM    241  CG1 ILE A 122     -21.316  56.804  61.073  1.00 26.98           C  
ATOM    242  CG2 ILE A 122     -21.856  55.476  63.166  1.00 27.31           C  
ATOM    243  CD1 ILE A 122     -22.643  57.486  60.906  1.00 32.44           C  
ATOM    244  N   TYR A 123     -19.421  53.284  63.450  1.00 24.46           N  
ATOM    245  CA  TYR A 123     -19.336  52.019  64.166  1.00 25.37           C  
ATOM    246  C   TYR A 123     -19.981  52.021  65.548  1.00 24.18           C  
ATOM    247  O   TYR A 123     -20.303  53.072  66.098  1.00 24.56           O  
ATOM    248  CB  TYR A 123     -17.865  51.603  64.288  1.00 23.91           C  
ATOM    249  CG  TYR A 123     -17.134  51.569  62.959  1.00 22.44           C  
ATOM    250  CD1 TYR A 123     -16.561  52.720  62.422  1.00 21.71           C  
ATOM    251  CD2 TYR A 123     -17.039  50.389  62.228  1.00 21.90           C  
ATOM    252  CE1 TYR A 123     -15.911  52.695  61.188  1.00 20.88           C  
ATOM    253  CE2 TYR A 123     -16.391  50.353  60.994  1.00 23.35           C  
ATOM    254  CZ  TYR A 123     -15.833  51.510  60.484  1.00 21.99           C  
ATOM    255  OH  TYR A 123     -15.197  51.470  59.270  1.00 23.51           O  
ATOM    256  N   SER A 124     -20.153  50.823  66.096  1.00 24.66           N  
ATOM    257  CA  SER A 124     -20.744  50.643  67.408  1.00 24.31           C  
ATOM    258  C   SER A 124     -19.694  50.786  68.495  1.00 26.00           C  
ATOM    259  O   SER A 124     -18.589  50.251  68.372  1.00 25.52           O  
ATOM    260  CB  SER A 124     -21.382  49.257  67.513  1.00 24.00           C  
ATOM    261  OG  SER A 124     -21.713  48.974  68.860  1.00 26.58           O  
ATOM    262  N   THR A 125     -20.037  51.505  69.560  1.00 24.08           N  
ATOM    263  CA  THR A 125     -19.107  51.684  70.662  1.00 24.77           C  
ATOM    264  C   THR A 125     -19.071  50.406  71.492  1.00 26.19           C  
ATOM    265  O   THR A 125     -18.281  50.286  72.432  1.00 26.44           O  
ATOM    266  CB  THR A 125     -19.504  52.868  71.570  1.00 24.49           C  
ATOM    267  CG2 THR A 125     -19.397  54.177  70.809  1.00 26.25           C  
ATOM    268  OG1 THR A 125     -20.847  52.694  72.043  1.00 26.17           O  
ATOM    269  N   ARG A 126     -19.927  49.450  71.133  1.00 26.95           N  
ATOM    270  CA  ARG A 126     -19.982  48.171  71.833  1.00 29.35           C  
ATOM    271  C   ARG A 126     -18.928  47.228  71.277  1.00 29.24           C  
ATOM    272  O   ARG A 126     -18.636  46.180  71.863  1.00 30.42           O  
ATOM    273  CB  ARG A 126     -21.369  47.550  71.705  1.00 30.24           C  
ATOM    274  CG  ARG A 126     -22.157  47.592  73.003  1.00 33.27           C  
ATOM    275  CD  ARG A 126     -22.319  49.013  73.526  1.00 39.08           C  
ATOM    276  NE  ARG A 126     -23.591  49.597  73.121  1.00 41.15           N  
ATOM    277  CZ  ARG A 126     -24.776  49.061  73.404  1.00 42.13           C  
ATOM    278  NH1 ARG A 126     -24.847  47.933  74.102  1.00 43.41           N1+
ATOM    279  NH2 ARG A 126     -25.885  49.635  72.971  1.00 40.69           N  
ATOM    280  N   GLY A 127     -18.380  47.608  70.126  1.00 28.18           N  
ATOM    281  CA  GLY A 127     -17.325  46.832  69.507  1.00 26.79           C  
ATOM    282  C   GLY A 127     -16.024  47.558  69.807  1.00 26.45           C  
ATOM    283  O   GLY A 127     -15.890  48.191  70.860  1.00 25.77           O  
ATOM    284  N   ILE A 128     -15.064  47.491  68.892  1.00 25.11           N  
ATOM    285  CA  ILE A 128     -13.794  48.167  69.115  1.00 24.13           C  
ATOM    286  C   ILE A 128     -13.597  49.265  68.083  1.00 24.22           C  
ATOM    287  O   ILE A 128     -14.289  49.295  67.064  1.00 24.20           O  
ATOM    288  CB  ILE A 128     -12.616  47.178  69.065  1.00 24.42           C  
ATOM    289  CG1 ILE A 128     -12.575  46.483  67.701  1.00 25.08           C  
ATOM    290  CG2 ILE A 128     -12.757  46.157  70.189  1.00 25.94           C  
ATOM    291  CD1 ILE A 128     -11.477  45.424  67.575  1.00 28.57           C  
ATOM    292  N   ALA A 129     -12.656  50.165  68.354  1.00 24.56           N  
ATOM    293  CA  ALA A 129     -12.381  51.292  67.465  1.00 23.60           C  
ATOM    294  C   ALA A 129     -11.584  50.893  66.239  1.00 24.36           C  
ATOM    295  O   ALA A 129     -10.767  49.972  66.296  1.00 25.98           O  
ATOM    296  CB  ALA A 129     -11.634  52.377  68.226  1.00 23.97           C  
ATOM    297  N   ILE A 130     -11.827  51.576  65.124  1.00 22.57           N  
ATOM    298  CA  ILE A 130     -11.062  51.289  63.920  1.00 23.19           C  
ATOM    299  C   ILE A 130      -9.693  51.939  64.111  1.00 24.96           C  
ATOM    300  O   ILE A 130      -9.458  52.645  65.097  1.00 26.16           O  
ATOM    301  CB  ILE A 130     -11.720  51.876  62.656  1.00 23.62           C  
ATOM    302  CG1 ILE A 130     -11.900  53.389  62.819  1.00 24.57           C  
ATOM    303  CG2 ILE A 130     -13.051  51.190  62.401  1.00 21.98           C  
ATOM    304  CD1 ILE A 130     -12.336  54.093  61.549  1.00 25.69           C  
ATOM    305  N   THR A 131      -8.790  51.692  63.173  1.00 23.90           N  
ATOM    306  CA  THR A 131      -7.440  52.240  63.246  1.00 23.72           C  
ATOM    307  C   THR A 131      -7.381  53.761  63.094  1.00 23.35           C  
ATOM    308  O   THR A 131      -7.772  54.303  62.062  1.00 22.49           O  
ATOM    309  CB  THR A 131      -6.545  51.594  62.147  1.00 23.78           C  
ATOM    310  CG2 THR A 131      -5.144  52.179  62.169  1.00 20.47           C  
ATOM    311  OG1 THR A 131      -6.481  50.177  62.354  1.00 24.14           O  
ATOM    312  N   LEU A 132      -6.889  54.451  64.122  1.00 23.26           N  
ATOM    313  CA  LEU A 132      -6.743  55.908  64.053  1.00 23.03           C  
ATOM    314  C   LEU A 132      -5.664  56.218  63.004  1.00 22.88           C  
ATOM    315  O   LEU A 132      -4.653  55.522  62.939  1.00 21.62           O  
ATOM    316  CB  LEU A 132      -6.308  56.477  65.410  1.00 25.30           C  
ATOM    317  CG  LEU A 132      -7.334  56.562  66.551  1.00 27.54           C  
ATOM    318  CD1 LEU A 132      -7.882  55.191  66.875  1.00 33.14           C  
ATOM    319  CD2 LEU A 132      -6.670  57.159  67.785  1.00 27.54           C  
ATOM    320  N   SER A 133      -5.870  57.248  62.186  1.00 21.59           N  
ATOM    321  CA  SER A 133      -4.888  57.604  61.155  1.00 20.27           C  
ATOM    322  C   SER A 133      -4.333  59.012  61.335  1.00 20.86           C  
ATOM    323  O   SER A 133      -4.896  59.813  62.074  1.00 21.68           O  
ATOM    324  CB  SER A 133      -5.498  57.464  59.760  1.00 21.09           C  
ATOM    325  OG  SER A 133      -6.677  58.236  59.629  1.00 24.26           O  
ATOM    326  N   ALA A 134      -3.236  59.311  60.638  1.00 22.09           N  
ATOM    327  CA  ALA A 134      -2.572  60.609  60.755  1.00 21.38           C  
ATOM    328  C   ALA A 134      -2.948  61.664  59.719  1.00 22.83           C  
ATOM    329  O   ALA A 134      -2.994  62.852  60.038  1.00 22.01           O  
ATOM    330  CB  ALA A 134      -1.056  60.406  60.766  1.00 22.73           C  
ATOM    331  N   TYR A 135      -3.214  61.238  58.488  1.00 21.83           N  
ATOM    332  CA  TYR A 135      -3.576  62.161  57.422  1.00 22.90           C  
ATOM    333  C   TYR A 135      -4.983  61.870  56.910  1.00 23.47           C  
ATOM    334  O   TYR A 135      -5.406  62.420  55.894  1.00 25.11           O  
ATOM    335  CB  TYR A 135      -2.577  62.042  56.263  1.00 23.06           C  
ATOM    336  CG  TYR A 135      -1.149  62.419  56.622  1.00 23.12           C  
ATOM    337  CD1 TYR A 135      -0.720  63.743  56.553  1.00 24.37           C  
ATOM    338  CD2 TYR A 135      -0.236  61.453  57.040  1.00 23.82           C  
ATOM    339  CE1 TYR A 135       0.590  64.100  56.893  1.00 23.82           C  
ATOM    340  CE2 TYR A 135       1.075  61.796  57.384  1.00 24.93           C  
ATOM    341  CZ  TYR A 135       1.480  63.122  57.307  1.00 26.13           C  
ATOM    342  OH  TYR A 135       2.770  63.469  57.641  1.00 26.43           O  
ATOM    343  N   GLY A 136      -5.701  61.005  57.619  1.00 22.97           N  
ATOM    344  CA  GLY A 136      -7.049  60.628  57.220  1.00 24.17           C  
ATOM    345  C   GLY A 136      -8.047  61.747  56.971  1.00 23.62           C  
ATOM    346  O   GLY A 136      -8.044  62.768  57.657  1.00 23.39           O  
ATOM    347  N   GLY A 137      -8.913  61.536  55.984  1.00 23.49           N  
ATOM    348  CA  GLY A 137      -9.931  62.518  55.647  1.00 23.78           C  
ATOM    349  C   GLY A 137     -11.346  62.055  55.965  1.00 24.28           C  
ATOM    350  O   GLY A 137     -11.552  61.179  56.805  1.00 22.67           O  
ATOM    351  N   GLY A 138     -12.331  62.639  55.289  1.00 23.44           N  
ATOM    352  CA  GLY A 138     -13.709  62.263  55.556  1.00 25.25           C  
ATOM    353  C   GLY A 138     -14.248  63.087  56.714  1.00 25.24           C  
ATOM    354  O   GLY A 138     -13.474  63.615  57.514  1.00 25.38           O  
ATOM    355  N   ILE A 139     -15.567  63.199  56.817  1.00 25.11           N  
ATOM    356  CA  ILE A 139     -16.154  64.005  57.878  1.00 26.08           C  
ATOM    357  C   ILE A 139     -15.699  63.601  59.286  1.00 25.79           C  
ATOM    358  O   ILE A 139     -15.558  64.458  60.157  1.00 24.77           O  
ATOM    359  CB  ILE A 139     -17.699  63.988  57.803  1.00 27.06           C  
ATOM    360  CG1 ILE A 139     -18.264  65.103  58.685  1.00 27.72           C  
ATOM    361  CG2 ILE A 139     -18.240  62.630  58.232  1.00 28.14           C  
ATOM    362  CD1 ILE A 139     -17.921  66.498  58.193  1.00 28.43           C  
ATOM    363  N   PHE A 140     -15.476  62.307  59.510  1.00 25.33           N  
ATOM    364  CA  PHE A 140     -15.009  61.814  60.816  1.00 25.59           C  
ATOM    365  C   PHE A 140     -13.502  61.566  60.716  1.00 25.43           C  
ATOM    366  O   PHE A 140     -12.990  60.566  61.218  1.00 24.98           O  
ATOM    367  CB  PHE A 140     -15.700  60.492  61.181  1.00 27.10           C  
ATOM    368  CG  PHE A 140     -17.196  60.588  61.275  1.00 27.16           C  
ATOM    369  CD1 PHE A 140     -17.796  61.345  62.278  1.00 27.96           C  
ATOM    370  CD2 PHE A 140     -18.005  59.913  60.364  1.00 29.16           C  
ATOM    371  CE1 PHE A 140     -19.189  61.433  62.376  1.00 28.71           C  
ATOM    372  CE2 PHE A 140     -19.400  59.991  60.448  1.00 29.12           C  
ATOM    373  CZ  PHE A 140     -19.993  60.756  61.461  1.00 28.42           C  
ATOM    374  N   ALA A 141     -12.812  62.489  60.055  1.00 23.76           N  
ATOM    375  CA  ALA A 141     -11.374  62.405  59.826  1.00 23.90           C  
ATOM    376  C   ALA A 141     -10.490  61.920  60.975  1.00 23.35           C  
ATOM    377  O   ALA A 141     -10.589  62.396  62.106  1.00 22.96           O  
ATOM    378  CB  ALA A 141     -10.859  63.760  59.329  1.00 23.86           C  
ATOM    379  N   LYS A 142      -9.627  60.963  60.647  1.00 23.23           N  
ATOM    380  CA  LYS A 142      -8.640  60.396  61.564  1.00 23.39           C  
ATOM    381  C   LYS A 142      -9.114  59.524  62.718  1.00 23.80           C  
ATOM    382  O   LYS A 142      -8.290  58.904  63.396  1.00 24.85           O  
ATOM    383  CB  LYS A 142      -7.769  61.520  62.127  1.00 23.55           C  
ATOM    384  CG  LYS A 142      -7.062  62.351  61.065  1.00 25.19           C  
ATOM    385  CD  LYS A 142      -6.584  63.643  61.678  1.00 30.11           C  
ATOM    386  CE  LYS A 142      -5.993  64.579  60.653  1.00 32.67           C  
ATOM    387  NZ  LYS A 142      -5.721  65.897  61.301  1.00 35.82           N1+
ATOM    388  N   THR A 143     -10.416  59.464  62.961  1.00 24.52           N  
ATOM    389  CA  THR A 143     -10.898  58.644  64.070  1.00 24.44           C  
ATOM    390  C   THR A 143     -12.076  57.758  63.699  1.00 23.62           C  
ATOM    391  O   THR A 143     -12.277  56.703  64.296  1.00 23.65           O  
ATOM    392  CB  THR A 143     -11.331  59.518  65.277  1.00 25.56           C  
ATOM    393  CG2 THR A 143     -10.460  60.760  65.394  1.00 23.95           C  
ATOM    394  OG1 THR A 143     -12.690  59.927  65.101  1.00 28.46           O  
ATOM    395  N   GLY A 144     -12.854  58.185  62.710  1.00 24.97           N  
ATOM    396  CA  GLY A 144     -14.019  57.408  62.324  1.00 24.12           C  
ATOM    397  C   GLY A 144     -15.202  57.837  63.176  1.00 25.24           C  
ATOM    398  O   GLY A 144     -15.027  58.519  64.192  1.00 24.00           O  
ATOM    399  N   GLY A 145     -16.403  57.442  62.772  1.00 23.99           N  
ATOM    400  CA  GLY A 145     -17.586  57.835  63.514  1.00 24.01           C  
ATOM    401  C   GLY A 145     -18.141  56.758  64.423  1.00 24.29           C  
ATOM    402  O   GLY A 145     -17.959  55.573  64.168  1.00 24.73           O  
ATOM    403  N   TYR A 146     -18.812  57.178  65.492  1.00 24.43           N  
ATOM    404  CA  TYR A 146     -19.409  56.238  66.430  1.00 24.81           C  
ATOM    405  C   TYR A 146     -20.810  56.660  66.834  1.00 26.28           C  
ATOM    406  O   TYR A 146     -21.114  57.850  66.918  1.00 23.51           O  
ATOM    407  CB  TYR A 146     -18.532  56.099  67.671  1.00 26.11           C  
ATOM    408  CG  TYR A 146     -17.174  55.528  67.341  1.00 26.28           C  
ATOM    409  CD1 TYR A 146     -16.136  56.349  66.907  1.00 25.90           C  
ATOM    410  CD2 TYR A 146     -16.962  54.155  67.359  1.00 28.22           C  
ATOM    411  CE1 TYR A 146     -14.923  55.806  66.494  1.00 25.55           C  
ATOM    412  CE2 TYR A 146     -15.757  53.606  66.944  1.00 27.04           C  
ATOM    413  CZ  TYR A 146     -14.749  54.434  66.511  1.00 26.47           C  
ATOM    414  OH  TYR A 146     -13.574  53.880  66.058  1.00 28.48           O  
ATOM    415  N   LEU A 147     -21.660  55.664  67.070  1.00 25.20           N  
ATOM    416  CA  LEU A 147     -23.033  55.901  67.478  1.00 27.37           C  
ATOM    417  C   LEU A 147     -23.032  55.964  69.003  1.00 26.78           C  
ATOM    418  O   LEU A 147     -22.779  54.965  69.670  1.00 27.59           O  
ATOM    419  CB  LEU A 147     -23.920  54.752  66.977  1.00 29.59           C  
ATOM    420  CG  LEU A 147     -25.445  54.836  67.116  1.00 32.17           C  
ATOM    421  CD1 LEU A 147     -25.850  54.616  68.554  1.00 36.53           C  
ATOM    422  CD2 LEU A 147     -25.931  56.179  66.605  1.00 31.48           C  
ATOM    423  N   VAL A 148     -23.281  57.147  69.552  1.00 25.81           N  
ATOM    424  CA  VAL A 148     -23.307  57.316  71.002  1.00 28.10           C  
ATOM    425  C   VAL A 148     -24.619  57.964  71.434  1.00 28.60           C  
ATOM    426  O   VAL A 148     -24.940  59.074  71.012  1.00 27.14           O  
ATOM    427  CB  VAL A 148     -22.127  58.190  71.499  1.00 28.29           C  
ATOM    428  CG1 VAL A 148     -22.062  58.162  73.027  1.00 28.66           C  
ATOM    429  CG2 VAL A 148     -20.814  57.689  70.906  1.00 27.67           C  
ATOM    430  N   ASN A 149     -25.375  57.255  72.271  1.00 29.89           N  
ATOM    431  CA  ASN A 149     -26.655  57.745  72.778  1.00 29.92           C  
ATOM    432  C   ASN A 149     -27.552  58.317  71.680  1.00 30.36           C  
ATOM    433  O   ASN A 149     -28.122  59.399  71.832  1.00 29.60           O  
ATOM    434  CB  ASN A 149     -26.412  58.801  73.862  1.00 31.89           C  
ATOM    435  CG  ASN A 149     -25.847  58.206  75.138  1.00 31.99           C  
ATOM    436  ND2 ASN A 149     -26.224  56.968  75.422  1.00 31.45           N  
ATOM    437  OD1 ASN A 149     -25.083  58.856  75.863  1.00 34.43           O  
ATOM    438  N   GLY A 150     -27.665  57.590  70.572  1.00 30.20           N  
ATOM    439  CA  GLY A 150     -28.505  58.039  69.476  1.00 30.74           C  
ATOM    440  C   GLY A 150     -27.928  59.112  68.568  1.00 31.76           C  
ATOM    441  O   GLY A 150     -28.600  59.568  67.641  1.00 31.91           O  
ATOM    442  N   LYS A 151     -26.691  59.524  68.822  1.00 30.49           N  
ATOM    443  CA  LYS A 151     -26.051  60.549  67.995  1.00 32.04           C  
ATOM    444  C   LYS A 151     -24.754  60.017  67.392  1.00 31.80           C  
ATOM    445  O   LYS A 151     -24.087  59.153  67.975  1.00 31.61           O  
ATOM    446  CB  LYS A 151     -25.740  61.795  68.830  1.00 32.70           C  
ATOM    447  CG  LYS A 151     -26.966  62.476  69.449  1.00 36.65           C  
ATOM    448  CD  LYS A 151     -26.562  63.688  70.291  1.00 35.67           C  
ATOM    449  CE  LYS A 151     -27.760  64.317  70.993  1.00 38.92           C  
ATOM    450  NZ  LYS A 151     -28.744  64.919  70.029  1.00 38.94           N1+
ATOM    451  N   THR A 152     -24.398  60.529  66.223  1.00 30.83           N  
ATOM    452  CA  THR A 152     -23.170  60.112  65.563  1.00 29.69           C  
ATOM    453  C   THR A 152     -22.136  61.230  65.680  1.00 28.37           C  
ATOM    454  O   THR A 152     -22.448  62.391  65.430  1.00 25.85           O  
ATOM    455  CB  THR A 152     -23.425  59.783  64.075  1.00 32.42           C  
ATOM    456  CG2 THR A 152     -23.964  60.984  63.339  1.00 30.93           C  
ATOM    457  OG1 THR A 152     -22.190  59.387  63.464  1.00 37.32           O  
ATOM    458  N   ARG A 153     -20.912  60.876  66.071  1.00 25.76           N  
ATOM    459  CA  ARG A 153     -19.837  61.857  66.237  1.00 25.96           C  
ATOM    460  C   ARG A 153     -18.467  61.189  66.145  1.00 24.93           C  
ATOM    461  O   ARG A 153     -18.361  59.974  66.315  1.00 23.83           O  
ATOM    462  CB  ARG A 153     -19.940  62.528  67.614  1.00 25.16           C  
ATOM    463  CG  ARG A 153     -19.578  61.610  68.797  1.00 23.56           C  
ATOM    464  CD  ARG A 153     -19.598  62.371  70.129  1.00 24.57           C  
ATOM    465  NE  ARG A 153     -19.342  61.553  71.322  1.00 26.17           N  
ATOM    466  CZ  ARG A 153     -18.145  61.113  71.708  1.00 27.51           C  
ATOM    467  NH1 ARG A 153     -17.064  61.393  70.995  1.00 25.70           N1+
ATOM    468  NH2 ARG A 153     -18.022  60.428  72.844  1.00 25.21           N  
ATOM    469  N   LYS A 154     -17.427  61.981  65.887  1.00 23.90           N  
ATOM    470  CA  LYS A 154     -16.070  61.429  65.832  1.00 26.17           C  
ATOM    471  C   LYS A 154     -15.545  61.456  67.264  1.00 25.59           C  
ATOM    472  O   LYS A 154     -16.205  62.004  68.157  1.00 26.03           O  
ATOM    473  CB  LYS A 154     -15.157  62.254  64.898  1.00 26.71           C  
ATOM    474  CG  LYS A 154     -14.932  63.700  65.304  1.00 28.73           C  
ATOM    475  CD  LYS A 154     -14.058  64.469  64.296  1.00 30.78           C  
ATOM    476  CE  LYS A 154     -12.623  63.929  64.228  1.00 36.29           C  
ATOM    477  NZ  LYS A 154     -11.695  64.750  63.348  1.00 37.98           N1+
ATOM    478  N   LEU A 155     -14.385  60.854  67.497  1.00 24.86           N  
ATOM    479  CA  LEU A 155     -13.811  60.830  68.836  1.00 24.93           C  
ATOM    480  C   LEU A 155     -13.120  62.147  69.173  1.00 24.69           C  
ATOM    481  O   LEU A 155     -12.669  62.877  68.283  1.00 24.38           O  
ATOM    482  CB  LEU A 155     -12.794  59.687  68.976  1.00 22.49           C  
ATOM    483  CG  LEU A 155     -13.248  58.258  68.665  1.00 23.08           C  
ATOM    484  CD1 LEU A 155     -12.037  57.332  68.714  1.00 23.46           C  
ATOM    485  CD2 LEU A 155     -14.306  57.807  69.655  1.00 22.33           C  
ATOM    486  N   HIS A 156     -13.060  62.434  70.470  1.00 24.86           N  
ATOM    487  CA  HIS A 156     -12.405  63.620  71.024  1.00 24.30           C  
ATOM    488  C   HIS A 156     -10.926  63.224  71.151  1.00 24.35           C  
ATOM    489  O   HIS A 156     -10.615  62.046  71.327  1.00 22.85           O  
ATOM    490  CB  HIS A 156     -13.002  63.905  72.414  1.00 26.45           C  
ATOM    491  CG  HIS A 156     -12.377  65.065  73.132  1.00 25.84           C  
ATOM    492  CD2 HIS A 156     -11.217  65.165  73.825  1.00 23.15           C  
ATOM    493  ND1 HIS A 156     -12.985  66.301  73.225  1.00 27.68           N  
ATOM    494  CE1 HIS A 156     -12.229  67.111  73.945  1.00 25.72           C  
ATOM    495  NE2 HIS A 156     -11.150  66.444  74.322  1.00 29.68           N  
ATOM    496  N   PRO A 157      -9.998  64.189  71.049  1.00 24.26           N  
ATOM    497  CA  PRO A 157      -8.579  63.831  71.168  1.00 23.17           C  
ATOM    498  C   PRO A 157      -8.267  62.998  72.415  1.00 24.11           C  
ATOM    499  O   PRO A 157      -7.417  62.116  72.384  1.00 21.91           O  
ATOM    500  CB  PRO A 157      -7.890  65.192  71.198  1.00 25.16           C  
ATOM    501  CG  PRO A 157      -8.756  66.008  70.280  1.00 24.34           C  
ATOM    502  CD  PRO A 157     -10.153  65.618  70.717  1.00 25.41           C  
ATOM    503  N   ARG A 158      -8.963  63.287  73.511  1.00 22.23           N  
ATOM    504  CA  ARG A 158      -8.755  62.560  74.761  1.00 23.96           C  
ATOM    505  C   ARG A 158      -9.118  61.088  74.590  1.00 22.79           C  
ATOM    506  O   ARG A 158      -8.425  60.198  75.085  1.00 20.88           O  
ATOM    507  CB  ARG A 158      -9.618  63.150  75.873  1.00 24.61           C  
ATOM    508  CG  ARG A 158      -9.245  62.666  77.253  1.00 28.33           C  
ATOM    509  CD  ARG A 158      -8.038  63.435  77.741  1.00 32.34           C  
ATOM    510  NE  ARG A 158      -6.864  62.595  77.842  1.00 30.67           N  
ATOM    511  CZ  ARG A 158      -5.636  63.059  78.035  1.00 29.85           C  
ATOM    512  NH1 ARG A 158      -5.422  64.364  78.142  1.00 29.77           N1+
ATOM    513  NH2 ARG A 158      -4.627  62.212  78.140  1.00 27.40           N  
ATOM    514  N   GLU A 159     -10.222  60.844  73.897  1.00 22.02           N  
ATOM    515  CA  GLU A 159     -10.670  59.482  73.660  1.00 24.15           C  
ATOM    516  C   GLU A 159      -9.650  58.774  72.751  1.00 24.16           C  
ATOM    517  O   GLU A 159      -9.360  57.591  72.936  1.00 25.17           O  
ATOM    518  CB  GLU A 159     -12.078  59.504  73.048  1.00 24.07           C  
ATOM    519  CG  GLU A 159     -13.113  60.143  73.988  1.00 24.18           C  
ATOM    520  CD  GLU A 159     -14.477  60.348  73.350  1.00 26.17           C  
ATOM    521  OE1 GLU A 159     -14.522  60.693  72.151  1.00 23.95           O  
ATOM    522  OE2 GLU A 159     -15.502  60.183  74.055  1.00 26.33           O1-
ATOM    523  N   CYS A 160      -9.090  59.504  71.788  1.00 24.01           N  
ATOM    524  CA  CYS A 160      -8.073  58.923  70.912  1.00 24.99           C  
ATOM    525  C   CYS A 160      -6.895  58.511  71.798  1.00 24.76           C  
ATOM    526  O   CYS A 160      -6.319  57.436  71.631  1.00 24.77           O  
ATOM    527  CB  CYS A 160      -7.593  59.942  69.872  1.00 23.91           C  
ATOM    528  SG  CYS A 160      -8.820  60.366  68.608  1.00 25.44           S  
ATOM    529  N   ALA A 161      -6.549  59.375  72.746  1.00 23.60           N  
ATOM    530  CA  ALA A 161      -5.446  59.084  73.657  1.00 22.08           C  
ATOM    531  C   ALA A 161      -5.735  57.770  74.375  1.00 21.59           C  
ATOM    532  O   ALA A 161      -4.861  56.907  74.508  1.00 20.22           O  
ATOM    533  CB  ALA A 161      -5.285  60.216  74.666  1.00 21.67           C  
ATOM    534  N   ARG A 162      -6.975  57.616  74.826  1.00 21.93           N  
ATOM    535  CA  ARG A 162      -7.376  56.410  75.545  1.00 22.69           C  
ATOM    536  C   ARG A 162      -7.390  55.189  74.641  1.00 23.04           C  
ATOM    537  O   ARG A 162      -7.009  54.098  75.064  1.00 23.01           O  
ATOM    538  CB  ARG A 162      -8.744  56.607  76.186  1.00 24.76           C  
ATOM    539  CG  ARG A 162      -8.728  57.576  77.355  1.00 23.60           C  
ATOM    540  CD  ARG A 162     -10.133  57.863  77.849  1.00 25.08           C  
ATOM    541  NE  ARG A 162     -10.112  58.725  79.028  1.00 25.80           N  
ATOM    542  CZ  ARG A 162     -11.187  59.303  79.559  1.00 27.40           C  
ATOM    543  NH1 ARG A 162     -12.386  59.117  79.021  1.00 24.96           N1+
ATOM    544  NH2 ARG A 162     -11.054  60.074  80.629  1.00 28.72           N  
ATOM    545  N   VAL A 163      -7.832  55.383  73.404  1.00 22.89           N  
ATOM    546  CA  VAL A 163      -7.877  54.308  72.419  1.00 25.75           C  
ATOM    547  C   VAL A 163      -6.452  53.850  72.080  1.00 25.22           C  
ATOM    548  O   VAL A 163      -6.246  52.720  71.617  1.00 25.75           O  
ATOM    549  CB  VAL A 163      -8.605  54.776  71.139  1.00 26.93           C  
ATOM    550  CG1 VAL A 163      -8.330  53.830  69.991  1.00 27.27           C  
ATOM    551  CG2 VAL A 163     -10.105  54.825  71.407  1.00 29.50           C  
ATOM    552  N   MET A 164      -5.482  54.728  72.321  1.00 24.70           N  
ATOM    553  CA  MET A 164      -4.073  54.426  72.062  1.00 23.91           C  
ATOM    554  C   MET A 164      -3.345  53.987  73.328  1.00 25.17           C  
ATOM    555  O   MET A 164      -2.135  53.743  73.306  1.00 24.66           O  
ATOM    556  CB  MET A 164      -3.362  55.646  71.481  1.00 23.28           C  
ATOM    557  CG  MET A 164      -3.818  56.028  70.090  1.00 24.74           C  
ATOM    558  SD  MET A 164      -3.611  54.687  68.902  1.00 25.33           S  
ATOM    559  CE  MET A 164      -1.875  54.913  68.438  1.00 22.88           C  
ATOM    560  N   GLY A 165      -4.086  53.896  74.429  1.00 25.59           N  
ATOM    561  CA  GLY A 165      -3.498  53.466  75.687  1.00 24.53           C  
ATOM    562  C   GLY A 165      -2.724  54.519  76.466  1.00 24.75           C  
ATOM    563  O   GLY A 165      -2.019  54.191  77.424  1.00 24.94           O  
ATOM    564  N   TYR A 166      -2.833  55.781  76.066  1.00 22.13           N  
ATOM    565  CA  TYR A 166      -2.134  56.841  76.787  1.00 24.24           C  
ATOM    566  C   TYR A 166      -2.872  57.165  78.095  1.00 24.27           C  
ATOM    567  O   TYR A 166      -4.096  57.122  78.145  1.00 22.82           O  
ATOM    568  CB  TYR A 166      -2.035  58.108  75.931  1.00 23.77           C  
ATOM    569  CG  TYR A 166      -0.910  58.106  74.914  1.00 25.30           C  
ATOM    570  CD1 TYR A 166      -0.958  57.288  73.788  1.00 24.90           C  
ATOM    571  CD2 TYR A 166       0.200  58.936  75.074  1.00 24.33           C  
ATOM    572  CE1 TYR A 166       0.068  57.299  72.843  1.00 22.55           C  
ATOM    573  CE2 TYR A 166       1.233  58.953  74.137  1.00 24.70           C  
ATOM    574  CZ  TYR A 166       1.159  58.131  73.023  1.00 24.49           C  
ATOM    575  OH  TYR A 166       2.188  58.129  72.102  1.00 23.61           O  
ATOM    576  N   PRO A 167      -2.131  57.473  79.174  1.00 25.26           N  
ATOM    577  CA  PRO A 167      -2.768  57.800  80.458  1.00 25.67           C  
ATOM    578  C   PRO A 167      -3.438  59.172  80.394  1.00 25.44           C  
ATOM    579  O   PRO A 167      -3.026  60.028  79.608  1.00 24.49           O  
ATOM    580  CB  PRO A 167      -1.599  57.778  81.439  1.00 27.02           C  
ATOM    581  CG  PRO A 167      -0.458  58.250  80.599  1.00 25.63           C  
ATOM    582  CD  PRO A 167      -0.662  57.492  79.297  1.00 26.34           C  
ATOM    583  N   ASP A 168      -4.464  59.399  81.208  1.00 25.47           N  
ATOM    584  CA  ASP A 168      -5.127  60.697  81.170  1.00 25.73           C  
ATOM    585  C   ASP A 168      -4.192  61.830  81.595  1.00 25.96           C  
ATOM    586  O   ASP A 168      -4.448  62.995  81.292  1.00 26.31           O  
ATOM    587  CB  ASP A 168      -6.389  60.701  82.035  1.00 28.44           C  
ATOM    588  CG  ASP A 168      -7.497  59.830  81.458  1.00 28.58           C  
ATOM    589  OD1 ASP A 168      -7.454  59.492  80.251  1.00 27.25           O  
ATOM    590  OD2 ASP A 168      -8.424  59.495  82.213  1.00 28.85           O1-
ATOM    591  N   SER A 169      -3.101  61.490  82.275  1.00 25.96           N  
ATOM    592  CA  SER A 169      -2.140  62.502  82.707  1.00 25.67           C  
ATOM    593  C   SER A 169      -1.348  63.063  81.522  1.00 25.80           C  
ATOM    594  O   SER A 169      -0.763  64.143  81.619  1.00 26.43           O  
ATOM    595  CB  SER A 169      -1.172  61.920  83.740  1.00 27.13           C  
ATOM    596  OG  SER A 169      -0.524  60.778  83.225  1.00 30.66           O  
ATOM    597  N   TYR A 170      -1.324  62.339  80.406  1.00 23.71           N  
ATOM    598  CA  TYR A 170      -0.596  62.825  79.235  1.00 23.92           C  
ATOM    599  C   TYR A 170      -1.311  64.029  78.634  1.00 22.15           C  
ATOM    600  O   TYR A 170      -2.513  63.989  78.378  1.00 23.61           O  
ATOM    601  CB  TYR A 170      -0.446  61.720  78.191  1.00 23.88           C  
ATOM    602  CG  TYR A 170       0.461  62.114  77.044  1.00 23.62           C  
ATOM    603  CD1 TYR A 170       0.010  62.950  76.023  1.00 21.75           C  
ATOM    604  CD2 TYR A 170       1.790  61.683  77.006  1.00 23.47           C  
ATOM    605  CE1 TYR A 170       0.863  63.352  74.994  1.00 22.67           C  
ATOM    606  CE2 TYR A 170       2.650  62.083  75.984  1.00 22.22           C  
ATOM    607  CZ  TYR A 170       2.182  62.916  74.985  1.00 22.45           C  
ATOM    608  OH  TYR A 170       3.032  63.327  73.985  1.00 23.07           O  
ATOM    609  N   LYS A 171      -0.555  65.097  78.408  1.00 22.30           N  
ATOM    610  CA  LYS A 171      -1.089  66.344  77.875  1.00 24.75           C  
ATOM    611  C   LYS A 171      -1.143  66.372  76.349  1.00 24.20           C  
ATOM    612  O   LYS A 171      -0.117  66.265  75.691  1.00 24.55           O  
ATOM    613  CB  LYS A 171      -0.238  67.508  78.400  1.00 26.30           C  
ATOM    614  CG  LYS A 171      -0.000  67.433  79.914  1.00 29.04           C  
ATOM    615  CD  LYS A 171       1.121  68.354  80.383  1.00 32.46           C  
ATOM    616  CE  LYS A 171       0.663  69.792  80.490  1.00 33.67           C  
ATOM    617  NZ  LYS A 171      -0.302  69.957  81.617  1.00 36.78           N1+
ATOM    618  N   VAL A 172      -2.341  66.530  75.792  1.00 24.35           N  
ATOM    619  CA  VAL A 172      -2.499  66.567  74.337  1.00 24.34           C  
ATOM    620  C   VAL A 172      -2.140  67.939  73.763  1.00 24.66           C  
ATOM    621  O   VAL A 172      -2.205  68.946  74.462  1.00 25.14           O  
ATOM    622  CB  VAL A 172      -3.949  66.220  73.918  1.00 25.58           C  
ATOM    623  CG1 VAL A 172      -4.329  64.851  74.452  1.00 25.56           C  
ATOM    624  CG2 VAL A 172      -4.902  67.272  74.435  1.00 28.35           C  
ATOM    625  N   HIS A 173      -1.759  67.976  72.489  1.00 23.24           N  
ATOM    626  CA  HIS A 173      -1.393  69.235  71.847  1.00 22.40           C  
ATOM    627  C   HIS A 173      -2.628  70.136  71.698  1.00 23.34           C  
ATOM    628  O   HIS A 173      -3.729  69.655  71.420  1.00 22.97           O  
ATOM    629  CB  HIS A 173      -0.760  68.954  70.478  1.00 21.41           C  
ATOM    630  CG  HIS A 173      -0.126  70.152  69.848  1.00 21.07           C  
ATOM    631  CD2 HIS A 173       1.166  70.559  69.809  1.00 21.94           C  
ATOM    632  ND1 HIS A 173      -0.854  71.127  69.202  1.00 21.57           N  
ATOM    633  CE1 HIS A 173      -0.037  72.085  68.795  1.00 22.41           C  
ATOM    634  NE2 HIS A 173       1.195  71.764  69.152  1.00 22.98           N  
ATOM    635  N   PRO A 174      -2.454  71.458  71.877  1.00 23.65           N  
ATOM    636  CA  PRO A 174      -3.555  72.430  71.769  1.00 24.50           C  
ATOM    637  C   PRO A 174      -4.276  72.499  70.428  1.00 24.94           C  
ATOM    638  O   PRO A 174      -5.408  72.972  70.357  1.00 25.39           O  
ATOM    639  CB  PRO A 174      -2.896  73.757  72.162  1.00 23.38           C  
ATOM    640  CG  PRO A 174      -1.458  73.553  71.791  1.00 24.77           C  
ATOM    641  CD  PRO A 174      -1.192  72.135  72.227  1.00 22.71           C  
ATOM    642  N   SER A 175      -3.619  72.057  69.360  1.00 25.79           N  
ATOM    643  CA  SER A 175      -4.256  72.039  68.052  1.00 24.34           C  
ATOM    644  C   SER A 175      -4.950  70.684  67.944  1.00 24.71           C  
ATOM    645  O   SER A 175      -4.290  69.642  67.958  1.00 21.66           O  
ATOM    646  CB  SER A 175      -3.224  72.174  66.936  1.00 26.25           C  
ATOM    647  OG  SER A 175      -3.799  71.840  65.683  1.00 22.87           O  
ATOM    648  N   THR A 176      -6.274  70.686  67.843  1.00 22.42           N  
ATOM    649  CA  THR A 176      -6.983  69.424  67.758  1.00 23.28           C  
ATOM    650  C   THR A 176      -6.557  68.649  66.524  1.00 23.21           C  
ATOM    651  O   THR A 176      -6.323  67.448  66.594  1.00 22.63           O  
ATOM    652  CB  THR A 176      -8.525  69.613  67.745  1.00 22.91           C  
ATOM    653  CG2 THR A 176      -9.001  70.205  69.078  1.00 24.01           C  
ATOM    654  OG1 THR A 176      -8.901  70.473  66.668  1.00 22.82           O  
ATOM    655  N   SER A 177      -6.437  69.339  65.398  1.00 22.59           N  
ATOM    656  CA  SER A 177      -6.050  68.671  64.169  1.00 22.07           C  
ATOM    657  C   SER A 177      -4.689  67.992  64.305  1.00 21.45           C  
ATOM    658  O   SER A 177      -4.519  66.856  63.858  1.00 20.33           O  
ATOM    659  CB  SER A 177      -6.022  69.662  63.007  1.00 22.92           C  
ATOM    660  OG  SER A 177      -5.902  68.961  61.786  1.00 23.87           O  
ATOM    661  N   GLN A 178      -3.723  68.671  64.917  1.00 18.88           N  
ATOM    662  CA  GLN A 178      -2.401  68.071  65.089  1.00 19.84           C  
ATOM    663  C   GLN A 178      -2.468  66.956  66.129  1.00 21.22           C  
ATOM    664  O   GLN A 178      -1.739  65.965  66.043  1.00 22.11           O  
ATOM    665  CB  GLN A 178      -1.368  69.127  65.511  1.00 20.02           C  
ATOM    666  CG  GLN A 178      -1.083  70.195  64.455  1.00 23.38           C  
ATOM    667  CD  GLN A 178      -0.495  69.620  63.173  1.00 24.81           C  
ATOM    668  NE2 GLN A 178      -0.965  70.111  62.029  1.00 24.08           N  
ATOM    669  OE1 GLN A 178       0.378  68.755  63.213  1.00 21.47           O  
ATOM    670  N   ALA A 179      -3.344  67.119  67.113  1.00 20.69           N  
ATOM    671  CA  ALA A 179      -3.507  66.109  68.156  1.00 22.16           C  
ATOM    672  C   ALA A 179      -4.001  64.800  67.521  1.00 21.73           C  
ATOM    673  O   ALA A 179      -3.487  63.725  67.820  1.00 19.23           O  
ATOM    674  CB  ALA A 179      -4.502  66.599  69.211  1.00 22.75           C  
ATOM    675  N   TYR A 180      -4.999  64.895  66.641  1.00 20.03           N  
ATOM    676  CA  TYR A 180      -5.528  63.710  65.959  1.00 20.87           C  
ATOM    677  C   TYR A 180      -4.439  63.082  65.081  1.00 20.68           C  
ATOM    678  O   TYR A 180      -4.287  61.861  65.034  1.00 19.18           O  
ATOM    679  CB  TYR A 180      -6.724  64.074  65.068  1.00 20.57           C  
ATOM    680  CG  TYR A 180      -8.019  64.390  65.795  1.00 23.68           C  
ATOM    681  CD1 TYR A 180      -8.549  63.502  66.734  1.00 23.92           C  
ATOM    682  CD2 TYR A 180      -8.749  65.543  65.493  1.00 22.91           C  
ATOM    683  CE1 TYR A 180      -9.783  63.754  67.350  1.00 24.48           C  
ATOM    684  CE2 TYR A 180      -9.982  65.807  66.107  1.00 24.82           C  
ATOM    685  CZ  TYR A 180     -10.492  64.903  67.033  1.00 25.06           C  
ATOM    686  OH  TYR A 180     -11.709  65.136  67.636  1.00 24.56           O  
ATOM    687  N   LYS A 181      -3.693  63.930  64.377  1.00 20.28           N  
ATOM    688  CA  LYS A 181      -2.621  63.457  63.506  1.00 23.26           C  
ATOM    689  C   LYS A 181      -1.578  62.725  64.343  1.00 22.70           C  
ATOM    690  O   LYS A 181      -1.131  61.634  63.992  1.00 22.52           O  
ATOM    691  CB  LYS A 181      -1.962  64.635  62.778  1.00 22.60           C  
ATOM    692  CG  LYS A 181      -0.692  64.268  62.018  1.00 23.47           C  
ATOM    693  CD  LYS A 181      -0.113  65.485  61.301  1.00 23.11           C  
ATOM    694  CE  LYS A 181       1.139  65.111  60.524  1.00 25.16           C  
ATOM    695  NZ  LYS A 181       1.606  66.196  59.628  1.00 22.73           N1+
ATOM    696  N   GLN A 182      -1.211  63.334  65.463  1.00 22.08           N  
ATOM    697  CA  GLN A 182      -0.224  62.760  66.360  1.00 22.73           C  
ATOM    698  C   GLN A 182      -0.659  61.394  66.888  1.00 22.84           C  
ATOM    699  O   GLN A 182       0.076  60.416  66.758  1.00 20.64           O  
ATOM    700  CB  GLN A 182       0.063  63.746  67.496  1.00 22.35           C  
ATOM    701  CG  GLN A 182       0.775  64.999  66.975  1.00 20.92           C  
ATOM    702  CD  GLN A 182       0.843  66.121  67.981  1.00 21.98           C  
ATOM    703  NE2 GLN A 182       1.544  67.195  67.619  1.00 23.16           N  
ATOM    704  OE1 GLN A 182       0.272  66.035  69.072  1.00 23.63           O  
ATOM    705  N   PHE A 183      -1.851  61.313  67.467  1.00 22.60           N  
ATOM    706  CA  PHE A 183      -2.319  60.024  67.952  1.00 22.84           C  
ATOM    707  C   PHE A 183      -2.495  59.081  66.765  1.00 23.23           C  
ATOM    708  O   PHE A 183      -2.325  57.870  66.896  1.00 21.52           O  
ATOM    709  CB  PHE A 183      -3.625  60.186  68.732  1.00 21.45           C  
ATOM    710  CG  PHE A 183      -3.427  60.775  70.104  1.00 21.17           C  
ATOM    711  CD1 PHE A 183      -2.731  60.063  71.079  1.00 21.37           C  
ATOM    712  CD2 PHE A 183      -3.870  62.054  70.402  1.00 21.85           C  
ATOM    713  CE1 PHE A 183      -2.476  60.623  72.334  1.00 21.29           C  
ATOM    714  CE2 PHE A 183      -3.620  62.630  71.656  1.00 23.38           C  
ATOM    715  CZ  PHE A 183      -2.918  61.907  72.623  1.00 22.50           C  
ATOM    716  N   GLY A 184      -2.797  59.660  65.606  1.00 22.88           N  
ATOM    717  CA  GLY A 184      -2.991  58.875  64.393  1.00 25.18           C  
ATOM    718  C   GLY A 184      -1.809  58.005  63.985  1.00 25.32           C  
ATOM    719  O   GLY A 184      -1.978  56.836  63.670  1.00 25.79           O  
ATOM    720  N   ASN A 185      -0.600  58.544  63.959  1.00 26.15           N  
ATOM    721  CA  ASN A 185       0.500  57.677  63.561  1.00 27.45           C  
ATOM    722  C   ASN A 185       1.295  57.172  64.764  1.00 25.21           C  
ATOM    723  O   ASN A 185       2.412  56.703  64.615  1.00 26.97           O  
ATOM    724  CB  ASN A 185       1.412  58.367  62.525  1.00 31.47           C  
ATOM    725  CG  ASN A 185       1.872  59.709  62.971  1.00 30.61           C  
ATOM    726  ND2 ASN A 185       2.269  60.558  62.031  1.00 29.31           N  
ATOM    727  OD1 ASN A 185       1.883  59.983  64.162  1.00 34.68           O  
ATOM    728  N   SER A 186       0.695  57.230  65.952  1.00 21.87           N  
ATOM    729  CA  SER A 186       1.376  56.774  67.161  1.00 21.39           C  
ATOM    730  C   SER A 186       1.237  55.274  67.418  1.00 21.44           C  
ATOM    731  O   SER A 186       0.791  54.520  66.556  1.00 21.41           O  
ATOM    732  CB  SER A 186       0.878  57.560  68.383  1.00 22.16           C  
ATOM    733  OG  SER A 186       1.738  57.361  69.500  1.00 25.30           O  
ATOM    734  N   VAL A 187       1.611  54.852  68.621  1.00 23.18           N  
ATOM    735  CA  VAL A 187       1.572  53.445  69.002  1.00 24.74           C  
ATOM    736  C   VAL A 187       0.707  53.179  70.238  1.00 26.13           C  
ATOM    737  O   VAL A 187       0.511  54.065  71.066  1.00 26.87           O  
ATOM    738  CB  VAL A 187       2.995  52.948  69.285  1.00 25.29           C  
ATOM    739  CG1 VAL A 187       3.628  53.796  70.385  1.00 25.70           C  
ATOM    740  CG2 VAL A 187       2.970  51.499  69.682  1.00 30.75           C  
ATOM    741  N   VAL A 188       0.195  51.956  70.356  1.00 24.49           N  
ATOM    742  CA  VAL A 188      -0.626  51.587  71.503  1.00 25.07           C  
ATOM    743  C   VAL A 188       0.335  51.197  72.622  1.00 24.60           C  
ATOM    744  O   VAL A 188       0.963  50.135  72.581  1.00 23.44           O  
ATOM    745  CB  VAL A 188      -1.578  50.407  71.162  1.00 24.87           C  
ATOM    746  CG1 VAL A 188      -2.331  49.945  72.409  1.00 22.03           C  
ATOM    747  CG2 VAL A 188      -2.568  50.848  70.094  1.00 24.99           C  
ATOM    748  N   ILE A 189       0.439  52.073  73.615  1.00 25.18           N  
ATOM    749  CA  ILE A 189       1.347  51.884  74.746  1.00 25.66           C  
ATOM    750  C   ILE A 189       1.335  50.494  75.391  1.00 25.26           C  
ATOM    751  O   ILE A 189       2.392  49.923  75.655  1.00 26.39           O  
ATOM    752  CB  ILE A 189       1.064  52.924  75.854  1.00 26.91           C  
ATOM    753  CG1 ILE A 189       1.004  54.339  75.259  1.00 27.05           C  
ATOM    754  CG2 ILE A 189       2.140  52.838  76.929  1.00 26.86           C  
ATOM    755  CD1 ILE A 189       2.313  54.852  74.718  1.00 28.30           C  
ATOM    756  N   ASN A 190       0.147  49.959  75.655  1.00 25.38           N  
ATOM    757  CA  ASN A 190       0.015  48.652  76.304  1.00 24.26           C  
ATOM    758  C   ASN A 190       0.765  47.543  75.568  1.00 24.15           C  
ATOM    759  O   ASN A 190       1.450  46.724  76.189  1.00 25.00           O  
ATOM    760  CB  ASN A 190      -1.465  48.268  76.427  1.00 24.34           C  
ATOM    761  CG  ASN A 190      -2.262  49.262  77.250  1.00 25.53           C  
ATOM    762  ND2 ASN A 190      -3.003  48.761  78.233  1.00 24.47           N  
ATOM    763  OD1 ASN A 190      -2.218  50.465  77.002  1.00 23.82           O  
ATOM    764  N   VAL A 191       0.622  47.514  74.245  1.00 22.67           N  
ATOM    765  CA  VAL A 191       1.282  46.511  73.428  1.00 22.21           C  
ATOM    766  C   VAL A 191       2.786  46.648  73.623  1.00 23.14           C  
ATOM    767  O   VAL A 191       3.485  45.659  73.853  1.00 22.43           O  
ATOM    768  CB  VAL A 191       0.935  46.696  71.942  1.00 22.86           C  
ATOM    769  CG1 VAL A 191       1.743  45.733  71.084  1.00 22.05           C  
ATOM    770  CG2 VAL A 191      -0.548  46.466  71.739  1.00 23.82           C  
ATOM    771  N   LEU A 192       3.269  47.883  73.540  1.00 22.63           N  
ATOM    772  CA  LEU A 192       4.683  48.168  73.720  1.00 25.09           C  
ATOM    773  C   LEU A 192       5.155  47.719  75.086  1.00 25.62           C  
ATOM    774  O   LEU A 192       6.246  47.177  75.218  1.00 27.02           O  
ATOM    775  CB  LEU A 192       4.952  49.667  73.551  1.00 26.32           C  
ATOM    776  CG  LEU A 192       5.512  50.065  72.188  1.00 28.90           C  
ATOM    777  CD1 LEU A 192       4.769  49.328  71.105  1.00 30.83           C  
ATOM    778  CD2 LEU A 192       5.422  51.563  72.006  1.00 28.07           C  
ATOM    779  N   GLN A 193       4.329  47.943  76.102  1.00 24.30           N  
ATOM    780  CA  GLN A 193       4.689  47.549  77.454  1.00 25.67           C  
ATOM    781  C   GLN A 193       4.967  46.052  77.575  1.00 25.91           C  
ATOM    782  O   GLN A 193       6.023  45.653  78.069  1.00 25.46           O  
ATOM    783  CB  GLN A 193       3.592  47.957  78.438  1.00 24.29           C  
ATOM    784  CG  GLN A 193       3.617  49.429  78.791  1.00 24.52           C  
ATOM    785  CD  GLN A 193       2.587  49.792  79.846  1.00 26.85           C  
ATOM    786  NE2 GLN A 193       3.054  50.122  81.044  1.00 24.85           N  
ATOM    787  OE1 GLN A 193       1.381  49.771  79.584  1.00 30.01           O  
ATOM    788  N   TYR A 194       4.028  45.231  77.109  1.00 25.73           N  
ATOM    789  CA  TYR A 194       4.184  43.779  77.179  1.00 26.58           C  
ATOM    790  C   TYR A 194       5.439  43.320  76.443  1.00 26.75           C  
ATOM    791  O   TYR A 194       6.173  42.459  76.928  1.00 26.47           O  
ATOM    792  CB  TYR A 194       2.946  43.077  76.609  1.00 26.15           C  
ATOM    793  CG  TYR A 194       1.681  43.352  77.392  1.00 26.65           C  
ATOM    794  CD1 TYR A 194       1.611  43.083  78.760  1.00 27.40           C  
ATOM    795  CD2 TYR A 194       0.563  43.912  76.774  1.00 28.02           C  
ATOM    796  CE1 TYR A 194       0.460  43.376  79.497  1.00 27.81           C  
ATOM    797  CE2 TYR A 194      -0.594  44.206  77.501  1.00 27.07           C  
ATOM    798  CZ  TYR A 194      -0.638  43.941  78.859  1.00 27.14           C  
ATOM    799  OH  TYR A 194      -1.765  44.265  79.582  1.00 27.14           O  
ATOM    800  N   ILE A 195       5.691  43.900  75.273  1.00 26.58           N  
ATOM    801  CA  ILE A 195       6.883  43.545  74.510  1.00 26.63           C  
ATOM    802  C   ILE A 195       8.136  44.016  75.251  1.00 27.08           C  
ATOM    803  O   ILE A 195       9.094  43.253  75.409  1.00 25.40           O  
ATOM    804  CB  ILE A 195       6.852  44.170  73.095  1.00 26.77           C  
ATOM    805  CG1 ILE A 195       5.700  43.552  72.296  1.00 26.57           C  
ATOM    806  CG2 ILE A 195       8.200  43.959  72.387  1.00 26.66           C  
ATOM    807  CD1 ILE A 195       5.478  44.158  70.936  1.00 28.46           C  
ATOM    808  N   ALA A 196       8.127  45.267  75.706  1.00 25.86           N  
ATOM    809  CA  ALA A 196       9.270  45.807  76.433  1.00 26.23           C  
ATOM    810  C   ALA A 196       9.583  44.918  77.641  1.00 26.58           C  
ATOM    811  O   ALA A 196      10.742  44.608  77.916  1.00 26.29           O  
ATOM    812  CB  ALA A 196       8.976  47.226  76.893  1.00 25.81           C  
ATOM    813  N   TYR A 197       8.538  44.508  78.349  1.00 25.69           N  
ATOM    814  CA  TYR A 197       8.682  43.655  79.517  1.00 27.49           C  
ATOM    815  C   TYR A 197       9.388  42.365  79.135  1.00 27.89           C  
ATOM    816  O   TYR A 197      10.282  41.897  79.845  1.00 25.95           O  
ATOM    817  CB  TYR A 197       7.314  43.306  80.094  1.00 29.23           C  
ATOM    818  CG  TYR A 197       7.391  42.599  81.426  1.00 32.24           C  
ATOM    819  CD1 TYR A 197       7.458  43.323  82.615  1.00 33.49           C  
ATOM    820  CD2 TYR A 197       7.426  41.202  81.498  1.00 34.00           C  
ATOM    821  CE1 TYR A 197       7.557  42.676  83.846  1.00 34.46           C  
ATOM    822  CE2 TYR A 197       7.530  40.548  82.727  1.00 35.00           C  
ATOM    823  CZ  TYR A 197       7.594  41.294  83.891  1.00 35.42           C  
ATOM    824  OH  TYR A 197       7.701  40.657  85.110  1.00 38.86           O  
ATOM    825  N   ASN A 198       8.962  41.787  78.015  1.00 26.98           N  
ATOM    826  CA  ASN A 198       9.538  40.544  77.523  1.00 28.70           C  
ATOM    827  C   ASN A 198      10.967  40.718  77.002  1.00 28.55           C  
ATOM    828  O   ASN A 198      11.760  39.772  77.021  1.00 27.04           O  
ATOM    829  CB  ASN A 198       8.629  39.948  76.447  1.00 27.49           C  
ATOM    830  CG  ASN A 198       7.410  39.246  77.040  1.00 26.64           C  
ATOM    831  ND2 ASN A 198       6.754  38.415  76.234  1.00 24.43           N  
ATOM    832  OD1 ASN A 198       7.062  39.455  78.206  1.00 25.16           O  
ATOM    833  N   ILE A 199      11.294  41.925  76.538  1.00 28.91           N  
ATOM    834  CA  ILE A 199      12.643  42.197  76.054  1.00 28.49           C  
ATOM    835  C   ILE A 199      13.586  42.152  77.258  1.00 28.64           C  
ATOM    836  O   ILE A 199      14.629  41.497  77.220  1.00 27.56           O  
ATOM    837  CB  ILE A 199      12.738  43.586  75.367  1.00 27.92           C  
ATOM    838  CG1 ILE A 199      12.096  43.518  73.975  1.00 27.40           C  
ATOM    839  CG2 ILE A 199      14.194  44.016  75.249  1.00 29.47           C  
ATOM    840  CD1 ILE A 199      12.069  44.855  73.238  1.00 28.04           C  
ATOM    841  N   GLY A 200      13.201  42.837  78.331  1.00 27.49           N  
ATOM    842  CA  GLY A 200      14.021  42.850  79.534  1.00 28.56           C  
ATOM    843  C   GLY A 200      14.094  41.488  80.206  1.00 28.81           C  
ATOM    844  O   GLY A 200      15.116  41.138  80.815  1.00 28.60           O  
ATOM    845  N   SER A 201      13.009  40.723  80.124  1.00 28.19           N  
ATOM    846  CA  SER A 201      12.982  39.383  80.708  1.00 30.90           C  
ATOM    847  C   SER A 201      14.112  38.567  80.085  1.00 31.60           C  
ATOM    848  O   SER A 201      14.883  37.906  80.789  1.00 32.73           O  
ATOM    849  CB  SER A 201      11.649  38.686  80.419  1.00 30.36           C  
ATOM    850  OG  SER A 201      10.576  39.287  81.124  1.00 31.94           O  
ATOM    851  N   SER A 202      14.205  38.612  78.760  1.00 30.93           N  
ATOM    852  CA  SER A 202      15.243  37.872  78.050  1.00 30.91           C  
ATOM    853  C   SER A 202      16.630  38.430  78.358  1.00 31.54           C  
ATOM    854  O   SER A 202      17.577  37.668  78.576  1.00 32.90           O  
ATOM    855  CB  SER A 202      14.977  37.900  76.537  1.00 31.32           C  
ATOM    856  OG  SER A 202      13.810  37.151  76.218  1.00 30.27           O  
ATOM    857  N   LEU A 203      16.760  39.749  78.390  1.00 30.61           N  
ATOM    858  CA  LEU A 203      18.050  40.351  78.692  1.00 31.18           C  
ATOM    859  C   LEU A 203      18.526  39.969  80.092  1.00 31.23           C  
ATOM    860  O   LEU A 203      19.726  39.790  80.325  1.00 31.14           O  
ATOM    861  CB  LEU A 203      17.973  41.877  78.584  1.00 31.35           C  
ATOM    862  CG  LEU A 203      17.794  42.475  77.185  1.00 32.71           C  
ATOM    863  CD1 LEU A 203      17.656  43.995  77.279  1.00 32.75           C  
ATOM    864  CD2 LEU A 203      18.985  42.101  76.326  1.00 32.94           C  
ATOM    865  N   ASN A 204      17.587  39.835  81.021  1.00 30.24           N  
ATOM    866  CA  ASN A 204      17.941  39.516  82.398  1.00 31.40           C  
ATOM    867  C   ASN A 204      18.190  38.038  82.727  1.00 31.81           C  
ATOM    868  O   ASN A 204      18.669  37.727  83.820  1.00 32.00           O  
ATOM    869  CB  ASN A 204      16.883  40.080  83.354  1.00 31.62           C  
ATOM    870  CG  ASN A 204      16.829  41.599  83.338  1.00 33.28           C  
ATOM    871  ND2 ASN A 204      15.633  42.152  83.533  1.00 33.55           N  
ATOM    872  OD1 ASN A 204      17.848  42.268  83.170  1.00 32.54           O  
ATOM    873  N   PHE A 205      17.877  37.131  81.803  1.00 32.05           N  
ATOM    874  CA  PHE A 205      18.088  35.704  82.064  1.00 32.12           C  
ATOM    875  C   PHE A 205      19.498  35.326  81.654  1.00 32.59           C  
ATOM    876  O   PHE A 205      19.746  34.996  80.491  1.00 30.45           O  
ATOM    877  CB  PHE A 205      17.084  34.855  81.285  1.00 32.13           C  
ATOM    878  CG  PHE A 205      17.209  33.375  81.542  1.00 32.68           C  
ATOM    879  CD1 PHE A 205      16.931  32.845  82.800  1.00 33.71           C  
ATOM    880  CD2 PHE A 205      17.622  32.514  80.528  1.00 32.47           C  
ATOM    881  CE1 PHE A 205      17.065  31.478  83.041  1.00 32.84           C  
ATOM    882  CE2 PHE A 205      17.761  31.145  80.763  1.00 33.07           C  
ATOM    883  CZ  PHE A 205      17.483  30.628  82.013  1.00 32.84           C  
ATOM    884  N   LYS A 206      20.416  35.373  82.617  1.00 32.88           N  
ATOM    885  CA  LYS A 206      21.815  35.061  82.359  1.00 33.73           C  
ATOM    886  C   LYS A 206      22.341  34.093  83.411  1.00 33.32           C  
ATOM    887  O   LYS A 206      23.127  34.480  84.266  1.00 33.92           O  
ATOM    888  CB  LYS A 206      22.649  36.343  82.412  1.00 35.50           C  
ATOM    889  CG  LYS A 206      22.220  37.441  81.453  1.00 40.01           C  
ATOM    890  CD  LYS A 206      23.030  38.710  81.723  1.00 43.68           C  
ATOM    891  CE  LYS A 206      22.776  39.797  80.690  1.00 46.37           C  
ATOM    892  NZ  LYS A 206      23.678  40.974  80.909  1.00 47.87           N1+
ATOM    893  N   PRO A 207      21.918  32.823  83.364  1.00 32.57           N  
ATOM    894  CA  PRO A 207      22.409  31.880  84.370  1.00 32.82           C  
ATOM    895  C   PRO A 207      23.877  31.500  84.233  1.00 32.96           C  
ATOM    896  O   PRO A 207      24.504  31.692  83.188  1.00 33.28           O  
ATOM    897  CB  PRO A 207      21.491  30.676  84.191  1.00 32.32           C  
ATOM    898  CG  PRO A 207      21.227  30.686  82.704  1.00 32.43           C  
ATOM    899  CD  PRO A 207      21.001  32.160  82.417  1.00 33.24           C  
ATOM    900  N   TYR A 208      24.419  30.966  85.315  1.00 32.43           N  
ATOM    901  CA  TYR A 208      25.795  30.511  85.347  1.00 31.93           C  
ATOM    902  C   TYR A 208      25.826  29.135  84.698  1.00 32.34           C  
ATOM    903  O   TYR A 208      26.907  28.724  84.227  1.00 32.30           O  
ATOM    904  CB  TYR A 208      26.275  30.425  86.796  1.00 29.46           C  
ATOM    905  CG  TYR A 208      26.739  31.748  87.373  1.00 30.70           C  
ATOM    906  CD1 TYR A 208      28.030  32.222  87.134  1.00 30.25           C  
ATOM    907  CD2 TYR A 208      25.903  32.509  88.183  1.00 30.42           C  
ATOM    908  CE1 TYR A 208      28.475  33.418  87.691  1.00 30.05           C  
ATOM    909  CE2 TYR A 208      26.339  33.711  88.746  1.00 31.51           C  
ATOM    910  CZ  TYR A 208      27.628  34.154  88.494  1.00 30.30           C  
ATOM    911  OH  TYR A 208      28.070  35.336  89.048  1.00 32.11           O  
ATOM    912  OXT TYR A 208      24.763  28.472  84.687  1.00 32.04           O1-
TER     913      TYR A 208 
ATOM    914  N   MET B   1      -2.532  52.520  79.381  1.00 31.15           N  
ATOM    915  CA  MET B   1      -1.296  51.767  79.717  1.00 32.32           C  
ATOM    916  C   MET B   1      -1.446  51.037  81.054  1.00 33.57           C  
ATOM    917  O   MET B   1      -2.349  51.335  81.843  1.00 34.73           O  
ATOM    918  CB  MET B   1      -0.071  52.702  79.709  1.00 32.07           C  
ATOM    919  CG  MET B   1       0.023  53.728  80.816  1.00 32.86           C  
ATOM    920  SD  MET B   1       1.442  54.864  80.575  1.00 34.59           S  
ATOM    921  CE  MET B   1       2.838  53.790  81.046  1.00 32.02           C  
ATOM    922  N   ILE B   2      -0.559  50.086  81.305  1.00 32.21           N  
ATOM    923  CA  ILE B   2      -0.628  49.256  82.501  1.00 33.22           C  
ATOM    924  C   ILE B   2       0.450  49.539  83.564  1.00 33.65           C  
ATOM    925  O   ILE B   2       1.486  50.128  83.270  1.00 31.41           O  
ATOM    926  CB  ILE B   2      -0.578  47.762  82.038  1.00 34.25           C  
ATOM    927  CG1 ILE B   2      -1.794  47.014  82.566  1.00 36.05           C  
ATOM    928  CG2 ILE B   2       0.738  47.114  82.404  1.00 33.47           C  
ATOM    929  CD1 ILE B   2      -3.056  47.302  81.786  1.00 37.81           C  
ATOM    930  N   GLU B   3       0.191  49.138  84.807  1.00 36.14           N  
ATOM    931  CA  GLU B   3       1.167  49.331  85.885  1.00 37.12           C  
ATOM    932  C   GLU B   3       2.154  48.174  85.832  1.00 36.46           C  
ATOM    933  O   GLU B   3       1.746  47.020  85.748  1.00 36.80           O  
ATOM    934  CB  GLU B   3       0.492  49.329  87.265  1.00 40.31           C  
ATOM    935  CG  GLU B   3       1.499  49.266  88.412  1.00 44.53           C  
ATOM    936  CD  GLU B   3       0.851  49.216  89.793  1.00 47.65           C  
ATOM    937  OE1 GLU B   3       0.131  48.231  90.081  1.00 47.34           O  
ATOM    938  OE2 GLU B   3       1.069  50.163  90.587  1.00 48.75           O1-
ATOM    939  N   ILE B   4       3.445  48.472  85.877  1.00 34.76           N  
ATOM    940  CA  ILE B   4       4.441  47.415  85.838  1.00 36.28           C  
ATOM    941  C   ILE B   4       5.203  47.353  87.144  1.00 36.01           C  
ATOM    942  O   ILE B   4       6.053  48.188  87.414  1.00 36.02           O  
ATOM    943  CB  ILE B   4       5.435  47.632  84.699  1.00 37.53           C  
ATOM    944  CG1 ILE B   4       4.695  47.570  83.363  1.00 36.30           C  
ATOM    945  CG2 ILE B   4       6.530  46.566  84.763  1.00 36.24           C  
ATOM    946  CD1 ILE B   4       5.511  48.068  82.201  1.00 40.53           C  
ATOM    947  N   LYS B   5       4.887  46.357  87.958  1.00 37.50           N  
ATOM    948  CA  LYS B   5       5.545  46.192  89.253  1.00 39.88           C  
ATOM    949  C   LYS B   5       7.004  45.755  89.152  1.00 39.26           C  
ATOM    950  O   LYS B   5       7.872  46.339  89.800  1.00 39.85           O  
ATOM    951  CB  LYS B   5       4.753  45.198  90.095  1.00 41.69           C  
ATOM    952  CG  LYS B   5       3.420  45.761  90.547  1.00 45.59           C  
ATOM    953  CD  LYS B   5       3.642  46.935  91.498  1.00 47.06           C  
ATOM    954  CE  LYS B   5       2.325  47.443  92.056  1.00 48.75           C  
ATOM    955  NZ  LYS B   5       2.526  48.364  93.215  1.00 48.42           N1+
ATOM    956  N   ASP B   6       7.270  44.740  88.333  1.00 40.00           N  
ATOM    957  CA  ASP B   6       8.631  44.227  88.138  1.00 41.26           C  
ATOM    958  C   ASP B   6       9.352  44.931  86.990  1.00 39.56           C  
ATOM    959  O   ASP B   6       9.199  44.547  85.833  1.00 39.43           O  
ATOM    960  CB  ASP B   6       8.599  42.724  87.846  1.00 44.94           C  
ATOM    961  CG  ASP B   6       8.518  41.885  89.104  1.00 49.05           C  
ATOM    962  OD1 ASP B   6       7.430  41.822  89.729  1.00 51.31           O  
ATOM    963  OD2 ASP B   6       9.560  41.287  89.472  1.00 51.92           O1-
ATOM    964  N   LYS B   7      10.160  45.937  87.314  1.00 38.22           N  
ATOM    965  CA  LYS B   7      10.880  46.696  86.299  1.00 38.25           C  
ATOM    966  C   LYS B   7      11.962  45.848  85.643  1.00 38.69           C  
ATOM    967  O   LYS B   7      12.984  45.551  86.253  1.00 41.04           O  
ATOM    968  CB  LYS B   7      11.497  47.947  86.929  1.00 37.09           C  
ATOM    969  CG  LYS B   7      10.506  48.774  87.735  1.00 37.54           C  
ATOM    970  CD  LYS B   7       9.222  49.016  86.964  1.00 37.34           C  
ATOM    971  CE  LYS B   7       8.233  49.836  87.782  1.00 38.30           C  
ATOM    972  NZ  LYS B   7       8.774  51.187  88.099  1.00 39.34           N1+
ATOM    973  N   GLN B   8      11.744  45.458  84.393  1.00 37.47           N  
ATOM    974  CA  GLN B   8      12.714  44.624  83.696  1.00 37.02           C  
ATOM    975  C   GLN B   8      13.817  45.389  82.990  1.00 35.75           C  
ATOM    976  O   GLN B   8      14.816  44.797  82.599  1.00 36.02           O  
ATOM    977  CB  GLN B   8      12.012  43.745  82.661  1.00 38.53           C  
ATOM    978  CG  GLN B   8      10.973  42.806  83.228  1.00 38.85           C  
ATOM    979  CD  GLN B   8      11.542  41.876  84.270  1.00 38.85           C  
ATOM    980  NE2 GLN B   8      10.794  41.669  85.337  1.00 38.80           N  
ATOM    981  OE1 GLN B   8      12.642  41.334  84.112  1.00 40.16           O  
ATOM    982  N   LEU B   9      13.644  46.694  82.819  1.00 34.31           N  
ATOM    983  CA  LEU B   9      14.650  47.476  82.110  1.00 33.54           C  
ATOM    984  C   LEU B   9      15.425  48.472  82.976  1.00 32.36           C  
ATOM    985  O   LEU B   9      16.097  49.368  82.458  1.00 31.41           O  
ATOM    986  CB  LEU B   9      13.988  48.200  80.932  1.00 32.61           C  
ATOM    987  CG  LEU B   9      13.230  47.300  79.949  1.00 34.14           C  
ATOM    988  CD1 LEU B   9      12.552  48.167  78.880  1.00 30.58           C  
ATOM    989  CD2 LEU B   9      14.186  46.294  79.315  1.00 30.61           C  
ATOM    990  N   THR B  10      15.339  48.319  84.292  1.00 32.94           N  
ATOM    991  CA  THR B  10      16.069  49.202  85.197  1.00 34.59           C  
ATOM    992  C   THR B  10      17.548  49.186  84.817  1.00 33.36           C  
ATOM    993  O   THR B  10      18.097  48.133  84.506  1.00 33.37           O  
ATOM    994  CB  THR B  10      15.952  48.730  86.659  1.00 35.16           C  
ATOM    995  CG2 THR B  10      16.838  49.573  87.564  1.00 35.39           C  
ATOM    996  OG1 THR B  10      14.587  48.835  87.086  1.00 39.19           O  
ATOM    997  N   GLY B  11      18.185  50.350  84.832  1.00 33.94           N  
ATOM    998  CA  GLY B  11      19.599  50.419  84.503  1.00 34.81           C  
ATOM    999  C   GLY B  11      19.933  50.494  83.024  1.00 36.23           C  
ATOM   1000  O   GLY B  11      21.095  50.705  82.664  1.00 36.86           O  
ATOM   1001  N   LEU B  12      18.937  50.313  82.155  1.00 35.10           N  
ATOM   1002  CA  LEU B  12      19.182  50.387  80.718  1.00 33.93           C  
ATOM   1003  C   LEU B  12      18.785  51.746  80.158  1.00 33.92           C  
ATOM   1004  O   LEU B  12      17.827  52.367  80.630  1.00 33.47           O  
ATOM   1005  CB  LEU B  12      18.428  49.277  79.989  1.00 35.07           C  
ATOM   1006  CG  LEU B  12      18.865  47.872  80.414  1.00 36.02           C  
ATOM   1007  CD1 LEU B  12      18.166  46.826  79.567  1.00 36.58           C  
ATOM   1008  CD2 LEU B  12      20.377  47.748  80.275  1.00 34.90           C  
ATOM   1009  N   ARG B  13      19.535  52.204  79.158  1.00 33.07           N  
ATOM   1010  CA  ARG B  13      19.287  53.491  78.516  1.00 33.06           C  
ATOM   1011  C   ARG B  13      18.749  53.237  77.110  1.00 31.41           C  
ATOM   1012  O   ARG B  13      19.173  52.295  76.449  1.00 30.63           O  
ATOM   1013  CB  ARG B  13      20.595  54.288  78.420  1.00 35.75           C  
ATOM   1014  CG  ARG B  13      21.376  54.376  79.727  1.00 37.64           C  
ATOM   1015  CD  ARG B  13      22.854  54.698  79.487  1.00 40.33           C  
ATOM   1016  NE  ARG B  13      23.011  55.933  78.728  1.00 44.60           N  
ATOM   1017  CZ  ARG B  13      24.109  56.680  78.720  1.00 45.70           C  
ATOM   1018  NH1 ARG B  13      25.165  56.321  79.443  1.00 48.38           N1+
ATOM   1019  NH2 ARG B  13      24.151  57.789  77.986  1.00 45.37           N  
ATOM   1020  N   PHE B  14      17.817  54.066  76.653  1.00 29.00           N  
ATOM   1021  CA  PHE B  14      17.282  53.884  75.312  1.00 27.63           C  
ATOM   1022  C   PHE B  14      17.182  55.194  74.550  1.00 26.84           C  
ATOM   1023  O   PHE B  14      17.230  56.274  75.143  1.00 25.96           O  
ATOM   1024  CB  PHE B  14      15.902  53.213  75.354  1.00 27.25           C  
ATOM   1025  CG  PHE B  14      14.809  54.087  75.902  1.00 26.81           C  
ATOM   1026  CD1 PHE B  14      14.605  54.192  77.273  1.00 25.89           C  
ATOM   1027  CD2 PHE B  14      13.967  54.787  75.043  1.00 27.10           C  
ATOM   1028  CE1 PHE B  14      13.580  54.974  77.784  1.00 27.84           C  
ATOM   1029  CE2 PHE B  14      12.935  55.574  75.540  1.00 27.29           C  
ATOM   1030  CZ  PHE B  14      12.741  55.668  76.917  1.00 27.34           C  
ATOM   1031  N   ILE B  15      17.058  55.074  73.228  1.00 26.76           N  
ATOM   1032  CA  ILE B  15      16.921  56.217  72.329  1.00 28.32           C  
ATOM   1033  C   ILE B  15      15.521  56.193  71.731  1.00 26.95           C  
ATOM   1034  O   ILE B  15      15.047  55.151  71.290  1.00 27.85           O  
ATOM   1035  CB  ILE B  15      17.937  56.151  71.179  1.00 30.01           C  
ATOM   1036  CG1 ILE B  15      19.345  56.184  71.750  1.00 32.56           C  
ATOM   1037  CG2 ILE B  15      17.745  57.318  70.247  1.00 35.15           C  
ATOM   1038  CD1 ILE B  15      19.593  57.323  72.682  1.00 32.89           C  
ATOM   1039  N   ASP B  16      14.874  57.351  71.711  1.00 27.83           N  
ATOM   1040  CA  ASP B  16      13.513  57.485  71.198  1.00 27.38           C  
ATOM   1041  C   ASP B  16      13.570  58.149  69.817  1.00 26.94           C  
ATOM   1042  O   ASP B  16      13.517  59.377  69.723  1.00 28.07           O  
ATOM   1043  CB  ASP B  16      12.709  58.343  72.197  1.00 29.09           C  
ATOM   1044  CG  ASP B  16      11.204  58.313  71.949  1.00 30.82           C  
ATOM   1045  OD1 ASP B  16      10.746  57.554  71.076  1.00 32.34           O  
ATOM   1046  OD2 ASP B  16      10.473  59.051  72.651  1.00 31.56           O1-
ATOM   1047  N   LEU B  17      13.698  57.348  68.752  1.00 25.69           N  
ATOM   1048  CA  LEU B  17      13.755  57.891  67.386  1.00 25.65           C  
ATOM   1049  C   LEU B  17      12.350  58.056  66.794  1.00 24.98           C  
ATOM   1050  O   LEU B  17      11.445  57.303  67.140  1.00 25.91           O  
ATOM   1051  CB  LEU B  17      14.595  56.985  66.477  1.00 26.25           C  
ATOM   1052  CG  LEU B  17      16.056  56.750  66.885  1.00 25.63           C  
ATOM   1053  CD1 LEU B  17      16.756  55.920  65.812  1.00 26.34           C  
ATOM   1054  CD2 LEU B  17      16.763  58.080  67.067  1.00 24.02           C  
ATOM   1055  N   PHE B  18      12.173  59.028  65.902  1.00 22.19           N  
ATOM   1056  CA  PHE B  18      10.855  59.283  65.312  1.00 22.91           C  
ATOM   1057  C   PHE B  18       9.883  59.275  66.497  1.00 22.67           C  
ATOM   1058  O   PHE B  18       8.840  58.627  66.470  1.00 21.56           O  
ATOM   1059  CB  PHE B  18      10.503  58.169  64.325  1.00 23.38           C  
ATOM   1060  CG  PHE B  18      11.576  57.906  63.311  1.00 25.20           C  
ATOM   1061  CD1 PHE B  18      11.761  58.765  62.232  1.00 25.22           C  
ATOM   1062  CD2 PHE B  18      12.443  56.821  63.460  1.00 23.48           C  
ATOM   1063  CE1 PHE B  18      12.795  58.552  61.314  1.00 26.49           C  
ATOM   1064  CE2 PHE B  18      13.477  56.600  62.552  1.00 23.20           C  
ATOM   1065  CZ  PHE B  18      13.655  57.462  61.480  1.00 24.59           C  
ATOM   1066  N   ALA B  19      10.266  60.006  67.537  1.00 23.00           N  
ATOM   1067  CA  ALA B  19       9.532  60.080  68.795  1.00 22.81           C  
ATOM   1068  C   ALA B  19       8.033  60.377  68.748  1.00 23.03           C  
ATOM   1069  O   ALA B  19       7.259  59.743  69.467  1.00 23.70           O  
ATOM   1070  CB  ALA B  19      10.224  61.075  69.723  1.00 22.05           C  
ATOM   1071  N   GLY B  20       7.618  61.324  67.918  1.00 21.66           N  
ATOM   1072  CA  GLY B  20       6.203  61.649  67.870  1.00 20.66           C  
ATOM   1073  C   GLY B  20       5.736  62.094  69.252  1.00 19.31           C  
ATOM   1074  O   GLY B  20       6.257  63.060  69.795  1.00 19.52           O  
ATOM   1075  N   LEU B  21       4.766  61.384  69.825  1.00 19.99           N  
ATOM   1076  CA  LEU B  21       4.235  61.711  71.155  1.00 21.30           C  
ATOM   1077  C   LEU B  21       5.091  61.158  72.305  1.00 20.55           C  
ATOM   1078  O   LEU B  21       4.930  61.552  73.460  1.00 21.54           O  
ATOM   1079  CB  LEU B  21       2.805  61.172  71.296  1.00 22.37           C  
ATOM   1080  CG  LEU B  21       1.743  61.803  70.391  1.00 23.92           C  
ATOM   1081  CD1 LEU B  21       0.442  61.014  70.456  1.00 25.91           C  
ATOM   1082  CD2 LEU B  21       1.525  63.239  70.820  1.00 26.17           C  
ATOM   1083  N   GLY B  22       5.993  60.239  71.983  1.00 22.55           N  
ATOM   1084  CA  GLY B  22       6.835  59.640  73.008  1.00 22.26           C  
ATOM   1085  C   GLY B  22       6.261  58.326  73.521  1.00 23.54           C  
ATOM   1086  O   GLY B  22       6.568  57.892  74.632  1.00 23.48           O  
ATOM   1087  N   GLY B  23       5.421  57.689  72.706  1.00 23.66           N  
ATOM   1088  CA  GLY B  23       4.814  56.428  73.090  1.00 23.26           C  
ATOM   1089  C   GLY B  23       5.828  55.392  73.543  1.00 25.07           C  
ATOM   1090  O   GLY B  23       5.646  54.726  74.562  1.00 24.36           O  
ATOM   1091  N   PHE B  24       6.898  55.238  72.776  1.00 25.71           N  
ATOM   1092  CA  PHE B  24       7.924  54.282  73.151  1.00 25.83           C  
ATOM   1093  C   PHE B  24       8.531  54.669  74.495  1.00 26.85           C  
ATOM   1094  O   PHE B  24       8.851  53.797  75.315  1.00 26.27           O  
ATOM   1095  CB  PHE B  24       9.027  54.210  72.091  1.00 25.47           C  
ATOM   1096  CG  PHE B  24       8.765  53.194  71.011  1.00 24.31           C  
ATOM   1097  CD1 PHE B  24       8.087  53.547  69.854  1.00 24.44           C  
ATOM   1098  CD2 PHE B  24       9.216  51.883  71.152  1.00 24.83           C  
ATOM   1099  CE1 PHE B  24       7.862  52.613  68.847  1.00 26.19           C  
ATOM   1100  CE2 PHE B  24       8.993  50.935  70.149  1.00 26.35           C  
ATOM   1101  CZ  PHE B  24       8.317  51.303  68.994  1.00 25.61           C  
ATOM   1102  N   ARG B  25       8.687  55.970  74.730  1.00 26.02           N  
ATOM   1103  CA  ARG B  25       9.259  56.403  75.990  1.00 26.58           C  
ATOM   1104  C   ARG B  25       8.369  56.026  77.164  1.00 25.88           C  
ATOM   1105  O   ARG B  25       8.859  55.561  78.191  1.00 26.29           O  
ATOM   1106  CB  ARG B  25       9.510  57.907  76.039  1.00 26.65           C  
ATOM   1107  CG  ARG B  25      10.250  58.237  77.332  1.00 31.38           C  
ATOM   1108  CD  ARG B  25      10.215  59.676  77.753  1.00 34.38           C  
ATOM   1109  NE  ARG B  25      11.108  60.517  76.981  1.00 35.01           N  
ATOM   1110  CZ  ARG B  25      11.902  61.441  77.512  1.00 32.94           C  
ATOM   1111  NH1 ARG B  25      11.917  61.630  78.822  1.00 36.02           N1+
ATOM   1112  NH2 ARG B  25      12.658  62.189  76.732  1.00 31.11           N  
ATOM   1113  N   LEU B  26       7.064  56.241  77.027  1.00 23.86           N  
ATOM   1114  CA  LEU B  26       6.142  55.909  78.104  1.00 23.15           C  
ATOM   1115  C   LEU B  26       6.230  54.418  78.413  1.00 23.48           C  
ATOM   1116  O   LEU B  26       6.296  54.013  79.573  1.00 22.97           O  
ATOM   1117  CB  LEU B  26       4.699  56.273  77.721  1.00 23.93           C  
ATOM   1118  CG  LEU B  26       4.336  57.759  77.661  1.00 26.72           C  
ATOM   1119  CD1 LEU B  26       2.887  57.917  77.186  1.00 28.34           C  
ATOM   1120  CD2 LEU B  26       4.508  58.383  79.042  1.00 25.89           C  
ATOM   1121  N   ALA B  27       6.246  53.610  77.362  1.00 23.17           N  
ATOM   1122  CA  ALA B  27       6.322  52.168  77.510  1.00 23.12           C  
ATOM   1123  C   ALA B  27       7.617  51.698  78.175  1.00 24.64           C  
ATOM   1124  O   ALA B  27       7.575  50.945  79.150  1.00 23.41           O  
ATOM   1125  CB  ALA B  27       6.166  51.505  76.159  1.00 22.87           C  
ATOM   1126  N   LEU B  28       8.761  52.133  77.646  1.00 24.47           N  
ATOM   1127  CA  LEU B  28      10.052  51.724  78.199  1.00 28.33           C  
ATOM   1128  C   LEU B  28      10.302  52.290  79.594  1.00 29.10           C  
ATOM   1129  O   LEU B  28      10.815  51.582  80.450  1.00 31.38           O  
ATOM   1130  CB  LEU B  28      11.210  52.123  77.272  1.00 27.40           C  
ATOM   1131  CG  LEU B  28      11.392  51.518  75.864  1.00 28.71           C  
ATOM   1132  CD1 LEU B  28      12.709  50.759  75.806  1.00 26.55           C  
ATOM   1133  CD2 LEU B  28      10.231  50.615  75.487  1.00 29.27           C  
ATOM   1134  N   GLU B  29       9.942  53.551  79.831  1.00 30.03           N  
ATOM   1135  CA  GLU B  29      10.149  54.149  81.155  1.00 30.06           C  
ATOM   1136  C   GLU B  29       9.292  53.472  82.214  1.00 29.77           C  
ATOM   1137  O   GLU B  29       9.684  53.403  83.378  1.00 27.95           O  
ATOM   1138  CB  GLU B  29       9.863  55.664  81.142  1.00 29.98           C  
ATOM   1139  CG  GLU B  29      10.967  56.498  80.482  1.00 31.16           C  
ATOM   1140  CD  GLU B  29      10.729  58.002  80.556  1.00 32.90           C  
ATOM   1141  OE1 GLU B  29       9.601  58.429  80.875  1.00 35.98           O  
ATOM   1142  OE2 GLU B  29      11.674  58.769  80.283  1.00 33.90           O1-
ATOM   1143  N   SER B  30       8.125  52.974  81.808  1.00 28.22           N  
ATOM   1144  CA  SER B  30       7.234  52.301  82.744  1.00 28.83           C  
ATOM   1145  C   SER B  30       7.857  50.970  83.169  1.00 29.59           C  
ATOM   1146  O   SER B  30       7.420  50.358  84.139  1.00 28.44           O  
ATOM   1147  CB  SER B  30       5.858  52.054  82.113  1.00 28.66           C  
ATOM   1148  OG  SER B  30       5.884  50.980  81.181  1.00 29.65           O  
ATOM   1149  N   CYS B  31       8.875  50.533  82.431  1.00 30.33           N  
ATOM   1150  CA  CYS B  31       9.569  49.288  82.738  1.00 31.47           C  
ATOM   1151  C   CYS B  31      10.869  49.563  83.471  1.00 32.24           C  
ATOM   1152  O   CYS B  31      11.608  48.636  83.810  1.00 32.43           O  
ATOM   1153  CB  CYS B  31       9.854  48.499  81.463  1.00 32.84           C  
ATOM   1154  SG  CYS B  31       8.433  47.579  80.876  1.00 36.39           S  
ATOM   1155  N   GLY B  32      11.149  50.844  83.705  1.00 31.01           N  
ATOM   1156  CA  GLY B  32      12.349  51.220  84.430  1.00 31.75           C  
ATOM   1157  C   GLY B  32      13.536  51.739  83.642  1.00 32.08           C  
ATOM   1158  O   GLY B  32      14.572  52.047  84.234  1.00 32.53           O  
ATOM   1159  N   ALA B  33      13.394  51.862  82.324  1.00 31.07           N  
ATOM   1160  CA  ALA B  33      14.486  52.334  81.473  1.00 29.88           C  
ATOM   1161  C   ALA B  33      14.623  53.853  81.447  1.00 29.60           C  
ATOM   1162  O   ALA B  33      13.677  54.579  81.751  1.00 27.35           O  
ATOM   1163  CB  ALA B  33      14.298  51.810  80.056  1.00 29.36           C  
ATOM   1164  N   GLU B  34      15.809  54.318  81.066  1.00 29.34           N  
ATOM   1165  CA  GLU B  34      16.098  55.751  80.988  1.00 31.36           C  
ATOM   1166  C   GLU B  34      16.322  56.208  79.551  1.00 30.05           C  
ATOM   1167  O   GLU B  34      17.129  55.626  78.822  1.00 30.46           O  
ATOM   1168  CB  GLU B  34      17.332  56.089  81.847  1.00 32.46           C  
ATOM   1169  CG  GLU B  34      18.092  57.340  81.420  1.00 36.90           C  
ATOM   1170  CD  GLU B  34      19.375  57.576  82.220  1.00 39.88           C  
ATOM   1171  OE1 GLU B  34      19.993  56.592  82.696  1.00 41.77           O  
ATOM   1172  OE2 GLU B  34      19.772  58.755  82.358  1.00 40.96           O1-
ATOM   1173  N   CYS B  35      15.596  57.244  79.144  1.00 31.09           N  
ATOM   1174  CA  CYS B  35      15.730  57.796  77.799  1.00 31.81           C  
ATOM   1175  C   CYS B  35      16.928  58.746  77.785  1.00 32.00           C  
ATOM   1176  O   CYS B  35      17.015  59.651  78.615  1.00 31.11           O  
ATOM   1177  CB  CYS B  35      14.455  58.564  77.405  1.00 31.64           C  
ATOM   1178  SG  CYS B  35      14.458  59.246  75.696  1.00 33.06           S  
ATOM   1179  N   VAL B  36      17.857  58.552  76.850  1.00 31.62           N  
ATOM   1180  CA  VAL B  36      19.023  59.425  76.788  1.00 31.28           C  
ATOM   1181  C   VAL B  36      19.121  60.249  75.512  1.00 30.76           C  
ATOM   1182  O   VAL B  36      20.090  60.973  75.325  1.00 30.83           O  
ATOM   1183  CB  VAL B  36      20.350  58.628  76.964  1.00 30.16           C  
ATOM   1184  CG1 VAL B  36      20.337  57.892  78.289  1.00 32.03           C  
ATOM   1185  CG2 VAL B  36      20.544  57.652  75.816  1.00 30.52           C  
ATOM   1186  N   TYR B  37      18.123  60.145  74.639  1.00 29.30           N  
ATOM   1187  CA  TYR B  37      18.116  60.908  73.387  1.00 28.88           C  
ATOM   1188  C   TYR B  37      16.786  60.741  72.657  1.00 28.36           C  
ATOM   1189  O   TYR B  37      16.211  59.651  72.620  1.00 28.94           O  
ATOM   1190  CB  TYR B  37      19.251  60.453  72.458  1.00 27.70           C  
ATOM   1191  CG  TYR B  37      19.274  61.146  71.103  1.00 28.93           C  
ATOM   1192  CD1 TYR B  37      19.686  62.478  70.975  1.00 29.69           C  
ATOM   1193  CD2 TYR B  37      18.884  60.467  69.945  1.00 27.93           C  
ATOM   1194  CE1 TYR B  37      19.714  63.117  69.717  1.00 28.66           C  
ATOM   1195  CE2 TYR B  37      18.906  61.086  68.694  1.00 27.39           C  
ATOM   1196  CZ  TYR B  37      19.324  62.408  68.584  1.00 29.05           C  
ATOM   1197  OH  TYR B  37      19.368  63.005  67.338  1.00 25.38           O  
ATOM   1198  N   SER B  38      16.297  61.824  72.072  1.00 28.65           N  
ATOM   1199  CA  SER B  38      15.045  61.744  71.338  1.00 28.70           C  
ATOM   1200  C   SER B  38      15.178  62.530  70.046  1.00 27.64           C  
ATOM   1201  O   SER B  38      15.865  63.547  69.994  1.00 26.71           O  
ATOM   1202  CB  SER B  38      13.891  62.291  72.175  1.00 29.12           C  
ATOM   1203  OG  SER B  38      13.963  63.700  72.268  1.00 34.63           O  
ATOM   1204  N   ASN B  39      14.518  62.046  69.002  1.00 26.35           N  
ATOM   1205  CA  ASN B  39      14.575  62.704  67.709  1.00 27.46           C  
ATOM   1206  C   ASN B  39      13.208  62.730  67.037  1.00 24.63           C  
ATOM   1207  O   ASN B  39      12.517  61.718  66.968  1.00 27.18           O  
ATOM   1208  CB  ASN B  39      15.598  62.001  66.817  1.00 27.81           C  
ATOM   1209  CG  ASN B  39      15.853  62.753  65.537  1.00 30.63           C  
ATOM   1210  ND2 ASN B  39      17.039  63.341  65.423  1.00 29.49           N  
ATOM   1211  OD1 ASN B  39      14.987  62.825  64.664  1.00 28.62           O  
ATOM   1212  N   GLU B  40      12.830  63.904  66.549  1.00 26.55           N  
ATOM   1213  CA  GLU B  40      11.546  64.122  65.891  1.00 25.63           C  
ATOM   1214  C   GLU B  40      11.623  65.491  65.219  1.00 25.54           C  
ATOM   1215  O   GLU B  40      11.983  66.470  65.867  1.00 26.07           O  
ATOM   1216  CB  GLU B  40      10.429  64.107  66.938  1.00 25.25           C  
ATOM   1217  CG  GLU B  40       9.126  64.703  66.454  1.00 23.47           C  
ATOM   1218  CD  GLU B  40       8.593  63.980  65.248  1.00 25.11           C  
ATOM   1219  OE1 GLU B  40       8.402  62.748  65.346  1.00 23.24           O  
ATOM   1220  OE2 GLU B  40       8.363  64.642  64.208  1.00 25.25           O1-
ATOM   1221  N   TRP B  41      11.268  65.579  63.939  1.00 25.35           N  
ATOM   1222  CA  TRP B  41      11.381  66.862  63.244  1.00 26.03           C  
ATOM   1223  C   TRP B  41      10.124  67.705  63.077  1.00 25.96           C  
ATOM   1224  O   TRP B  41      10.209  68.863  62.670  1.00 26.39           O  
ATOM   1225  CB  TRP B  41      12.042  66.661  61.871  1.00 25.88           C  
ATOM   1226  CG  TRP B  41      11.175  66.030  60.806  1.00 26.70           C  
ATOM   1227  CD1 TRP B  41       9.972  65.403  60.977  1.00 25.97           C  
ATOM   1228  CD2 TRP B  41      11.492  65.916  59.411  1.00 27.27           C  
ATOM   1229  CE2 TRP B  41      10.438  65.199  58.796  1.00 27.30           C  
ATOM   1230  CE3 TRP B  41      12.571  66.348  58.622  1.00 26.72           C  
ATOM   1231  NE1 TRP B  41       9.523  64.897  59.772  1.00 26.87           N  
ATOM   1232  CZ2 TRP B  41      10.431  64.901  57.427  1.00 30.03           C  
ATOM   1233  CZ3 TRP B  41      12.565  66.053  57.260  1.00 26.90           C  
ATOM   1234  CH2 TRP B  41      11.499  65.334  56.677  1.00 28.84           C  
ATOM   1235  N   ASP B  42       8.959  67.147  63.386  1.00 25.53           N  
ATOM   1236  CA  ASP B  42       7.720  67.910  63.244  1.00 24.52           C  
ATOM   1237  C   ASP B  42       7.593  68.908  64.399  1.00 25.02           C  
ATOM   1238  O   ASP B  42       7.588  68.515  65.564  1.00 24.49           O  
ATOM   1239  CB  ASP B  42       6.527  66.956  63.209  1.00 23.30           C  
ATOM   1240  CG  ASP B  42       5.208  67.676  63.058  1.00 25.32           C  
ATOM   1241  OD1 ASP B  42       4.695  68.200  64.069  1.00 22.31           O  
ATOM   1242  OD2 ASP B  42       4.693  67.721  61.921  1.00 25.25           O1-
ATOM   1243  N   LYS B  43       7.490  70.196  64.070  1.00 24.48           N  
ATOM   1244  CA  LYS B  43       7.387  71.250  65.083  1.00 25.32           C  
ATOM   1245  C   LYS B  43       6.312  71.002  66.141  1.00 24.61           C  
ATOM   1246  O   LYS B  43       6.551  71.131  67.337  1.00 24.46           O  
ATOM   1247  CB  LYS B  43       7.144  72.605  64.406  1.00 27.32           C  
ATOM   1248  CG  LYS B  43       6.591  73.681  65.326  1.00 31.95           C  
ATOM   1249  CD  LYS B  43       6.485  75.034  64.631  1.00 35.95           C  
ATOM   1250  CE  LYS B  43       5.760  76.051  65.514  1.00 38.77           C  
ATOM   1251  NZ  LYS B  43       6.108  77.466  65.148  1.00 40.58           N1+
ATOM   1252  N   TYR B  44       5.119  70.646  65.689  1.00 24.62           N  
ATOM   1253  CA  TYR B  44       4.015  70.395  66.597  1.00 24.25           C  
ATOM   1254  C   TYR B  44       4.294  69.196  67.511  1.00 23.58           C  
ATOM   1255  O   TYR B  44       3.985  69.233  68.696  1.00 20.80           O  
ATOM   1256  CB  TYR B  44       2.744  70.168  65.790  1.00 23.80           C  
ATOM   1257  CG  TYR B  44       2.312  71.369  64.969  1.00 25.60           C  
ATOM   1258  CD1 TYR B  44       1.792  72.506  65.581  1.00 26.02           C  
ATOM   1259  CD2 TYR B  44       2.380  71.345  63.575  1.00 25.11           C  
ATOM   1260  CE1 TYR B  44       1.333  73.596  64.822  1.00 27.77           C  
ATOM   1261  CE2 TYR B  44       1.926  72.428  62.806  1.00 27.76           C  
ATOM   1262  CZ  TYR B  44       1.401  73.544  63.437  1.00 28.78           C  
ATOM   1263  OH  TYR B  44       0.906  74.589  62.681  1.00 30.92           O  
ATOM   1264  N   ALA B  45       4.875  68.135  66.962  1.00 23.81           N  
ATOM   1265  CA  ALA B  45       5.190  66.963  67.776  1.00 23.31           C  
ATOM   1266  C   ALA B  45       6.233  67.360  68.817  1.00 23.47           C  
ATOM   1267  O   ALA B  45       6.143  66.971  69.982  1.00 21.64           O  
ATOM   1268  CB  ALA B  45       5.723  65.832  66.901  1.00 23.14           C  
ATOM   1269  N   GLN B  46       7.222  68.143  68.399  1.00 23.46           N  
ATOM   1270  CA  GLN B  46       8.254  68.573  69.338  1.00 25.44           C  
ATOM   1271  C   GLN B  46       7.609  69.362  70.473  1.00 24.44           C  
ATOM   1272  O   GLN B  46       8.037  69.259  71.621  1.00 24.24           O  
ATOM   1273  CB  GLN B  46       9.315  69.442  68.647  1.00 25.71           C  
ATOM   1274  CG  GLN B  46      10.041  68.756  67.489  1.00 25.97           C  
ATOM   1275  CD  GLN B  46      11.009  69.679  66.786  1.00 28.39           C  
ATOM   1276  NE2 GLN B  46      12.111  69.126  66.282  1.00 28.63           N  
ATOM   1277  OE1 GLN B  46      10.764  70.877  66.685  1.00 29.20           O  
ATOM   1278  N   GLU B  47       6.576  70.138  70.152  1.00 23.47           N  
ATOM   1279  CA  GLU B  47       5.884  70.938  71.158  1.00 23.51           C  
ATOM   1280  C   GLU B  47       5.171  70.075  72.190  1.00 24.67           C  
ATOM   1281  O   GLU B  47       5.275  70.341  73.386  1.00 24.68           O  
ATOM   1282  CB  GLU B  47       4.874  71.900  70.500  1.00 24.53           C  
ATOM   1283  CG  GLU B  47       5.522  73.045  69.715  1.00 26.40           C  
ATOM   1284  CD  GLU B  47       4.513  73.905  68.971  1.00 29.91           C  
ATOM   1285  OE1 GLU B  47       3.315  73.533  68.919  1.00 28.43           O  
ATOM   1286  OE2 GLU B  47       4.921  74.953  68.426  1.00 31.51           O1-
ATOM   1287  N   VAL B  48       4.450  69.049  71.735  1.00 23.68           N  
ATOM   1288  CA  VAL B  48       3.734  68.170  72.660  1.00 25.15           C  
ATOM   1289  C   VAL B  48       4.728  67.353  73.464  1.00 24.15           C  
ATOM   1290  O   VAL B  48       4.562  67.151  74.668  1.00 23.53           O  
ATOM   1291  CB  VAL B  48       2.829  67.150  71.945  1.00 26.60           C  
ATOM   1292  CG1 VAL B  48       1.680  66.750  72.878  1.00 26.16           C  
ATOM   1293  CG2 VAL B  48       2.324  67.705  70.641  1.00 31.84           C  
ATOM   1294  N   TYR B  49       5.751  66.861  72.776  1.00 24.35           N  
ATOM   1295  CA  TYR B  49       6.784  66.054  73.422  1.00 24.68           C  
ATOM   1296  C   TYR B  49       7.403  66.850  74.575  1.00 25.65           C  
ATOM   1297  O   TYR B  49       7.487  66.367  75.704  1.00 25.88           O  
ATOM   1298  CB  TYR B  49       7.866  65.687  72.413  1.00 24.38           C  
ATOM   1299  CG  TYR B  49       8.777  64.571  72.860  1.00 24.21           C  
ATOM   1300  CD1 TYR B  49       8.445  63.240  72.618  1.00 23.73           C  
ATOM   1301  CD2 TYR B  49       9.990  64.844  73.494  1.00 25.91           C  
ATOM   1302  CE1 TYR B  49       9.306  62.205  72.989  1.00 25.22           C  
ATOM   1303  CE2 TYR B  49      10.860  63.814  73.872  1.00 26.51           C  
ATOM   1304  CZ  TYR B  49      10.510  62.496  73.611  1.00 25.65           C  
ATOM   1305  OH  TYR B  49      11.365  61.470  73.948  1.00 27.28           O  
ATOM   1306  N   GLU B  50       7.829  68.073  74.281  1.00 26.83           N  
ATOM   1307  CA  GLU B  50       8.434  68.940  75.290  1.00 28.48           C  
ATOM   1308  C   GLU B  50       7.440  69.230  76.422  1.00 28.76           C  
ATOM   1309  O   GLU B  50       7.795  69.231  77.597  1.00 28.44           O  
ATOM   1310  CB  GLU B  50       8.901  70.241  74.628  1.00 31.98           C  
ATOM   1311  CG  GLU B  50       9.642  71.198  75.551  1.00 37.25           C  
ATOM   1312  CD  GLU B  50      10.264  72.360  74.794  1.00 39.76           C  
ATOM   1313  OE1 GLU B  50      11.409  72.233  74.309  1.00 41.82           O  
ATOM   1314  OE2 GLU B  50       9.589  73.401  74.669  1.00 42.58           O1-
ATOM   1315  N   MET B  51       6.184  69.455  76.061  1.00 27.97           N  
ATOM   1316  CA  MET B  51       5.142  69.731  77.037  1.00 27.55           C  
ATOM   1317  C   MET B  51       4.939  68.567  78.020  1.00 27.84           C  
ATOM   1318  O   MET B  51       4.487  68.763  79.152  1.00 26.00           O  
ATOM   1319  CB  MET B  51       3.838  70.042  76.291  1.00 29.46           C  
ATOM   1320  CG  MET B  51       2.616  70.211  77.168  1.00 31.44           C  
ATOM   1321  SD  MET B  51       1.251  71.091  76.333  1.00 38.84           S  
ATOM   1322  CE  MET B  51       1.595  70.767  74.563  1.00 29.88           C  
ATOM   1323  N   ASN B  52       5.297  67.359  77.594  1.00 25.19           N  
ATOM   1324  CA  ASN B  52       5.128  66.177  78.433  1.00 25.68           C  
ATOM   1325  C   ASN B  52       6.402  65.619  79.074  1.00 26.89           C  
ATOM   1326  O   ASN B  52       6.337  65.008  80.141  1.00 27.61           O  
ATOM   1327  CB  ASN B  52       4.458  65.061  77.620  1.00 26.54           C  
ATOM   1328  CG  ASN B  52       2.957  65.244  77.496  1.00 24.85           C  
ATOM   1329  ND2 ASN B  52       2.505  65.672  76.318  1.00 23.84           N  
ATOM   1330  OD1 ASN B  52       2.211  65.015  78.453  1.00 24.26           O  
ATOM   1331  N   PHE B  53       7.547  65.820  78.426  1.00 26.06           N  
ATOM   1332  CA  PHE B  53       8.811  65.294  78.925  1.00 25.78           C  
ATOM   1333  C   PHE B  53       9.854  66.349  79.293  1.00 27.01           C  
ATOM   1334  O   PHE B  53      10.889  66.026  79.874  1.00 27.82           O  
ATOM   1335  CB  PHE B  53       9.387  64.312  77.906  1.00 24.42           C  
ATOM   1336  CG  PHE B  53       8.509  63.113  77.666  1.00 25.09           C  
ATOM   1337  CD1 PHE B  53       8.323  62.159  78.664  1.00 25.99           C  
ATOM   1338  CD2 PHE B  53       7.842  62.952  76.452  1.00 23.45           C  
ATOM   1339  CE1 PHE B  53       7.485  61.063  78.460  1.00 25.78           C  
ATOM   1340  CE2 PHE B  53       7.002  61.864  76.235  1.00 24.04           C  
ATOM   1341  CZ  PHE B  53       6.819  60.915  77.237  1.00 24.83           C  
ATOM   1342  N   GLY B  54       9.585  67.605  78.952  1.00 29.04           N  
ATOM   1343  CA  GLY B  54      10.507  68.671  79.300  1.00 32.67           C  
ATOM   1344  C   GLY B  54      11.649  68.945  78.343  1.00 34.53           C  
ATOM   1345  O   GLY B  54      12.401  69.900  78.550  1.00 35.94           O  
ATOM   1346  N   GLU B  55      11.789  68.129  77.302  1.00 34.12           N  
ATOM   1347  CA  GLU B  55      12.861  68.310  76.327  1.00 36.21           C  
ATOM   1348  C   GLU B  55      12.340  68.335  74.892  1.00 36.00           C  
ATOM   1349  O   GLU B  55      11.317  67.720  74.576  1.00 34.03           O  
ATOM   1350  CB  GLU B  55      13.897  67.182  76.451  1.00 37.76           C  
ATOM   1351  CG  GLU B  55      13.315  65.782  76.247  1.00 41.66           C  
ATOM   1352  CD  GLU B  55      14.348  64.671  76.403  1.00 44.49           C  
ATOM   1353  OE1 GLU B  55      15.099  64.395  75.429  1.00 43.68           O  
ATOM   1354  OE2 GLU B  55      14.408  64.076  77.512  1.00 45.41           O1-
ATOM   1355  N   LYS B  56      13.058  69.058  74.038  1.00 34.80           N  
ATOM   1356  CA  LYS B  56      12.724  69.158  72.624  1.00 35.42           C  
ATOM   1357  C   LYS B  56      13.589  68.161  71.838  1.00 33.72           C  
ATOM   1358  O   LYS B  56      14.821  68.212  71.892  1.00 34.44           O  
ATOM   1359  CB  LYS B  56      13.005  70.576  72.125  1.00 37.25           C  
ATOM   1360  CG  LYS B  56      13.005  70.713  70.619  1.00 39.52           C  
ATOM   1361  CD  LYS B  56      13.633  72.035  70.180  1.00 42.45           C  
ATOM   1362  CE  LYS B  56      13.555  72.187  68.667  1.00 43.91           C  
ATOM   1363  NZ  LYS B  56      14.030  73.526  68.201  1.00 45.92           N1+
ATOM   1364  N   PRO B  57      12.954  67.225  71.114  1.00 31.96           N  
ATOM   1365  CA  PRO B  57      13.726  66.247  70.337  1.00 30.96           C  
ATOM   1366  C   PRO B  57      14.598  66.957  69.302  1.00 30.16           C  
ATOM   1367  O   PRO B  57      14.294  68.078  68.896  1.00 29.87           O  
ATOM   1368  CB  PRO B  57      12.639  65.402  69.665  1.00 30.94           C  
ATOM   1369  CG  PRO B  57      11.512  65.465  70.643  1.00 30.50           C  
ATOM   1370  CD  PRO B  57      11.515  66.927  71.051  1.00 31.21           C  
ATOM   1371  N   GLU B  58      15.683  66.312  68.887  1.00 30.18           N  
ATOM   1372  CA  GLU B  58      16.557  66.894  67.874  1.00 29.09           C  
ATOM   1373  C   GLU B  58      15.843  66.733  66.532  1.00 28.25           C  
ATOM   1374  O   GLU B  58      14.988  65.853  66.384  1.00 26.52           O  
ATOM   1375  CB  GLU B  58      17.912  66.178  67.865  1.00 28.47           C  
ATOM   1376  CG  GLU B  58      18.839  66.625  66.752  1.00 29.58           C  
ATOM   1377  CD  GLU B  58      20.292  66.332  67.047  1.00 31.27           C  
ATOM   1378  OE1 GLU B  58      20.609  65.205  67.468  1.00 32.14           O  
ATOM   1379  OE2 GLU B  58      21.123  67.237  66.854  1.00 34.28           O1-
ATOM   1380  N   GLY B  59      16.191  67.575  65.563  1.00 28.60           N  
ATOM   1381  CA  GLY B  59      15.546  67.542  64.260  1.00 29.50           C  
ATOM   1382  C   GLY B  59      15.995  66.475  63.276  1.00 30.46           C  
ATOM   1383  O   GLY B  59      16.681  65.524  63.654  1.00 31.77           O  
ATOM   1384  N   ASP B  60      15.611  66.662  62.010  1.00 29.54           N  
ATOM   1385  CA  ASP B  60      15.910  65.749  60.896  1.00 29.05           C  
ATOM   1386  C   ASP B  60      17.041  64.759  61.137  1.00 30.32           C  
ATOM   1387  O   ASP B  60      18.216  65.112  61.060  1.00 30.16           O  
ATOM   1388  CB  ASP B  60      16.226  66.539  59.626  1.00 28.20           C  
ATOM   1389  CG  ASP B  60      16.171  65.674  58.369  1.00 27.07           C  
ATOM   1390  OD1 ASP B  60      16.173  64.427  58.478  1.00 25.39           O  
ATOM   1391  OD2 ASP B  60      16.134  66.250  57.265  1.00 28.29           O1-
ATOM   1392  N   ILE B  61      16.668  63.509  61.395  1.00 31.33           N  
ATOM   1393  CA  ILE B  61      17.621  62.444  61.656  1.00 31.65           C  
ATOM   1394  C   ILE B  61      18.565  62.216  60.476  1.00 33.81           C  
ATOM   1395  O   ILE B  61      19.704  61.777  60.666  1.00 33.71           O  
ATOM   1396  CB  ILE B  61      16.883  61.113  61.967  1.00 31.08           C  
ATOM   1397  CG1 ILE B  61      17.875  60.067  62.481  1.00 30.91           C  
ATOM   1398  CG2 ILE B  61      16.179  60.588  60.713  1.00 28.19           C  
ATOM   1399  CD1 ILE B  61      18.348  60.318  63.892  1.00 32.45           C  
ATOM   1400  N   THR B  62      18.107  62.513  59.261  1.00 34.43           N  
ATOM   1401  CA  THR B  62      18.951  62.296  58.086  1.00 35.94           C  
ATOM   1402  C   THR B  62      20.177  63.202  58.059  1.00 37.28           C  
ATOM   1403  O   THR B  62      21.108  62.951  57.292  1.00 37.60           O  
ATOM   1404  CB  THR B  62      18.180  62.493  56.755  1.00 34.23           C  
ATOM   1405  CG2 THR B  62      16.999  61.537  56.671  1.00 33.80           C  
ATOM   1406  OG1 THR B  62      17.724  63.847  56.656  1.00 34.54           O  
ATOM   1407  N   GLN B  63      20.186  64.247  58.886  1.00 38.15           N  
ATOM   1408  CA  GLN B  63      21.334  65.151  58.918  1.00 39.82           C  
ATOM   1409  C   GLN B  63      22.027  65.177  60.279  1.00 39.36           C  
ATOM   1410  O   GLN B  63      22.743  66.123  60.611  1.00 40.48           O  
ATOM   1411  CB  GLN B  63      20.927  66.569  58.483  1.00 42.24           C  
ATOM   1412  CG  GLN B  63      20.103  67.363  59.485  1.00 47.04           C  
ATOM   1413  CD  GLN B  63      19.539  68.651  58.878  1.00 50.17           C  
ATOM   1414  NE2 GLN B  63      19.814  68.868  57.587  1.00 50.07           N  
ATOM   1415  OE1 GLN B  63      18.857  69.438  59.558  1.00 51.24           O  
ATOM   1416  N   VAL B  64      21.814  64.125  61.061  1.00 38.29           N  
ATOM   1417  CA  VAL B  64      22.438  64.008  62.370  1.00 37.03           C  
ATOM   1418  C   VAL B  64      23.569  62.992  62.261  1.00 35.75           C  
ATOM   1419  O   VAL B  64      23.381  61.897  61.738  1.00 34.91           O  
ATOM   1420  CB  VAL B  64      21.433  63.519  63.437  1.00 36.95           C  
ATOM   1421  CG1 VAL B  64      22.128  63.407  64.788  1.00 38.53           C  
ATOM   1422  CG2 VAL B  64      20.271  64.488  63.536  1.00 36.20           C  
ATOM   1423  N   ASN B  65      24.750  63.362  62.737  1.00 36.23           N  
ATOM   1424  CA  ASN B  65      25.885  62.451  62.680  1.00 35.42           C  
ATOM   1425  C   ASN B  65      25.699  61.370  63.740  1.00 34.61           C  
ATOM   1426  O   ASN B  65      25.616  61.665  64.932  1.00 33.77           O  
ATOM   1427  CB  ASN B  65      27.187  63.232  62.908  1.00 36.14           C  
ATOM   1428  CG  ASN B  65      28.401  62.327  63.040  1.00 36.83           C  
ATOM   1429  ND2 ASN B  65      29.442  62.830  63.693  1.00 40.22           N  
ATOM   1430  OD1 ASN B  65      28.410  61.199  62.549  1.00 37.71           O  
ATOM   1431  N   GLU B  66      25.630  60.115  63.302  1.00 35.09           N  
ATOM   1432  CA  GLU B  66      25.429  58.993  64.219  1.00 37.18           C  
ATOM   1433  C   GLU B  66      26.408  58.947  65.393  1.00 38.14           C  
ATOM   1434  O   GLU B  66      26.050  58.493  66.481  1.00 38.16           O  
ATOM   1435  CB  GLU B  66      25.495  57.668  63.454  1.00 37.74           C  
ATOM   1436  CG  GLU B  66      26.786  57.487  62.695  1.00 38.69           C  
ATOM   1437  CD  GLU B  66      26.678  57.875  61.231  1.00 40.00           C  
ATOM   1438  OE1 GLU B  66      26.043  58.907  60.911  1.00 36.64           O  
ATOM   1439  OE2 GLU B  66      27.252  57.140  60.402  1.00 40.74           O1-
ATOM   1440  N   LYS B  67      27.636  59.415  65.183  1.00 38.56           N  
ATOM   1441  CA  LYS B  67      28.643  59.420  66.246  1.00 39.03           C  
ATOM   1442  C   LYS B  67      28.211  60.359  67.368  1.00 39.84           C  
ATOM   1443  O   LYS B  67      28.677  60.258  68.502  1.00 38.73           O  
ATOM   1444  CB  LYS B  67      29.999  59.873  65.689  1.00 40.31           C  
ATOM   1445  CG  LYS B  67      30.578  58.931  64.641  1.00 41.98           C  
ATOM   1446  CD  LYS B  67      31.951  59.372  64.151  1.00 42.59           C  
ATOM   1447  CE  LYS B  67      32.512  58.350  63.169  1.00 44.06           C  
ATOM   1448  NZ  LYS B  67      33.888  58.668  62.685  1.00 44.43           N1+
ATOM   1449  N   THR B  68      27.308  61.274  67.030  1.00 39.56           N  
ATOM   1450  CA  THR B  68      26.776  62.260  67.964  1.00 40.84           C  
ATOM   1451  C   THR B  68      25.734  61.675  68.921  1.00 39.54           C  
ATOM   1452  O   THR B  68      25.536  62.192  70.021  1.00 39.47           O  
ATOM   1453  CB  THR B  68      26.157  63.440  67.172  1.00 42.51           C  
ATOM   1454  CG2 THR B  68      25.351  64.348  68.069  1.00 44.19           C  
ATOM   1455  OG1 THR B  68      27.212  64.188  66.552  1.00 44.74           O  
ATOM   1456  N   ILE B  69      25.076  60.595  68.506  1.00 39.07           N  
ATOM   1457  CA  ILE B  69      24.044  59.954  69.324  1.00 37.69           C  
ATOM   1458  C   ILE B  69      24.642  59.300  70.586  1.00 37.32           C  
ATOM   1459  O   ILE B  69      25.623  58.563  70.510  1.00 36.43           O  
ATOM   1460  CB  ILE B  69      23.267  58.892  68.482  1.00 38.06           C  
ATOM   1461  CG1 ILE B  69      22.329  59.579  67.485  1.00 38.52           C  
ATOM   1462  CG2 ILE B  69      22.404  58.011  69.386  1.00 37.08           C  
ATOM   1463  CD1 ILE B  69      22.968  60.624  66.606  1.00 40.85           C  
ATOM   1464  N   PRO B  70      24.058  59.583  71.766  1.00 36.97           N  
ATOM   1465  CA  PRO B  70      24.507  59.045  73.057  1.00 35.72           C  
ATOM   1466  C   PRO B  70      24.486  57.527  73.091  1.00 35.66           C  
ATOM   1467  O   PRO B  70      23.633  56.909  72.465  1.00 35.08           O  
ATOM   1468  CB  PRO B  70      23.506  59.636  74.047  1.00 35.98           C  
ATOM   1469  CG  PRO B  70      23.128  60.922  73.416  1.00 36.27           C  
ATOM   1470  CD  PRO B  70      22.947  60.530  71.968  1.00 35.99           C  
ATOM   1471  N   ASP B  71      25.429  56.930  73.822  1.00 35.45           N  
ATOM   1472  CA  ASP B  71      25.486  55.478  73.941  1.00 34.76           C  
ATOM   1473  C   ASP B  71      24.167  54.993  74.527  1.00 33.11           C  
ATOM   1474  O   ASP B  71      23.584  55.658  75.387  1.00 33.08           O  
ATOM   1475  CB  ASP B  71      26.625  55.047  74.872  1.00 37.05           C  
ATOM   1476  CG  ASP B  71      27.989  55.490  74.380  1.00 40.44           C  
ATOM   1477  OD1 ASP B  71      28.232  55.428  73.149  1.00 40.56           O  
ATOM   1478  OD2 ASP B  71      28.822  55.885  75.230  1.00 40.24           O1-
ATOM   1479  N   HIS B  72      23.707  53.830  74.082  1.00 31.51           N  
ATOM   1480  CA  HIS B  72      22.446  53.297  74.572  1.00 29.85           C  
ATOM   1481  C   HIS B  72      22.320  51.785  74.412  1.00 30.20           C  
ATOM   1482  O   HIS B  72      23.017  51.170  73.612  1.00 31.09           O  
ATOM   1483  CB  HIS B  72      21.294  53.988  73.845  1.00 28.23           C  
ATOM   1484  CG  HIS B  72      21.381  53.890  72.355  1.00 24.74           C  
ATOM   1485  CD2 HIS B  72      22.153  54.552  71.464  1.00 24.38           C  
ATOM   1486  ND1 HIS B  72      20.604  53.024  71.618  1.00 25.97           N  
ATOM   1487  CE1 HIS B  72      20.892  53.159  70.336  1.00 23.84           C  
ATOM   1488  NE2 HIS B  72      21.831  54.080  70.215  1.00 25.70           N  
ATOM   1489  N   ASP B  73      21.404  51.200  75.174  1.00 29.23           N  
ATOM   1490  CA  ASP B  73      21.171  49.764  75.149  1.00 29.29           C  
ATOM   1491  C   ASP B  73      20.048  49.345  74.219  1.00 29.13           C  
ATOM   1492  O   ASP B  73      20.096  48.270  73.628  1.00 29.86           O  
ATOM   1493  CB  ASP B  73      20.843  49.277  76.559  1.00 32.13           C  
ATOM   1494  CG  ASP B  73      21.956  49.556  77.536  1.00 33.87           C  
ATOM   1495  OD1 ASP B  73      23.035  48.945  77.380  1.00 34.78           O  
ATOM   1496  OD2 ASP B  73      21.756  50.390  78.447  1.00 32.80           O1-
ATOM   1497  N   ILE B  74      19.036  50.194  74.094  1.00 28.08           N  
ATOM   1498  CA  ILE B  74      17.886  49.883  73.262  1.00 26.76           C  
ATOM   1499  C   ILE B  74      17.542  51.043  72.353  1.00 25.77           C  
ATOM   1500  O   ILE B  74      17.459  52.181  72.808  1.00 26.36           O  
ATOM   1501  CB  ILE B  74      16.650  49.576  74.130  1.00 26.44           C  
ATOM   1502  CG1 ILE B  74      16.964  48.440  75.103  1.00 25.32           C  
ATOM   1503  CG2 ILE B  74      15.475  49.220  73.245  1.00 25.64           C  
ATOM   1504  CD1 ILE B  74      15.851  48.135  76.102  1.00 26.55           C  
ATOM   1505  N   LEU B  75      17.354  50.744  71.072  1.00 23.51           N  
ATOM   1506  CA  LEU B  75      16.992  51.751  70.086  1.00 24.04           C  
ATOM   1507  C   LEU B  75      15.529  51.510  69.730  1.00 22.82           C  
ATOM   1508  O   LEU B  75      15.162  50.426  69.298  1.00 25.62           O  
ATOM   1509  CB  LEU B  75      17.867  51.623  68.829  1.00 23.88           C  
ATOM   1510  CG  LEU B  75      17.714  52.667  67.707  1.00 24.83           C  
ATOM   1511  CD1 LEU B  75      18.942  52.640  66.813  1.00 24.01           C  
ATOM   1512  CD2 LEU B  75      16.466  52.396  66.894  1.00 23.79           C  
ATOM   1513  N   CYS B  76      14.697  52.525  69.930  1.00 25.58           N  
ATOM   1514  CA  CYS B  76      13.278  52.417  69.621  1.00 24.84           C  
ATOM   1515  C   CYS B  76      12.991  53.219  68.367  1.00 25.74           C  
ATOM   1516  O   CYS B  76      13.587  54.277  68.155  1.00 26.13           O  
ATOM   1517  CB  CYS B  76      12.438  52.981  70.767  1.00 25.60           C  
ATOM   1518  SG  CYS B  76      12.539  52.036  72.278  1.00 27.37           S  
ATOM   1519  N   ALA B  77      12.068  52.733  67.542  1.00 26.59           N  
ATOM   1520  CA  ALA B  77      11.735  53.452  66.324  1.00 27.04           C  
ATOM   1521  C   ALA B  77      10.482  52.994  65.606  1.00 26.79           C  
ATOM   1522  O   ALA B  77      10.411  51.883  65.084  1.00 26.83           O  
ATOM   1523  CB  ALA B  77      12.907  53.409  65.363  1.00 27.70           C  
ATOM   1524  N   GLY B  78       9.475  53.856  65.613  1.00 24.75           N  
ATOM   1525  CA  GLY B  78       8.263  53.560  64.881  1.00 23.86           C  
ATOM   1526  C   GLY B  78       8.489  54.442  63.672  1.00 23.90           C  
ATOM   1527  O   GLY B  78       8.044  55.586  63.650  1.00 22.95           O  
ATOM   1528  N   PHE B  79       9.220  53.945  62.678  1.00 24.47           N  
ATOM   1529  CA  PHE B  79       9.501  54.786  61.519  1.00 24.42           C  
ATOM   1530  C   PHE B  79       8.297  55.039  60.604  1.00 23.01           C  
ATOM   1531  O   PHE B  79       7.299  54.319  60.670  1.00 23.38           O  
ATOM   1532  CB  PHE B  79      10.726  54.256  60.739  1.00 26.37           C  
ATOM   1533  CG  PHE B  79      10.634  52.820  60.313  1.00 25.65           C  
ATOM   1534  CD1 PHE B  79      10.872  51.789  61.217  1.00 27.18           C  
ATOM   1535  CD2 PHE B  79      10.373  52.496  58.984  1.00 25.85           C  
ATOM   1536  CE1 PHE B  79      10.856  50.458  60.802  1.00 25.27           C  
ATOM   1537  CE2 PHE B  79      10.358  51.171  58.566  1.00 26.70           C  
ATOM   1538  CZ  PHE B  79      10.602  50.151  59.478  1.00 26.05           C  
ATOM   1539  N   PRO B  80       8.375  56.082  59.752  1.00 23.08           N  
ATOM   1540  CA  PRO B  80       7.299  56.459  58.827  1.00 24.21           C  
ATOM   1541  C   PRO B  80       6.703  55.286  58.068  1.00 24.34           C  
ATOM   1542  O   PRO B  80       7.424  54.374  57.669  1.00 25.68           O  
ATOM   1543  CB  PRO B  80       7.969  57.477  57.908  1.00 22.63           C  
ATOM   1544  CG  PRO B  80       8.972  58.120  58.823  1.00 25.99           C  
ATOM   1545  CD  PRO B  80       9.565  56.914  59.511  1.00 22.29           C  
ATOM   1546  N   CYS B  81       5.385  55.329  57.873  1.00 23.26           N  
ATOM   1547  CA  CYS B  81       4.670  54.255  57.202  1.00 25.21           C  
ATOM   1548  C   CYS B  81       3.848  54.679  55.985  1.00 25.02           C  
ATOM   1549  O   CYS B  81       3.192  53.836  55.372  1.00 25.30           O  
ATOM   1550  CB  CYS B  81       3.716  53.583  58.186  1.00 27.54           C  
ATOM   1551  SG  CYS B  81       2.188  54.558  58.421  1.00 32.59           S  
ATOM   1552  N   GLN B  82       3.851  55.962  55.637  1.00 24.09           N  
ATOM   1553  CA  GLN B  82       3.057  56.394  54.485  1.00 25.92           C  
ATOM   1554  C   GLN B  82       3.422  55.579  53.244  1.00 27.50           C  
ATOM   1555  O   GLN B  82       2.553  55.204  52.459  1.00 26.26           O  
ATOM   1556  CB  GLN B  82       3.273  57.881  54.174  1.00 26.08           C  
ATOM   1557  CG  GLN B  82       2.932  58.844  55.311  1.00 25.50           C  
ATOM   1558  CD  GLN B  82       4.170  59.332  56.040  1.00 27.41           C  
ATOM   1559  NE2 GLN B  82       5.162  58.462  56.174  1.00 24.40           N  
ATOM   1560  OE1 GLN B  82       4.228  60.480  56.484  1.00 28.88           O  
ATOM   1561  N   ALA B  83       4.710  55.293  53.094  1.00 28.11           N  
ATOM   1562  CA  ALA B  83       5.212  54.556  51.942  1.00 30.33           C  
ATOM   1563  C   ALA B  83       4.896  53.066  51.911  1.00 29.83           C  
ATOM   1564  O   ALA B  83       5.108  52.429  50.888  1.00 30.72           O  
ATOM   1565  CB  ALA B  83       6.724  54.764  51.814  1.00 28.97           C  
ATOM   1566  N   PHE B  84       4.381  52.511  53.006  1.00 28.91           N  
ATOM   1567  CA  PHE B  84       4.083  51.082  53.035  1.00 28.00           C  
ATOM   1568  C   PHE B  84       2.660  50.728  53.424  1.00 28.02           C  
ATOM   1569  O   PHE B  84       2.223  49.594  53.232  1.00 27.38           O  
ATOM   1570  CB  PHE B  84       5.027  50.359  53.995  1.00 27.87           C  
ATOM   1571  CG  PHE B  84       6.456  50.792  53.880  1.00 28.26           C  
ATOM   1572  CD1 PHE B  84       6.957  51.798  54.696  1.00 28.08           C  
ATOM   1573  CD2 PHE B  84       7.301  50.204  52.948  1.00 29.89           C  
ATOM   1574  CE1 PHE B  84       8.282  52.214  54.590  1.00 29.53           C  
ATOM   1575  CE2 PHE B  84       8.629  50.612  52.834  1.00 28.97           C  
ATOM   1576  CZ  PHE B  84       9.119  51.618  53.654  1.00 29.49           C  
ATOM   1577  N   SER B  85       1.932  51.690  53.977  1.00 28.19           N  
ATOM   1578  CA  SER B  85       0.577  51.410  54.413  1.00 27.53           C  
ATOM   1579  C   SER B  85      -0.385  51.027  53.305  1.00 28.18           C  
ATOM   1580  O   SER B  85      -0.321  51.539  52.189  1.00 28.45           O  
ATOM   1581  CB  SER B  85      -0.004  52.601  55.170  1.00 27.27           C  
ATOM   1582  OG  SER B  85      -1.382  52.384  55.427  1.00 25.66           O  
ATOM   1583  N   ILE B  86      -1.297  50.127  53.651  1.00 28.80           N  
ATOM   1584  CA  ILE B  86      -2.328  49.659  52.744  1.00 29.43           C  
ATOM   1585  C   ILE B  86      -3.167  50.851  52.262  1.00 29.78           C  
ATOM   1586  O   ILE B  86      -3.787  50.805  51.203  1.00 27.86           O  
ATOM   1587  CB  ILE B  86      -3.233  48.639  53.465  1.00 30.72           C  
ATOM   1588  CG1 ILE B  86      -4.238  48.027  52.487  1.00 32.17           C  
ATOM   1589  CG2 ILE B  86      -3.956  49.312  54.626  1.00 32.06           C  
ATOM   1590  CD1 ILE B  86      -5.106  46.963  53.104  1.00 29.86           C  
ATOM   1591  N   SER B  87      -3.154  51.935  53.035  1.00 29.01           N  
ATOM   1592  CA  SER B  87      -3.928  53.120  52.697  1.00 28.59           C  
ATOM   1593  C   SER B  87      -3.243  54.098  51.736  1.00 28.72           C  
ATOM   1594  O   SER B  87      -3.883  55.013  51.221  1.00 28.10           O  
ATOM   1595  CB  SER B  87      -4.320  53.858  53.984  1.00 28.66           C  
ATOM   1596  OG  SER B  87      -5.222  54.912  53.717  1.00 29.94           O  
ATOM   1597  N   GLY B  88      -1.951  53.907  51.489  1.00 28.35           N  
ATOM   1598  CA  GLY B  88      -1.234  54.817  50.612  1.00 28.48           C  
ATOM   1599  C   GLY B  88      -0.913  54.320  49.209  1.00 29.17           C  
ATOM   1600  O   GLY B  88      -1.559  53.417  48.689  1.00 29.84           O  
ATOM   1601  N   LYS B  89       0.105  54.922  48.602  1.00 29.69           N  
ATOM   1602  CA  LYS B  89       0.536  54.576  47.250  1.00 30.38           C  
ATOM   1603  C   LYS B  89       1.534  53.423  47.207  1.00 30.86           C  
ATOM   1604  O   LYS B  89       1.904  52.957  46.129  1.00 29.94           O  
ATOM   1605  CB  LYS B  89       1.155  55.797  46.575  1.00 31.71           C  
ATOM   1606  CG  LYS B  89       0.155  56.864  46.194  1.00 35.29           C  
ATOM   1607  CD  LYS B  89       0.879  58.104  45.695  1.00 38.54           C  
ATOM   1608  CE  LYS B  89      -0.087  59.167  45.206  1.00 40.04           C  
ATOM   1609  NZ  LYS B  89       0.679  60.282  44.576  1.00 42.10           N1+
ATOM   1610  N   GLN B  90       1.979  52.980  48.377  1.00 28.20           N  
ATOM   1611  CA  GLN B  90       2.918  51.869  48.470  1.00 30.48           C  
ATOM   1612  C   GLN B  90       4.206  52.015  47.661  1.00 30.39           C  
ATOM   1613  O   GLN B  90       4.716  51.035  47.134  1.00 31.26           O  
ATOM   1614  CB  GLN B  90       2.212  50.565  48.078  1.00 29.87           C  
ATOM   1615  CG  GLN B  90       1.176  50.117  49.097  1.00 30.57           C  
ATOM   1616  CD  GLN B  90       0.661  48.717  48.848  1.00 30.58           C  
ATOM   1617  NE2 GLN B  90       1.386  47.723  49.349  1.00 30.01           N  
ATOM   1618  OE1 GLN B  90      -0.380  48.528  48.211  1.00 32.81           O  
ATOM   1619  N   LYS B  91       4.741  53.227  47.573  1.00 32.03           N  
ATOM   1620  CA  LYS B  91       5.975  53.455  46.832  1.00 32.62           C  
ATOM   1621  C   LYS B  91       7.192  52.833  47.512  1.00 33.23           C  
ATOM   1622  O   LYS B  91       8.244  52.687  46.891  1.00 32.34           O  
ATOM   1623  CB  LYS B  91       6.212  54.949  46.650  1.00 35.23           C  
ATOM   1624  CG  LYS B  91       5.227  55.616  45.722  1.00 38.20           C  
ATOM   1625  CD  LYS B  91       5.307  55.019  44.333  1.00 41.95           C  
ATOM   1626  CE  LYS B  91       4.465  55.807  43.338  1.00 44.10           C  
ATOM   1627  NZ  LYS B  91       4.443  55.129  42.006  1.00 46.05           N1+
ATOM   1628  N   GLY B  92       7.056  52.498  48.795  1.00 32.76           N  
ATOM   1629  CA  GLY B  92       8.156  51.883  49.524  1.00 31.53           C  
ATOM   1630  C   GLY B  92       9.430  52.705  49.620  1.00 32.16           C  
ATOM   1631  O   GLY B  92       9.387  53.905  49.886  1.00 29.36           O  
ATOM   1632  N   PHE B  93      10.573  52.056  49.399  1.00 32.92           N  
ATOM   1633  CA  PHE B  93      11.868  52.728  49.473  1.00 33.77           C  
ATOM   1634  C   PHE B  93      12.036  53.804  48.411  1.00 35.10           C  
ATOM   1635  O   PHE B  93      12.949  54.632  48.492  1.00 34.63           O  
ATOM   1636  CB  PHE B  93      13.013  51.707  49.359  1.00 34.72           C  
ATOM   1637  CG  PHE B  93      13.003  50.657  50.436  1.00 33.46           C  
ATOM   1638  CD1 PHE B  93      12.879  51.015  51.774  1.00 33.22           C  
ATOM   1639  CD2 PHE B  93      13.126  49.306  50.113  1.00 34.58           C  
ATOM   1640  CE1 PHE B  93      12.874  50.045  52.777  1.00 33.28           C  
ATOM   1641  CE2 PHE B  93      13.124  48.324  51.105  1.00 34.79           C  
ATOM   1642  CZ  PHE B  93      12.997  48.694  52.447  1.00 33.66           C  
ATOM   1643  N   GLU B  94      11.154  53.801  47.417  1.00 36.26           N  
ATOM   1644  CA  GLU B  94      11.220  54.792  46.344  1.00 39.44           C  
ATOM   1645  C   GLU B  94      10.477  56.075  46.747  1.00 38.93           C  
ATOM   1646  O   GLU B  94      10.458  57.056  45.998  1.00 38.42           O  
ATOM   1647  CB  GLU B  94      10.607  54.211  45.066  1.00 43.27           C  
ATOM   1648  CG  GLU B  94      11.019  52.769  44.807  1.00 49.32           C  
ATOM   1649  CD  GLU B  94      10.050  52.038  43.890  1.00 54.15           C  
ATOM   1650  OE1 GLU B  94      10.016  52.367  42.674  1.00 56.56           O  
ATOM   1651  OE2 GLU B  94       9.320  51.137  44.385  1.00 55.34           O1-
ATOM   1652  N   ASP B  95       9.870  56.065  47.932  1.00 36.98           N  
ATOM   1653  CA  ASP B  95       9.138  57.232  48.428  1.00 35.12           C  
ATOM   1654  C   ASP B  95      10.104  58.171  49.161  1.00 34.09           C  
ATOM   1655  O   ASP B  95      11.069  57.718  49.773  1.00 31.57           O  
ATOM   1656  CB  ASP B  95       8.014  56.764  49.367  1.00 36.00           C  
ATOM   1657  CG  ASP B  95       7.116  57.898  49.835  1.00 36.97           C  
ATOM   1658  OD1 ASP B  95       7.563  58.707  50.675  1.00 36.02           O  
ATOM   1659  OD2 ASP B  95       5.960  57.976  49.360  1.00 38.21           O1-
ATOM   1660  N   SER B  96       9.856  59.477  49.090  1.00 34.83           N  
ATOM   1661  CA  SER B  96      10.713  60.451  49.769  1.00 35.30           C  
ATOM   1662  C   SER B  96      10.724  60.264  51.291  1.00 36.02           C  
ATOM   1663  O   SER B  96      11.501  60.918  51.996  1.00 37.02           O  
ATOM   1664  CB  SER B  96      10.277  61.889  49.433  1.00 37.45           C  
ATOM   1665  OG  SER B  96       8.894  62.118  49.683  1.00 37.47           O  
ATOM   1666  N   ARG B  97       9.872  59.370  51.791  1.00 33.62           N  
ATOM   1667  CA  ARG B  97       9.791  59.110  53.228  1.00 31.89           C  
ATOM   1668  C   ARG B  97       9.869  57.620  53.544  1.00 29.43           C  
ATOM   1669  O   ARG B  97       9.501  57.197  54.641  1.00 27.08           O  
ATOM   1670  CB  ARG B  97       8.481  59.670  53.800  1.00 32.37           C  
ATOM   1671  CG  ARG B  97       8.127  61.063  53.315  1.00 32.27           C  
ATOM   1672  CD  ARG B  97       7.071  60.977  52.233  1.00 36.85           C  
ATOM   1673  NE  ARG B  97       5.733  61.025  52.802  1.00 37.70           N  
ATOM   1674  CZ  ARG B  97       4.633  60.598  52.195  1.00 37.91           C  
ATOM   1675  NH1 ARG B  97       4.692  60.071  50.985  1.00 39.70           N1+
ATOM   1676  NH2 ARG B  97       3.460  60.714  52.805  1.00 37.00           N  
ATOM   1677  N   GLY B  98      10.350  56.825  52.590  1.00 29.12           N  
ATOM   1678  CA  GLY B  98      10.433  55.388  52.808  1.00 27.56           C  
ATOM   1679  C   GLY B  98      11.818  54.815  53.063  1.00 27.55           C  
ATOM   1680  O   GLY B  98      11.964  53.602  53.221  1.00 27.96           O  
ATOM   1681  N   THR B  99      12.833  55.672  53.116  1.00 27.74           N  
ATOM   1682  CA  THR B  99      14.203  55.212  53.334  1.00 29.62           C  
ATOM   1683  C   THR B  99      14.703  55.423  54.761  1.00 29.50           C  
ATOM   1684  O   THR B  99      15.864  55.129  55.063  1.00 29.49           O  
ATOM   1685  CB  THR B  99      15.194  55.917  52.371  1.00 29.64           C  
ATOM   1686  CG2 THR B  99      14.800  55.673  50.925  1.00 30.29           C  
ATOM   1687  OG1 THR B  99      15.194  57.325  52.628  1.00 29.85           O  
ATOM   1688  N   LEU B 100      13.832  55.920  55.638  1.00 29.07           N  
ATOM   1689  CA  LEU B 100      14.212  56.169  57.029  1.00 27.43           C  
ATOM   1690  C   LEU B 100      14.782  54.942  57.745  1.00 27.70           C  
ATOM   1691  O   LEU B 100      15.585  55.069  58.670  1.00 27.90           O  
ATOM   1692  CB  LEU B 100      13.024  56.725  57.826  1.00 26.71           C  
ATOM   1693  CG  LEU B 100      12.700  58.212  57.641  1.00 26.76           C  
ATOM   1694  CD1 LEU B 100      13.925  59.057  57.987  1.00 24.81           C  
ATOM   1695  CD2 LEU B 100      12.260  58.477  56.207  1.00 25.77           C  
ATOM   1696  N   PHE B 101      14.370  53.751  57.332  1.00 27.35           N  
ATOM   1697  CA  PHE B 101      14.893  52.558  57.964  1.00 29.23           C  
ATOM   1698  C   PHE B 101      16.419  52.502  57.865  1.00 30.74           C  
ATOM   1699  O   PHE B 101      17.102  52.086  58.806  1.00 30.25           O  
ATOM   1700  CB  PHE B 101      14.310  51.301  57.325  1.00 29.79           C  
ATOM   1701  CG  PHE B 101      15.062  50.065  57.683  1.00 29.98           C  
ATOM   1702  CD1 PHE B 101      15.059  49.590  58.989  1.00 31.79           C  
ATOM   1703  CD2 PHE B 101      15.849  49.420  56.736  1.00 31.42           C  
ATOM   1704  CE1 PHE B 101      15.835  48.493  59.352  1.00 32.21           C  
ATOM   1705  CE2 PHE B 101      16.630  48.321  57.087  1.00 32.45           C  
ATOM   1706  CZ  PHE B 101      16.624  47.859  58.394  1.00 32.95           C  
ATOM   1707  N   PHE B 102      16.953  52.918  56.722  1.00 30.50           N  
ATOM   1708  CA  PHE B 102      18.396  52.884  56.524  1.00 32.14           C  
ATOM   1709  C   PHE B 102      19.114  53.879  57.428  1.00 32.47           C  
ATOM   1710  O   PHE B 102      20.308  53.741  57.696  1.00 34.70           O  
ATOM   1711  CB  PHE B 102      18.711  53.101  55.039  1.00 31.55           C  
ATOM   1712  CG  PHE B 102      18.034  52.093  54.146  1.00 31.89           C  
ATOM   1713  CD1 PHE B 102      18.340  50.743  54.252  1.00 31.05           C  
ATOM   1714  CD2 PHE B 102      17.027  52.480  53.266  1.00 33.46           C  
ATOM   1715  CE1 PHE B 102      17.654  49.785  53.508  1.00 31.82           C  
ATOM   1716  CE2 PHE B 102      16.326  51.525  52.506  1.00 34.71           C  
ATOM   1717  CZ  PHE B 102      16.642  50.172  52.633  1.00 32.41           C  
ATOM   1718  N   ASP B 103      18.390  54.879  57.919  1.00 32.91           N  
ATOM   1719  CA  ASP B 103      19.003  55.833  58.836  1.00 31.55           C  
ATOM   1720  C   ASP B 103      19.120  55.118  60.175  1.00 31.01           C  
ATOM   1721  O   ASP B 103      20.051  55.372  60.945  1.00 31.11           O  
ATOM   1722  CB  ASP B 103      18.154  57.099  58.957  1.00 33.33           C  
ATOM   1723  CG  ASP B 103      18.230  57.968  57.705  1.00 34.09           C  
ATOM   1724  OD1 ASP B 103      19.256  58.660  57.509  1.00 33.51           O  
ATOM   1725  OD2 ASP B 103      17.265  57.948  56.909  1.00 33.10           O1-
ATOM   1726  N   ILE B 104      18.180  54.211  60.443  1.00 28.78           N  
ATOM   1727  CA  ILE B 104      18.203  53.425  61.675  1.00 28.94           C  
ATOM   1728  C   ILE B 104      19.378  52.457  61.568  1.00 29.93           C  
ATOM   1729  O   ILE B 104      20.164  52.310  62.505  1.00 28.83           O  
ATOM   1730  CB  ILE B 104      16.913  52.586  61.849  1.00 28.66           C  
ATOM   1731  CG1 ILE B 104      15.719  53.496  62.146  1.00 26.52           C  
ATOM   1732  CG2 ILE B 104      17.088  51.571  62.973  1.00 27.66           C  
ATOM   1733  CD1 ILE B 104      14.404  52.742  62.227  1.00 24.02           C  
ATOM   1734  N   ALA B 105      19.485  51.809  60.408  1.00 30.08           N  
ATOM   1735  CA  ALA B 105      20.548  50.843  60.151  1.00 32.38           C  
ATOM   1736  C   ALA B 105      21.929  51.451  60.321  1.00 32.91           C  
ATOM   1737  O   ALA B 105      22.834  50.804  60.849  1.00 34.08           O  
ATOM   1738  CB  ALA B 105      20.409  50.268  58.734  1.00 32.18           C  
ATOM   1739  N   ARG B 106      22.101  52.694  59.892  1.00 33.16           N  
ATOM   1740  CA  ARG B 106      23.412  53.306  60.009  1.00 34.98           C  
ATOM   1741  C   ARG B 106      23.690  53.835  61.414  1.00 35.05           C  
ATOM   1742  O   ARG B 106      24.834  54.131  61.753  1.00 34.08           O  
ATOM   1743  CB  ARG B 106      23.598  54.395  58.955  1.00 35.69           C  
ATOM   1744  CG  ARG B 106      22.975  55.710  59.277  1.00 38.02           C  
ATOM   1745  CD  ARG B 106      23.810  56.796  58.637  1.00 38.33           C  
ATOM   1746  NE  ARG B 106      23.991  57.895  59.567  1.00 40.81           N  
ATOM   1747  CZ  ARG B 106      23.083  58.834  59.803  1.00 38.94           C  
ATOM   1748  NH1 ARG B 106      21.921  58.818  59.168  1.00 38.39           N1+
ATOM   1749  NH2 ARG B 106      23.337  59.785  60.692  1.00 37.76           N  
ATOM   1750  N   ILE B 107      22.643  53.958  62.229  1.00 33.65           N  
ATOM   1751  CA  ILE B 107      22.822  54.388  63.611  1.00 33.13           C  
ATOM   1752  C   ILE B 107      23.253  53.123  64.339  1.00 33.19           C  
ATOM   1753  O   ILE B 107      24.187  53.132  65.142  1.00 33.67           O  
ATOM   1754  CB  ILE B 107      21.507  54.884  64.258  1.00 34.87           C  
ATOM   1755  CG1 ILE B 107      21.137  56.273  63.736  1.00 35.41           C  
ATOM   1756  CG2 ILE B 107      21.653  54.896  65.770  1.00 33.23           C  
ATOM   1757  CD1 ILE B 107      22.097  57.372  64.166  1.00 39.03           C  
ATOM   1758  N   VAL B 108      22.563  52.029  64.044  1.00 33.11           N  
ATOM   1759  CA  VAL B 108      22.869  50.746  64.664  1.00 34.11           C  
ATOM   1760  C   VAL B 108      24.309  50.319  64.380  1.00 36.85           C  
ATOM   1761  O   VAL B 108      24.995  49.786  65.253  1.00 37.35           O  
ATOM   1762  CB  VAL B 108      21.906  49.653  64.157  1.00 33.20           C  
ATOM   1763  CG1 VAL B 108      22.356  48.293  64.637  1.00 30.57           C  
ATOM   1764  CG2 VAL B 108      20.487  49.943  64.645  1.00 31.36           C  
ATOM   1765  N   ARG B 109      24.777  50.561  63.160  1.00 38.03           N  
ATOM   1766  CA  ARG B 109      26.140  50.178  62.812  1.00 39.71           C  
ATOM   1767  C   ARG B 109      27.140  50.901  63.716  1.00 39.67           C  
ATOM   1768  O   ARG B 109      28.079  50.287  64.216  1.00 40.42           O  
ATOM   1769  CB  ARG B 109      26.431  50.490  61.335  1.00 40.75           C  
ATOM   1770  CG  ARG B 109      27.545  49.622  60.741  1.00 43.20           C  
ATOM   1771  CD  ARG B 109      27.767  49.863  59.246  1.00 45.02           C  
ATOM   1772  NE  ARG B 109      26.517  50.055  58.517  1.00 48.13           N  
ATOM   1773  CZ  ARG B 109      26.045  51.248  58.151  1.00 50.33           C  
ATOM   1774  NH1 ARG B 109      26.732  52.353  58.441  1.00 50.47           N1+
ATOM   1775  NH2 ARG B 109      24.878  51.344  57.514  1.00 49.50           N  
ATOM   1776  N   GLU B 110      26.925  52.190  63.949  1.00 38.94           N  
ATOM   1777  CA  GLU B 110      27.827  52.978  64.785  1.00 40.57           C  
ATOM   1778  C   GLU B 110      27.716  52.781  66.291  1.00 39.65           C  
ATOM   1779  O   GLU B 110      28.742  52.658  66.973  1.00 39.69           O  
ATOM   1780  CB  GLU B 110      27.667  54.470  64.484  1.00 42.20           C  
ATOM   1781  CG  GLU B 110      28.676  54.983  63.480  1.00 48.23           C  
ATOM   1782  CD  GLU B 110      30.028  55.264  64.105  1.00 49.40           C  
ATOM   1783  OE1 GLU B 110      30.426  54.543  65.049  1.00 50.92           O  
ATOM   1784  OE2 GLU B 110      30.702  56.212  63.640  1.00 51.87           O1-
ATOM   1785  N   LYS B 111      26.491  52.749  66.814  1.00 36.57           N  
ATOM   1786  CA  LYS B 111      26.285  52.612  68.253  1.00 35.34           C  
ATOM   1787  C   LYS B 111      26.064  51.181  68.747  1.00 34.05           C  
ATOM   1788  O   LYS B 111      26.150  50.917  69.943  1.00 34.44           O  
ATOM   1789  CB  LYS B 111      25.110  53.495  68.690  1.00 34.98           C  
ATOM   1790  CG  LYS B 111      25.242  54.955  68.283  1.00 34.26           C  
ATOM   1791  CD  LYS B 111      26.477  55.624  68.890  1.00 35.00           C  
ATOM   1792  CE  LYS B 111      26.427  55.654  70.414  1.00 34.75           C  
ATOM   1793  NZ  LYS B 111      27.439  56.596  70.986  1.00 34.60           N1+
ATOM   1794  N   LYS B 112      25.760  50.271  67.833  1.00 34.07           N  
ATOM   1795  CA  LYS B 112      25.543  48.862  68.172  1.00 34.26           C  
ATOM   1796  C   LYS B 112      24.875  48.583  69.524  1.00 34.48           C  
ATOM   1797  O   LYS B 112      25.504  48.055  70.450  1.00 33.35           O  
ATOM   1798  CB  LYS B 112      26.881  48.114  68.090  1.00 37.79           C  
ATOM   1799  CG  LYS B 112      27.357  47.858  66.661  1.00 39.15           C  
ATOM   1800  CD  LYS B 112      26.390  46.943  65.920  1.00 40.14           C  
ATOM   1801  CE  LYS B 112      26.735  46.817  64.440  1.00 43.27           C  
ATOM   1802  NZ  LYS B 112      28.072  46.168  64.197  1.00 45.56           N1+
ATOM   1803  N   PRO B 113      23.584  48.929  69.657  1.00 32.90           N  
ATOM   1804  CA  PRO B 113      22.857  48.700  70.912  1.00 31.54           C  
ATOM   1805  C   PRO B 113      22.570  47.223  71.165  1.00 31.00           C  
ATOM   1806  O   PRO B 113      22.649  46.397  70.254  1.00 31.86           O  
ATOM   1807  CB  PRO B 113      21.566  49.499  70.714  1.00 31.95           C  
ATOM   1808  CG  PRO B 113      21.338  49.390  69.234  1.00 31.89           C  
ATOM   1809  CD  PRO B 113      22.733  49.626  68.675  1.00 32.25           C  
ATOM   1810  N   LYS B 114      22.226  46.892  72.405  1.00 30.68           N  
ATOM   1811  CA  LYS B 114      21.909  45.510  72.741  1.00 30.89           C  
ATOM   1812  C   LYS B 114      20.637  45.077  72.006  1.00 30.70           C  
ATOM   1813  O   LYS B 114      20.537  43.941  71.525  1.00 29.72           O  
ATOM   1814  CB  LYS B 114      21.715  45.357  74.259  1.00 32.48           C  
ATOM   1815  CG  LYS B 114      22.991  45.534  75.096  1.00 33.71           C  
ATOM   1816  CD  LYS B 114      22.710  45.326  76.588  1.00 36.99           C  
ATOM   1817  CE  LYS B 114      24.003  45.178  77.410  1.00 37.49           C  
ATOM   1818  NZ  LYS B 114      24.899  46.385  77.340  1.00 41.15           N1+
ATOM   1819  N   VAL B 115      19.670  45.989  71.904  1.00 30.34           N  
ATOM   1820  CA  VAL B 115      18.404  45.682  71.242  1.00 29.25           C  
ATOM   1821  C   VAL B 115      17.916  46.781  70.299  1.00 28.92           C  
ATOM   1822  O   VAL B 115      18.148  47.969  70.533  1.00 28.29           O  
ATOM   1823  CB  VAL B 115      17.291  45.426  72.285  1.00 30.17           C  
ATOM   1824  CG1 VAL B 115      16.023  44.958  71.596  1.00 30.76           C  
ATOM   1825  CG2 VAL B 115      17.755  44.399  73.306  1.00 31.53           C  
ATOM   1826  N   VAL B 116      17.255  46.362  69.222  1.00 28.62           N  
ATOM   1827  CA  VAL B 116      16.672  47.272  68.240  1.00 27.42           C  
ATOM   1828  C   VAL B 116      15.177  46.931  68.276  1.00 26.50           C  
ATOM   1829  O   VAL B 116      14.785  45.788  68.043  1.00 27.73           O  
ATOM   1830  CB  VAL B 116      17.252  47.042  66.822  1.00 27.79           C  
ATOM   1831  CG1 VAL B 116      16.505  47.888  65.810  1.00 28.44           C  
ATOM   1832  CG2 VAL B 116      18.735  47.423  66.799  1.00 29.23           C  
ATOM   1833  N   PHE B 117      14.361  47.931  68.584  1.00 26.23           N  
ATOM   1834  CA  PHE B 117      12.918  47.770  68.732  1.00 26.15           C  
ATOM   1835  C   PHE B 117      12.197  48.695  67.746  1.00 27.18           C  
ATOM   1836  O   PHE B 117      12.133  49.902  67.957  1.00 27.75           O  
ATOM   1837  CB  PHE B 117      12.561  48.119  70.188  1.00 26.61           C  
ATOM   1838  CG  PHE B 117      11.139  47.811  70.593  1.00 26.53           C  
ATOM   1839  CD1 PHE B 117      10.208  47.312  69.689  1.00 26.70           C  
ATOM   1840  CD2 PHE B 117      10.727  48.055  71.909  1.00 27.94           C  
ATOM   1841  CE1 PHE B 117       8.890  47.060  70.085  1.00 26.99           C  
ATOM   1842  CE2 PHE B 117       9.417  47.810  72.313  1.00 26.43           C  
ATOM   1843  CZ  PHE B 117       8.496  47.311  71.399  1.00 26.61           C  
ATOM   1844  N   MET B 118      11.665  48.123  66.670  1.00 26.48           N  
ATOM   1845  CA  MET B 118      10.976  48.910  65.650  1.00 26.33           C  
ATOM   1846  C   MET B 118       9.504  48.553  65.480  1.00 25.65           C  
ATOM   1847  O   MET B 118       9.063  47.466  65.851  1.00 23.69           O  
ATOM   1848  CB  MET B 118      11.682  48.746  64.300  1.00 26.60           C  
ATOM   1849  CG  MET B 118      13.150  49.180  64.300  1.00 27.83           C  
ATOM   1850  SD  MET B 118      13.970  48.835  62.733  1.00 27.08           S  
ATOM   1851  CE  MET B 118      14.252  47.083  62.906  1.00 26.39           C  
ATOM   1852  N   GLU B 119       8.758  49.480  64.885  1.00 24.95           N  
ATOM   1853  CA  GLU B 119       7.340  49.278  64.645  1.00 25.09           C  
ATOM   1854  C   GLU B 119       6.912  49.910  63.327  1.00 24.44           C  
ATOM   1855  O   GLU B 119       7.469  50.917  62.906  1.00 23.68           O  
ATOM   1856  CB  GLU B 119       6.529  49.884  65.799  1.00 25.78           C  
ATOM   1857  CG  GLU B 119       4.999  49.918  65.610  1.00 28.46           C  
ATOM   1858  CD  GLU B 119       4.490  51.176  64.897  1.00 30.19           C  
ATOM   1859  OE1 GLU B 119       5.245  52.171  64.804  1.00 30.61           O  
ATOM   1860  OE2 GLU B 119       3.323  51.177  64.444  1.00 28.91           O1-
ATOM   1861  N   ASN B 120       5.927  49.296  62.677  1.00 26.10           N  
ATOM   1862  CA  ASN B 120       5.382  49.823  61.430  1.00 26.46           C  
ATOM   1863  C   ASN B 120       4.039  49.146  61.163  1.00 27.28           C  
ATOM   1864  O   ASN B 120       3.625  48.261  61.915  1.00 26.71           O  
ATOM   1865  CB  ASN B 120       6.353  49.623  60.255  1.00 26.02           C  
ATOM   1866  CG  ASN B 120       6.183  50.690  59.167  1.00 26.01           C  
ATOM   1867  ND2 ASN B 120       7.127  51.621  59.097  1.00 26.69           N  
ATOM   1868  OD1 ASN B 120       5.203  50.686  58.420  1.00 29.35           O  
ATOM   1869  N   VAL B 121       3.354  49.561  60.103  1.00 26.94           N  
ATOM   1870  CA  VAL B 121       2.043  49.008  59.811  1.00 26.01           C  
ATOM   1871  C   VAL B 121       2.067  47.569  59.316  1.00 25.95           C  
ATOM   1872  O   VAL B 121       3.105  47.072  58.879  1.00 26.55           O  
ATOM   1873  CB  VAL B 121       1.278  49.927  58.822  1.00 27.15           C  
ATOM   1874  CG1 VAL B 121       1.140  51.320  59.445  1.00 26.87           C  
ATOM   1875  CG2 VAL B 121       2.012  50.024  57.497  1.00 25.88           C  
ATOM   1876  N   LYS B 122       0.916  46.900  59.410  1.00 26.59           N  
ATOM   1877  CA  LYS B 122       0.792  45.500  58.996  1.00 28.09           C  
ATOM   1878  C   LYS B 122       1.227  45.227  57.562  1.00 28.41           C  
ATOM   1879  O   LYS B 122       1.910  44.240  57.296  1.00 28.66           O  
ATOM   1880  CB  LYS B 122      -0.647  45.016  59.160  1.00 29.56           C  
ATOM   1881  CG  LYS B 122      -0.846  43.551  58.776  1.00 31.74           C  
ATOM   1882  CD  LYS B 122      -2.324  43.154  58.805  1.00 33.91           C  
ATOM   1883  CE  LYS B 122      -2.510  41.681  58.470  1.00 34.40           C  
ATOM   1884  NZ  LYS B 122      -3.950  41.298  58.450  1.00 37.35           N1+
ATOM   1885  N   ASN B 123       0.838  46.098  56.638  1.00 28.43           N  
ATOM   1886  CA  ASN B 123       1.186  45.896  55.241  1.00 29.04           C  
ATOM   1887  C   ASN B 123       2.689  45.866  54.985  1.00 30.53           C  
ATOM   1888  O   ASN B 123       3.133  45.362  53.949  1.00 31.12           O  
ATOM   1889  CB  ASN B 123       0.538  46.963  54.365  1.00 28.51           C  
ATOM   1890  CG  ASN B 123       0.552  46.579  52.898  1.00 30.90           C  
ATOM   1891  ND2 ASN B 123      -0.143  45.498  52.571  1.00 31.06           N  
ATOM   1892  OD1 ASN B 123       1.191  47.233  52.073  1.00 29.12           O  
ATOM   1893  N   PHE B 124       3.473  46.397  55.920  1.00 30.19           N  
ATOM   1894  CA  PHE B 124       4.926  46.411  55.774  1.00 30.75           C  
ATOM   1895  C   PHE B 124       5.387  44.966  55.586  1.00 32.14           C  
ATOM   1896  O   PHE B 124       6.315  44.682  54.825  1.00 31.66           O  
ATOM   1897  CB  PHE B 124       5.577  46.990  57.032  1.00 30.61           C  
ATOM   1898  CG  PHE B 124       7.037  47.318  56.872  1.00 29.60           C  
ATOM   1899  CD1 PHE B 124       7.436  48.551  56.369  1.00 28.81           C  
ATOM   1900  CD2 PHE B 124       8.013  46.395  57.229  1.00 29.74           C  
ATOM   1901  CE1 PHE B 124       8.784  48.864  56.229  1.00 27.96           C  
ATOM   1902  CE2 PHE B 124       9.370  46.700  57.089  1.00 29.03           C  
ATOM   1903  CZ  PHE B 124       9.752  47.942  56.589  1.00 29.15           C  
ATOM   1904  N   ALA B 125       4.714  44.059  56.281  1.00 32.88           N  
ATOM   1905  CA  ALA B 125       5.039  42.643  56.231  1.00 33.88           C  
ATOM   1906  C   ALA B 125       4.926  42.018  54.844  1.00 35.00           C  
ATOM   1907  O   ALA B 125       5.718  41.145  54.503  1.00 37.30           O  
ATOM   1908  CB  ALA B 125       4.163  41.883  57.207  1.00 33.54           C  
ATOM   1909  N   SER B 126       3.961  42.460  54.041  1.00 35.38           N  
ATOM   1910  CA  SER B 126       3.777  41.890  52.709  1.00 35.80           C  
ATOM   1911  C   SER B 126       4.140  42.813  51.559  1.00 35.09           C  
ATOM   1912  O   SER B 126       4.222  42.373  50.408  1.00 35.21           O  
ATOM   1913  CB  SER B 126       2.328  41.419  52.534  1.00 37.90           C  
ATOM   1914  OG  SER B 126       1.434  42.518  52.488  1.00 40.98           O  
ATOM   1915  N   HIS B 127       4.379  44.086  51.866  1.00 33.18           N  
ATOM   1916  CA  HIS B 127       4.721  45.075  50.851  1.00 32.65           C  
ATOM   1917  C   HIS B 127       5.763  44.585  49.846  1.00 33.59           C  
ATOM   1918  O   HIS B 127       6.801  44.025  50.219  1.00 32.57           O  
ATOM   1919  CB  HIS B 127       5.232  46.359  51.509  1.00 31.45           C  
ATOM   1920  CG  HIS B 127       5.702  47.391  50.530  1.00 31.64           C  
ATOM   1921  CD2 HIS B 127       6.950  47.795  50.198  1.00 30.62           C  
ATOM   1922  ND1 HIS B 127       4.841  48.123  49.742  1.00 32.06           N  
ATOM   1923  CE1 HIS B 127       5.539  48.933  48.965  1.00 32.97           C  
ATOM   1924  NE2 HIS B 127       6.823  48.752  49.221  1.00 33.37           N  
ATOM   1925  N   ASP B 128       5.478  44.816  48.571  1.00 34.21           N  
ATOM   1926  CA  ASP B 128       6.384  44.423  47.497  1.00 35.41           C  
ATOM   1927  C   ASP B 128       6.763  42.950  47.584  1.00 35.64           C  
ATOM   1928  O   ASP B 128       7.942  42.595  47.653  1.00 35.97           O  
ATOM   1929  CB  ASP B 128       7.640  45.299  47.522  1.00 34.49           C  
ATOM   1930  CG  ASP B 128       8.520  45.099  46.293  1.00 35.57           C  
ATOM   1931  OD1 ASP B 128       7.966  44.916  45.187  1.00 35.64           O  
ATOM   1932  OD2 ASP B 128       9.761  45.147  46.427  1.00 33.32           O1-
ATOM   1933  N   ASN B 129       5.739  42.105  47.593  1.00 36.62           N  
ATOM   1934  CA  ASN B 129       5.898  40.658  47.636  1.00 37.23           C  
ATOM   1935  C   ASN B 129       6.760  40.170  48.784  1.00 37.63           C  
ATOM   1936  O   ASN B 129       7.333  39.076  48.726  1.00 37.61           O  
ATOM   1937  CB  ASN B 129       6.461  40.167  46.299  1.00 39.53           C  
ATOM   1938  CG  ASN B 129       5.666  40.687  45.110  1.00 41.68           C  
ATOM   1939  ND2 ASN B 129       4.451  40.166  44.937  1.00 40.29           N  
ATOM   1940  OD1 ASN B 129       6.128  41.560  44.367  1.00 43.33           O  
ATOM   1941  N   GLY B 130       6.841  40.978  49.836  1.00 36.61           N  
ATOM   1942  CA  GLY B 130       7.625  40.603  50.999  1.00 34.78           C  
ATOM   1943  C   GLY B 130       9.091  40.966  50.890  1.00 33.08           C  
ATOM   1944  O   GLY B 130       9.873  40.640  51.776  1.00 32.30           O  
ATOM   1945  N   ASN B 131       9.468  41.645  49.810  1.00 33.83           N  
ATOM   1946  CA  ASN B 131      10.862  42.029  49.622  1.00 34.94           C  
ATOM   1947  C   ASN B 131      11.335  43.127  50.572  1.00 35.67           C  
ATOM   1948  O   ASN B 131      12.520  43.196  50.898  1.00 35.48           O  
ATOM   1949  CB  ASN B 131      11.119  42.480  48.178  1.00 36.95           C  
ATOM   1950  CG  ASN B 131      11.035  41.336  47.180  1.00 38.65           C  
ATOM   1951  ND2 ASN B 131      10.690  41.659  45.933  1.00 38.96           N  
ATOM   1952  OD1 ASN B 131      11.293  40.176  47.519  1.00 39.03           O  
ATOM   1953  N   THR B 132      10.432  43.988  51.033  1.00 35.57           N  
ATOM   1954  CA  THR B 132      10.873  45.054  51.923  1.00 35.55           C  
ATOM   1955  C   THR B 132      11.178  44.546  53.319  1.00 34.92           C  
ATOM   1956  O   THR B 132      12.127  45.013  53.962  1.00 35.03           O  
ATOM   1957  CB  THR B 132       9.848  46.192  52.000  1.00 37.16           C  
ATOM   1958  CG2 THR B 132       9.661  46.807  50.635  1.00 34.15           C  
ATOM   1959  OG1 THR B 132       8.599  45.684  52.467  1.00 39.91           O  
ATOM   1960  N   LEU B 133      10.390  43.586  53.790  1.00 33.91           N  
ATOM   1961  CA  LEU B 133      10.629  43.036  55.114  1.00 34.01           C  
ATOM   1962  C   LEU B 133      11.936  42.254  55.081  1.00 34.85           C  
ATOM   1963  O   LEU B 133      12.677  42.223  56.061  1.00 34.34           O  
ATOM   1964  CB  LEU B 133       9.496  42.107  55.536  1.00 32.62           C  
ATOM   1965  CG  LEU B 133       9.649  41.513  56.943  1.00 32.85           C  
ATOM   1966  CD1 LEU B 133       9.554  42.627  57.992  1.00 31.49           C  
ATOM   1967  CD2 LEU B 133       8.568  40.472  57.177  1.00 31.79           C  
ATOM   1968  N   GLU B 134      12.226  41.632  53.941  1.00 36.18           N  
ATOM   1969  CA  GLU B 134      13.451  40.851  53.809  1.00 36.35           C  
ATOM   1970  C   GLU B 134      14.685  41.745  53.771  1.00 34.09           C  
ATOM   1971  O   GLU B 134      15.738  41.372  54.293  1.00 35.22           O  
ATOM   1972  CB  GLU B 134      13.383  39.964  52.568  1.00 40.24           C  
ATOM   1973  CG  GLU B 134      14.263  38.729  52.672  1.00 45.28           C  
ATOM   1974  CD  GLU B 134      13.831  37.617  51.728  1.00 50.79           C  
ATOM   1975  OE1 GLU B 134      13.936  37.813  50.488  1.00 51.10           O  
ATOM   1976  OE2 GLU B 134      13.382  36.546  52.227  1.00 52.62           O1-
ATOM   1977  N   VAL B 135      14.565  42.923  53.167  1.00 31.96           N  
ATOM   1978  CA  VAL B 135      15.690  43.841  53.119  1.00 32.56           C  
ATOM   1979  C   VAL B 135      16.044  44.241  54.545  1.00 32.40           C  
ATOM   1980  O   VAL B 135      17.220  44.356  54.888  1.00 31.98           O  
ATOM   1981  CB  VAL B 135      15.372  45.120  52.304  1.00 33.28           C  
ATOM   1982  CG1 VAL B 135      16.436  46.178  52.556  1.00 32.29           C  
ATOM   1983  CG2 VAL B 135      15.326  44.787  50.817  1.00 33.83           C  
ATOM   1984  N   VAL B 136      15.024  44.447  55.374  1.00 31.55           N  
ATOM   1985  CA  VAL B 136      15.239  44.823  56.771  1.00 30.26           C  
ATOM   1986  C   VAL B 136      15.839  43.634  57.542  1.00 30.43           C  
ATOM   1987  O   VAL B 136      16.753  43.808  58.347  1.00 30.55           O  
ATOM   1988  CB  VAL B 136      13.904  45.265  57.446  1.00 29.60           C  
ATOM   1989  CG1 VAL B 136      14.130  45.570  58.921  1.00 27.63           C  
ATOM   1990  CG2 VAL B 136      13.345  46.495  56.735  1.00 28.60           C  
ATOM   1991  N   LYS B 137      15.331  42.434  57.284  1.00 31.18           N  
ATOM   1992  CA  LYS B 137      15.829  41.232  57.951  1.00 33.00           C  
ATOM   1993  C   LYS B 137      17.309  41.024  57.650  1.00 34.72           C  
ATOM   1994  O   LYS B 137      18.118  40.804  58.560  1.00 34.71           O  
ATOM   1995  CB  LYS B 137      15.062  39.989  57.483  1.00 34.37           C  
ATOM   1996  CG  LYS B 137      15.471  38.708  58.204  1.00 37.05           C  
ATOM   1997  CD  LYS B 137      14.778  37.484  57.616  1.00 39.89           C  
ATOM   1998  CE  LYS B 137      15.044  36.238  58.455  1.00 41.35           C  
ATOM   1999  NZ  LYS B 137      16.503  36.018  58.736  1.00 41.93           N1+
ATOM   2000  N   ASN B 138      17.656  41.081  56.368  1.00 34.67           N  
ATOM   2001  CA  ASN B 138      19.040  40.885  55.955  1.00 35.40           C  
ATOM   2002  C   ASN B 138      19.944  41.991  56.477  1.00 35.58           C  
ATOM   2003  O   ASN B 138      21.063  41.727  56.927  1.00 35.56           O  
ATOM   2004  CB  ASN B 138      19.130  40.806  54.427  1.00 35.07           C  
ATOM   2005  CG  ASN B 138      18.359  39.630  53.867  1.00 35.19           C  
ATOM   2006  ND2 ASN B 138      17.806  39.793  52.663  1.00 35.22           N  
ATOM   2007  OD1 ASN B 138      18.267  38.578  54.508  1.00 34.15           O  
ATOM   2008  N   THR B 139      19.448  43.224  56.426  1.00 34.64           N  
ATOM   2009  CA  THR B 139      20.205  44.373  56.900  1.00 34.82           C  
ATOM   2010  C   THR B 139      20.561  44.194  58.373  1.00 35.09           C  
ATOM   2011  O   THR B 139      21.698  44.446  58.766  1.00 34.66           O  
ATOM   2012  CB  THR B 139      19.413  45.686  56.704  1.00 34.48           C  
ATOM   2013  CG2 THR B 139      20.257  46.894  57.091  1.00 36.19           C  
ATOM   2014  OG1 THR B 139      19.053  45.816  55.324  1.00 35.03           O  
ATOM   2015  N   MET B 140      19.601  43.754  59.186  1.00 35.58           N  
ATOM   2016  CA  MET B 140      19.870  43.533  60.611  1.00 36.49           C  
ATOM   2017  C   MET B 140      20.716  42.276  60.793  1.00 37.56           C  
ATOM   2018  O   MET B 140      21.698  42.293  61.532  1.00 36.99           O  
ATOM   2019  CB  MET B 140      18.574  43.371  61.410  1.00 37.25           C  
ATOM   2020  CG  MET B 140      18.386  44.424  62.492  1.00 39.23           C  
ATOM   2021  SD  MET B 140      18.383  46.070  61.781  1.00 35.91           S  
ATOM   2022  CE  MET B 140      17.374  45.719  60.393  1.00 40.79           C  
ATOM   2023  N   ASN B 141      20.322  41.184  60.135  1.00 38.02           N  
ATOM   2024  CA  ASN B 141      21.089  39.940  60.244  1.00 39.01           C  
ATOM   2025  C   ASN B 141      22.555  40.218  59.911  1.00 39.90           C  
ATOM   2026  O   ASN B 141      23.461  39.631  60.503  1.00 40.60           O  
ATOM   2027  CB  ASN B 141      20.545  38.878  59.289  1.00 38.56           C  
ATOM   2028  CG  ASN B 141      19.299  38.199  59.811  1.00 39.14           C  
ATOM   2029  ND2 ASN B 141      18.719  37.341  58.990  1.00 39.35           N  
ATOM   2030  OD1 ASN B 141      18.862  38.434  60.938  1.00 40.92           O  
ATOM   2031  N   GLU B 142      22.779  41.135  58.976  1.00 41.03           N  
ATOM   2032  CA  GLU B 142      24.125  41.490  58.555  1.00 43.19           C  
ATOM   2033  C   GLU B 142      24.836  42.507  59.430  1.00 42.30           C  
ATOM   2034  O   GLU B 142      26.057  42.664  59.333  1.00 42.04           O  
ATOM   2035  CB  GLU B 142      24.102  41.943  57.098  1.00 45.52           C  
ATOM   2036  CG  GLU B 142      24.061  40.746  56.154  1.00 49.68           C  
ATOM   2037  CD  GLU B 142      23.446  41.067  54.817  1.00 52.59           C  
ATOM   2038  OE1 GLU B 142      23.879  42.069  54.192  1.00 54.56           O  
ATOM   2039  OE2 GLU B 142      22.531  40.315  54.391  1.00 54.08           O1-
ATOM   2040  N   LEU B 143      24.089  43.207  60.279  1.00 40.70           N  
ATOM   2041  CA  LEU B 143      24.707  44.160  61.197  1.00 39.31           C  
ATOM   2042  C   LEU B 143      25.042  43.308  62.415  1.00 37.66           C  
ATOM   2043  O   LEU B 143      25.522  43.807  63.431  1.00 37.36           O  
ATOM   2044  CB  LEU B 143      23.724  45.275  61.590  1.00 38.62           C  
ATOM   2045  CG  LEU B 143      23.396  46.373  60.571  1.00 38.55           C  
ATOM   2046  CD1 LEU B 143      22.220  47.209  61.078  1.00 38.01           C  
ATOM   2047  CD2 LEU B 143      24.614  47.254  60.350  1.00 37.68           C  
ATOM   2048  N   ASP B 144      24.751  42.013  62.281  1.00 37.40           N  
ATOM   2049  CA  ASP B 144      24.978  40.990  63.300  1.00 37.21           C  
ATOM   2050  C   ASP B 144      23.911  40.914  64.400  1.00 36.07           C  
ATOM   2051  O   ASP B 144      24.234  40.784  65.585  1.00 35.65           O  
ATOM   2052  CB  ASP B 144      26.368  41.156  63.931  1.00 40.18           C  
ATOM   2053  CG  ASP B 144      26.842  39.885  64.620  1.00 42.85           C  
ATOM   2054  OD1 ASP B 144      26.751  38.792  64.000  1.00 42.56           O  
ATOM   2055  OD2 ASP B 144      27.306  39.971  65.778  1.00 45.86           O1-
ATOM   2056  N   TYR B 145      22.644  40.974  63.994  1.00 34.49           N  
ATOM   2057  CA  TYR B 145      21.519  40.902  64.925  1.00 33.51           C  
ATOM   2058  C   TYR B 145      20.544  39.798  64.536  1.00 32.63           C  
ATOM   2059  O   TYR B 145      20.473  39.413  63.373  1.00 32.87           O  
ATOM   2060  CB  TYR B 145      20.740  42.226  64.949  1.00 32.67           C  
ATOM   2061  CG  TYR B 145      21.418  43.369  65.676  1.00 31.54           C  
ATOM   2062  CD1 TYR B 145      22.476  44.068  65.096  1.00 30.40           C  
ATOM   2063  CD2 TYR B 145      20.995  43.749  66.950  1.00 31.36           C  
ATOM   2064  CE1 TYR B 145      23.099  45.120  65.770  1.00 29.84           C  
ATOM   2065  CE2 TYR B 145      21.603  44.789  67.628  1.00 30.47           C  
ATOM   2066  CZ  TYR B 145      22.653  45.472  67.040  1.00 31.59           C  
ATOM   2067  OH  TYR B 145      23.264  46.490  67.737  1.00 30.97           O  
ATOM   2068  N   SER B 146      19.797  39.293  65.518  1.00 33.17           N  
ATOM   2069  CA  SER B 146      18.785  38.275  65.256  1.00 33.85           C  
ATOM   2070  C   SER B 146      17.580  39.096  64.802  1.00 33.50           C  
ATOM   2071  O   SER B 146      17.567  40.310  64.980  1.00 32.96           O  
ATOM   2072  CB  SER B 146      18.440  37.477  66.523  1.00 34.33           C  
ATOM   2073  OG  SER B 146      17.589  38.198  67.399  1.00 35.89           O  
ATOM   2074  N   PHE B 147      16.582  38.455  64.210  1.00 33.87           N  
ATOM   2075  CA  PHE B 147      15.420  39.188  63.724  1.00 33.88           C  
ATOM   2076  C   PHE B 147      14.109  38.525  64.094  1.00 33.79           C  
ATOM   2077  O   PHE B 147      13.720  37.514  63.508  1.00 35.26           O  
ATOM   2078  CB  PHE B 147      15.499  39.332  62.207  1.00 34.02           C  
ATOM   2079  CG  PHE B 147      14.513  40.314  61.631  1.00 35.07           C  
ATOM   2080  CD1 PHE B 147      14.677  41.679  61.830  1.00 34.74           C  
ATOM   2081  CD2 PHE B 147      13.447  39.871  60.858  1.00 32.40           C  
ATOM   2082  CE1 PHE B 147      13.790  42.596  61.259  1.00 35.31           C  
ATOM   2083  CE2 PHE B 147      12.563  40.769  60.289  1.00 34.45           C  
ATOM   2084  CZ  PHE B 147      12.734  42.141  60.487  1.00 33.98           C  
ATOM   2085  N   HIS B 148      13.434  39.104  65.080  1.00 32.92           N  
ATOM   2086  CA  HIS B 148      12.148  38.615  65.546  1.00 31.69           C  
ATOM   2087  C   HIS B 148      11.097  39.594  65.045  1.00 32.32           C  
ATOM   2088  O   HIS B 148      11.095  40.762  65.436  1.00 31.96           O  
ATOM   2089  CB  HIS B 148      12.129  38.582  67.072  1.00 33.04           C  
ATOM   2090  CG  HIS B 148      13.137  37.649  67.663  1.00 33.68           C  
ATOM   2091  CD2 HIS B 148      14.345  37.884  68.230  1.00 32.93           C  
ATOM   2092  ND1 HIS B 148      12.956  36.282  67.693  1.00 35.41           N  
ATOM   2093  CE1 HIS B 148      14.011  35.716  68.256  1.00 34.94           C  
ATOM   2094  NE2 HIS B 148      14.867  36.667  68.591  1.00 33.45           N  
ATOM   2095  N   ALA B 149      10.211  39.131  64.171  1.00 30.89           N  
ATOM   2096  CA  ALA B 149       9.178  40.006  63.635  1.00 30.59           C  
ATOM   2097  C   ALA B 149       7.814  39.349  63.708  1.00 30.09           C  
ATOM   2098  O   ALA B 149       7.646  38.191  63.335  1.00 30.49           O  
ATOM   2099  CB  ALA B 149       9.507  40.377  62.192  1.00 29.14           C  
ATOM   2100  N   LYS B 150       6.834  40.085  64.215  1.00 30.02           N  
ATOM   2101  CA  LYS B 150       5.487  39.548  64.301  1.00 29.64           C  
ATOM   2102  C   LYS B 150       4.435  40.646  64.272  1.00 28.36           C  
ATOM   2103  O   LYS B 150       4.674  41.772  64.723  1.00 28.27           O  
ATOM   2104  CB  LYS B 150       5.312  38.715  65.571  1.00 30.23           C  
ATOM   2105  CG  LYS B 150       4.052  37.872  65.524  1.00 32.70           C  
ATOM   2106  CD  LYS B 150       3.895  36.980  66.738  1.00 34.00           C  
ATOM   2107  CE  LYS B 150       2.866  35.893  66.450  1.00 36.14           C  
ATOM   2108  NZ  LYS B 150       2.503  35.141  67.676  1.00 39.19           N1+
ATOM   2109  N   VAL B 151       3.274  40.309  63.722  1.00 28.24           N  
ATOM   2110  CA  VAL B 151       2.164  41.239  63.644  1.00 27.43           C  
ATOM   2111  C   VAL B 151       1.233  41.000  64.826  1.00 28.18           C  
ATOM   2112  O   VAL B 151       0.689  39.910  64.989  1.00 28.42           O  
ATOM   2113  CB  VAL B 151       1.365  41.066  62.331  1.00 27.18           C  
ATOM   2114  CG1 VAL B 151       0.058  41.839  62.413  1.00 27.04           C  
ATOM   2115  CG2 VAL B 151       2.184  41.571  61.151  1.00 25.46           C  
ATOM   2116  N   LEU B 152       1.079  42.014  65.667  1.00 28.14           N  
ATOM   2117  CA  LEU B 152       0.190  41.917  66.822  1.00 27.84           C  
ATOM   2118  C   LEU B 152      -0.988  42.873  66.622  1.00 28.58           C  
ATOM   2119  O   LEU B 152      -0.828  43.947  66.047  1.00 28.17           O  
ATOM   2120  CB  LEU B 152       0.930  42.286  68.107  1.00 27.47           C  
ATOM   2121  CG  LEU B 152       2.118  41.431  68.545  1.00 29.11           C  
ATOM   2122  CD1 LEU B 152       2.448  41.753  69.990  1.00 28.97           C  
ATOM   2123  CD2 LEU B 152       1.783  39.966  68.421  1.00 27.83           C  
ATOM   2124  N   ASN B 153      -2.170  42.470  67.079  1.00 28.27           N  
ATOM   2125  CA  ASN B 153      -3.356  43.312  66.964  1.00 27.51           C  
ATOM   2126  C   ASN B 153      -3.672  43.795  68.378  1.00 26.13           C  
ATOM   2127  O   ASN B 153      -3.830  42.986  69.278  1.00 25.21           O  
ATOM   2128  CB  ASN B 153      -4.529  42.501  66.416  1.00 28.66           C  
ATOM   2129  CG  ASN B 153      -5.678  43.380  65.964  1.00 30.21           C  
ATOM   2130  ND2 ASN B 153      -6.413  42.925  64.954  1.00 31.93           N  
ATOM   2131  OD1 ASN B 153      -5.907  44.447  66.519  1.00 29.42           O  
ATOM   2132  N   ALA B 154      -3.763  45.110  68.567  1.00 25.90           N  
ATOM   2133  CA  ALA B 154      -4.021  45.690  69.891  1.00 25.81           C  
ATOM   2134  C   ALA B 154      -5.215  45.117  70.638  1.00 25.91           C  
ATOM   2135  O   ALA B 154      -5.217  45.081  71.866  1.00 25.65           O  
ATOM   2136  CB  ALA B 154      -4.175  47.203  69.780  1.00 25.61           C  
ATOM   2137  N   LEU B 155      -6.234  44.676  69.910  1.00 26.22           N  
ATOM   2138  CA  LEU B 155      -7.420  44.123  70.550  1.00 28.08           C  
ATOM   2139  C   LEU B 155      -7.084  42.856  71.339  1.00 28.27           C  
ATOM   2140  O   LEU B 155      -7.849  42.440  72.205  1.00 27.76           O  
ATOM   2141  CB  LEU B 155      -8.506  43.836  69.508  1.00 27.05           C  
ATOM   2142  CG  LEU B 155      -8.285  42.709  68.499  1.00 28.16           C  
ATOM   2143  CD1 LEU B 155      -8.740  41.378  69.103  1.00 27.40           C  
ATOM   2144  CD2 LEU B 155      -9.073  43.011  67.238  1.00 27.63           C  
ATOM   2145  N   ASP B 156      -5.938  42.249  71.036  1.00 28.28           N  
ATOM   2146  CA  ASP B 156      -5.504  41.045  71.743  1.00 28.30           C  
ATOM   2147  C   ASP B 156      -4.741  41.387  73.017  1.00 28.37           C  
ATOM   2148  O   ASP B 156      -4.356  40.486  73.777  1.00 28.05           O  
ATOM   2149  CB  ASP B 156      -4.601  40.175  70.858  1.00 30.30           C  
ATOM   2150  CG  ASP B 156      -5.373  39.374  69.828  1.00 30.20           C  
ATOM   2151  OD1 ASP B 156      -6.394  38.747  70.196  1.00 29.81           O  
ATOM   2152  OD2 ASP B 156      -4.942  39.361  68.654  1.00 31.74           O1-
ATOM   2153  N   TYR B 157      -4.527  42.676  73.265  1.00 26.67           N  
ATOM   2154  CA  TYR B 157      -3.787  43.070  74.453  1.00 27.94           C  
ATOM   2155  C   TYR B 157      -4.430  44.109  75.372  1.00 26.09           C  
ATOM   2156  O   TYR B 157      -3.759  45.011  75.877  1.00 28.14           O  
ATOM   2157  CB  TYR B 157      -2.377  43.497  74.048  1.00 26.80           C  
ATOM   2158  CG  TYR B 157      -1.672  42.385  73.311  1.00 27.79           C  
ATOM   2159  CD1 TYR B 157      -1.706  42.311  71.918  1.00 25.85           C  
ATOM   2160  CD2 TYR B 157      -1.062  41.351  74.010  1.00 26.39           C  
ATOM   2161  CE1 TYR B 157      -1.154  41.231  71.242  1.00 27.17           C  
ATOM   2162  CE2 TYR B 157      -0.514  40.271  73.350  1.00 27.26           C  
ATOM   2163  CZ  TYR B 157      -0.559  40.210  71.968  1.00 27.61           C  
ATOM   2164  OH  TYR B 157      -0.006  39.128  71.328  1.00 27.73           O  
ATOM   2165  N   GLY B 158      -5.729  43.949  75.596  1.00 26.33           N  
ATOM   2166  CA  GLY B 158      -6.461  44.831  76.487  1.00 24.47           C  
ATOM   2167  C   GLY B 158      -6.900  46.198  75.990  1.00 25.21           C  
ATOM   2168  O   GLY B 158      -7.434  46.985  76.771  1.00 24.24           O  
ATOM   2169  N   ILE B 159      -6.696  46.496  74.712  1.00 24.99           N  
ATOM   2170  CA  ILE B 159      -7.095  47.800  74.176  1.00 24.37           C  
ATOM   2171  C   ILE B 159      -8.112  47.628  73.059  1.00 25.10           C  
ATOM   2172  O   ILE B 159      -7.872  46.908  72.095  1.00 27.43           O  
ATOM   2173  CB  ILE B 159      -5.882  48.586  73.642  1.00 25.74           C  
ATOM   2174  CG1 ILE B 159      -4.987  49.016  74.810  1.00 25.25           C  
ATOM   2175  CG2 ILE B 159      -6.355  49.794  72.823  1.00 25.42           C  
ATOM   2176  CD1 ILE B 159      -5.627  50.020  75.763  1.00 27.50           C  
ATOM   2177  N   PRO B 160      -9.264  48.301  73.168  1.00 25.28           N  
ATOM   2178  CA  PRO B 160     -10.308  48.189  72.147  1.00 24.46           C  
ATOM   2179  C   PRO B 160     -10.059  48.938  70.846  1.00 24.49           C  
ATOM   2180  O   PRO B 160     -10.737  49.920  70.564  1.00 22.83           O  
ATOM   2181  CB  PRO B 160     -11.544  48.704  72.873  1.00 25.49           C  
ATOM   2182  CG  PRO B 160     -10.961  49.800  73.724  1.00 25.95           C  
ATOM   2183  CD  PRO B 160      -9.717  49.137  74.294  1.00 24.11           C  
ATOM   2184  N   GLN B 161      -9.091  48.472  70.060  1.00 24.02           N  
ATOM   2185  CA  GLN B 161      -8.802  49.082  68.763  1.00 25.56           C  
ATOM   2186  C   GLN B 161      -8.224  48.023  67.824  1.00 27.07           C  
ATOM   2187  O   GLN B 161      -7.332  47.268  68.214  1.00 28.23           O  
ATOM   2188  CB  GLN B 161      -7.809  50.248  68.906  1.00 25.20           C  
ATOM   2189  CG  GLN B 161      -7.526  50.971  67.578  1.00 26.01           C  
ATOM   2190  CD  GLN B 161      -6.409  52.017  67.649  1.00 28.05           C  
ATOM   2191  NE2 GLN B 161      -5.815  52.195  68.826  1.00 25.92           N  
ATOM   2192  OE1 GLN B 161      -6.088  52.651  66.644  1.00 28.21           O  
ATOM   2193  N   LYS B 162      -8.734  47.961  66.595  1.00 27.05           N  
ATOM   2194  CA  LYS B 162      -8.251  46.992  65.613  1.00 29.48           C  
ATOM   2195  C   LYS B 162      -7.000  47.517  64.911  1.00 29.62           C  
ATOM   2196  O   LYS B 162      -6.987  47.686  63.692  1.00 32.81           O  
ATOM   2197  CB  LYS B 162      -9.327  46.685  64.559  1.00 30.47           C  
ATOM   2198  CG  LYS B 162      -8.951  45.517  63.645  1.00 35.44           C  
ATOM   2199  CD  LYS B 162      -9.945  45.297  62.506  1.00 37.81           C  
ATOM   2200  CE  LYS B 162      -9.413  45.815  61.179  1.00 38.60           C  
ATOM   2201  NZ  LYS B 162      -8.911  47.208  61.287  1.00 37.99           N1+
ATOM   2202  N   ARG B 163      -5.943  47.765  65.673  1.00 28.01           N  
ATOM   2203  CA  ARG B 163      -4.710  48.274  65.094  1.00 26.41           C  
ATOM   2204  C   ARG B 163      -3.677  47.164  64.976  1.00 26.14           C  
ATOM   2205  O   ARG B 163      -3.072  46.757  65.968  1.00 24.82           O  
ATOM   2206  CB  ARG B 163      -4.161  49.430  65.938  1.00 26.98           C  
ATOM   2207  CG  ARG B 163      -2.781  49.886  65.525  1.00 28.06           C  
ATOM   2208  CD  ARG B 163      -2.393  51.184  66.202  1.00 28.17           C  
ATOM   2209  NE  ARG B 163      -3.335  52.212  65.806  1.00 34.83           N  
ATOM   2210  CZ  ARG B 163      -3.024  53.348  65.192  1.00 29.00           C  
ATOM   2211  NH1 ARG B 163      -1.772  53.649  64.888  1.00 28.96           N1+
ATOM   2212  NH2 ARG B 163      -4.001  54.171  64.859  1.00 29.80           N  
ATOM   2213  N   GLU B 164      -3.498  46.678  63.752  1.00 25.54           N  
ATOM   2214  CA  GLU B 164      -2.550  45.613  63.466  1.00 25.97           C  
ATOM   2215  C   GLU B 164      -1.242  46.247  63.033  1.00 23.94           C  
ATOM   2216  O   GLU B 164      -1.200  47.009  62.070  1.00 25.13           O  
ATOM   2217  CB  GLU B 164      -3.080  44.718  62.352  1.00 26.35           C  
ATOM   2218  CG  GLU B 164      -4.541  44.340  62.522  1.00 29.52           C  
ATOM   2219  CD  GLU B 164      -4.991  43.330  61.498  1.00 31.73           C  
ATOM   2220  OE1 GLU B 164      -4.674  42.130  61.673  1.00 33.59           O  
ATOM   2221  OE2 GLU B 164      -5.647  43.736  60.511  1.00 32.54           O1-
ATOM   2222  N   ARG B 165      -0.175  45.926  63.745  1.00 23.50           N  
ATOM   2223  CA  ARG B 165       1.129  46.487  63.440  1.00 23.75           C  
ATOM   2224  C   ARG B 165       2.195  45.402  63.482  1.00 24.09           C  
ATOM   2225  O   ARG B 165       2.015  44.380  64.123  1.00 23.21           O  
ATOM   2226  CB  ARG B 165       1.453  47.583  64.458  1.00 24.44           C  
ATOM   2227  CG  ARG B 165       0.492  48.768  64.413  1.00 23.40           C  
ATOM   2228  CD  ARG B 165       0.798  49.618  63.201  1.00 25.34           C  
ATOM   2229  NE  ARG B 165      -0.022  50.819  63.072  1.00 23.10           N  
ATOM   2230  CZ  ARG B 165      -1.164  50.894  62.395  1.00 23.45           C  
ATOM   2231  NH1 ARG B 165      -1.662  49.828  61.778  1.00 23.53           N1+
ATOM   2232  NH2 ARG B 165      -1.788  52.061  62.288  1.00 22.03           N  
ATOM   2233  N   ILE B 166       3.296  45.622  62.774  1.00 24.54           N  
ATOM   2234  CA  ILE B 166       4.377  44.656  62.781  1.00 25.03           C  
ATOM   2235  C   ILE B 166       5.418  45.165  63.764  1.00 24.71           C  
ATOM   2236  O   ILE B 166       5.822  46.321  63.702  1.00 25.90           O  
ATOM   2237  CB  ILE B 166       5.020  44.497  61.381  1.00 26.62           C  
ATOM   2238  CG1 ILE B 166       6.128  43.446  61.443  1.00 27.01           C  
ATOM   2239  CG2 ILE B 166       5.573  45.836  60.900  1.00 23.91           C  
ATOM   2240  CD1 ILE B 166       6.788  43.176  60.104  1.00 30.54           C  
ATOM   2241  N   TYR B 167       5.823  44.305  64.692  1.00 25.29           N  
ATOM   2242  CA  TYR B 167       6.821  44.672  65.686  1.00 25.34           C  
ATOM   2243  C   TYR B 167       8.104  43.870  65.433  1.00 26.36           C  
ATOM   2244  O   TYR B 167       8.073  42.641  65.344  1.00 26.14           O  
ATOM   2245  CB  TYR B 167       6.272  44.392  67.083  1.00 23.95           C  
ATOM   2246  CG  TYR B 167       5.066  45.243  67.413  1.00 24.91           C  
ATOM   2247  CD1 TYR B 167       5.222  46.537  67.905  1.00 25.28           C  
ATOM   2248  CD2 TYR B 167       3.765  44.770  67.194  1.00 24.22           C  
ATOM   2249  CE1 TYR B 167       4.116  47.347  68.171  1.00 24.91           C  
ATOM   2250  CE2 TYR B 167       2.652  45.571  67.452  1.00 23.60           C  
ATOM   2251  CZ  TYR B 167       2.841  46.859  67.943  1.00 24.92           C  
ATOM   2252  OH  TYR B 167       1.765  47.666  68.211  1.00 24.38           O  
ATOM   2253  N   MET B 168       9.221  44.580  65.321  1.00 26.80           N  
ATOM   2254  CA  MET B 168      10.509  43.958  65.045  1.00 28.73           C  
ATOM   2255  C   MET B 168      11.513  44.154  66.172  1.00 29.44           C  
ATOM   2256  O   MET B 168      11.946  45.277  66.458  1.00 31.30           O  
ATOM   2257  CB  MET B 168      11.049  44.517  63.726  1.00 29.49           C  
ATOM   2258  CG  MET B 168      10.025  44.359  62.596  1.00 31.42           C  
ATOM   2259  SD  MET B 168      10.400  45.212  61.052  1.00 34.14           S  
ATOM   2260  CE  MET B 168       9.743  46.820  61.368  1.00 30.75           C  
ATOM   2261  N   ILE B 169      11.881  43.042  66.801  1.00 27.92           N  
ATOM   2262  CA  ILE B 169      12.821  43.030  67.912  1.00 28.39           C  
ATOM   2263  C   ILE B 169      14.111  42.339  67.468  1.00 28.53           C  
ATOM   2264  O   ILE B 169      14.088  41.187  67.028  1.00 27.51           O  
ATOM   2265  CB  ILE B 169      12.242  42.241  69.109  1.00 28.47           C  
ATOM   2266  CG1 ILE B 169      10.813  42.708  69.409  1.00 29.78           C  
ATOM   2267  CG2 ILE B 169      13.162  42.377  70.316  1.00 28.12           C  
ATOM   2268  CD1 ILE B 169      10.703  44.128  69.824  1.00 31.84           C  
ATOM   2269  N   CYS B 170      15.233  43.034  67.603  1.00 29.75           N  
ATOM   2270  CA  CYS B 170      16.521  42.485  67.204  1.00 31.72           C  
ATOM   2271  C   CYS B 170      17.526  42.535  68.346  1.00 32.45           C  
ATOM   2272  O   CYS B 170      17.779  43.600  68.914  1.00 32.37           O  
ATOM   2273  CB  CYS B 170      17.061  43.271  66.016  1.00 31.93           C  
ATOM   2274  SG  CYS B 170      15.772  43.697  64.816  1.00 34.94           S  
ATOM   2275  N   PHE B 171      18.107  41.382  68.665  1.00 31.85           N  
ATOM   2276  CA  PHE B 171      19.098  41.269  69.734  1.00 32.03           C  
ATOM   2277  C   PHE B 171      20.496  41.137  69.149  1.00 32.13           C  
ATOM   2278  O   PHE B 171      20.689  40.479  68.130  1.00 31.94           O  
ATOM   2279  CB  PHE B 171      18.803  40.038  70.593  1.00 30.49           C  
ATOM   2280  CG  PHE B 171      17.556  40.156  71.410  1.00 31.48           C  
ATOM   2281  CD1 PHE B 171      17.572  40.828  72.631  1.00 30.88           C  
ATOM   2282  CD2 PHE B 171      16.355  39.624  70.951  1.00 30.13           C  
ATOM   2283  CE1 PHE B 171      16.409  40.967  73.378  1.00 30.38           C  
ATOM   2284  CE2 PHE B 171      15.190  39.760  71.695  1.00 29.41           C  
ATOM   2285  CZ  PHE B 171      15.219  40.433  72.907  1.00 27.81           C  
ATOM   2286  N   ARG B 172      21.472  41.763  69.790  1.00 34.29           N  
ATOM   2287  CA  ARG B 172      22.846  41.673  69.312  1.00 35.89           C  
ATOM   2288  C   ARG B 172      23.202  40.191  69.480  1.00 35.72           C  
ATOM   2289  O   ARG B 172      22.931  39.601  70.526  1.00 34.86           O  
ATOM   2290  CB  ARG B 172      23.750  42.556  70.165  1.00 36.63           C  
ATOM   2291  CG  ARG B 172      25.047  42.979  69.500  1.00 38.72           C  
ATOM   2292  CD  ARG B 172      26.071  43.404  70.553  1.00 39.58           C  
ATOM   2293  NE  ARG B 172      25.774  44.680  71.192  1.00 39.35           N  
ATOM   2294  CZ  ARG B 172      25.860  44.900  72.501  1.00 38.71           C  
ATOM   2295  NH1 ARG B 172      26.227  43.922  73.323  1.00 36.31           N1+
ATOM   2296  NH2 ARG B 172      25.602  46.108  72.987  1.00 37.77           N  
ATOM   2297  N   ASN B 173      23.793  39.588  68.457  1.00 36.29           N  
ATOM   2298  CA  ASN B 173      24.121  38.163  68.520  1.00 38.22           C  
ATOM   2299  C   ASN B 173      24.992  37.677  69.678  1.00 38.63           C  
ATOM   2300  O   ASN B 173      24.823  36.543  70.128  1.00 37.97           O  
ATOM   2301  CB  ASN B 173      24.739  37.697  67.197  1.00 38.58           C  
ATOM   2302  CG  ASN B 173      23.712  37.564  66.088  1.00 41.19           C  
ATOM   2303  ND2 ASN B 173      24.119  37.873  64.851  1.00 41.44           N  
ATOM   2304  OD1 ASN B 173      22.566  37.162  66.334  1.00 41.12           O  
ATOM   2305  N   ASP B 174      25.919  38.501  70.158  1.00 40.00           N  
ATOM   2306  CA  ASP B 174      26.772  38.071  71.266  1.00 41.20           C  
ATOM   2307  C   ASP B 174      25.926  37.836  72.505  1.00 41.93           C  
ATOM   2308  O   ASP B 174      26.316  37.084  73.396  1.00 42.35           O  
ATOM   2309  CB  ASP B 174      27.863  39.099  71.574  1.00 42.14           C  
ATOM   2310  CG  ASP B 174      27.341  40.512  71.605  1.00 43.69           C  
ATOM   2311  OD1 ASP B 174      27.082  41.051  70.511  1.00 44.84           O  
ATOM   2312  OD2 ASP B 174      27.190  41.084  72.710  1.00 45.25           O1-
ATOM   2313  N   LEU B 175      24.775  38.498  72.567  1.00 41.08           N  
ATOM   2314  CA  LEU B 175      23.861  38.319  73.685  1.00 41.38           C  
ATOM   2315  C   LEU B 175      22.995  37.148  73.261  1.00 42.56           C  
ATOM   2316  O   LEU B 175      21.833  37.335  72.876  1.00 46.23           O  
ATOM   2317  CB  LEU B 175      22.961  39.542  73.872  1.00 38.46           C  
ATOM   2318  CG  LEU B 175      23.552  40.934  74.057  1.00 36.70           C  
ATOM   2319  CD1 LEU B 175      22.436  41.958  73.852  1.00 35.84           C  
ATOM   2320  CD2 LEU B 175      24.180  41.070  75.430  1.00 35.33           C  
ATOM   2321  N   ASN B 176      23.561  35.953  73.305  1.00 41.49           N  
ATOM   2322  CA  ASN B 176      22.868  34.734  72.913  1.00 40.36           C  
ATOM   2323  C   ASN B 176      21.449  34.627  73.434  1.00 39.02           C  
ATOM   2324  O   ASN B 176      21.136  33.713  74.196  1.00 37.87           O  
ATOM   2325  CB  ASN B 176      23.665  33.520  73.382  1.00 43.40           C  
ATOM   2326  CG  ASN B 176      24.981  33.388  72.667  1.00 46.48           C  
ATOM   2327  ND2 ASN B 176      26.085  33.494  73.417  1.00 48.78           N  
ATOM   2328  OD1 ASN B 176      25.016  33.199  71.447  1.00 48.48           O  
ATOM   2329  N   ILE B 177      20.583  35.542  73.005  1.00 37.27           N  
ATOM   2330  CA  ILE B 177      19.197  35.542  73.454  1.00 36.19           C  
ATOM   2331  C   ILE B 177      18.389  34.546  72.643  1.00 36.44           C  
ATOM   2332  O   ILE B 177      18.115  34.769  71.467  1.00 35.88           O  
ATOM   2333  CB  ILE B 177      18.559  36.945  73.308  1.00 35.52           C  
ATOM   2334  CG1 ILE B 177      19.356  37.969  74.122  1.00 35.44           C  
ATOM   2335  CG2 ILE B 177      17.097  36.906  73.778  1.00 33.77           C  
ATOM   2336  CD1 ILE B 177      19.475  37.622  75.609  1.00 34.39           C  
ATOM   2337  N   GLN B 178      18.009  33.441  73.274  1.00 36.74           N  
ATOM   2338  CA  GLN B 178      17.239  32.417  72.590  1.00 38.94           C  
ATOM   2339  C   GLN B 178      15.856  32.184  73.188  1.00 37.06           C  
ATOM   2340  O   GLN B 178      15.155  31.259  72.777  1.00 38.06           O  
ATOM   2341  CB  GLN B 178      18.031  31.097  72.556  1.00 41.98           C  
ATOM   2342  CG  GLN B 178      18.764  30.856  71.230  1.00 46.37           C  
ATOM   2343  CD  GLN B 178      19.985  29.957  71.382  1.00 50.42           C  
ATOM   2344  NE2 GLN B 178      21.159  30.516  71.100  1.00 52.04           N  
ATOM   2345  OE1 GLN B 178      19.877  28.774  71.753  1.00 51.77           O  
ATOM   2346  N   ASN B 179      15.448  33.018  74.141  1.00 34.90           N  
ATOM   2347  CA  ASN B 179      14.130  32.840  74.756  1.00 33.80           C  
ATOM   2348  C   ASN B 179      13.176  34.022  74.615  1.00 33.21           C  
ATOM   2349  O   ASN B 179      12.234  34.147  75.400  1.00 33.19           O  
ATOM   2350  CB  ASN B 179      14.269  32.503  76.240  1.00 33.32           C  
ATOM   2351  CG  ASN B 179      14.977  33.588  77.019  1.00 33.34           C  
ATOM   2352  ND2 ASN B 179      15.343  33.283  78.258  1.00 34.49           N  
ATOM   2353  OD1 ASN B 179      15.184  34.692  76.519  1.00 32.06           O  
ATOM   2354  N   PHE B 180      13.411  34.907  73.650  1.00 32.43           N  
ATOM   2355  CA  PHE B 180      12.493  36.021  73.489  1.00 32.79           C  
ATOM   2356  C   PHE B 180      11.191  35.473  72.952  1.00 32.71           C  
ATOM   2357  O   PHE B 180      11.190  34.581  72.116  1.00 33.28           O  
ATOM   2358  CB  PHE B 180      13.003  37.072  72.507  1.00 33.17           C  
ATOM   2359  CG  PHE B 180      12.011  38.180  72.267  1.00 31.67           C  
ATOM   2360  CD1 PHE B 180      11.665  39.052  73.300  1.00 31.21           C  
ATOM   2361  CD2 PHE B 180      11.359  38.300  71.042  1.00 31.20           C  
ATOM   2362  CE1 PHE B 180      10.678  40.025  73.121  1.00 30.63           C  
ATOM   2363  CE2 PHE B 180      10.364  39.274  70.850  1.00 31.09           C  
ATOM   2364  CZ  PHE B 180      10.023  40.134  71.889  1.00 29.66           C  
ATOM   2365  N   GLN B 181      10.078  36.006  73.435  1.00 33.40           N  
ATOM   2366  CA  GLN B 181       8.782  35.557  72.961  1.00 33.71           C  
ATOM   2367  C   GLN B 181       7.870  36.769  72.891  1.00 33.11           C  
ATOM   2368  O   GLN B 181       8.002  37.698  73.689  1.00 32.18           O  
ATOM   2369  CB  GLN B 181       8.182  34.512  73.911  1.00 34.83           C  
ATOM   2370  CG  GLN B 181       7.463  35.082  75.127  1.00 36.05           C  
ATOM   2371  CD  GLN B 181       6.953  33.991  76.052  1.00 38.16           C  
ATOM   2372  NE2 GLN B 181       7.682  32.882  76.114  1.00 37.16           N  
ATOM   2373  OE1 GLN B 181       5.920  34.143  76.707  1.00 39.15           O  
ATOM   2374  N   PHE B 182       6.969  36.770  71.922  1.00 33.23           N  
ATOM   2375  CA  PHE B 182       6.025  37.865  71.789  1.00 31.99           C  
ATOM   2376  C   PHE B 182       4.944  37.604  72.826  1.00 32.74           C  
ATOM   2377  O   PHE B 182       4.667  36.458  73.154  1.00 32.71           O  
ATOM   2378  CB  PHE B 182       5.457  37.897  70.369  1.00 31.79           C  
ATOM   2379  CG  PHE B 182       6.364  38.579  69.376  1.00 30.46           C  
ATOM   2380  CD1 PHE B 182       6.415  39.967  69.305  1.00 30.78           C  
ATOM   2381  CD2 PHE B 182       7.187  37.834  68.536  1.00 30.89           C  
ATOM   2382  CE1 PHE B 182       7.271  40.607  68.413  1.00 30.17           C  
ATOM   2383  CE2 PHE B 182       8.052  38.465  67.637  1.00 30.23           C  
ATOM   2384  CZ  PHE B 182       8.095  39.851  67.578  1.00 30.24           C  
ATOM   2385  N   PRO B 183       4.337  38.668  73.379  1.00 33.88           N  
ATOM   2386  CA  PRO B 183       3.286  38.545  74.392  1.00 33.63           C  
ATOM   2387  C   PRO B 183       2.145  37.652  73.914  1.00 32.72           C  
ATOM   2388  O   PRO B 183       1.744  37.729  72.757  1.00 32.32           O  
ATOM   2389  CB  PRO B 183       2.823  39.994  74.593  1.00 33.97           C  
ATOM   2390  CG  PRO B 183       4.020  40.803  74.224  1.00 34.90           C  
ATOM   2391  CD  PRO B 183       4.538  40.080  73.006  1.00 34.67           C  
ATOM   2392  N   LYS B 184       1.624  36.810  74.800  1.00 32.05           N  
ATOM   2393  CA  LYS B 184       0.515  35.932  74.433  1.00 32.32           C  
ATOM   2394  C   LYS B 184      -0.819  36.678  74.543  1.00 31.70           C  
ATOM   2395  O   LYS B 184      -1.124  37.286  75.571  1.00 30.05           O  
ATOM   2396  CB  LYS B 184       0.492  34.696  75.334  1.00 33.75           C  
ATOM   2397  CG  LYS B 184       1.764  33.841  75.254  1.00 38.51           C  
ATOM   2398  CD  LYS B 184       2.075  33.405  73.820  1.00 41.63           C  
ATOM   2399  CE  LYS B 184       3.300  32.489  73.760  1.00 43.00           C  
ATOM   2400  NZ  LYS B 184       3.038  31.211  74.484  1.00 46.69           N1+
ATOM   2401  N   PRO B 185      -1.638  36.631  73.486  1.00 31.87           N  
ATOM   2402  CA  PRO B 185      -2.934  37.317  73.506  1.00 32.01           C  
ATOM   2403  C   PRO B 185      -3.802  36.889  74.681  1.00 32.21           C  
ATOM   2404  O   PRO B 185      -3.676  35.773  75.185  1.00 32.25           O  
ATOM   2405  CB  PRO B 185      -3.560  36.915  72.173  1.00 31.00           C  
ATOM   2406  CG  PRO B 185      -2.386  36.718  71.299  1.00 33.20           C  
ATOM   2407  CD  PRO B 185      -1.425  35.967  72.190  1.00 32.80           C  
ATOM   2408  N   PHE B 186      -4.676  37.786  75.123  1.00 32.17           N  
ATOM   2409  CA  PHE B 186      -5.585  37.481  76.213  1.00 31.72           C  
ATOM   2410  C   PHE B 186      -6.941  38.117  75.928  1.00 33.07           C  
ATOM   2411  O   PHE B 186      -7.045  39.008  75.090  1.00 32.04           O  
ATOM   2412  CB  PHE B 186      -5.001  37.952  77.550  1.00 32.11           C  
ATOM   2413  CG  PHE B 186      -4.655  39.417  77.603  1.00 31.92           C  
ATOM   2414  CD1 PHE B 186      -5.627  40.369  77.923  1.00 31.46           C  
ATOM   2415  CD2 PHE B 186      -3.341  39.841  77.398  1.00 31.56           C  
ATOM   2416  CE1 PHE B 186      -5.292  41.716  78.044  1.00 31.16           C  
ATOM   2417  CE2 PHE B 186      -2.998  41.188  77.518  1.00 31.63           C  
ATOM   2418  CZ  PHE B 186      -3.976  42.126  77.843  1.00 31.92           C  
ATOM   2419  N   GLU B 187      -7.983  37.639  76.601  1.00 33.20           N  
ATOM   2420  CA  GLU B 187      -9.334  38.153  76.382  1.00 35.23           C  
ATOM   2421  C   GLU B 187      -9.476  39.659  76.583  1.00 32.93           C  
ATOM   2422  O   GLU B 187      -8.939  40.217  77.541  1.00 32.43           O  
ATOM   2423  CB  GLU B 187     -10.327  37.433  77.297  1.00 38.17           C  
ATOM   2424  CG  GLU B 187     -11.276  36.483  76.568  1.00 44.78           C  
ATOM   2425  CD  GLU B 187     -12.362  35.948  77.489  1.00 47.95           C  
ATOM   2426  OE1 GLU B 187     -12.966  36.771  78.218  1.00 49.52           O  
ATOM   2427  OE2 GLU B 187     -12.619  34.717  77.481  1.00 49.88           O1-
ATOM   2428  N   LEU B 188     -10.205  40.302  75.674  1.00 32.33           N  
ATOM   2429  CA  LEU B 188     -10.452  41.746  75.743  1.00 30.95           C  
ATOM   2430  C   LEU B 188     -11.713  42.007  76.566  1.00 32.09           C  
ATOM   2431  O   LEU B 188     -12.800  41.540  76.222  1.00 31.71           O  
ATOM   2432  CB  LEU B 188     -10.643  42.330  74.337  1.00 28.39           C  
ATOM   2433  CG  LEU B 188     -11.019  43.819  74.311  1.00 27.64           C  
ATOM   2434  CD1 LEU B 188      -9.878  44.641  74.873  1.00 26.24           C  
ATOM   2435  CD2 LEU B 188     -11.342  44.261  72.895  1.00 24.51           C  
ATOM   2436  N   ASN B 189     -11.569  42.772  77.641  1.00 33.38           N  
ATOM   2437  CA  ASN B 189     -12.690  43.082  78.529  1.00 36.00           C  
ATOM   2438  C   ASN B 189     -13.035  44.576  78.590  1.00 35.66           C  
ATOM   2439  O   ASN B 189     -13.800  45.007  79.454  1.00 34.86           O  
ATOM   2440  CB  ASN B 189     -12.346  42.609  79.933  1.00 38.60           C  
ATOM   2441  CG  ASN B 189     -10.997  43.110  80.370  1.00 41.71           C  
ATOM   2442  ND2 ASN B 189     -10.160  42.208  80.896  1.00 44.05           N  
ATOM   2443  OD1 ASN B 189     -10.696  44.302  80.229  1.00 43.32           O  
ATOM   2444  N   THR B 190     -12.455  45.361  77.689  1.00 33.80           N  
ATOM   2445  CA  THR B 190     -12.710  46.797  77.635  1.00 33.13           C  
ATOM   2446  C   THR B 190     -13.146  47.126  76.219  1.00 31.79           C  
ATOM   2447  O   THR B 190     -12.566  46.617  75.266  1.00 31.44           O  
ATOM   2448  CB  THR B 190     -11.438  47.596  77.963  1.00 34.19           C  
ATOM   2449  CG2 THR B 190     -11.681  49.105  77.799  1.00 34.34           C  
ATOM   2450  OG1 THR B 190     -11.050  47.322  79.310  1.00 34.97           O  
ATOM   2451  N   PHE B 191     -14.165  47.968  76.082  1.00 28.93           N  
ATOM   2452  CA  PHE B 191     -14.666  48.332  74.760  1.00 28.19           C  
ATOM   2453  C   PHE B 191     -14.760  49.847  74.602  1.00 27.06           C  
ATOM   2454  O   PHE B 191     -14.604  50.587  75.572  1.00 25.41           O  
ATOM   2455  CB  PHE B 191     -16.024  47.657  74.516  1.00 28.06           C  
ATOM   2456  CG  PHE B 191     -15.968  46.158  74.645  1.00 30.18           C  
ATOM   2457  CD1 PHE B 191     -16.080  45.549  75.895  1.00 30.70           C  
ATOM   2458  CD2 PHE B 191     -15.704  45.363  73.535  1.00 29.92           C  
ATOM   2459  CE1 PHE B 191     -15.923  44.167  76.039  1.00 33.35           C  
ATOM   2460  CE2 PHE B 191     -15.544  43.980  73.662  1.00 33.17           C  
ATOM   2461  CZ  PHE B 191     -15.651  43.379  74.916  1.00 32.98           C  
ATOM   2462  N   VAL B 192     -14.998  50.297  73.375  1.00 26.55           N  
ATOM   2463  CA  VAL B 192     -15.072  51.726  73.093  1.00 27.51           C  
ATOM   2464  C   VAL B 192     -15.920  52.501  74.092  1.00 29.42           C  
ATOM   2465  O   VAL B 192     -15.520  53.573  74.553  1.00 28.99           O  
ATOM   2466  CB  VAL B 192     -15.602  51.992  71.669  1.00 27.19           C  
ATOM   2467  CG1 VAL B 192     -15.740  53.496  71.435  1.00 27.01           C  
ATOM   2468  CG2 VAL B 192     -14.656  51.376  70.639  1.00 27.42           C  
ATOM   2469  N   LYS B 193     -17.083  51.959  74.437  1.00 30.03           N  
ATOM   2470  CA  LYS B 193     -17.981  52.634  75.370  1.00 32.67           C  
ATOM   2471  C   LYS B 193     -17.307  52.933  76.702  1.00 31.46           C  
ATOM   2472  O   LYS B 193     -17.516  53.992  77.289  1.00 30.82           O  
ATOM   2473  CB  LYS B 193     -19.227  51.782  75.635  1.00 34.89           C  
ATOM   2474  CG  LYS B 193     -18.960  50.608  76.574  1.00 37.90           C  
ATOM   2475  CD  LYS B 193     -20.202  49.782  76.805  1.00 40.22           C  
ATOM   2476  CE  LYS B 193     -19.896  48.565  77.659  1.00 41.23           C  
ATOM   2477  NZ  LYS B 193     -21.141  47.755  77.788  1.00 46.12           N1+
ATOM   2478  N   ASP B 194     -16.487  52.001  77.171  1.00 31.32           N  
ATOM   2479  CA  ASP B 194     -15.811  52.172  78.445  1.00 30.81           C  
ATOM   2480  C   ASP B 194     -14.799  53.313  78.475  1.00 30.69           C  
ATOM   2481  O   ASP B 194     -14.418  53.772  79.550  1.00 31.84           O  
ATOM   2482  CB  ASP B 194     -15.109  50.870  78.834  1.00 30.95           C  
ATOM   2483  CG  ASP B 194     -16.055  49.688  78.880  1.00 33.37           C  
ATOM   2484  OD1 ASP B 194     -17.070  49.766  79.604  1.00 31.81           O  
ATOM   2485  OD2 ASP B 194     -15.778  48.677  78.195  1.00 32.18           O1-
ATOM   2486  N   LEU B 195     -14.363  53.783  77.313  1.00 29.23           N  
ATOM   2487  CA  LEU B 195     -13.364  54.853  77.276  1.00 28.78           C  
ATOM   2488  C   LEU B 195     -13.898  56.228  76.897  1.00 27.79           C  
ATOM   2489  O   LEU B 195     -13.175  57.220  76.975  1.00 29.68           O  
ATOM   2490  CB  LEU B 195     -12.240  54.473  76.307  1.00 28.82           C  
ATOM   2491  CG  LEU B 195     -11.566  53.116  76.524  1.00 30.77           C  
ATOM   2492  CD1 LEU B 195     -10.530  52.880  75.427  1.00 31.29           C  
ATOM   2493  CD2 LEU B 195     -10.913  53.078  77.900  1.00 30.97           C  
ATOM   2494  N   LEU B 196     -15.155  56.297  76.484  1.00 27.36           N  
ATOM   2495  CA  LEU B 196     -15.732  57.569  76.071  1.00 27.83           C  
ATOM   2496  C   LEU B 196     -15.867  58.593  77.198  1.00 28.67           C  
ATOM   2497  O   LEU B 196     -15.937  58.244  78.383  1.00 27.91           O  
ATOM   2498  CB  LEU B 196     -17.106  57.337  75.437  1.00 29.17           C  
ATOM   2499  CG  LEU B 196     -17.185  56.468  74.181  1.00 30.04           C  
ATOM   2500  CD1 LEU B 196     -18.630  56.376  73.735  1.00 29.59           C  
ATOM   2501  CD2 LEU B 196     -16.322  57.074  73.072  1.00 29.98           C  
ATOM   2502  N   LEU B 197     -15.892  59.863  76.813  1.00 27.94           N  
ATOM   2503  CA  LEU B 197     -16.053  60.956  77.762  1.00 28.01           C  
ATOM   2504  C   LEU B 197     -17.553  61.222  77.908  1.00 29.01           C  
ATOM   2505  O   LEU B 197     -18.355  60.719  77.127  1.00 28.27           O  
ATOM   2506  CB  LEU B 197     -15.381  62.231  77.231  1.00 27.34           C  
ATOM   2507  CG  LEU B 197     -13.853  62.301  77.193  1.00 27.44           C  
ATOM   2508  CD1 LEU B 197     -13.413  63.536  76.427  1.00 27.12           C  
ATOM   2509  CD2 LEU B 197     -13.318  62.329  78.605  1.00 26.94           C  
ATOM   2510  N   PRO B 198     -17.947  62.002  78.924  1.00 30.61           N  
ATOM   2511  CA  PRO B 198     -19.366  62.307  79.116  1.00 30.67           C  
ATOM   2512  C   PRO B 198     -19.870  63.124  77.923  1.00 30.65           C  
ATOM   2513  O   PRO B 198     -19.110  63.890  77.328  1.00 29.96           O  
ATOM   2514  CB  PRO B 198     -19.367  63.110  80.412  1.00 31.56           C  
ATOM   2515  CG  PRO B 198     -18.212  62.506  81.174  1.00 32.38           C  
ATOM   2516  CD  PRO B 198     -17.156  62.423  80.095  1.00 30.91           C  
ATOM   2517  N   ASP B 199     -21.145  62.958  77.580  1.00 31.43           N  
ATOM   2518  CA  ASP B 199     -21.747  63.670  76.456  1.00 32.45           C  
ATOM   2519  C   ASP B 199     -21.535  65.186  76.500  1.00 33.03           C  
ATOM   2520  O   ASP B 199     -21.331  65.819  75.459  1.00 31.68           O  
ATOM   2521  CB  ASP B 199     -23.251  63.375  76.389  1.00 33.32           C  
ATOM   2522  CG  ASP B 199     -23.553  61.950  75.943  1.00 35.12           C  
ATOM   2523  OD1 ASP B 199     -22.602  61.156  75.791  1.00 34.80           O  
ATOM   2524  OD2 ASP B 199     -24.744  61.618  75.746  1.00 35.58           O1-
ATOM   2525  N   SER B 200     -21.580  65.766  77.697  1.00 33.03           N  
ATOM   2526  CA  SER B 200     -21.413  67.218  77.843  1.00 35.01           C  
ATOM   2527  C   SER B 200     -20.097  67.719  77.268  1.00 35.07           C  
ATOM   2528  O   SER B 200     -20.016  68.850  76.780  1.00 35.79           O  
ATOM   2529  CB  SER B 200     -21.482  67.623  79.321  1.00 35.56           C  
ATOM   2530  OG  SER B 200     -20.365  67.115  80.036  1.00 37.95           O  
ATOM   2531  N   GLU B 201     -19.073  66.874  77.318  1.00 33.56           N  
ATOM   2532  CA  GLU B 201     -17.750  67.246  76.835  1.00 33.58           C  
ATOM   2533  C   GLU B 201     -17.482  67.007  75.349  1.00 31.91           C  
ATOM   2534  O   GLU B 201     -16.453  67.444  74.828  1.00 30.12           O  
ATOM   2535  CB  GLU B 201     -16.694  66.514  77.663  1.00 35.54           C  
ATOM   2536  CG  GLU B 201     -16.764  66.817  79.153  1.00 39.07           C  
ATOM   2537  CD  GLU B 201     -15.793  65.976  79.946  1.00 42.64           C  
ATOM   2538  OE1 GLU B 201     -14.622  65.880  79.518  1.00 44.09           O  
ATOM   2539  OE2 GLU B 201     -16.187  65.412  80.991  1.00 43.94           O1-
ATOM   2540  N   VAL B 202     -18.402  66.338  74.662  1.00 30.19           N  
ATOM   2541  CA  VAL B 202     -18.209  66.044  73.246  1.00 30.61           C  
ATOM   2542  C   VAL B 202     -19.343  66.486  72.325  1.00 31.86           C  
ATOM   2543  O   VAL B 202     -19.378  66.100  71.156  1.00 31.04           O  
ATOM   2544  CB  VAL B 202     -17.974  64.526  73.030  1.00 30.53           C  
ATOM   2545  CG1 VAL B 202     -16.668  64.103  73.698  1.00 31.48           C  
ATOM   2546  CG2 VAL B 202     -19.134  63.729  73.616  1.00 29.49           C  
ATOM   2547  N   GLU B 203     -20.264  67.291  72.845  1.00 33.14           N  
ATOM   2548  CA  GLU B 203     -21.395  67.768  72.052  1.00 35.56           C  
ATOM   2549  C   GLU B 203     -20.942  68.393  70.740  1.00 34.21           C  
ATOM   2550  O   GLU B 203     -21.585  68.219  69.715  1.00 33.41           O  
ATOM   2551  CB  GLU B 203     -22.201  68.804  72.837  1.00 39.25           C  
ATOM   2552  CG  GLU B 203     -22.882  68.266  74.091  1.00 44.32           C  
ATOM   2553  CD  GLU B 203     -23.656  69.345  74.837  1.00 46.70           C  
ATOM   2554  OE1 GLU B 203     -23.022  70.323  75.297  1.00 47.64           O  
ATOM   2555  OE2 GLU B 203     -24.895  69.213  74.953  1.00 49.07           O1-
ATOM   2556  N   HIS B 204     -19.829  69.115  70.788  1.00 33.57           N  
ATOM   2557  CA  HIS B 204     -19.288  69.781  69.609  1.00 33.91           C  
ATOM   2558  C   HIS B 204     -18.804  68.832  68.504  1.00 33.82           C  
ATOM   2559  O   HIS B 204     -18.600  69.261  67.368  1.00 33.76           O  
ATOM   2560  CB  HIS B 204     -18.144  70.704  70.033  1.00 33.64           C  
ATOM   2561  CG  HIS B 204     -17.064  70.010  70.807  1.00 32.82           C  
ATOM   2562  CD2 HIS B 204     -17.093  69.360  71.995  1.00 33.55           C  
ATOM   2563  ND1 HIS B 204     -15.763  69.926  70.359  1.00 34.98           N  
ATOM   2564  CE1 HIS B 204     -15.036  69.255  71.234  1.00 31.51           C  
ATOM   2565  NE2 HIS B 204     -15.820  68.900  72.237  1.00 34.60           N  
ATOM   2566  N   LEU B 205     -18.625  67.550  68.826  1.00 33.49           N  
ATOM   2567  CA  LEU B 205     -18.151  66.575  67.837  1.00 33.73           C  
ATOM   2568  C   LEU B 205     -19.271  65.868  67.088  1.00 34.28           C  
ATOM   2569  O   LEU B 205     -19.019  65.141  66.119  1.00 33.67           O  
ATOM   2570  CB  LEU B 205     -17.247  65.534  68.509  1.00 32.79           C  
ATOM   2571  CG  LEU B 205     -16.049  66.131  69.248  1.00 32.66           C  
ATOM   2572  CD1 LEU B 205     -15.213  65.024  69.876  1.00 32.06           C  
ATOM   2573  CD2 LEU B 205     -15.220  66.964  68.274  1.00 32.85           C  
ATOM   2574  N   VAL B 206     -20.506  66.084  67.535  1.00 35.02           N  
ATOM   2575  CA  VAL B 206     -21.657  65.457  66.903  1.00 35.66           C  
ATOM   2576  C   VAL B 206     -21.870  65.986  65.493  1.00 37.53           C  
ATOM   2577  O   VAL B 206     -21.830  67.196  65.243  1.00 37.25           O  
ATOM   2578  CB  VAL B 206     -22.969  65.692  67.707  1.00 35.34           C  
ATOM   2579  CG1 VAL B 206     -24.160  65.155  66.918  1.00 35.79           C  
ATOM   2580  CG2 VAL B 206     -22.896  64.994  69.059  1.00 34.53           C  
ATOM   2581  N   ILE B 207     -22.072  65.057  64.570  1.00 37.51           N  
ATOM   2582  CA  ILE B 207     -22.320  65.406  63.187  1.00 39.22           C  
ATOM   2583  C   ILE B 207     -23.708  64.882  62.867  1.00 39.92           C  
ATOM   2584  O   ILE B 207     -24.053  63.746  63.221  1.00 38.92           O  
ATOM   2585  CB  ILE B 207     -21.275  64.752  62.260  1.00 39.28           C  
ATOM   2586  CG1 ILE B 207     -19.918  65.439  62.471  1.00 41.71           C  
ATOM   2587  CG2 ILE B 207     -21.706  64.864  60.805  1.00 41.19           C  
ATOM   2588  CD1 ILE B 207     -18.730  64.661  61.935  1.00 43.36           C  
ATOM   2589  N   ASP B 208     -24.516  65.733  62.248  1.00 39.78           N  
ATOM   2590  CA  ASP B 208     -25.861  65.356  61.843  1.00 41.07           C  
ATOM   2591  C   ASP B 208     -25.932  65.663  60.352  1.00 40.74           C  
ATOM   2592  O   ASP B 208     -25.931  66.823  59.943  1.00 40.04           O  
ATOM   2593  CB  ASP B 208     -26.907  66.168  62.614  1.00 42.35           C  
ATOM   2594  CG  ASP B 208     -28.323  65.934  62.109  1.00 45.36           C  
ATOM   2595  OD1 ASP B 208     -28.730  64.758  61.932  1.00 45.23           O  
ATOM   2596  OD2 ASP B 208     -29.042  66.932  61.891  1.00 47.92           O1-
TER    2597      ASP B 208 
ATOM   2598  C5* C   X   1     -31.128  13.337  59.030  1.00  0.00           C  
ATOM   2599  O5* C   X   1     -31.377  14.439  58.121  1.00  0.00           O  
ATOM   2600  C4* C   X   1     -29.966  13.675  59.935  1.00  0.00           C  
ATOM   2601  O4* C   X   1     -28.720  13.423  59.211  1.00  0.00           O  
ATOM   2602  C3* C   X   1     -29.855  15.131  60.382  1.00  0.00           C  
ATOM   2603  O3* C   X   1     -29.121  15.269  61.595  1.00  0.00           O  
ATOM   2604  C2* C   X   1     -29.071  15.774  59.248  1.00  0.00           C  
ATOM   2605  C1* C   X   1     -28.126  14.653  58.840  1.00  0.00           C  
ATOM   2606  N1  C   X   1     -27.852  14.601  57.378  1.00  0.00           N  
ATOM   2607  C2  C   X   1     -26.563  14.269  56.969  1.00  0.00           C  
ATOM   2608  O2  C   X   1     -25.704  14.037  57.828  1.00  0.00           O  
ATOM   2609  N3  C   X   1     -26.293  14.218  55.641  1.00  0.00           N  
ATOM   2610  C4  C   X   1     -27.246  14.475  54.737  1.00  0.00           C  
ATOM   2611  N4  C   X   1     -26.928  14.407  53.454  1.00  0.00           N  
ATOM   2612  C5  C   X   1     -28.575  14.822  55.132  1.00  0.00           C  
ATOM   2613  C6  C   X   1     -28.825  14.865  56.469  1.00  0.00           C  
ATOM   2614 HN4A C   X   1     -27.642  14.600  52.735  1.00  0.00           H  
ATOM   2615 HN4B C   X   1     -25.969  14.161  53.171  1.00  0.00           H  
ATOM   2624 H2A* C   X   1     -29.730  16.078  58.434  1.00  0.00           H  
ATOM   2625 H2B* C   X   1     -28.538  16.663  59.587  1.00  0.00           H  
ATOM   2626  P   C   X   2     -28.436  16.906  61.879  1.00  0.00           P  
ATOM   2627  O1P C   X   2     -28.399  17.167  63.332  1.00  0.00           O  
ATOM   2628  O2P C   X   2     -29.044  17.972  61.045  1.00  0.00           O1-
ATOM   2629  C5* C   X   2     -26.341  15.339  61.734  1.00  0.00           C  
ATOM   2630  O5* C   X   2     -26.969  16.586  61.344  1.00  0.00           O  
ATOM   2631  C4* C   X   2     -24.850  15.543  61.882  1.00  0.00           C  
ATOM   2632  O4* C   X   2     -24.237  15.492  60.554  1.00  0.00           O  
ATOM   2633  C3* C   X   2     -24.403  16.886  62.453  1.00  0.00           C  
ATOM   2634  O3* C   X   2     -23.111  16.815  63.052  1.00  0.00           O  
ATOM   2635  C2* C   X   2     -24.334  17.773  61.219  1.00  0.00           C  
ATOM   2636  C1* C   X   2     -23.859  16.795  60.153  1.00  0.00           C  
ATOM   2637  N1  C   X   2     -24.446  17.043  58.807  1.00  0.00           N  
ATOM   2638  C2  C   X   2     -23.627  16.854  57.696  1.00  0.00           C  
ATOM   2639  O2  C   X   2     -22.456  16.495  57.869  1.00  0.00           O  
ATOM   2640  N3  C   X   2     -24.143  17.077  56.462  1.00  0.00           N  
ATOM   2641  C4  C   X   2     -25.415  17.464  56.309  1.00  0.00           C  
ATOM   2642  N4  C   X   2     -25.867  17.663  55.081  1.00  0.00           N  
ATOM   2643  C5  C   X   2     -26.273  17.669  57.434  1.00  0.00           C  
ATOM   2644  C6  C   X   2     -25.735  17.438  58.663  1.00  0.00           C  
ATOM   2645 HN4A C   X   2     -26.842  17.962  54.933  1.00  0.00           H  
ATOM   2646 HN4B C   X   2     -25.246  17.519  54.272  1.00  0.00           H  
ATOM   2654 H2A* C   X   2     -25.307  18.201  60.984  1.00  0.00           H  
ATOM   2655 H2B* C   X   2     -23.637  18.600  61.362  1.00  0.00           H  
ATOM   2656  P   A   X   3     -22.317  18.388  63.190  1.00  0.00           P  
ATOM   2657  O1P A   X   3     -21.479  18.364  64.406  1.00  0.00           O  
ATOM   2658  O2P A   X   3     -23.205  19.567  63.038  1.00  0.00           O1-
ATOM   2659  C5* A   X   3     -20.749  16.974  61.637  1.00  0.00           C  
ATOM   2660  O5* A   X   3     -21.403  18.244  61.892  1.00  0.00           O  
ATOM   2661  C4* A   X   3     -19.408  17.212  60.983  1.00  0.00           C  
ATOM   2662  O4* A   X   3     -19.619  17.448  59.553  1.00  0.00           O  
ATOM   2663  C3* A   X   3     -18.631  18.439  61.456  1.00  0.00           C  
ATOM   2664  O3* A   X   3     -17.231  18.311  61.226  1.00  0.00           O  
ATOM   2665  C2* A   X   3     -19.182  19.549  60.575  1.00  0.00           C  
ATOM   2666  C1* A   X   3     -19.430  18.819  59.262  1.00  0.00           C  
ATOM   2667  N1  A   X   3     -21.461  19.838  54.662  1.00  0.00           N  
ATOM   2668  C2  A   X   3     -20.267  19.391  55.037  1.00  0.00           C  
ATOM   2669  N3  A   X   3     -19.807  19.146  56.246  1.00  0.00           N  
ATOM   2670  C4  A   X   3     -20.750  19.423  57.167  1.00  0.00           C  
ATOM   2671  C5  A   X   3     -22.013  19.894  56.948  1.00  0.00           C  
ATOM   2672  C6  A   X   3     -22.379  20.107  55.603  1.00  0.00           C  
ATOM   2673  N6  A   X   3     -23.588  20.561  55.235  1.00  0.00           N  
ATOM   2674  N7  A   X   3     -22.699  20.054  58.139  1.00  0.00           N  
ATOM   2675  C8  A   X   3     -21.838  19.694  59.045  1.00  0.00           C  
ATOM   2676  N9  A   X   3     -20.634  19.296  58.529  1.00  0.00           N  
ATOM   2677 HN6A A   X   3     -23.804  20.700  54.239  1.00  0.00           H  
ATOM   2678 HN6B A   X   3     -24.298  20.770  55.952  1.00  0.00           H  
ATOM   2686 H2A* A   X   3     -20.095  19.971  60.992  1.00  0.00           H  
ATOM   2687 H2B* A   X   3     -18.464  20.362  60.465  1.00  0.00           H  
ATOM   2688  P   C   X   4     -16.303  19.857  61.118  1.00  0.00           P  
ATOM   2689  O1P C   X   4     -14.930  19.630  61.609  1.00  0.00           O  
ATOM   2690  O2P C   X   4     -17.027  21.003  61.721  1.00  0.00           O1-
ATOM   2691  C5* C   X   4     -16.004  18.846  58.718  1.00  0.00           C  
ATOM   2692  O5* C   X   4     -16.297  20.011  59.531  1.00  0.00           O  
ATOM   2693  C4* C   X   4     -15.253  19.266  57.476  1.00  0.00           C  
ATOM   2694  O4* C   X   4     -16.216  19.768  56.495  1.00  0.00           O  
ATOM   2695  C3* C   X   4     -14.253  20.408  57.642  1.00  0.00           C  
ATOM   2696  O3* C   X   4     -13.242  20.389  56.637  1.00  0.00           O  
ATOM   2697  C2* C   X   4     -15.118  21.645  57.455  1.00  0.00           C  
ATOM   2698  C1* C   X   4     -16.120  21.178  56.409  1.00  0.00           C  
ATOM   2699  N1  C   X   4     -17.488  21.736  56.596  1.00  0.00           N  
ATOM   2700  C2  C   X   4     -18.212  22.078  55.457  1.00  0.00           C  
ATOM   2701  O2  C   X   4     -17.695  21.909  54.346  1.00  0.00           O  
ATOM   2702  N3  C   X   4     -19.458  22.591  55.606  1.00  0.00           N  
ATOM   2703  C4  C   X   4     -19.989  22.761  56.824  1.00  0.00           C  
ATOM   2704  N4  C   X   4     -21.212  23.262  56.911  1.00  0.00           N  
ATOM   2705  C5  C   X   4     -19.263  22.422  58.008  1.00  0.00           C  
ATOM   2706  C6  C   X   4     -18.016  21.907  57.835  1.00  0.00           C  
ATOM   2707 HN4A C   X   4     -21.646  23.405  57.835  1.00  0.00           H  
ATOM   2708 HN4B C   X   4     -21.730  23.509  56.056  1.00  0.00           H  
ATOM   2716 H2A* C   X   4     -15.599  21.936  58.389  1.00  0.00           H  
ATOM   2717 H2B* C   X   4     -14.528  22.496  57.111  1.00  0.00           H  
ATOM   2718  P   T   X   5     -12.441  21.967  56.431  1.00  0.00           P  
ATOM   2719  O1P T   X   5     -11.040  21.703  56.042  1.00  0.00           O  
ATOM   2720  O2P T   X   5     -12.637  22.945  57.527  1.00  0.00           O1-
ATOM   2721  C5* T   X   5     -13.564  21.449  54.119  1.00  0.00           C  
ATOM   2722  O5* T   X   5     -13.284  22.422  55.156  1.00  0.00           O  
ATOM   2723  C4* T   X   5     -13.577  22.130  52.771  1.00  0.00           C  
ATOM   2724  O4* T   X   5     -14.878  22.773  52.584  1.00  0.00           O  
ATOM   2725  C3* T   X   5     -12.567  23.257  52.568  1.00  0.00           C  
ATOM   2726  O3* T   X   5     -12.266  23.470  51.191  1.00  0.00           O  
ATOM   2727  C2* T   X   5     -13.301  24.471  53.114  1.00  0.00           C  
ATOM   2728  C1* T   X   5     -14.743  24.175  52.719  1.00  0.00           C  
ATOM   2729  N1  T   X   5     -15.744  24.633  53.718  1.00  0.00           N  
ATOM   2730  C2  T   X   5     -16.926  25.153  53.234  1.00  0.00           C  
ATOM   2731  O2  T   X   5     -17.167  25.244  52.043  1.00  0.00           O  
ATOM   2732  N3  T   X   5     -17.828  25.564  54.197  1.00  0.00           N  
ATOM   2733  C4  T   X   5     -17.655  25.508  55.561  1.00  0.00           C  
ATOM   2734  O4  T   X   5     -18.537  25.910  56.328  1.00  0.00           O  
ATOM   2735  C5  T   X   5     -16.387  24.955  55.974  1.00  0.00           C  
ATOM   2736  C5M T   X   5     -16.160  24.867  57.453  1.00  0.00           C  
ATOM   2737  C6  T   X   5     -15.487  24.537  55.064  1.00  0.00           C  
ATOM   2748 H2A* T   X   5     -13.179  24.558  54.193  1.00  0.00           H  
ATOM   2749 H2B* T   X   5     -12.931  25.394  52.666  1.00  0.00           H  
ATOM   2750  P   G   X   6     -11.648  25.101  50.751  1.00  0.00           P  
ATOM   2751  O1P G   X   6     -10.743  24.988  49.592  1.00  0.00           O  
ATOM   2752  O2P G   X   6     -11.108  25.825  51.928  1.00  0.00           O1-
ATOM   2753  C5* G   X   6     -13.921  25.017  49.449  1.00  0.00           C  
ATOM   2754  O5* G   X   6     -13.026  25.769  50.306  1.00  0.00           O  
ATOM   2755  C4* G   X   6     -14.643  25.956  48.513  1.00  0.00           C  
ATOM   2756  O4* G   X   6     -15.764  26.564  49.230  1.00  0.00           O  
ATOM   2757  C3* G   X   6     -13.840  27.147  47.992  1.00  0.00           C  
ATOM   2758  O3* G   X   6     -14.357  27.651  46.763  1.00  0.00           O  
ATOM   2759  C2* G   X   6     -14.036  28.188  49.082  1.00  0.00           C  
ATOM   2760  C1* G   X   6     -15.464  27.913  49.532  1.00  0.00           C  
ATOM   2761  N1  G   X   6     -18.726  29.580  53.077  1.00  0.00           N  
ATOM   2762  C2  G   X   6     -18.855  29.547  51.704  1.00  0.00           C  
ATOM   2763  N2  G   X   6     -20.004  30.014  51.207  1.00  0.00           N  
ATOM   2764  N3  G   X   6     -17.914  29.073  50.889  1.00  0.00           N  
ATOM   2765  C4  G   X   6     -16.816  28.642  51.564  1.00  0.00           C  
ATOM   2766  C5  G   X   6     -16.598  28.647  52.931  1.00  0.00           C  
ATOM   2767  C6  G   X   6     -17.600  29.142  53.795  1.00  0.00           C  
ATOM   2768  O6  G   X   6     -17.594  29.227  55.023  1.00  0.00           O  
ATOM   2769  N7  G   X   6     -15.336  28.123  53.220  1.00  0.00           N  
ATOM   2770  C8  G   X   6     -14.843  27.822  52.047  1.00  0.00           C  
ATOM   2771  N9  G   X   6     -15.681  28.111  50.991  1.00  0.00           N  
ATOM   2781 H2A* G   X   6     -13.315  28.059  49.890  1.00  0.00           H  
ATOM   2782 H2B* G   X   6     -13.912  29.199  48.692  1.00  0.00           H  
ATOM   2783  P   C   X   7     -13.884  29.344  46.391  1.00  0.00           P  
ATOM   2784  O1P C   X   7     -13.779  29.500  44.926  1.00  0.00           O  
ATOM   2785  O2P C   X   7     -12.736  29.849  47.182  1.00  0.00           O1-
ATOM   2786  C5* C   X   7     -16.498  29.408  46.578  1.00  0.00           C  
ATOM   2787  O5* C   X   7     -15.228  30.022  46.917  1.00  0.00           O  
ATOM   2788  C4* C   X   7     -17.549  30.479  46.394  1.00  0.00           C  
ATOM   2789  O4* C   X   7     -18.041  30.882  47.712  1.00  0.00           O  
ATOM   2790  C3* C   X   7     -17.084  31.782  45.750  1.00  0.00           C  
ATOM   2791  O3* C   X   7     -18.156  32.492  45.134  1.00  0.00           O  
ATOM   2792  C2* C   X   7     -16.572  32.583  46.937  1.00  0.00           C  
ATOM   2793  C1* C   X   7     -17.530  32.160  48.042  1.00  0.00           C  
ATOM   2794  N1  C   X   7     -16.892  32.060  49.384  1.00  0.00           N  
ATOM   2795  C2  C   X   7     -17.635  32.470  50.489  1.00  0.00           C  
ATOM   2796  O2  C   X   7     -18.781  32.900  50.314  1.00  0.00           O  
ATOM   2797  N3  C   X   7     -17.070  32.389  51.719  1.00  0.00           N  
ATOM   2798  C4  C   X   7     -15.826  31.918  51.874  1.00  0.00           C  
ATOM   2799  N4  C   X   7     -15.326  31.857  53.098  1.00  0.00           N  
ATOM   2800  C5  C   X   7     -15.043  31.496  50.755  1.00  0.00           C  
ATOM   2801  C6  C   X   7     -15.630  31.584  49.530  1.00  0.00           C  
ATOM   2802 HN4A C   X   7     -14.372  31.500  53.248  1.00  0.00           H  
ATOM   2803 HN4B C   X   7     -15.891  32.166  53.902  1.00  0.00           H  
ATOM   2811 H2A* C   X   7     -15.537  32.332  47.168  1.00  0.00           H  
ATOM   2812 H2B* C   X   7     -16.614  33.656  46.741  1.00  0.00           H  
ATOM   2813  P   G   X   8     -17.875  34.236  44.882  1.00  0.00           P  
ATOM   2814  O1P G   X   8     -18.591  34.680  43.671  1.00  0.00           O  
ATOM   2815  O2P G   X   8     -16.446  34.623  44.970  1.00  0.00           O1-
ATOM   2816  C5* G   X   8     -19.927  34.157  46.511  1.00  0.00           C  
ATOM   2817  O5* G   X   8     -18.641  34.742  46.187  1.00  0.00           O  
ATOM   2818  C4* G   X   8     -20.816  35.197  47.150  1.00  0.00           C  
ATOM   2819  O4* G   X   8     -20.459  35.315  48.563  1.00  0.00           O  
ATOM   2820  C3* G   X   8     -20.689  36.621  46.610  1.00  0.00           C  
ATOM   2821  O3* G   X   8     -21.865  37.392  46.845  1.00  0.00           O  
ATOM   2822  C2* G   X   8     -19.545  37.193  47.429  1.00  0.00           C  
ATOM   2823  C1* G   X   8     -19.754  36.523  48.780  1.00  0.00           C  
ATOM   2824  N1  G   X   8     -17.439  36.296  53.317  1.00  0.00           N  
ATOM   2825  C2  G   X   8     -18.722  36.690  52.998  1.00  0.00           C  
ATOM   2826  N2  G   X   8     -19.495  37.069  54.021  1.00  0.00           N  
ATOM   2827  N3  G   X   8     -19.202  36.694  51.757  1.00  0.00           N  
ATOM   2828  C4  G   X   8     -18.283  36.280  50.845  1.00  0.00           C  
ATOM   2829  C5  G   X   8     -16.978  35.879  51.073  1.00  0.00           C  
ATOM   2830  C6  G   X   8     -16.472  35.867  52.392  1.00  0.00           C  
ATOM   2831  O6  G   X   8     -15.352  35.545  52.791  1.00  0.00           O  
ATOM   2832  N7  G   X   8     -16.362  35.536  49.868  1.00  0.00           N  
ATOM   2833  C8  G   X   8     -17.292  35.733  48.970  1.00  0.00           C  
ATOM   2834  N9  G   X   8     -18.487  36.188  49.486  1.00  0.00           N  
ATOM   2844 H2A* G   X   8     -18.579  36.944  46.989  1.00  0.00           H  
ATOM   2845 H2B* G   X   8     -19.605  38.280  47.493  1.00  0.00           H  
ATOM   2846  P   G   X   9     -21.635  39.162  46.804  1.00  0.00           P  
ATOM   2847  O1P G   X   9     -22.867  39.803  46.305  1.00  0.00           O  
ATOM   2848  O2P G   X   9     -20.373  39.586  46.150  1.00  0.00           O1-
ATOM   2849  C5* G   X   9     -22.441  38.675  49.250  1.00  0.00           C  
ATOM   2850  O5* G   X   9     -21.511  39.368  48.380  1.00  0.00           O  
ATOM   2851  C4* G   X   9     -22.747  39.531  50.456  1.00  0.00           C  
ATOM   2852  O4* G   X   9     -21.659  39.385  51.423  1.00  0.00           O  
ATOM   2853  C3* G   X   9     -22.836  41.037  50.214  1.00  0.00           C  
ATOM   2854  O3* G   X   9     -23.624  41.696  51.204  1.00  0.00           O  
ATOM   2855  C2* G   X   9     -21.390  41.486  50.346  1.00  0.00           C  
ATOM   2856  C1* G   X   9     -20.865  40.556  51.431  1.00  0.00           C  
ATOM   2857  N1  G   X   9     -16.449  39.543  53.770  1.00  0.00           N  
ATOM   2858  C2  G   X   9     -17.661  39.936  54.300  1.00  0.00           C  
ATOM   2859  N2  G   X   9     -17.707  40.074  55.629  1.00  0.00           N  
ATOM   2860  N3  G   X   9     -18.747  40.163  53.564  1.00  0.00           N  
ATOM   2861  C4  G   X   9     -18.519  39.976  52.238  1.00  0.00           C  
ATOM   2862  C5  G   X   9     -17.341  39.595  51.620  1.00  0.00           C  
ATOM   2863  C6  G   X   9     -16.192  39.347  52.402  1.00  0.00           C  
ATOM   2864  O6  G   X   9     -15.066  39.002  52.042  1.00  0.00           O  
ATOM   2865  N7  G   X   9     -17.524  39.522  50.236  1.00  0.00           N  
ATOM   2866  C8  G   X   9     -18.778  39.851  50.066  1.00  0.00           C  
ATOM   2867  N9  G   X   9     -19.448  40.144  51.234  1.00  0.00           N  
ATOM   2877 H2A* G   X   9     -20.852  41.371  49.406  1.00  0.00           H  
ATOM   2878 H2B* G   X   9     -21.325  42.536  50.635  1.00  0.00           H  
ATOM   2879  P   C   X  10     -23.310  43.458  51.358  1.00  0.00           P  
ATOM   2880  O1P C   X  10     -24.561  44.133  51.756  1.00  0.00           O  
ATOM   2881  O2P C   X  10     -22.587  44.056  50.209  1.00  0.00           O1-
ATOM   2882  C5* C   X  10     -22.672  42.462  53.697  1.00  0.00           C  
ATOM   2883  O5* C   X  10     -22.324  43.353  52.607  1.00  0.00           O  
ATOM   2884  C4* C   X  10     -22.198  43.048  55.006  1.00  0.00           C  
ATOM   2885  O4* C   X  10     -20.773  42.758  55.160  1.00  0.00           O  
ATOM   2886  C3* C   X  10     -22.292  44.566  55.143  1.00  0.00           C  
ATOM   2887  O3* C   X  10     -22.352  44.982  56.506  1.00  0.00           O  
ATOM   2888  C2* C   X  10     -20.982  45.042  54.534  1.00  0.00           C  
ATOM   2889  C1* C   X  10     -20.019  43.938  54.948  1.00  0.00           C  
ATOM   2890  N1  C   X  10     -18.980  43.634  53.927  1.00  0.00           N  
ATOM   2891  C2  C   X  10     -17.697  43.328  54.375  1.00  0.00           C  
ATOM   2892  O2  C   X  10     -17.472  43.325  55.592  1.00  0.00           O  
ATOM   2893  N3  C   X  10     -16.735  43.051  53.460  1.00  0.00           N  
ATOM   2894  C4  C   X  10     -17.010  43.063  52.150  1.00  0.00           C  
ATOM   2895  N4  C   X  10     -16.035  42.780  51.301  1.00  0.00           N  
ATOM   2896  C5  C   X  10     -18.318  43.378  51.665  1.00  0.00           C  
ATOM   2897  C6  C   X  10     -19.268  43.651  52.601  1.00  0.00           C  
ATOM   2898 HN4A C   X  10     -16.217  42.782  50.287  1.00  0.00           H  
ATOM   2899 HN4B C   X  10     -15.093  42.558  51.654  1.00  0.00           H  
ATOM   2907 H2A* C   X  10     -21.061  45.139  53.452  1.00  0.00           H  
ATOM   2908 H2B* C   X  10     -20.689  46.016  54.930  1.00  0.00           H  
ATOM   2909  P   G   X  11     -21.877  46.675  56.811  1.00  0.00           P  
ATOM   2910  O1P G   X  11     -22.640  47.200  57.959  1.00  0.00           O  
ATOM   2911  O2P G   X  11     -21.877  47.518  55.590  1.00  0.00           O1-
ATOM   2912  C5* G   X  11     -20.116  45.274  58.155  1.00  0.00           C  
ATOM   2913  O5* G   X  11     -20.373  46.374  57.246  1.00  0.00           O  
ATOM   2914  C4* G   X  11     -18.953  45.614  59.055  1.00  0.00           C  
ATOM   2915  O4* G   X  11     -17.708  45.367  58.327  1.00  0.00           O  
ATOM   2916  C3* G   X  11     -18.844  47.072  59.502  1.00  0.00           C  
ATOM   2917  O3* G   X  11     -18.105  47.210  60.713  1.00  0.00           O  
ATOM   2918  C2* G   X  11     -18.067  47.716  58.366  1.00  0.00           C  
ATOM   2919  C1* G   X  11     -17.119  46.598  57.954  1.00  0.00           C  
ATOM   2920  N1  G   X  11     -13.583  45.725  54.387  1.00  0.00           N  
ATOM   2921  C2  G   X  11     -13.479  45.688  55.762  1.00  0.00           C  
ATOM   2922  N2  G   X  11     -12.278  45.373  56.255  1.00  0.00           N  
ATOM   2923  N3  G   X  11     -14.498  45.935  56.583  1.00  0.00           N  
ATOM   2924  C4  G   X  11     -15.640  46.238  55.912  1.00  0.00           C  
ATOM   2925  C5  G   X  11     -15.832  46.309  54.543  1.00  0.00           C  
ATOM   2926  C6  G   X  11     -14.752  46.039  53.672  1.00  0.00           C  
ATOM   2927  O6  G   X  11     -14.725  46.048  52.442  1.00  0.00           O  
ATOM   2928  N7  G   X  11     -17.153  46.659  54.258  1.00  0.00           N  
ATOM   2929  C8  G   X  11     -17.708  46.784  55.436  1.00  0.00           C  
ATOM   2930  N9  G   X  11     -16.851  46.548  56.491  1.00  0.00           N  
ATOM   2940 H2A* G   X  11     -18.728  48.018  57.553  1.00  0.00           H  
ATOM   2941 H2B* G   X  11     -17.535  48.607  58.703  1.00  0.00           H  
ATOM   2942  P   G   X  12     -17.424  48.833  61.007  1.00  0.00           P  
ATOM   2943  O1P G   X  12     -17.383  49.090  62.459  1.00  0.00           O  
ATOM   2944  O2P G   X  12     -18.037  49.899  60.177  1.00  0.00           O1-
ATOM   2945  C5* G   X  12     -15.324  47.274  60.852  1.00  0.00           C  
ATOM   2946  O5* G   X  12     -15.958  48.518  60.465  1.00  0.00           O  
ATOM   2947  C4* G   X  12     -13.835  47.481  60.995  1.00  0.00           C  
ATOM   2948  O4* G   X  12     -13.225  47.436  59.668  1.00  0.00           O  
ATOM   2949  C3* G   X  12     -13.390  48.826  61.569  1.00  0.00           C  
ATOM   2950  O3* G   X  12     -12.096  48.756  62.163  1.00  0.00           O  
ATOM   2951  C2* G   X  12     -13.326  49.714  60.337  1.00  0.00           C  
ATOM   2952  C1* G   X  12     -12.852  48.741  59.267  1.00  0.00           C  
ATOM   2953  N1  G   X  12     -11.959  48.738  54.247  1.00  0.00           N  
ATOM   2954  C2  G   X  12     -11.115  48.437  55.295  1.00  0.00           C  
ATOM   2955  N2  G   X  12      -9.869  48.083  54.966  1.00  0.00           N  
ATOM   2956  N3  G   X  12     -11.486  48.474  56.573  1.00  0.00           N  
ATOM   2957  C4  G   X  12     -12.783  48.853  56.723  1.00  0.00           C  
ATOM   2958  C5  G   X  12     -13.695  49.182  55.736  1.00  0.00           C  
ATOM   2959  C6  G   X  12     -13.302  49.135  54.379  1.00  0.00           C  
ATOM   2960  O6  G   X  12     -13.961  49.387  53.370  1.00  0.00           O  
ATOM   2961  N7  G   X  12     -14.923  49.523  56.307  1.00  0.00           N  
ATOM   2962  C8  G   X  12     -14.720  49.391  57.593  1.00  0.00           C  
ATOM   2963  N9  G   X  12     -13.443  48.990  57.925  1.00  0.00           N  
ATOM   2973 H2A* G   X  12     -14.302  50.140  60.104  1.00  0.00           H  
ATOM   2974 H2B* G   X  12     -12.632  50.543  60.480  1.00  0.00           H  
ATOM   2975  P   T   X  13     -11.316  50.352  62.301  1.00  0.00           P  
ATOM   2976  O1P T   X  13     -10.478  50.327  63.517  1.00  0.00           O  
ATOM   2977  O2P T   X  13     -12.199  51.533  62.146  1.00  0.00           O1-
ATOM   2978  C5* T   X  13      -9.751  48.929  60.753  1.00  0.00           C  
ATOM   2979  O5* T   X  13     -10.400  50.201  61.005  1.00  0.00           O  
ATOM   2980  C4* T   X  13      -8.408  49.162  60.101  1.00  0.00           C  
ATOM   2981  O4* T   X  13      -8.615  49.394  58.671  1.00  0.00           O  
ATOM   2982  C3* T   X  13      -7.627  50.387  60.572  1.00  0.00           C  
ATOM   2983  O3* T   X  13      -6.226  50.253  60.344  1.00  0.00           O  
ATOM   2984  C2* T   X  13      -8.174  51.496  59.688  1.00  0.00           C  
ATOM   2985  C1* T   X  13      -8.423  50.764  58.375  1.00  0.00           C  
ATOM   2986  N1  T   X  13      -9.623  51.243  57.640  1.00  0.00           N  
ATOM   2987  C2  T   X  13      -9.540  51.302  56.264  1.00  0.00           C  
ATOM   2988  O2  T   X  13      -8.537  50.981  55.651  1.00  0.00           O  
ATOM   2989  N3  T   X  13     -10.678  51.750  55.624  1.00  0.00           N  
ATOM   2990  C4  T   X  13     -11.857  52.138  56.218  1.00  0.00           C  
ATOM   2991  O4  T   X  13     -12.813  52.526  55.536  1.00  0.00           O  
ATOM   2992  C5  T   X  13     -11.850  52.049  57.658  1.00  0.00           C  
ATOM   2993  C5M T   X  13     -13.118  52.454  58.349  1.00  0.00           C  
ATOM   2994  C6  T   X  13     -10.760  51.609  58.318  1.00  0.00           C  
ATOM   3005 H2A* T   X  13      -9.086  51.922  60.103  1.00  0.00           H  
ATOM   3006 H2B* T   X  13      -7.453  52.308  59.578  1.00  0.00           H  
ATOM   3007  P   G   X  14      -5.285  51.782  60.226  1.00  0.00           P  
ATOM   3008  O1P G   X  14      -3.912  51.552  60.713  1.00  0.00           O  
ATOM   3009  O2P G   X  14      -6.008  52.925  60.836  1.00  0.00           O1-
ATOM   3010  C5* G   X  14      -4.992  50.782  57.822  1.00  0.00           C  
ATOM   3011  O5* G   X  14      -5.283  51.942  58.640  1.00  0.00           O  
ATOM   3012  C4* G   X  14      -4.245  51.206  56.580  1.00  0.00           C  
ATOM   3013  O4* G   X  14      -5.208  51.714  55.603  1.00  0.00           O  
ATOM   3014  C3* G   X  14      -3.243  52.348  56.748  1.00  0.00           C  
ATOM   3015  O3* G   X  14      -2.234  52.332  55.741  1.00  0.00           O  
ATOM   3016  C2* G   X  14      -4.108  53.585  56.569  1.00  0.00           C  
ATOM   3017  C1* G   X  14      -5.113  53.123  55.523  1.00  0.00           C  
ATOM   3018  N1  G   X  14      -9.255  54.929  53.162  1.00  0.00           N  
ATOM   3019  C2  G   X  14      -8.068  54.466  52.635  1.00  0.00           C  
ATOM   3020  N2  G   X  14      -7.970  54.480  51.301  1.00  0.00           N  
ATOM   3021  N3  G   X  14      -7.060  54.012  53.377  1.00  0.00           N  
ATOM   3022  C4  G   X  14      -7.332  54.071  54.707  1.00  0.00           C  
ATOM   3023  C5  G   X  14      -8.484  54.527  55.322  1.00  0.00           C  
ATOM   3024  C6  G   X  14      -9.556  55.001  54.533  1.00  0.00           C  
ATOM   3025  O6  G   X  14     -10.649  55.440  54.891  1.00  0.00           O  
ATOM   3026  N7  G   X  14      -8.361  54.426  56.710  1.00  0.00           N  
ATOM   3027  C8  G   X  14      -7.168  53.922  56.886  1.00  0.00           C  
ATOM   3028  N9  G   X  14      -6.479  53.681  55.716  1.00  0.00           N  
ATOM   3038 H2A* G   X  14      -4.587  53.873  57.505  1.00  0.00           H  
ATOM   3039 H2B* G   X  14      -3.518  54.437  56.228  1.00  0.00           H  
ATOM   3040  P   C   X  15      -1.399  53.904  55.494  1.00  0.00           P  
ATOM   3041  O1P C   X  15      -0.005  53.645  55.084  1.00  0.00           O  
ATOM   3042  O2P C   X  15      -1.581  54.877  56.599  1.00  0.00           O1-
ATOM   3043  C5* C   X  15      -2.555  53.398  53.197  1.00  0.00           C  
ATOM   3044  O5* C   X  15      -2.261  54.367  54.236  1.00  0.00           O  
ATOM   3045  C4* C   X  15      -2.590  54.086  51.852  1.00  0.00           C  
ATOM   3046  O4* C   X  15      -3.894  54.727  51.689  1.00  0.00           O  
ATOM   3047  C3* C   X  15      -1.584  55.215  51.642  1.00  0.00           C  
ATOM   3048  O3* C   X  15      -1.304  55.437  50.262  1.00  0.00           O  
ATOM   3049  C2* C   X  15      -2.312  56.426  52.205  1.00  0.00           C  
ATOM   3050  C1* C   X  15      -3.757  56.129  51.829  1.00  0.00           C  
ATOM   3051  N1  C   X  15      -4.746  56.581  52.846  1.00  0.00           N  
ATOM   3052  C2  C   X  15      -5.953  57.108  52.392  1.00  0.00           C  
ATOM   3053  O2  C   X  15      -6.153  57.183  51.173  1.00  0.00           O  
ATOM   3054  N3  C   X  15      -6.866  57.527  53.303  1.00  0.00           N  
ATOM   3055  C4  C   X  15      -6.619  57.432  54.616  1.00  0.00           C  
ATOM   3056  N4  C   X  15      -7.547  57.852  55.461  1.00  0.00           N  
ATOM   3057  C5  C   X  15      -5.386  56.899  55.106  1.00  0.00           C  
ATOM   3058  C6  C   X  15      -4.486  56.483  54.174  1.00  0.00           C  
ATOM   3059 HN4A C   X  15      -7.385  57.792  56.476  1.00  0.00           H  
ATOM   3060 HN4B C   X  15      -8.432  58.239  55.103  1.00  0.00           H  
ATOM   3068 H2A* C   X  15      -2.172  56.507  53.282  1.00  0.00           H  
ATOM   3069 H2B* C   X  15      -1.950  57.352  51.755  1.00  0.00           H  
ATOM   3070  P   G   X  16      -0.641  57.046  49.865  1.00  0.00           P  
ATOM   3071  O1P G   X  16       0.264  56.933  48.705  1.00  0.00           O  
ATOM   3072  O2P G   X  16      -0.101  57.770  51.042  1.00  0.00           O1-
ATOM   3073  C5* G   X  16      -2.914  56.962  48.562  1.00  0.00           C  
ATOM   3074  O5* G   X  16      -2.019  57.714  49.419  1.00  0.00           O  
ATOM   3075  C4* G   X  16      -3.636  57.901  47.626  1.00  0.00           C  
ATOM   3076  O4* G   X  16      -4.756  58.509  48.344  1.00  0.00           O  
ATOM   3077  C3* G   X  16      -2.832  59.092  47.106  1.00  0.00           C  
ATOM   3078  O3* G   X  16      -3.350  59.596  45.877  1.00  0.00           O  
ATOM   3079  C2* G   X  16      -3.029  60.134  48.195  1.00  0.00           C  
ATOM   3080  C1* G   X  16      -4.457  59.858  48.646  1.00  0.00           C  
ATOM   3081  N1  G   X  16      -7.719  61.525  52.191  1.00  0.00           N  
ATOM   3082  C2  G   X  16      -7.847  61.492  50.818  1.00  0.00           C  
ATOM   3083  N2  G   X  16      -8.996  61.959  50.320  1.00  0.00           N  
ATOM   3084  N3  G   X  16      -6.906  61.018  50.003  1.00  0.00           N  
ATOM   3085  C4  G   X  16      -5.809  60.587  50.678  1.00  0.00           C  
ATOM   3086  C5  G   X  16      -5.590  60.592  52.045  1.00  0.00           C  
ATOM   3087  C6  G   X  16      -6.592  61.087  52.909  1.00  0.00           C  
ATOM   3088  O6  G   X  16      -6.587  61.172  54.137  1.00  0.00           O  
ATOM   3089  N7  G   X  16      -4.329  60.068  52.334  1.00  0.00           N  
ATOM   3090  C8  G   X  16      -3.835  59.767  51.161  1.00  0.00           C  
ATOM   3091  N9  G   X  16      -4.674  60.056  50.105  1.00  0.00           N  
ATOM   3101 H2A* G   X  16      -2.308  60.004  49.003  1.00  0.00           H  
ATOM   3102 H2B* G   X  16      -2.905  61.144  47.806  1.00  0.00           H  
ATOM   3103  P   C   X  17      -2.877  61.289  45.505  1.00  0.00           P  
ATOM   3104  O1P C   X  17      -2.771  61.445  44.040  1.00  0.00           O  
ATOM   3105  O2P C   X  17      -1.728  61.794  46.295  1.00  0.00           O1-
ATOM   3106  C5* C   X  17      -5.490  61.354  45.692  1.00  0.00           C  
ATOM   3107  O5* C   X  17      -4.221  61.967  46.030  1.00  0.00           O  
ATOM   3108  C4* C   X  17      -6.542  62.424  45.508  1.00  0.00           C  
ATOM   3109  O4* C   X  17      -7.034  62.827  46.826  1.00  0.00           O  
ATOM   3110  C3* C   X  17      -6.077  63.727  44.863  1.00  0.00           C  
ATOM   3111  O3* C   X  17      -7.149  64.437  44.247  1.00  0.00           O  
ATOM   3112  C2* C   X  17      -5.564  64.528  46.051  1.00  0.00           C  
ATOM   3113  C1* C   X  17      -6.522  64.105  47.156  1.00  0.00           C  
ATOM   3114  N1  C   X  17      -5.885  64.005  48.497  1.00  0.00           N  
ATOM   3115  C2  C   X  17      -6.627  64.415  49.603  1.00  0.00           C  
ATOM   3116  O2  C   X  17      -7.773  64.846  49.428  1.00  0.00           O  
ATOM   3117  N3  C   X  17      -6.062  64.334  50.833  1.00  0.00           N  
ATOM   3118  C4  C   X  17      -4.819  63.864  50.988  1.00  0.00           C  
ATOM   3119  N4  C   X  17      -4.319  63.802  52.212  1.00  0.00           N  
ATOM   3120  C5  C   X  17      -4.036  63.441  49.869  1.00  0.00           C  
ATOM   3121  C6  C   X  17      -4.623  63.529  48.644  1.00  0.00           C  
ATOM   3122 HN4A C   X  17      -3.365  63.445  52.362  1.00  0.00           H  
ATOM   3123 HN4B C   X  17      -4.884  64.111  53.016  1.00  0.00           H  
ATOM   3131 H2A* C   X  17      -4.530  64.278  46.281  1.00  0.00           H  
ATOM   3132 H2B* C   X  17      -5.607  65.601  45.855  1.00  0.00           H  
ATOM   3133  P   A   X  18      -6.808  66.156  44.018  1.00  0.00           P  
ATOM   3134  O1P A   X  18      -7.505  66.593  42.791  1.00  0.00           O  
ATOM   3135  O2P A   X  18      -5.380  66.545  44.127  1.00  0.00           O1-
ATOM   3136  C5* A   X  18      -8.888  66.087  45.612  1.00  0.00           C  
ATOM   3137  O5* A   X  18      -7.596  66.670  45.306  1.00  0.00           O  
ATOM   3138  C4* A   X  18      -9.787  67.131  46.230  1.00  0.00           C  
ATOM   3139  O4* A   X  18      -9.451  67.258  47.650  1.00  0.00           O  
ATOM   3140  C3* A   X  18      -9.651  68.551  45.684  1.00  0.00           C  
ATOM   3141  O3* A   X  18     -10.830  69.324  45.896  1.00  0.00           O  
ATOM   3142  C2* A   X  18      -8.519  69.129  46.518  1.00  0.00           C  
ATOM   3143  C1* A   X  18      -8.751  68.467  47.870  1.00  0.00           C  
ATOM   3144  N1  A   X  18      -6.445  68.247  52.448  1.00  0.00           N  
ATOM   3145  C2  A   X  18      -7.668  68.611  52.074  1.00  0.00           C  
ATOM   3146  N3  A   X  18      -8.201  68.641  50.871  1.00  0.00           N  
ATOM   3147  C4  A   X  18      -7.304  68.233  49.954  1.00  0.00           C  
ATOM   3148  C5  A   X  18      -6.015  67.838  50.172  1.00  0.00           C  
ATOM   3149  C6  A   X  18      -5.572  67.846  51.510  1.00  0.00           C  
ATOM   3150  N6  A   X  18      -4.334  67.477  51.875  1.00  0.00           N  
ATOM   3151  N7  A   X  18      -5.396  67.482  48.986  1.00  0.00           N  
ATOM   3152  C8  A   X  18      -6.311  67.684  48.085  1.00  0.00           C  
ATOM   3153  N9  A   X  18      -7.497  68.137  48.599  1.00  0.00           N  
ATOM   3154 HN6A A   X  18      -4.061  67.503  52.867  1.00  0.00           H  
ATOM   3155 HN6B A   X  18      -3.658  67.169  51.162  1.00  0.00           H  
ATOM   3163 H2A* A   X  18      -7.547  68.878  46.096  1.00  0.00           H  
ATOM   3164 H2B* A   X  18      -8.583  70.216  46.575  1.00  0.00           H  
ATOM   3165  P   C   X  19     -10.608  71.117  45.911  1.00  0.00           P  
ATOM   3166  O1P C   X  19     -11.837  71.759  45.409  1.00  0.00           O  
ATOM   3167  O2P C   X  19      -9.342  71.542  45.265  1.00  0.00           O1-
ATOM   3168  C5* C   X  19     -11.424  70.625  48.353  1.00  0.00           C  
ATOM   3169  O5* C   X  19     -10.490  71.320  47.489  1.00  0.00           O  
ATOM   3170  C4* C   X  19     -11.736  71.479  49.560  1.00  0.00           C  
ATOM   3171  O4* C   X  19     -10.652  71.329  50.531  1.00  0.00           O  
ATOM   3172  C3* C   X  19     -11.824  72.984  49.320  1.00  0.00           C  
ATOM   3173  O3* C   X  19     -12.616  73.641  50.308  1.00  0.00           O  
ATOM   3174  C2* C   X  19     -10.377  73.434  49.460  1.00  0.00           C  
ATOM   3175  C1* C   X  19      -9.858  72.501  50.545  1.00  0.00           C  
ATOM   3176  N1  C   X  19      -8.440  72.089  50.354  1.00  0.00           N  
ATOM   3177  C2  C   X  19      -7.639  71.969  51.487  1.00  0.00           C  
ATOM   3178  O2  C   X  19      -8.132  72.209  52.596  1.00  0.00           O  
ATOM   3179  N3  C   X  19      -6.345  71.598  51.334  1.00  0.00           N  
ATOM   3180  C4  C   X  19      -5.842  71.344  50.119  1.00  0.00           C  
ATOM   3181  N4  C   X  19      -4.572  70.981  50.027  1.00  0.00           N  
ATOM   3182  C5  C   X  19      -6.643  71.466  48.941  1.00  0.00           C  
ATOM   3183  C6  C   X  19      -7.940  71.837  49.118  1.00  0.00           C  
ATOM   3184 HN4A C   X  19      -4.158  70.780  49.105  1.00  0.00           H  
ATOM   3185 HN4B C   X  19      -3.997  70.899  50.878  1.00  0.00           H  
ATOM   3193 H2A* C   X  19      -9.836  73.321  48.522  1.00  0.00           H  
ATOM   3194 H2B* C   X  19     -10.313  74.483  49.751  1.00  0.00           H  
ATOM   3195  P   C   X  20     -12.303  75.403  50.472  1.00  0.00           P  
ATOM   3196  O1P C   X  20     -13.554  76.078  50.870  1.00  0.00           O  
ATOM   3197  O2P C   X  20     -11.580  76.002  49.323  1.00  0.00           O1-
ATOM   3198  C5* C   X  20     -11.664  74.407  52.811  1.00  0.00           C  
ATOM   3199  O5* C   X  20     -11.317  75.298  51.720  1.00  0.00           O  
ATOM   3200  C4* C   X  20     -11.191  74.993  54.120  1.00  0.00           C  
ATOM   3201  O4* C   X  20      -9.765  74.703  54.274  1.00  0.00           O  
ATOM   3202  C3* C   X  20     -11.284  76.511  54.257  1.00  0.00           C  
ATOM   3203  O3* C   X  20     -11.345  76.927  55.619  1.00  0.00           O  
ATOM   3204  C2* C   X  20      -9.975  76.987  53.647  1.00  0.00           C  
ATOM   3205  C1* C   X  20      -9.012  75.883  54.062  1.00  0.00           C  
ATOM   3206  N1  C   X  20      -7.973  75.579  53.040  1.00  0.00           N  
ATOM   3207  C2  C   X  20      -6.690  75.273  53.489  1.00  0.00           C  
ATOM   3208  O2  C   X  20      -6.465  75.270  54.706  1.00  0.00           O  
ATOM   3209  N3  C   X  20      -5.728  74.996  52.574  1.00  0.00           N  
ATOM   3210  C4  C   X  20      -6.003  75.008  51.263  1.00  0.00           C  
ATOM   3211  N4  C   X  20      -5.028  74.726  50.415  1.00  0.00           N  
ATOM   3212  C5  C   X  20      -7.311  75.323  50.779  1.00  0.00           C  
ATOM   3213  C6  C   X  20      -8.261  75.596  51.715  1.00  0.00           C  
ATOM   3214 HN4A C   X  20      -5.210  74.727  49.401  1.00  0.00           H  
ATOM   3215 HN4B C   X  20      -4.086  74.503  50.767  1.00  0.00           H  
ATOM   3223 H2A* C   X  20     -10.053  77.084  52.565  1.00  0.00           H  
ATOM   3224 H2B* C   X  20      -9.682  77.961  54.044  1.00  0.00           H  
ATOM   3225  P   C   X  21     -10.864  78.635  55.907  1.00  0.00           P  
ATOM   3226  O1P C   X  21     -11.631  79.164  57.052  1.00  0.00           O  
ATOM   3227  O2P C   X  21     -10.857  79.478  54.687  1.00  0.00           O1-
ATOM   3228  C5* C   X  21      -9.113  77.228  57.257  1.00  0.00           C  
ATOM   3229  O5* C   X  21      -9.363  78.330  56.349  1.00  0.00           O  
ATOM   3230  C4* C   X  21      -7.952  77.566  58.162  1.00  0.00           C  
ATOM   3231  O4* C   X  21      -6.706  77.313  57.438  1.00  0.00           O  
ATOM   3232  C3* C   X  21      -7.841  79.021  58.609  1.00  0.00           C  
ATOM   3233  O3* C   X  21      -7.106  79.159  59.823  1.00  0.00           O  
ATOM   3234  C2* C   X  21      -7.057  79.664  57.475  1.00  0.00           C  
ATOM   3235  C1* C   X  21      -6.112  78.543  57.068  1.00  0.00           C  
ATOM   3236  N1  C   X  21      -5.838  78.491  55.606  1.00  0.00           N  
ATOM   3237  C2  C   X  21      -4.548  78.159  55.196  1.00  0.00           C  
ATOM   3238  O2  C   X  21      -3.689  77.927  56.055  1.00  0.00           O  
ATOM   3239  N3  C   X  21      -4.278  78.109  53.868  1.00  0.00           N  
ATOM   3240  C4  C   X  21      -5.232  78.366  52.964  1.00  0.00           C  
ATOM   3241  N4  C   X  21      -4.913  78.298  51.681  1.00  0.00           N  
ATOM   3242  C5  C   X  21      -6.561  78.713  53.359  1.00  0.00           C  
ATOM   3243  C6  C   X  21      -6.810  78.755  54.696  1.00  0.00           C  
ATOM   3244 HN4A C   X  21      -5.627  78.491  50.962  1.00  0.00           H  
ATOM   3245 HN4B C   X  21      -3.954  78.051  51.399  1.00  0.00           H  
ATOM   3253 H2A* C   X  21      -7.715  79.968  56.661  1.00  0.00           H  
ATOM   3254 H2B* C   X  21      -6.524  80.554  57.815  1.00  0.00           H  
ATOM   3255  P   T   X  22      -6.458  80.803  60.058  1.00  0.00           P  
ATOM   3256  O1P T   X  22      -6.442  81.067  61.510  1.00  0.00           O  
ATOM   3257  O2P T   X  22      -7.054  81.865  59.211  1.00  0.00           O1-
ATOM   3258  C5* T   X  22      -4.360  79.236  59.951  1.00  0.00           C  
ATOM   3259  O5* T   X  22      -4.983  80.480  59.545  1.00  0.00           O  
ATOM   3260  C4* T   X  22      -2.873  79.442  60.121  1.00  0.00           C  
ATOM   3261  O4* T   X  22      -2.239  79.387  58.804  1.00  0.00           O  
ATOM   3262  C3* T   X  22      -2.435  80.787  60.694  1.00  0.00           C  
ATOM   3263  O3* T   X  22      -1.153  80.718  61.313  1.00  0.00           O  
ATOM   3264  C2* T   X  22      -2.348  81.669  59.459  1.00  0.00           C  
ATOM   3265  C1* T   X  22      -1.854  80.688  58.402  1.00  0.00           C  
ATOM   3266  N1  T   X  22      -2.420  80.931  57.048  1.00  0.00           N  
ATOM   3267  C2  T   X  22      -1.581  80.738  55.970  1.00  0.00           C  
ATOM   3268  O2  T   X  22      -0.422  80.383  56.092  1.00  0.00           O  
ATOM   3269  N3  T   X  22      -2.149  80.973  54.734  1.00  0.00           N  
ATOM   3270  C4  T   X  22      -3.441  81.377  54.485  1.00  0.00           C  
ATOM   3271  O4  T   X  22      -3.837  81.558  53.328  1.00  0.00           O  
ATOM   3272  C5  T   X  22      -4.242  81.558  55.672  1.00  0.00           C  
ATOM   3273  C5M T   X  22      -5.660  81.990  55.449  1.00  0.00           C  
ATOM   3274  C6  T   X  22      -3.724  81.331  56.895  1.00  0.00           C  
ATOM   3285 H2A* T   X  22      -3.317  82.095  59.206  1.00  0.00           H  
ATOM   3286 H2B* T   X  22      -1.654  82.497  59.610  1.00  0.00           H  
ATOM   3287  P   C   X  23      -0.250  82.283  61.433  1.00  0.00           P  
ATOM   3288  O1P C   X  23       0.604  82.255  62.636  1.00  0.00           O  
ATOM   3289  O2P C   X  23      -1.138  83.464  61.295  1.00  0.00           O1-
ATOM   3290  C5* C   X  23       1.290  80.868  59.855  1.00  0.00           C  
ATOM   3291  O5* C   X  23       0.646  82.138  60.122  1.00  0.00           O  
ATOM   3292  C4* C   X  23       2.623  81.103  59.183  1.00  0.00           C  
ATOM   3293  O4* C   X  23       2.393  81.340  57.758  1.00  0.00           O  
ATOM   3294  C3* C   X  23       3.410  82.326  59.647  1.00  0.00           C  
ATOM   3295  O3* C   X  23       4.808  82.195  59.398  1.00  0.00           O  
ATOM   3296  C2* C   X  23       2.850  83.439  58.775  1.00  0.00           C  
ATOM   3297  C1* C   X  23       2.581  82.712  57.465  1.00  0.00           C  
ATOM   3298  N1  C   X  23       1.367  83.193  56.749  1.00  0.00           N  
ATOM   3299  C2  C   X  23       1.416  83.261  55.359  1.00  0.00           C  
ATOM   3300  O2  C   X  23       2.457  82.926  54.779  1.00  0.00           O  
ATOM   3301  N3  C   X  23       0.322  83.699  54.689  1.00  0.00           N  
ATOM   3302  C4  C   X  23      -0.789  84.053  55.347  1.00  0.00           C  
ATOM   3303  N4  C   X  23      -1.830  84.470  54.642  1.00  0.00           N  
ATOM   3304  C5  C   X  23      -0.862  83.996  56.774  1.00  0.00           C  
ATOM   3305  C6  C   X  23       0.247  83.552  57.425  1.00  0.00           C  
ATOM   3306 HN4A C   X  23      -2.698  84.749  55.121  1.00  0.00           H  
ATOM   3307 HN4B C   X  23      -1.773  84.514  53.615  1.00  0.00           H  
ATOM   3315 H2A* C   X  23       1.944  83.863  59.207  1.00  0.00           H  
ATOM   3316 H2B* C   X  23       3.568  84.252  58.657  1.00  0.00           H  
ATOM   3317  P   C   X  24       5.712  83.747  59.345  1.00  0.00           P  
ATOM   3318  O1P C   X  24       7.085  83.521  59.836  1.00  0.00           O  
ATOM   3319  O2P C   X  24       4.988  84.893  59.949  1.00  0.00           O1-
ATOM   3320  C5* C   X  24       6.011  82.737  56.945  1.00  0.00           C  
ATOM   3321  O5* C   X  24       5.718  83.901  57.758  1.00  0.00           O  
ATOM   3322  C4* C   X  24       6.762  83.157  55.704  1.00  0.00           C  
ATOM   3323  O4* C   X  24       5.798  83.658  54.723  1.00  0.00           O  
ATOM   3324  C3* C   X  24       7.762  84.298  55.869  1.00  0.00           C  
ATOM   3325  O3* C   X  24       8.773  84.279  54.864  1.00  0.00           O  
ATOM   3326  C2* C   X  24       6.896  85.536  55.683  1.00  0.00           C  
ATOM   3327  C1* C   X  24       5.894  85.068  54.637  1.00  0.00           C  
ATOM   3328  N1  C   X  24       4.527  85.627  54.823  1.00  0.00           N  
ATOM   3329  C2  C   X  24       3.802  85.969  53.684  1.00  0.00           C  
ATOM   3330  O2  C   X  24       4.320  85.800  52.573  1.00  0.00           O  
ATOM   3331  N3  C   X  24       2.557  86.481  53.834  1.00  0.00           N  
ATOM   3332  C4  C   X  24       2.025  86.652  55.051  1.00  0.00           C  
ATOM   3333  N4  C   X  24       0.803  87.153  55.139  1.00  0.00           N  
ATOM   3334  C5  C   X  24       2.751  86.313  56.235  1.00  0.00           C  
ATOM   3335  C6  C   X  24       3.999  85.798  56.062  1.00  0.00           C  
ATOM   3336 HN4A C   X  24       0.369  87.295  56.063  1.00  0.00           H  
ATOM   3337 HN4B C   X  24       0.284  87.400  54.283  1.00  0.00           H  
ATOM   3345 H2A* C   X  24       6.416  85.827  56.616  1.00  0.00           H  
ATOM   3346 H2B* C   X  24       7.487  86.386  55.339  1.00  0.00           H  
ATOM   3347  P   G   X  25       9.613  85.831  54.594  1.00  0.00           P  
ATOM   3348  O1P G   X  25      11.005  85.570  54.180  1.00  0.00           O  
ATOM   3349  O2P G   X  25       9.435  86.800  55.704  1.00  0.00           O1-
ATOM   3350  C5* G   X  25       8.450  85.336  52.297  1.00  0.00           C  
ATOM   3351  O5* G   X  25       8.747  86.300  53.339  1.00  0.00           O  
ATOM   3352  C4* G   X  25       8.413  86.028  50.956  1.00  0.00           C  
ATOM   3353  O4* G   X  25       7.110  86.674  50.797  1.00  0.00           O  
ATOM   3354  C3* G   X  25       9.422  87.157  50.747  1.00  0.00           C  
ATOM   3355  O3* G   X  25       9.699  87.383  49.367  1.00  0.00           O  
ATOM   3356  C2* G   X  25       8.697  88.366  51.315  1.00  0.00           C  
ATOM   3357  C1* G   X  25       7.250  88.075  50.943  1.00  0.00           C  
ATOM   3358  N1  G   X  25       2.640  90.128  51.677  1.00  0.00           N  
ATOM   3359  C2  G   X  25       3.298  89.829  50.502  1.00  0.00           C  
ATOM   3360  N2  G   X  25       2.643  90.108  49.371  1.00  0.00           N  
ATOM   3361  N3  G   X  25       4.512  89.283  50.456  1.00  0.00           N  
ATOM   3362  C4  G   X  25       5.028  89.067  51.696  1.00  0.00           C  
ATOM   3363  C5  G   X  25       4.447  89.344  52.921  1.00  0.00           C  
ATOM   3364  C6  G   X  25       3.156  89.916  52.967  1.00  0.00           C  
ATOM   3365  O6  G   X  25       2.481  90.229  53.948  1.00  0.00           O  
ATOM   3366  N7  G   X  25       5.310  88.978  53.956  1.00  0.00           N  
ATOM   3367  C8  G   X  25       6.360  88.501  53.340  1.00  0.00           C  
ATOM   3368  N9  G   X  25       6.265  88.525  51.964  1.00  0.00           N  
ATOM   3378 H2A* G   X  25       8.839  88.443  52.393  1.00  0.00           H  
ATOM   3379 H2B* G   X  25       9.061  89.293  50.870  1.00  0.00           H  
ATOM   3380  P   G   X  26      10.367  88.991  48.979  1.00  0.00           P  
ATOM   3381  O1P G   X  26      11.272  88.878  47.819  1.00  0.00           O  
ATOM   3382  O2P G   X  26      10.906  89.715  50.156  1.00  0.00           O1-
ATOM   3383  C5* G   X  26       8.093  88.907  47.676  1.00  0.00           C  
ATOM   3384  O5* G   X  26       8.988  89.659  48.533  1.00  0.00           O  
ATOM   3385  C4* G   X  26       7.371  89.846  46.740  1.00  0.00           C  
ATOM   3386  O4* G   X  26       6.251  90.454  47.458  1.00  0.00           O  
ATOM   3387  C3* G   X  26       8.175  91.037  46.220  1.00  0.00           C  
ATOM   3388  O3* G   X  26       7.658  91.541  44.990  1.00  0.00           O  
ATOM   3389  C2* G   X  26       7.979  92.079  47.309  1.00  0.00           C  
ATOM   3390  C1* G   X  26       6.551  91.803  47.760  1.00  0.00           C  
ATOM   3391  N1  G   X  26       3.288  93.470  51.305  1.00  0.00           N  
ATOM   3392  C2  G   X  26       3.160  93.437  49.932  1.00  0.00           C  
ATOM   3393  N2  G   X  26       2.011  93.904  49.434  1.00  0.00           N  
ATOM   3394  N3  G   X  26       4.101  92.963  49.117  1.00  0.00           N  
ATOM   3395  C4  G   X  26       5.199  92.532  49.792  1.00  0.00           C  
ATOM   3396  C5  G   X  26       5.417  92.537  51.159  1.00  0.00           C  
ATOM   3397  C6  G   X  26       4.415  93.032  52.023  1.00  0.00           C  
ATOM   3398  O6  G   X  26       4.420  93.117  53.250  1.00  0.00           O  
ATOM   3399  N7  G   X  26       6.678  92.013  51.448  1.00  0.00           N  
ATOM   3400  C8  G   X  26       7.172  91.712  50.275  1.00  0.00           C  
ATOM   3401  N9  G   X  26       6.334  92.001  49.219  1.00  0.00           N  
ATOM   3411 H2A* G   X  26       8.700  91.949  48.117  1.00  0.00           H  
ATOM   3412 H2B* G   X  26       8.102  93.090  46.919  1.00  0.00           H  
ATOM   3413  P   C   X  27       8.130  93.234  44.619  1.00  0.00           P  
ATOM   3414  O1P C   X  27       8.236  93.390  43.154  1.00  0.00           O  
ATOM   3415  O2P C   X  27       9.279  93.740  45.409  1.00  0.00           O1-
ATOM   3416  C5* C   X  27       5.517  93.299  44.806  1.00  0.00           C  
ATOM   3417  O5* C   X  27       6.786  93.912  45.144  1.00  0.00           O  
ATOM   3418  C4* C   X  27       4.466  94.369  44.622  1.00  0.00           C  
ATOM   3419  O4* C   X  27       3.974  94.772  45.940  1.00  0.00           O  
ATOM   3420  C3* C   X  27       4.931  95.672  43.977  1.00  0.00           C  
ATOM   3421  O3* C   X  27       3.858  96.382  43.361  1.00  0.00           O  
ATOM   3422  C2* C   X  27       5.443  96.473  45.165  1.00  0.00           C  
ATOM   3423  C1* C   X  27       4.485  96.050  46.270  1.00  0.00           C  
ATOM   3424  N1  C   X  27       5.123  95.950  47.611  1.00  0.00           N  
ATOM   3425  C2  C   X  27       4.380  96.361  48.716  1.00  0.00           C  
ATOM   3426  O2  C   X  27       3.234  96.791  48.541  1.00  0.00           O  
ATOM   3427  N3  C   X  27       4.945  96.279  49.947  1.00  0.00           N  
ATOM   3428  C4  C   X  27       6.188  95.809  50.102  1.00  0.00           C  
ATOM   3429  N4  C   X  27       6.688  95.748  51.326  1.00  0.00           N  
ATOM   3430  C5  C   X  27       6.971  95.386  48.983  1.00  0.00           C  
ATOM   3431  C6  C   X  27       6.384  95.474  47.758  1.00  0.00           C  
ATOM   3432 HN4A C   X  27       7.643  95.390  51.476  1.00  0.00           H  
ATOM   3433 HN4B C   X  27       6.123  96.057  52.130  1.00  0.00           H  
ATOM   3441 H2A* C   X  27       6.477  96.223  45.395  1.00  0.00           H  
ATOM   3442 H2B* C   X  27       5.401  97.546  44.969  1.00  0.00           H  
ATOM   3443  P   C   X  28       4.160  98.137  43.115  1.00  0.00           P  
ATOM   3444  O1P C   X  28       3.449  98.581  41.900  1.00  0.00           O  
ATOM   3445  O2P C   X  28       5.589  98.526  43.209  1.00  0.00           O1-
ATOM   3446  C5* C   X  28       2.102  98.050  44.735  1.00  0.00           C  
ATOM   3447  O5* C   X  28       3.387  98.639  44.416  1.00  0.00           O  
ATOM   3448  C4* C   X  28       1.209  99.088  45.371  1.00  0.00           C  
ATOM   3449  O4* C   X  28       1.560  99.203  46.786  1.00  0.00           O  
ATOM   3450  C3* C   X  28       1.333 100.512  44.834  1.00  0.00           C  
ATOM   3451  O3* C   X  28       0.156 101.282  45.065  1.00  0.00           O  
ATOM   3452  C2* C   X  28       2.474 101.086  45.659  1.00  0.00           C  
ATOM   3453  C1* C   X  28       2.261 100.413  47.007  1.00  0.00           C  
ATOM   3454  N1  C   X  28       3.525 100.080  47.719  1.00  0.00           N  
ATOM   3455  C2  C   X  28       3.553 100.233  49.104  1.00  0.00           C  
ATOM   3456  O2  C   X  28       2.536 100.639  49.682  1.00  0.00           O  
ATOM   3457  N3  C   X  28       4.696  99.936  49.770  1.00  0.00           N  
ATOM   3458  C4  C   X  28       5.779  99.499  49.114  1.00  0.00           C  
ATOM   3459  N4  C   X  28       6.867  99.220  49.815  1.00  0.00           N  
ATOM   3460  C5  C   X  28       5.776  99.338  47.693  1.00  0.00           C  
ATOM   3461  C6  C   X  28       4.618  99.639  47.046  1.00  0.00           C  
ATOM   3462 HN4A C   X  28       7.714  98.882  49.338  1.00  0.00           H  
ATOM   3463 HN4B C   X  28       6.866  99.341  50.838  1.00  0.00           H  
ATOM   3471 H2A* C   X  28       3.442 100.840  45.222  1.00  0.00           H  
ATOM   3472 H2B* C   X  28       2.411 102.173  45.724  1.00  0.00           H  
ATOM   3473  P   C   X  29       0.400 103.062  45.025  1.00  0.00           P  
ATOM   3474  O1P C   X  29      -0.830 103.704  44.523  1.00  0.00           O  
ATOM   3475  O2P C   X  29       1.665 103.487  44.378  1.00  0.00           O1-
ATOM   3476  C5* C   X  29      -0.417 102.570  47.467  1.00  0.00           C  
ATOM   3477  O5* C   X  29       0.517 103.265  46.602  1.00  0.00           O  
ATOM   3478  C4* C   X  29      -0.729 103.424  48.673  1.00  0.00           C  
ATOM   3479  O4* C   X  29       0.356 103.274  49.644  1.00  0.00           O  
ATOM   3480  C3* C   X  29      -0.817 104.929  48.434  1.00  0.00           C  
ATOM   3481  O3* C   X  29      -1.608 105.586  49.422  1.00  0.00           O  
ATOM   3482  C2* C   X  29       0.630 105.379  48.574  1.00  0.00           C  
ATOM   3483  C1* C   X  29       1.149 104.446  49.659  1.00  0.00           C  
ATOM   3484  N1  C   X  29       2.567 104.035  49.468  1.00  0.00           N  
ATOM   3485  C2  C   X  29       3.368 103.914  50.601  1.00  0.00           C  
ATOM   3486  O2  C   X  29       2.876 104.155  51.710  1.00  0.00           O  
ATOM   3487  N3  C   X  29       4.663 103.543  50.448  1.00  0.00           N  
ATOM   3488  C4  C   X  29       5.166 103.289  49.232  1.00  0.00           C  
ATOM   3489  N4  C   X  29       6.435 102.927  49.141  1.00  0.00           N  
ATOM   3490  C5  C   X  29       4.365 103.411  48.054  1.00  0.00           C  
ATOM   3491  C6  C   X  29       3.068 103.782  48.232  1.00  0.00           C  
ATOM   3492 HN4A C   X  29       6.849 102.726  48.219  1.00  0.00           H  
ATOM   3493 HN4B C   X  29       7.011 102.844  49.992  1.00  0.00           H  
ATOM   3501 H2A* C   X  29       1.172 105.266  47.635  1.00  0.00           H  
ATOM   3502 H2B* C   X  29       0.694 106.428  48.865  1.00  0.00           H  
ATOM   3503  P   C   X  30      -1.296 107.349  49.585  1.00  0.00           P  
ATOM   3504  O1P C   X  30      -2.547 108.023  49.984  1.00  0.00           O  
ATOM   3505  O2P C   X  30      -0.573 107.947  48.437  1.00  0.00           O1-
ATOM   3506  C5* C   X  30      -0.657 106.352  51.924  1.00  0.00           C  
ATOM   3507  O5* C   X  30      -0.310 107.244  50.834  1.00  0.00           O  
ATOM   3508  C4* C   X  30      -0.183 106.938  53.234  1.00  0.00           C  
ATOM   3509  O4* C   X  30       1.242 106.648  53.388  1.00  0.00           O  
ATOM   3510  C3* C   X  30      -0.277 108.456  53.371  1.00  0.00           C  
ATOM   3511  O3* C   X  30      -0.338 108.872  54.733  1.00  0.00           O  
ATOM   3512  C2* C   X  30       1.033 108.933  52.761  1.00  0.00           C  
ATOM   3513  C1* C   X  30       1.995 107.828  53.175  1.00  0.00           C  
ATOM   3514  N1  C   X  30       3.035 107.524  52.154  1.00  0.00           N  
ATOM   3515  C2  C   X  30       4.317 107.219  52.603  1.00  0.00           C  
ATOM   3516  O2  C   X  30       4.542 107.215  53.820  1.00  0.00           O  
ATOM   3517  N3  C   X  30       5.279 106.941  51.687  1.00  0.00           N  
ATOM   3518  C4  C   X  30       5.004 106.953  50.377  1.00  0.00           C  
ATOM   3519  N4  C   X  30       5.979 106.671  49.528  1.00  0.00           N  
ATOM   3520  C5  C   X  30       3.696 107.269  49.893  1.00  0.00           C  
ATOM   3521  C6  C   X  30       2.746 107.541  50.828  1.00  0.00           C  
ATOM   3522 HN4A C   X  30       5.797 106.673  48.514  1.00  0.00           H  
ATOM   3523 HN4B C   X  30       6.921 106.448  49.881  1.00  0.00           H  
ATOM   3532 H2A* C   X  30       0.954 109.029  51.679  1.00  0.00           H  
ATOM   3533 H2B* C   X  30       1.325 109.906  53.158  1.00  0.00           H  
TER    3534        C X  30 
ATOM   3535  C5* G   Y   1      15.334 106.620  54.283  1.00  0.00           C  
ATOM   3536  O5* G   Y   1      15.303 105.569  53.286  1.00  0.00           O  
ATOM   3537  C4* G   Y   1      14.488 106.225  55.470  1.00  0.00           C  
ATOM   3538  O4* G   Y   1      13.085 106.498  55.156  1.00  0.00           O  
ATOM   3539  C3* G   Y   1      14.506 104.747  55.855  1.00  0.00           C  
ATOM   3540  O3* G   Y   1      14.158 104.542  57.222  1.00  0.00           O  
ATOM   3541  C2* G   Y   1      13.423 104.153  54.969  1.00  0.00           C  
ATOM   3542  C1* G   Y   1      12.403 105.283  54.913  1.00  0.00           C  
ATOM   3543  N1  G   Y   1       7.975 106.303  52.602  1.00  0.00           N  
ATOM   3544  C2  G   Y   1       8.284 106.271  53.946  1.00  0.00           C  
ATOM   3545  N2  G   Y   1       7.284 106.551  54.788  1.00  0.00           N  
ATOM   3546  N3  G   Y   1       9.498 105.992  54.415  1.00  0.00           N  
ATOM   3547  C4  G   Y   1      10.388 105.731  53.422  1.00  0.00           C  
ATOM   3548  C5  G   Y   1      10.165 105.731  52.056  1.00  0.00           C  
ATOM   3549  C6  G   Y   1       8.877 106.035  51.559  1.00  0.00           C  
ATOM   3550  O6  G   Y   1       8.488 106.086  50.392  1.00  0.00           O  
ATOM   3551  N7  G   Y   1      11.341 105.407  51.375  1.00  0.00           N  
ATOM   3552  C8  G   Y   1      12.219 105.227  52.329  1.00  0.00           C  
ATOM   3553  N9  G   Y   1      11.714 105.403  53.600  1.00  0.00           N  
ATOM   3564 H2A* G   Y   1      13.811 103.898  53.983  1.00  0.00           H  
ATOM   3565 H2B* G   Y   1      13.009 103.244  55.404  1.00  0.00           H  
ATOM   3566  P   G   Y   2      13.585 102.912  57.628  1.00  0.00           P  
ATOM   3567  O1P G   Y   2      13.974 102.585  59.013  1.00  0.00           O  
ATOM   3568  O2P G   Y   2      13.918 101.895  56.602  1.00  0.00           O1-
ATOM   3569  C5* G   Y   2      11.541 104.459  58.180  1.00  0.00           C  
ATOM   3570  O5* G   Y   2      12.025 103.240  57.562  1.00  0.00           O  
ATOM   3571  C4* G   Y   2      10.162 104.231  58.749  1.00  0.00           C  
ATOM   3572  O4* G   Y   2       9.185 104.335  57.665  1.00  0.00           O  
ATOM   3573  C3* G   Y   2       9.898 102.856  59.361  1.00  0.00           C  
ATOM   3574  O3* G   Y   2       8.839 102.884  60.315  1.00  0.00           O  
ATOM   3575  C2* G   Y   2       9.467 102.029  58.160  1.00  0.00           C  
ATOM   3576  C1* G   Y   2       8.702 103.049  57.329  1.00  0.00           C  
ATOM   3577  N1  G   Y   2       6.361 103.289  52.805  1.00  0.00           N  
ATOM   3578  C2  G   Y   2       5.868 103.531  54.071  1.00  0.00           C  
ATOM   3579  N2  G   Y   2       4.581 103.888  54.143  1.00  0.00           N  
ATOM   3580  N3  G   Y   2       6.601 103.435  55.177  1.00  0.00           N  
ATOM   3581  C4  G   Y   2       7.881 103.061  54.917  1.00  0.00           C  
ATOM   3582  C5  G   Y   2       8.457 102.789  53.690  1.00  0.00           C  
ATOM   3583  C6  G   Y   2       7.680 102.898  52.514  1.00  0.00           C  
ATOM   3584  O6  G   Y   2       8.009 102.702  51.345  1.00  0.00           O  
ATOM   3585  N7  G   Y   2       9.797 102.431  53.854  1.00  0.00           N  
ATOM   3586  C8  G   Y   2       9.986 102.498  55.146  1.00  0.00           C  
ATOM   3587  N9  G   Y   2       8.868 102.871  55.861  1.00  0.00           N  
ATOM   3597 H2A* G   Y   2      10.328 101.623  57.628  1.00  0.00           H  
ATOM   3598 H2B* G   Y   2       8.843 101.188  58.461  1.00  0.00           H  
ATOM   3599  P   G   Y   3       8.066 101.321  60.645  1.00  0.00           P  
ATOM   3600  O1P G   Y   3       7.603 101.288  62.045  1.00  0.00           O  
ATOM   3601  O2P G   Y   3       8.870 100.158  60.198  1.00  0.00           O1-
ATOM   3602  C5* G   Y   3       6.132 102.788  59.656  1.00  0.00           C  
ATOM   3603  O5* G   Y   3       6.824 101.514  59.663  1.00  0.00           O  
ATOM   3604  C4* G   Y   3       4.660 102.568  59.396  1.00  0.00           C  
ATOM   3605  O4* G   Y   3       4.458 102.396  57.958  1.00  0.00           O  
ATOM   3606  C3* G   Y   3       4.041 101.316  60.016  1.00  0.00           C  
ATOM   3607  O3* G   Y   3       2.633 101.443  60.195  1.00  0.00           O  
ATOM   3608  C2* G   Y   3       4.316 100.250  58.968  1.00  0.00           C  
ATOM   3609  C1* G   Y   3       4.189 101.037  57.671  1.00  0.00           C  
ATOM   3610  N1  G   Y   3       4.779 100.254  52.668  1.00  0.00           N  
ATOM   3611  C2  G   Y   3       3.676 100.691  53.370  1.00  0.00           C  
ATOM   3612  N2  G   Y   3       2.584 100.959  52.647  1.00  0.00           N  
ATOM   3613  N3  G   Y   3       3.663 100.857  54.691  1.00  0.00           N  
ATOM   3614  C4  G   Y   3       4.853 100.537  55.263  1.00  0.00           C  
ATOM   3615  C5  G   Y   3       6.004 100.084  54.642  1.00  0.00           C  
ATOM   3616  C6  G   Y   3       6.018  99.915  53.239  1.00  0.00           C  
ATOM   3617  O6  G   Y   3       6.934  99.528  52.514  1.00  0.00           O  
ATOM   3618  N7  G   Y   3       7.007  99.864  55.588  1.00  0.00           N  
ATOM   3619  C8  G   Y   3       6.447 100.185  56.725  1.00  0.00           C  
ATOM   3620  N9  G   Y   3       5.137 100.601  56.610  1.00  0.00           N  
ATOM   3630 H2A* G   Y   3       5.309  99.817  59.094  1.00  0.00           H  
ATOM   3631 H2B* G   Y   3       3.595  99.435  59.031  1.00  0.00           H  
ATOM   3632  P   G   Y   4       1.740  99.916  60.342  1.00  0.00           P  
ATOM   3633  O1P G   Y   4       0.575 100.111  61.225  1.00  0.00           O  
ATOM   3634  O2P G   Y   4       2.605  98.753  60.654  1.00  0.00           O1-
ATOM   3635  C5* G   Y   4       0.750 101.025  58.182  1.00  0.00           C  
ATOM   3636  O5* G   Y   4       1.266  99.830  58.821  1.00  0.00           O  
ATOM   3637  C4* G   Y   4      -0.335 100.652  57.200  1.00  0.00           C  
ATOM   3638  O4* G   Y   4       0.292 100.199  55.958  1.00  0.00           O  
ATOM   3639  C3* G   Y   4      -1.248  99.495  57.604  1.00  0.00           C  
ATOM   3640  O3* G   Y   4      -2.510  99.549  56.944  1.00  0.00           O  
ATOM   3641  C2* G   Y   4      -0.482  98.275  57.118  1.00  0.00           C  
ATOM   3642  C1* G   Y   4       0.170  98.795  55.844  1.00  0.00           C  
ATOM   3643  N1  G   Y   4       3.412  97.138  52.275  1.00  0.00           N  
ATOM   3644  C2  G   Y   4       2.125  97.615  52.147  1.00  0.00           C  
ATOM   3645  N2  G   Y   4       1.634  97.662  50.904  1.00  0.00           N  
ATOM   3646  N3  G   Y   4       1.385  98.024  53.176  1.00  0.00           N  
ATOM   3647  C4  G   Y   4       2.040  97.905  54.362  1.00  0.00           C  
ATOM   3648  C5  G   Y   4       3.321  97.431  54.584  1.00  0.00           C  
ATOM   3649  C6  G   Y   4       4.107  97.004  53.490  1.00  0.00           C  
ATOM   3650  O6  G   Y   4       5.255  96.558  53.487  1.00  0.00           O  
ATOM   3651  N7  G   Y   4       3.617  97.466  55.949  1.00  0.00           N  
ATOM   3652  C8  G   Y   4       2.532  97.952  56.495  1.00  0.00           C  
ATOM   3653  N9  G   Y   4       1.528  98.240  55.595  1.00  0.00           N  
ATOM   3663 H2A* G   Y   4       0.252  97.949  57.854  1.00  0.00           H  
ATOM   3664 H2B* G   Y   4      -1.151  97.436  56.929  1.00  0.00           H  
ATOM   3665  P   C   Y   5      -3.390  97.995  56.878  1.00  0.00           P  
ATOM   3666  O1P C   Y   5      -4.842  98.262  56.914  1.00  0.00           O  
ATOM   3667  O2P C   Y   5      -2.895  96.974  57.833  1.00  0.00           O1-
ATOM   3668  C5* C   Y   5      -2.966  98.616  54.367  1.00  0.00           C  
ATOM   3669  O5* C   Y   5      -2.944  97.598  55.399  1.00  0.00           O  
ATOM   3670  C4* C   Y   5      -3.339  97.991  53.042  1.00  0.00           C  
ATOM   3671  O4* C   Y   5      -2.146  97.367  52.469  1.00  0.00           O  
ATOM   3672  C3* C   Y   5      -4.368  96.865  53.089  1.00  0.00           C  
ATOM   3673  O3* C   Y   5      -5.049  96.705  51.845  1.00  0.00           O  
ATOM   3674  C2* C   Y   5      -3.513  95.635  53.352  1.00  0.00           C  
ATOM   3675  C1* C   Y   5      -2.243  95.960  52.578  1.00  0.00           C  
ATOM   3676  N1  C   Y   5      -1.000  95.469  53.233  1.00  0.00           N  
ATOM   3677  C2  C   Y   5       0.014  94.973  52.417  1.00  0.00           C  
ATOM   3678  O2  C   Y   5      -0.159  94.956  51.192  1.00  0.00           O  
ATOM   3679  N3  C   Y   5       1.154  94.519  52.995  1.00  0.00           N  
ATOM   3680  C4  C   Y   5       1.309  94.551  54.324  1.00  0.00           C  
ATOM   3681  N4  C   Y   5       2.443  94.101  54.834  1.00  0.00           N  
ATOM   3682  C5  C   Y   5       0.282  95.052  55.183  1.00  0.00           C  
ATOM   3683  C6  C   Y   5      -0.852  95.504  54.582  1.00  0.00           C  
ATOM   3684 HN4A C   Y   5       2.591  94.112  55.854  1.00  0.00           H  
ATOM   3685 HN4B C   Y   5       3.180  93.735  54.212  1.00  0.00           H  
ATOM   3693 H2A* C   Y   5      -3.326  95.503  54.417  1.00  0.00           H  
ATOM   3694 H2B* C   Y   5      -3.998  94.728  52.989  1.00  0.00           H  
ATOM   3695  P   C   Y   6      -5.806  95.104  51.600  1.00  0.00           P  
ATOM   3696  O1P C   Y   6      -7.018  95.265  50.772  1.00  0.00           O  
ATOM   3697  O2P C   Y   6      -5.971  94.320  52.848  1.00  0.00           O1-
ATOM   3698  C5* C   Y   6      -4.028  95.275  49.682  1.00  0.00           C  
ATOM   3699  O5* C   Y   6      -4.629  94.473  50.729  1.00  0.00           O  
ATOM   3700  C4* C   Y   6      -3.626  94.389  48.526  1.00  0.00           C  
ATOM   3701  O4* C   Y   6      -2.345  93.759  48.845  1.00  0.00           O  
ATOM   3702  C3* C   Y   6      -4.554  93.217  48.214  1.00  0.00           C  
ATOM   3703  O3* C   Y   6      -4.433  92.778  46.863  1.00  0.00           O  
ATOM   3704  C2* C   Y   6      -4.046  92.125  49.142  1.00  0.00           C  
ATOM   3705  C1* C   Y   6      -2.547  92.393  49.156  1.00  0.00           C  
ATOM   3706  N1  C   Y   6      -1.902  92.127  50.471  1.00  0.00           N  
ATOM   3707  C2  C   Y   6      -0.628  91.564  50.468  1.00  0.00           C  
ATOM   3708  O2  C   Y   6      -0.089  91.306  49.385  1.00  0.00           O  
ATOM   3709  N3  C   Y   6      -0.024  91.312  51.656  1.00  0.00           N  
ATOM   3710  C4  C   Y   6      -0.635  91.603  52.813  1.00  0.00           C  
ATOM   3711  N4  C   Y   6       0.002  91.341  53.942  1.00  0.00           N  
ATOM   3712  C5  C   Y   6      -1.944  92.178  52.840  1.00  0.00           C  
ATOM   3713  C6  C   Y   6      -2.530  92.424  51.636  1.00  0.00           C  
ATOM   3714 HN4A C   Y   6      -0.443  91.553  54.846  1.00  0.00           H  
ATOM   3715 HN4B C   Y   6       0.943  90.922  53.918  1.00  0.00           H  
ATOM   3723 H2A* C   Y   6      -4.491  92.209  50.133  1.00  0.00           H  
ATOM   3724 H2B* C   Y   6      -4.285  91.134  48.757  1.00  0.00           H  
ATOM   3725  P   G   Y   7      -4.984  91.121  46.542  1.00  0.00           P  
ATOM   3726  O1P G   Y   7      -5.516  91.035  45.168  1.00  0.00           O  
ATOM   3727  O2P G   Y   7      -5.855  90.577  47.612  1.00  0.00           O1-
ATOM   3728  C5* G   Y   7      -2.431  91.053  45.949  1.00  0.00           C  
ATOM   3729  O5* G   Y   7      -3.552  90.423  46.619  1.00  0.00           O  
ATOM   3730  C4* G   Y   7      -1.494  89.996  45.416  1.00  0.00           C  
ATOM   3731  O4* G   Y   7      -0.642  89.530  46.510  1.00  0.00           O  
ATOM   3732  C3* G   Y   7      -2.144  88.722  44.877  1.00  0.00           C  
ATOM   3733  O3* G   Y   7      -1.308  88.045  43.941  1.00  0.00           O  
ATOM   3734  C2* G   Y   7      -2.292  87.865  46.125  1.00  0.00           C  
ATOM   3735  C1* G   Y   7      -1.047  88.238  46.917  1.00  0.00           C  
ATOM   3736  N1  G   Y   7       1.022  87.210  51.463  1.00  0.00           N  
ATOM   3737  C2  G   Y   7       1.538  87.034  50.196  1.00  0.00           C  
ATOM   3738  N2  G   Y   7       2.770  86.520  50.127  1.00  0.00           N  
ATOM   3739  N3  G   Y   7       0.883  87.355  49.083  1.00  0.00           N  
ATOM   3740  C4  G   Y   7      -0.352  87.862  49.339  1.00  0.00           C  
ATOM   3741  C5  G   Y   7      -0.953  88.063  50.569  1.00  0.00           C  
ATOM   3742  C6  G   Y   7      -0.253  87.729  51.750  1.00  0.00           C  
ATOM   3743  O6  G   Y   7      -0.613  87.835  52.922  1.00  0.00           O  
ATOM   3744  N7  G   Y   7      -2.231  88.599  50.400  1.00  0.00           N  
ATOM   3745  C8  G   Y   7      -2.361  88.704  49.103  1.00  0.00           C  
ATOM   3746  N9  G   Y   7      -1.263  88.273  48.390  1.00  0.00           N  
ATOM   3756 H2A* G   Y   7      -3.211  88.103  46.661  1.00  0.00           H  
ATOM   3757 H2B* G   Y   7      -2.323  86.805  45.876  1.00  0.00           H  
ATOM   3758  P   G   Y   8      -1.666  86.323  43.702  1.00  0.00           P  
ATOM   3759  O1P G   Y   8      -1.347  85.943  42.314  1.00  0.00           O  
ATOM   3760  O2P G   Y   8      -3.009  85.926  44.192  1.00  0.00           O1-
ATOM   3761  C5* G   Y   8       0.777  86.335  44.650  1.00  0.00           C  
ATOM   3762  O5* G   Y   8      -0.553  85.760  44.695  1.00  0.00           O  
ATOM   3763  C4* G   Y   8       1.806  85.269  44.946  1.00  0.00           C  
ATOM   3764  O4* G   Y   8       1.883  85.081  46.394  1.00  0.00           O  
ATOM   3765  C3* G   Y   8       1.512  83.873  44.400  1.00  0.00           C  
ATOM   3766  O3* G   Y   8       2.697  83.097  44.238  1.00  0.00           O  
ATOM   3767  C2* G   Y   8       0.657  83.255  45.494  1.00  0.00           C  
ATOM   3768  C1* G   Y   8       1.264  83.861  46.752  1.00  0.00           C  
ATOM   3769  N1  G   Y   8       0.402  83.856  51.777  1.00  0.00           N  
ATOM   3770  C2  G   Y   8       1.529  83.485  51.074  1.00  0.00           C  
ATOM   3771  N2  G   Y   8       2.566  83.060  51.801  1.00  0.00           N  
ATOM   3772  N3  G   Y   8       1.619  83.543  49.746  1.00  0.00           N  
ATOM   3773  C4  G   Y   8       0.474  83.996  49.170  1.00  0.00           C  
ATOM   3774  C5  G   Y   8      -0.701  84.379  49.794  1.00  0.00           C  
ATOM   3775  C6  G   Y   8      -0.792  84.323  51.203  1.00  0.00           C  
ATOM   3776  O6  G   Y   8      -1.740  84.619  51.931  1.00  0.00           O  
ATOM   3777  N7  G   Y   8      -1.643  84.777  48.843  1.00  0.00           N  
ATOM   3778  C8  G   Y   8      -1.023  84.628  47.701  1.00  0.00           C  
ATOM   3779  N9  G   Y   8       0.266  84.154  47.818  1.00  0.00           N  
ATOM   3789 H2A* G   Y   8      -0.394  83.520  45.373  1.00  0.00           H  
ATOM   3790 H2B* G   Y   8       0.723  82.168  45.484  1.00  0.00           H  
ATOM   3791  P   A   Y   9       2.398  81.367  44.182  1.00  0.00           P  
ATOM   3792  O1P A   Y   9       3.406  80.763  43.290  1.00  0.00           O  
ATOM   3793  O2P A   Y   9       0.990  80.973  43.934  1.00  0.00           O1-
ATOM   3794  C5* A   Y   9       3.932  81.722  46.278  1.00  0.00           C  
ATOM   3795  O5* A   Y   9       2.769  81.073  45.706  1.00  0.00           O  
ATOM   3796  C4* A   Y   9       4.589  80.802  47.279  1.00  0.00           C  
ATOM   3797  O4* A   Y   9       3.858  80.887  48.545  1.00  0.00           O  
ATOM   3798  C3* A   Y   9       4.581  79.312  46.939  1.00  0.00           C  
ATOM   3799  O3* A   Y   9       5.630  78.605  47.596  1.00  0.00           O  
ATOM   3800  C2* A   Y   9       3.244  78.846  47.491  1.00  0.00           C  
ATOM   3801  C1* A   Y   9       3.093  79.712  48.736  1.00  0.00           C  
ATOM   3802  N1  A   Y   9      -0.425  80.581  52.367  1.00  0.00           N  
ATOM   3803  C2  A   Y   9       0.845  80.188  52.421  1.00  0.00           C  
ATOM   3804  N3  A   Y   9       1.701  79.986  51.442  1.00  0.00           N  
ATOM   3805  C4  A   Y   9       1.115  80.231  50.255  1.00  0.00           C  
ATOM   3806  C5  A   Y   9      -0.172  80.630  50.030  1.00  0.00           C  
ATOM   3807  C6  A   Y   9      -0.981  80.817  51.169  1.00  0.00           C  
ATOM   3808  N6  A   Y   9      -2.262  81.213  51.102  1.00  0.00           N  
ATOM   3809  N7  A   Y   9      -0.415  80.788  48.676  1.00  0.00           N  
ATOM   3810  C8  A   Y   9       0.715  80.469  48.118  1.00  0.00           C  
ATOM   3811  N9  A   Y   9       1.691  80.123  49.014  1.00  0.00           N  
ATOM   3812 HN6A A   Y   9      -2.809  81.333  51.966  1.00  0.00           H  
ATOM   3813 HN6B A   Y   9      -2.697  81.395  50.186  1.00  0.00           H  
ATOM   3821 H2A* A   Y   9       2.441  79.011  46.774  1.00  0.00           H  
ATOM   3822 H2B* A   Y   9       3.260  77.782  47.727  1.00  0.00           H  
ATOM   3823  P   G   Y  10       5.394  76.852  47.834  1.00  0.00           P  
ATOM   3824  O1P G   Y  10       6.703  76.170  47.815  1.00  0.00           O  
ATOM   3825  O2P G   Y  10       4.364  76.308  46.918  1.00  0.00           O1-
ATOM   3826  C5* G   Y  10       5.474  77.721  50.306  1.00  0.00           C  
ATOM   3827  O5* G   Y  10       4.818  76.885  49.321  1.00  0.00           O  
ATOM   3828  C4* G   Y  10       5.400  77.065  51.664  1.00  0.00           C  
ATOM   3829  O4* G   Y  10       4.083  77.332  52.244  1.00  0.00           O  
ATOM   3830  C3* G   Y  10       5.519  75.542  51.690  1.00  0.00           C  
ATOM   3831  O3* G   Y  10       5.972  75.058  52.952  1.00  0.00           O  
ATOM   3832  C2* G   Y  10       4.086  75.087  51.466  1.00  0.00           C  
ATOM   3833  C1* G   Y  10       3.293  76.160  52.200  1.00  0.00           C  
ATOM   3834  N1  G   Y  10      -1.584  77.421  52.988  1.00  0.00           N  
ATOM   3835  C2  G   Y  10      -0.586  77.140  53.897  1.00  0.00           C  
ATOM   3836  N2  G   Y  10      -0.927  77.205  55.188  1.00  0.00           N  
ATOM   3837  N3  G   Y  10       0.661  76.826  53.548  1.00  0.00           N  
ATOM   3838  C4  G   Y  10       0.829  76.805  52.199  1.00  0.00           C  
ATOM   3839  C5  G   Y  10      -0.113  77.063  51.218  1.00  0.00           C  
ATOM   3840  C6  G   Y  10      -1.433  77.403  51.590  1.00  0.00           C  
ATOM   3841  O6  G   Y  10      -2.398  77.664  50.873  1.00  0.00           O  
ATOM   3842  N7  G   Y  10       0.462  76.930  49.952  1.00  0.00           N  
ATOM   3843  C8  G   Y  10       1.704  76.605  50.201  1.00  0.00           C  
ATOM   3844  N9  G   Y  10       2.003  76.506  51.543  1.00  0.00           N  
ATOM   3854 H2A* G   Y  10       3.843  75.047  50.404  1.00  0.00           H  
ATOM   3855 H2B* G   Y  10       3.916  74.093  51.879  1.00  0.00           H  
ATOM   3856  P   G   Y  11       5.601  73.356  53.296  1.00  0.00           P  
ATOM   3857  O1P G   Y  11       6.666  72.781  54.138  1.00  0.00           O  
ATOM   3858  O2P G   Y  11       5.233  72.576  52.090  1.00  0.00           O1-
ATOM   3859  C5* G   Y  11       4.327  74.675  55.169  1.00  0.00           C  
ATOM   3860  O5* G   Y  11       4.295  73.623  54.172  1.00  0.00           O  
ATOM   3861  C4* G   Y  11       3.481  74.280  56.356  1.00  0.00           C  
ATOM   3862  O4* G   Y  11       2.077  74.553  56.043  1.00  0.00           O  
ATOM   3863  C3* G   Y  11       3.499  72.802  56.741  1.00  0.00           C  
ATOM   3864  O3* G   Y  11       3.151  72.597  58.108  1.00  0.00           O  
ATOM   3865  C2* G   Y  11       2.415  72.208  55.856  1.00  0.00           C  
ATOM   3866  C1* G   Y  11       1.396  73.338  55.799  1.00  0.00           C  
ATOM   3867  N1  G   Y  11      -3.033  74.358  53.489  1.00  0.00           N  
ATOM   3868  C2  G   Y  11      -2.724  74.326  54.832  1.00  0.00           C  
ATOM   3869  N2  G   Y  11      -3.723  74.606  55.674  1.00  0.00           N  
ATOM   3870  N3  G   Y  11      -1.509  74.047  55.302  1.00  0.00           N  
ATOM   3871  C4  G   Y  11      -0.619  73.786  54.308  1.00  0.00           C  
ATOM   3872  C5  G   Y  11      -0.842  73.786  52.942  1.00  0.00           C  
ATOM   3873  C6  G   Y  11      -2.130  74.090  52.445  1.00  0.00           C  
ATOM   3874  O6  G   Y  11      -2.519  74.141  51.278  1.00  0.00           O  
ATOM   3875  N7  G   Y  11       0.333  73.462  52.262  1.00  0.00           N  
ATOM   3876  C8  G   Y  11       1.211  73.282  53.215  1.00  0.00           C  
ATOM   3877  N9  G   Y  11       0.707  73.458  54.486  1.00  0.00           N  
ATOM   3887 H2A* G   Y  11       2.804  71.953  54.870  1.00  0.00           H  
ATOM   3888 H2B* G   Y  11       2.001  71.298  56.291  1.00  0.00           H  
ATOM   3889  P   G   Y  12       2.578  70.967  58.515  1.00  0.00           P  
ATOM   3890  O1P G   Y  12       2.967  70.640  59.900  1.00  0.00           O  
ATOM   3891  O2P G   Y  12       2.911  69.950  57.488  1.00  0.00           O1-
ATOM   3892  C5* G   Y  12       0.534  72.514  59.066  1.00  0.00           C  
ATOM   3893  O5* G   Y  12       1.018  71.295  58.448  1.00  0.00           O  
ATOM   3894  C4* G   Y  12      -0.846  72.285  59.635  1.00  0.00           C  
ATOM   3895  O4* G   Y  12      -1.823  72.390  58.551  1.00  0.00           O  
ATOM   3896  C3* G   Y  12      -1.109  70.911  60.248  1.00  0.00           C  
ATOM   3897  O3* G   Y  12      -2.168  70.939  61.201  1.00  0.00           O  
ATOM   3898  C2* G   Y  12      -1.540  70.083  59.047  1.00  0.00           C  
ATOM   3899  C1* G   Y  12      -2.305  71.104  58.215  1.00  0.00           C  
ATOM   3900  N1  G   Y  12      -4.646  71.344  53.692  1.00  0.00           N  
ATOM   3901  C2  G   Y  12      -5.140  71.586  54.957  1.00  0.00           C  
ATOM   3902  N2  G   Y  12      -6.426  71.943  55.030  1.00  0.00           N  
ATOM   3903  N3  G   Y  12      -4.407  71.490  56.064  1.00  0.00           N  
ATOM   3904  C4  G   Y  12      -3.126  71.115  55.803  1.00  0.00           C  
ATOM   3905  C5  G   Y  12      -2.550  70.844  54.576  1.00  0.00           C  
ATOM   3906  C6  G   Y  12      -3.327  70.953  53.401  1.00  0.00           C  
ATOM   3907  O6  G   Y  12      -2.998  70.756  52.231  1.00  0.00           O  
ATOM   3908  N7  G   Y  12      -1.210  70.486  54.740  1.00  0.00           N  
ATOM   3909  C8  G   Y  12      -1.021  70.553  56.032  1.00  0.00           C  
ATOM   3910  N9  G   Y  12      -2.140  70.926  56.747  1.00  0.00           N  
ATOM   3920 H2A* G   Y  12      -0.680  69.678  58.515  1.00  0.00           H  
ATOM   3921 H2B* G   Y  12      -2.165  69.242  59.348  1.00  0.00           H  
ATOM   3922  P   T   Y  13      -2.884  69.347  61.487  1.00  0.00           P  
ATOM   3923  O1P T   Y  13      -3.323  69.305  62.896  1.00  0.00           O  
ATOM   3924  O2P T   Y  13      -2.092  68.183  61.020  1.00  0.00           O1-
ATOM   3925  C5* T   Y  13      -4.831  70.826  60.544  1.00  0.00           C  
ATOM   3926  O5* T   Y  13      -4.143  69.550  60.530  1.00  0.00           O  
ATOM   3927  C4* T   Y  13      -6.308  70.611  60.309  1.00  0.00           C  
ATOM   3928  O4* T   Y  13      -6.536  70.449  58.872  1.00  0.00           O  
ATOM   3929  C3* T   Y  13      -6.920  69.358  60.931  1.00  0.00           C  
ATOM   3930  O3* T   Y  13      -8.325  69.487  61.136  1.00  0.00           O  
ATOM   3931  C2* T   Y  13      -6.666  68.296  59.872  1.00  0.00           C  
ATOM   3932  C1* T   Y  13      -6.813  69.093  58.581  1.00  0.00           C  
ATOM   3933  N1  T   Y  13      -5.888  68.662  57.501  1.00  0.00           N  
ATOM   3934  C2  T   Y  13      -6.376  68.668  56.210  1.00  0.00           C  
ATOM   3935  O2  T   Y  13      -7.515  69.007  55.939  1.00  0.00           O  
ATOM   3936  N3  T   Y  13      -5.482  68.262  55.240  1.00  0.00           N  
ATOM   3937  C4  T   Y  13      -4.181  67.858  55.438  1.00  0.00           C  
ATOM   3938  O4  T   Y  13      -3.473  67.512  54.485  1.00  0.00           O  
ATOM   3939  C5  T   Y  13      -3.760  67.879  56.818  1.00  0.00           C  
ATOM   3940  C5M T   Y  13      -2.346  67.453  57.080  1.00  0.00           C  
ATOM   3941  C6  T   Y  13      -4.602  68.275  57.792  1.00  0.00           C  
ATOM   3952 H2A* T   Y  13      -5.673  67.861  59.976  1.00  0.00           H  
ATOM   3953 H2B* T   Y  13      -7.390  67.484  59.942  1.00  0.00           H  
ATOM   3954  P   G   Y  14      -9.267  67.971  61.228  1.00  0.00           P  
ATOM   3955  O1P G   Y  14     -10.433  68.165  62.111  1.00  0.00           O  
ATOM   3956  O2P G   Y  14      -8.402  66.808  61.540  1.00  0.00           O1-
ATOM   3957  C5* G   Y  14     -10.257  69.080  59.069  1.00  0.00           C  
ATOM   3958  O5* G   Y  14      -9.742  67.885  59.707  1.00  0.00           O  
ATOM   3959  C4* G   Y  14     -11.342  68.707  58.087  1.00  0.00           C  
ATOM   3960  O4* G   Y  14     -10.716  68.254  56.845  1.00  0.00           O  
ATOM   3961  C3* G   Y  14     -12.255  67.550  58.490  1.00  0.00           C  
ATOM   3962  O3* G   Y  14     -13.517  67.604  57.830  1.00  0.00           O  
ATOM   3963  C2* G   Y  14     -11.490  66.330  58.004  1.00  0.00           C  
ATOM   3964  C1* G   Y  14     -10.838  66.850  56.730  1.00  0.00           C  
ATOM   3965  N1  G   Y  14      -7.595  65.192  53.161  1.00  0.00           N  
ATOM   3966  C2  G   Y  14      -8.882  65.670  53.033  1.00  0.00           C  
ATOM   3967  N2  G   Y  14      -9.374  65.716  51.791  1.00  0.00           N  
ATOM   3968  N3  G   Y  14      -9.622  66.079  54.062  1.00  0.00           N  
ATOM   3969  C4  G   Y  14      -8.967  65.960  55.248  1.00  0.00           C  
ATOM   3970  C5  G   Y  14      -7.687  65.486  55.471  1.00  0.00           C  
ATOM   3971  C6  G   Y  14      -6.900  65.059  54.376  1.00  0.00           C  
ATOM   3972  O6  G   Y  14      -5.753  64.612  54.373  1.00  0.00           O  
ATOM   3973  N7  G   Y  14      -7.390  65.521  56.835  1.00  0.00           N  
ATOM   3974  C8  G   Y  14      -8.475  66.007  57.381  1.00  0.00           C  
ATOM   3975  N9  G   Y  14      -9.480  66.295  56.481  1.00  0.00           N  
ATOM   3985 H2A* G   Y  14     -10.755  66.003  58.741  1.00  0.00           H  
ATOM   3986 H2B* G   Y  14     -12.158  65.491  57.815  1.00  0.00           H  
ATOM   3987  P   C   Y  15     -14.397  66.049  57.764  1.00  0.00           P  
ATOM   3988  O1P C   Y  15     -15.849  66.317  57.800  1.00  0.00           O  
ATOM   3989  O2P C   Y  15     -13.902  65.029  58.720  1.00  0.00           O1-
ATOM   3990  C5* C   Y  15     -13.974  66.671  55.253  1.00  0.00           C  
ATOM   3991  O5* C   Y  15     -13.952  65.653  56.286  1.00  0.00           O  
ATOM   3992  C4* C   Y  15     -14.346  66.046  53.929  1.00  0.00           C  
ATOM   3993  O4* C   Y  15     -13.153  65.422  53.355  1.00  0.00           O  
ATOM   3994  C3* C   Y  15     -15.376  64.920  53.975  1.00  0.00           C  
ATOM   3995  O3* C   Y  15     -16.056  64.760  52.732  1.00  0.00           O  
ATOM   3996  C2* C   Y  15     -14.520  63.690  54.238  1.00  0.00           C  
ATOM   3997  C1* C   Y  15     -13.250  64.014  53.465  1.00  0.00           C  
ATOM   3998  N1  C   Y  15     -12.007  63.524  54.119  1.00  0.00           N  
ATOM   3999  C2  C   Y  15     -10.993  63.028  53.303  1.00  0.00           C  
ATOM   4000  O2  C   Y  15     -11.166  63.011  52.078  1.00  0.00           O  
ATOM   4001  N3  C   Y  15      -9.854  62.574  53.881  1.00  0.00           N  
ATOM   4002  C4  C   Y  15      -9.698  62.606  55.210  1.00  0.00           C  
ATOM   4003  N4  C   Y  15      -8.564  62.155  55.720  1.00  0.00           N  
ATOM   4004  C5  C   Y  15     -10.726  63.107  56.069  1.00  0.00           C  
ATOM   4005  C6  C   Y  15     -11.859  63.559  55.468  1.00  0.00           C  
ATOM   4006 HN4A C   Y  15      -8.416  62.167  56.740  1.00  0.00           H  
ATOM   4007 HN4B C   Y  15      -7.827  61.790  55.098  1.00  0.00           H  
ATOM   4015 H2A* C   Y  15     -14.334  63.557  55.304  1.00  0.00           H  
ATOM   4016 H2B* C   Y  15     -15.006  62.783  53.876  1.00  0.00           H  
ATOM   4017  P   G   Y  16     -16.814  63.176  52.469  1.00  0.00           P  
ATOM   4018  O1P G   Y  16     -18.021  63.337  51.639  1.00  0.00           O  
ATOM   4019  O2P G   Y  16     -16.983  62.395  53.719  1.00  0.00           O1-
ATOM   4020  C5* G   Y  16     -15.030  63.335  50.556  1.00  0.00           C  
ATOM   4021  O5* G   Y  16     -15.635  62.538  51.603  1.00  0.00           O  
ATOM   4022  C4* G   Y  16     -14.626  62.445  49.404  1.00  0.00           C  
ATOM   4023  O4* G   Y  16     -13.347  61.811  49.728  1.00  0.00           O  
ATOM   4024  C3* G   Y  16     -15.557  61.275  49.093  1.00  0.00           C  
ATOM   4025  O3* G   Y  16     -15.433  60.832  47.744  1.00  0.00           O  
ATOM   4026  C2* G   Y  16     -15.054  60.184  50.025  1.00  0.00           C  
ATOM   4027  C1* G   Y  16     -13.554  60.448  50.042  1.00  0.00           C  
ATOM   4028  N1  G   Y  16      -9.397  58.639  52.375  1.00  0.00           N  
ATOM   4029  C2  G   Y  16      -9.684  58.738  51.030  1.00  0.00           C  
ATOM   4030  N2  G   Y  16      -8.738  58.301  50.192  1.00  0.00           N  
ATOM   4031  N3  G   Y  16     -10.821  59.242  50.554  1.00  0.00           N  
ATOM   4032  C4  G   Y  16     -11.665  59.635  51.544  1.00  0.00           C  
ATOM   4033  C5  G   Y  16     -11.466  59.565  52.912  1.00  0.00           C  
ATOM   4034  C6  G   Y  16     -10.256  59.036  53.415  1.00  0.00           C  
ATOM   4035  O6  G   Y  16      -9.898  58.894  54.584  1.00  0.00           O  
ATOM   4036  N7  G   Y  16     -12.581  60.067  53.587  1.00  0.00           N  
ATOM   4037  C8  G   Y  16     -13.399  60.419  52.629  1.00  0.00           C  
ATOM   4038  N9  G   Y  16     -12.915  60.184  51.359  1.00  0.00           N  
ATOM   4048 H2A* G   Y  16     -15.501  60.272  51.015  1.00  0.00           H  
ATOM   4049 H2B* G   Y  16     -15.295  59.193  49.642  1.00  0.00           H  
ATOM   4050  P   C   Y  17     -16.001  59.163  47.445  1.00  0.00           P  
ATOM   4051  O1P C   Y  17     -16.538  59.076  46.072  1.00  0.00           O  
ATOM   4052  O2P C   Y  17     -16.868  58.615  48.516  1.00  0.00           O1-
ATOM   4053  C5* C   Y  17     -13.451  59.105  46.843  1.00  0.00           C  
ATOM   4054  O5* C   Y  17     -14.568  58.469  47.515  1.00  0.00           O  
ATOM   4055  C4* C   Y  17     -12.512  58.050  46.306  1.00  0.00           C  
ATOM   4056  O4* C   Y  17     -11.654  57.588  47.397  1.00  0.00           O  
ATOM   4057  C3* C   Y  17     -13.159  56.775  45.768  1.00  0.00           C  
ATOM   4058  O3* C   Y  17     -12.324  56.102  44.829  1.00  0.00           O  
ATOM   4059  C2* C   Y  17     -13.301  55.917  47.015  1.00  0.00           C  
ATOM   4060  C1* C   Y  17     -12.055  56.293  47.803  1.00  0.00           C  
ATOM   4061  N1  C   Y  17     -12.264  56.325  49.277  1.00  0.00           N  
ATOM   4062  C2  C   Y  17     -11.231  55.868  50.092  1.00  0.00           C  
ATOM   4063  O2  C   Y  17     -10.191  55.453  49.564  1.00  0.00           O  
ATOM   4064  N3  C   Y  17     -11.403  55.888  51.436  1.00  0.00           N  
ATOM   4065  C4  C   Y  17     -12.540  56.343  51.977  1.00  0.00           C  
ATOM   4066  N4  C   Y  17     -12.653  56.344  53.294  1.00  0.00           N  
ATOM   4067  C5  C   Y  17     -13.617  56.814  51.161  1.00  0.00           C  
ATOM   4068  C6  C   Y  17     -13.421  56.788  49.815  1.00  0.00           C  
ATOM   4069 HN4A C   Y  17     -13.517  56.688  53.738  1.00  0.00           H  
ATOM   4070 HN4B C   Y  17     -11.877  55.999  53.879  1.00  0.00           H  
ATOM   4078 H2A* C   Y  17     -14.219  56.150  47.554  1.00  0.00           H  
ATOM   4079 H2B* C   Y  17     -13.328  54.856  46.765  1.00  0.00           H  
ATOM   4080  P   A   Y  18     -12.722  54.403  44.628  1.00  0.00           P  
ATOM   4081  O1P A   Y  18     -12.426  54.031  43.230  1.00  0.00           O  
ATOM   4082  O2P A   Y  18     -14.057  54.004  45.136  1.00  0.00           O1-
ATOM   4083  C5* A   Y  18     -10.262  54.406  45.535  1.00  0.00           C  
ATOM   4084  O5* A   Y  18     -11.592  53.832  45.598  1.00  0.00           O  
ATOM   4085  C4* A   Y  18      -9.231  53.337  45.807  1.00  0.00           C  
ATOM   4086  O4* A   Y  18      -9.131  53.140  47.254  1.00  0.00           O  
ATOM   4087  C3* A   Y  18      -9.537  51.943  45.258  1.00  0.00           C  
ATOM   4088  O3* A   Y  18      -8.356  51.167  45.073  1.00  0.00           O  
ATOM   4089  C2* A   Y  18     -10.376  51.322  46.363  1.00  0.00           C  
ATOM   4090  C1* A   Y  18      -9.747  51.918  47.615  1.00  0.00           C  
ATOM   4091  N1  A   Y  18     -10.588  51.905  52.676  1.00  0.00           N  
ATOM   4092  C2  A   Y  18      -9.534  51.565  51.939  1.00  0.00           C  
ATOM   4093  N3  A   Y  18      -9.383  51.596  50.631  1.00  0.00           N  
ATOM   4094  C4  A   Y  18     -10.507  52.043  50.043  1.00  0.00           C  
ATOM   4095  C5  A   Y  18     -11.669  52.423  50.652  1.00  0.00           C  
ATOM   4096  C6  A   Y  18     -11.695  52.347  52.059  1.00  0.00           C  
ATOM   4097  N6  A   Y  18     -12.765  52.693  52.793  1.00  0.00           N  
ATOM   4098  N7  A   Y  18     -12.609  52.833  49.722  1.00  0.00           N  
ATOM   4099  C8  A   Y  18     -12.004  52.679  48.581  1.00  0.00           C  
ATOM   4100  N9  A   Y  18     -10.725  52.206  48.697  1.00  0.00           N  
ATOM   4101 HN6A A   Y  18     -12.732  52.618  53.819  1.00  0.00           H  
ATOM   4102 HN6B A   Y  18     -13.619  53.031  52.328  1.00  0.00           H  
ATOM   4110 H2A* A   Y  18     -11.427  51.589  46.260  1.00  0.00           H  
ATOM   4111 H2B* A   Y  18     -10.310  50.233  46.346  1.00  0.00           H  
ATOM   4112  P   C   Y  19      -8.570  49.384  45.070  1.00  0.00           P  
ATOM   4113  O1P C   Y  19      -7.550  48.775  44.194  1.00  0.00           O  
ATOM   4114  O2P C   Y  19      -9.974  48.985  44.807  1.00  0.00           O1-
ATOM   4115  C5* C   Y  19      -7.063  49.760  47.180  1.00  0.00           C  
ATOM   4116  O5* C   Y  19      -8.217  49.103  46.598  1.00  0.00           O  
ATOM   4117  C4* C   Y  19      -6.415  48.849  48.197  1.00  0.00           C  
ATOM   4118  O4* C   Y  19      -7.161  48.944  49.452  1.00  0.00           O  
ATOM   4119  C3* C   Y  19      -6.415  47.358  47.870  1.00  0.00           C  
ATOM   4120  O3* C   Y  19      -5.373  46.658  48.544  1.00  0.00           O  
ATOM   4121  C2* C   Y  19      -7.759  46.893  48.409  1.00  0.00           C  
ATOM   4122  C1* C   Y  19      -7.925  47.769  49.643  1.00  0.00           C  
ATOM   4123  N1  C   Y  19      -9.332  48.180  49.902  1.00  0.00           N  
ATOM   4124  C2  C   Y  19      -9.761  48.241  51.226  1.00  0.00           C  
ATOM   4125  O2  C   Y  19      -8.963  47.949  52.127  1.00  0.00           O  
ATOM   4126  N3  C   Y  19     -11.039  48.611  51.482  1.00  0.00           N  
ATOM   4127  C4  C   Y  19     -11.877  48.921  50.484  1.00  0.00           C  
ATOM   4128  N4  C   Y  19     -13.112  49.281  50.791  1.00  0.00           N  
ATOM   4129  C5  C   Y  19     -11.462  48.863  49.117  1.00  0.00           C  
ATOM   4130  C6  C   Y  19     -10.174  48.491  48.883  1.00  0.00           C  
ATOM   4131 HN4A C   Y  19     -13.780  49.524  50.045  1.00  0.00           H  
ATOM   4132 HN4B C   Y  19     -13.410  49.317  51.778  1.00  0.00           H  
ATOM   4140 H2A* C   Y  19      -8.554  47.049  47.680  1.00  0.00           H  
ATOM   4141 H2B* C   Y  19      -7.743  45.831  48.655  1.00  0.00           H  
ATOM   4142  P   C   Y  20      -5.631  44.896  48.711  1.00  0.00           P  
ATOM   4143  O1P C   Y  20      -4.323  44.211  48.687  1.00  0.00           O  
ATOM   4144  O2P C   Y  20      -6.666  44.352  47.799  1.00  0.00           O1-
ATOM   4145  C5* C   Y  20      -5.540  45.770  51.180  1.00  0.00           C  
ATOM   4146  O5* C   Y  20      -6.201  44.932  50.200  1.00  0.00           O  
ATOM   4147  C4* C   Y  20      -5.608  45.115  52.541  1.00  0.00           C  
ATOM   4148  O4* C   Y  20      -6.922  45.388  53.124  1.00  0.00           O  
ATOM   4149  C3* C   Y  20      -5.491  43.593  52.567  1.00  0.00           C  
ATOM   4150  O3* C   Y  20      -5.032  43.111  53.829  1.00  0.00           O  
ATOM   4151  C2* C   Y  20      -6.927  43.139  52.351  1.00  0.00           C  
ATOM   4152  C1* C   Y  20      -7.714  44.215  53.086  1.00  0.00           C  
ATOM   4153  N1  C   Y  20      -9.007  44.562  52.435  1.00  0.00           N  
ATOM   4154  C2  C   Y  20     -10.097  44.837  53.258  1.00  0.00           C  
ATOM   4155  O2  C   Y  20      -9.950  44.778  54.485  1.00  0.00           O  
ATOM   4156  N3  C   Y  20     -11.284  45.153  52.684  1.00  0.00           N  
ATOM   4157  C4  C   Y  20     -11.410  45.208  51.352  1.00  0.00           C  
ATOM   4158  N4  C   Y  20     -12.589  45.526  50.846  1.00  0.00           N  
ATOM   4159  C5  C   Y  20     -10.306  44.926  50.487  1.00  0.00           C  
ATOM   4160  C6  C   Y  20      -9.125  44.614  51.084  1.00  0.00           C  
ATOM   4161 HN4A C   Y  20     -12.716  45.575  49.824  1.00  0.00           H  
ATOM   4162 HN4B C   Y  20     -13.384  45.723  51.472  1.00  0.00           H  
ATOM   4170 H2A* C   Y  20      -7.173  43.098  51.291  1.00  0.00           H  
ATOM   4171 H2B* C   Y  20      -7.096  42.146  52.766  1.00  0.00           H  
ATOM   4172  P   G   Y  21      -5.406  41.411  54.182  1.00  0.00           P  
ATOM   4173  O1P G   Y  21      -4.341  40.836  55.024  1.00  0.00           O  
ATOM   4174  O2P G   Y  21      -5.775  40.631  52.976  1.00  0.00           O1-
ATOM   4175  C5* G   Y  21      -6.681  42.730  56.055  1.00  0.00           C  
ATOM   4176  O5* G   Y  21      -6.712  41.678  55.059  1.00  0.00           O  
ATOM   4177  C4* G   Y  21      -7.527  42.335  57.242  1.00  0.00           C  
ATOM   4178  O4* G   Y  21      -8.930  42.608  56.929  1.00  0.00           O  
ATOM   4179  C3* G   Y  21      -7.508  40.857  57.627  1.00  0.00           C  
ATOM   4180  O3* G   Y  21      -7.856  40.652  58.994  1.00  0.00           O  
ATOM   4181  C2* G   Y  21      -8.592  40.263  56.742  1.00  0.00           C  
ATOM   4182  C1* G   Y  21      -9.612  41.392  56.685  1.00  0.00           C  
ATOM   4183  N1  G   Y  21     -14.040  42.413  54.375  1.00  0.00           N  
ATOM   4184  C2  G   Y  21     -13.731  42.381  55.718  1.00  0.00           C  
ATOM   4185  N2  G   Y  21     -14.731  42.661  56.561  1.00  0.00           N  
ATOM   4186  N3  G   Y  21     -12.517  42.101  56.188  1.00  0.00           N  
ATOM   4187  C4  G   Y  21     -11.626  41.841  55.194  1.00  0.00           C  
ATOM   4188  C5  G   Y  21     -11.849  41.841  53.828  1.00  0.00           C  
ATOM   4189  C6  G   Y  21     -13.137  42.145  53.331  1.00  0.00           C  
ATOM   4190  O6  G   Y  21     -13.526  42.196  52.164  1.00  0.00           O  
ATOM   4191  N7  G   Y  21     -10.674  41.516  53.148  1.00  0.00           N  
ATOM   4192  C8  G   Y  21      -9.796  41.337  54.101  1.00  0.00           C  
ATOM   4193  N9  G   Y  21     -10.300  41.513  55.373  1.00  0.00           N  
ATOM   4203 H2A* G   Y  21      -8.203  40.007  55.756  1.00  0.00           H  
ATOM   4204 H2B* G   Y  21      -9.006  39.353  57.177  1.00  0.00           H  
ATOM   4205  P   C   Y  22      -8.430  39.004  59.385  1.00  0.00           P  
ATOM   4206  O1P C   Y  22      -8.037  38.674  60.769  1.00  0.00           O  
ATOM   4207  O2P C   Y  22      -8.103  37.987  58.357  1.00  0.00           O1-
ATOM   4208  C5* C   Y  22     -10.465  40.558  59.946  1.00  0.00           C  
ATOM   4209  O5* C   Y  22      -9.988  39.338  59.325  1.00  0.00           O  
ATOM   4210  C4* C   Y  22     -11.846  40.333  60.518  1.00  0.00           C  
ATOM   4211  O4* C   Y  22     -12.824  40.444  59.437  1.00  0.00           O  
ATOM   4212  C3* C   Y  22     -12.111  38.960  61.129  1.00  0.00           C  
ATOM   4213  O3* C   Y  22     -13.167  38.990  62.086  1.00  0.00           O  
ATOM   4214  C2* C   Y  22     -12.549  38.134  59.929  1.00  0.00           C  
ATOM   4215  C1* C   Y  22     -13.313  39.159  59.102  1.00  0.00           C  
ATOM   4216  N1  C   Y  22     -13.153  38.982  57.632  1.00  0.00           N  
ATOM   4217  C2  C   Y  22     -14.263  39.218  56.824  1.00  0.00           C  
ATOM   4218  O2  C   Y  22     -15.328  39.558  57.354  1.00  0.00           O  
ATOM   4219  N3  C   Y  22     -14.138  39.061  55.483  1.00  0.00           N  
ATOM   4220  C4  C   Y  22     -12.970  38.692  54.940  1.00  0.00           C  
ATOM   4221  N4  C   Y  22     -12.904  38.559  53.626  1.00  0.00           N  
ATOM   4222  C5  C   Y  22     -11.818  38.441  55.749  1.00  0.00           C  
ATOM   4223  C6  C   Y  22     -11.966  38.607  57.092  1.00  0.00           C  
ATOM   4224 HN4A C   Y  22     -12.018  38.275  53.181  1.00  0.00           H  
ATOM   4225 HN4B C   Y  22     -13.737  38.736  53.046  1.00  0.00           H  
ATOM   4233 H2A* C   Y  22     -11.691  37.727  59.394  1.00  0.00           H  
ATOM   4234 H2B* C   Y  22     -13.176  37.296  60.231  1.00  0.00           H  
ATOM   4235  P   C   Y  23     -13.941  37.411  62.408  1.00  0.00           P  
ATOM   4236  O1P C   Y  23     -14.399  37.374  63.811  1.00  0.00           O  
ATOM   4237  O2P C   Y  23     -13.140  36.246  61.956  1.00  0.00           O1-
ATOM   4238  C5* C   Y  23     -15.873  38.887  61.430  1.00  0.00           C  
ATOM   4239  O5* C   Y  23     -15.185  37.610  61.431  1.00  0.00           O  
ATOM   4240  C4* C   Y  23     -17.346  38.671  61.173  1.00  0.00           C  
ATOM   4241  O4* C   Y  23     -17.551  38.504  59.733  1.00  0.00           O  
ATOM   4242  C3* C   Y  23     -17.967  37.419  61.790  1.00  0.00           C  
ATOM   4243  O3* C   Y  23     -19.375  37.550  61.973  1.00  0.00           O  
ATOM   4244  C2* C   Y  23     -17.697  36.354  60.738  1.00  0.00           C  
ATOM   4245  C1* C   Y  23     -17.825  37.147  59.444  1.00  0.00           C  
ATOM   4246  N1  C   Y  23     -16.882  36.712  58.378  1.00  0.00           N  
ATOM   4247  C2  C   Y  23     -17.341  36.710  57.063  1.00  0.00           C  
ATOM   4248  O2  C   Y  23     -18.505  37.062  56.835  1.00  0.00           O  
ATOM   4249  N3  C   Y  23     -16.498  36.314  56.079  1.00  0.00           N  
ATOM   4250  C4  C   Y  23     -15.243  35.938  56.359  1.00  0.00           C  
ATOM   4251  N4  C   Y  23     -14.461  35.567  55.357  1.00  0.00           N  
ATOM   4252  C5  C   Y  23     -14.749  35.928  57.700  1.00  0.00           C  
ATOM   4253  C6  C   Y  23     -15.612  36.331  58.673  1.00  0.00           C  
ATOM   4254 HN4A C   Y  23     -13.491  35.272  55.543  1.00  0.00           H  
ATOM   4255 HN4B C   Y  23     -14.821  35.570  54.392  1.00  0.00           H  
ATOM   4263 H2A* C   Y  23     -16.706  35.919  60.860  1.00  0.00           H  
ATOM   4264 H2B* C   Y  23     -18.422  35.543  60.799  1.00  0.00           H  
ATOM   4265  P   G   Y  24     -20.275  36.026  62.114  1.00  0.00           P  
ATOM   4266  O1P G   Y  24     -21.440  36.220  62.998  1.00  0.00           O  
ATOM   4267  O2P G   Y  24     -19.409  34.862  62.426  1.00  0.00           O1-
ATOM   4268  C5* G   Y  24     -21.265  37.134  59.955  1.00  0.00           C  
ATOM   4269  O5* G   Y  24     -20.749  35.940  60.593  1.00  0.00           O  
ATOM   4270  C4* G   Y  24     -22.349  36.761  58.973  1.00  0.00           C  
ATOM   4271  O4* G   Y  24     -21.723  36.309  57.731  1.00  0.00           O  
ATOM   4272  C3* G   Y  24     -23.263  35.605  59.377  1.00  0.00           C  
ATOM   4273  O3* G   Y  24     -24.524  35.659  58.716  1.00  0.00           O  
ATOM   4274  C2* G   Y  24     -22.497  34.385  58.891  1.00  0.00           C  
ATOM   4275  C1* G   Y  24     -21.845  34.905  57.617  1.00  0.00           C  
ATOM   4276  N1  G   Y  24     -18.602  33.247  54.048  1.00  0.00           N  
ATOM   4277  C2  G   Y  24     -19.890  33.724  53.919  1.00  0.00           C  
ATOM   4278  N2  G   Y  24     -20.381  33.771  52.677  1.00  0.00           N  
ATOM   4279  N3  G   Y  24     -20.629  34.134  54.948  1.00  0.00           N  
ATOM   4280  C4  G   Y  24     -19.974  34.015  56.134  1.00  0.00           C  
ATOM   4281  C5  G   Y  24     -18.694  33.541  56.357  1.00  0.00           C  
ATOM   4282  C6  G   Y  24     -17.907  33.113  55.263  1.00  0.00           C  
ATOM   4283  O6  G   Y  24     -16.760  32.667  55.259  1.00  0.00           O  
ATOM   4284  N7  G   Y  24     -18.397  33.576  57.721  1.00  0.00           N  
ATOM   4285  C8  G   Y  24     -19.483  34.061  58.268  1.00  0.00           C  
ATOM   4286  N9  G   Y  24     -20.487  34.350  57.368  1.00  0.00           N  
ATOM   4296 H2A* G   Y  24     -21.763  34.058  59.627  1.00  0.00           H  
ATOM   4297 H2B* G   Y  24     -23.166  33.546  58.701  1.00  0.00           H  
ATOM   4298  P   C   Y  25     -25.405  34.104  58.650  1.00  0.00           P  
ATOM   4299  O1P C   Y  25     -26.857  34.372  58.686  1.00  0.00           O  
ATOM   4300  O2P C   Y  25     -24.909  33.084  59.606  1.00  0.00           O1-
ATOM   4301  C5* C   Y  25     -24.981  34.725  56.140  1.00  0.00           C  
ATOM   4302  O5* C   Y  25     -24.959  33.708  57.172  1.00  0.00           O  
ATOM   4303  C4* C   Y  25     -25.353  34.101  54.815  1.00  0.00           C  
ATOM   4304  O4* C   Y  25     -24.160  33.477  54.242  1.00  0.00           O  
ATOM   4305  C3* C   Y  25     -26.383  32.975  54.862  1.00  0.00           C  
ATOM   4306  O3* C   Y  25     -27.063  32.815  53.618  1.00  0.00           O  
ATOM   4307  C2* C   Y  25     -25.528  31.744  55.125  1.00  0.00           C  
ATOM   4308  C1* C   Y  25     -24.258  32.069  54.351  1.00  0.00           C  
ATOM   4309  N1  C   Y  25     -23.014  31.579  55.006  1.00  0.00           N  
ATOM   4310  C2  C   Y  25     -22.000  31.083  54.189  1.00  0.00           C  
ATOM   4311  O2  C   Y  25     -22.173  31.066  52.964  1.00  0.00           O  
ATOM   4312  N3  C   Y  25     -20.861  30.629  54.767  1.00  0.00           N  
ATOM   4313  C4  C   Y  25     -20.705  30.661  56.096  1.00  0.00           C  
ATOM   4314  N4  C   Y  25     -19.571  30.210  56.607  1.00  0.00           N  
ATOM   4315  C5  C   Y  25     -21.733  31.162  56.956  1.00  0.00           C  
ATOM   4316  C6  C   Y  25     -22.866  31.614  56.354  1.00  0.00           C  
ATOM   4317 HN4A C   Y  25     -19.423  30.221  57.627  1.00  0.00           H  
ATOM   4318 HN4B C   Y  25     -18.834  29.845  55.985  1.00  0.00           H  
ATOM   4326 H2A* C   Y  25     -25.341  31.612  56.190  1.00  0.00           H  
ATOM   4327 H2B* C   Y  25     -26.013  30.838  54.762  1.00  0.00           H  
ATOM   4328  P   A   Y  26     -27.798  31.232  53.419  1.00  0.00           P  
ATOM   4329  O1P A   Y  26     -29.021  31.399  52.609  1.00  0.00           O  
ATOM   4330  O2P A   Y  26     -27.949  30.446  54.667  1.00  0.00           O1-
ATOM   4331  C5* A   Y  26     -26.047  31.400  51.475  1.00  0.00           C  
ATOM   4332  O5* A   Y  26     -26.636  30.598  52.531  1.00  0.00           O  
ATOM   4333  C4* A   Y  26     -25.664  30.514  50.314  1.00  0.00           C  
ATOM   4334  O4* A   Y  26     -24.380  29.878  50.613  1.00  0.00           O  
ATOM   4335  C3* A   Y  26     -26.602  29.345  50.012  1.00  0.00           C  
ATOM   4336  O3* A   Y  26     -26.500  28.909  48.659  1.00  0.00           O  
ATOM   4337  C2* A   Y  26     -26.084  28.251  50.931  1.00  0.00           C  
ATOM   4338  C1* A   Y  26     -24.583  28.512  50.924  1.00  0.00           C  
ATOM   4339  N1  A   Y  26     -20.389  26.688  53.247  1.00  0.00           N  
ATOM   4340  C2  A   Y  26     -20.725  26.812  51.968  1.00  0.00           C  
ATOM   4341  N3  A   Y  26     -21.828  27.296  51.434  1.00  0.00           N  
ATOM   4342  C4  A   Y  26     -22.676  27.692  52.401  1.00  0.00           C  
ATOM   4343  C5  A   Y  26     -22.487  27.626  53.751  1.00  0.00           C  
ATOM   4344  C6  A   Y  26     -21.257  27.091  54.188  1.00  0.00           C  
ATOM   4345  N6  A   Y  26     -20.929  26.970  55.485  1.00  0.00           N  
ATOM   4346  N7  A   Y  26     -23.579  28.133  54.434  1.00  0.00           N  
ATOM   4347  C8  A   Y  26     -24.403  28.477  53.488  1.00  0.00           C  
ATOM   4348  N9  A   Y  26     -23.922  28.241  52.229  1.00  0.00           N  
ATOM   4349 HN6A A   Y  26     -20.018  26.572  55.750  1.00  0.00           H  
ATOM   4350 HN6B A   Y  26     -21.591  27.276  56.213  1.00  0.00           H  
ATOM   4358 H2A* A   Y  26     -26.513  28.334  51.929  1.00  0.00           H  
ATOM   4359 H2B* A   Y  26     -26.333  27.260  50.548  1.00  0.00           H  
ATOM   4360  P   G   Y  27     -26.999  27.231  48.314  1.00  0.00           P  
ATOM   4361  O1P G   Y  27     -27.530  27.144  46.941  1.00  0.00           O  
ATOM   4362  O2P G   Y  27     -27.870  26.687  49.384  1.00  0.00           O1-
ATOM   4363  C5* G   Y  27     -24.446  27.162  47.722  1.00  0.00           C  
ATOM   4364  O5* G   Y  27     -25.566  26.532  48.391  1.00  0.00           O  
ATOM   4365  C4* G   Y  27     -23.509  26.105  47.188  1.00  0.00           C  
ATOM   4366  O4* G   Y  27     -22.656  25.640  48.282  1.00  0.00           O  
ATOM   4367  C3* G   Y  27     -24.158  24.832  46.650  1.00  0.00           C  
ATOM   4368  O3* G   Y  27     -23.322  24.155  45.714  1.00  0.00           O  
ATOM   4369  C2* G   Y  27     -24.307  23.975  47.897  1.00  0.00           C  
ATOM   4370  C1* G   Y  27     -23.062  24.348  48.690  1.00  0.00           C  
ATOM   4371  N1  G   Y  27     -20.993  23.320  53.235  1.00  0.00           N  
ATOM   4372  C2  G   Y  27     -20.477  23.144  51.968  1.00  0.00           C  
ATOM   4373  N2  G   Y  27     -19.244  22.629  51.900  1.00  0.00           N  
ATOM   4374  N3  G   Y  27     -21.132  23.465  50.855  1.00  0.00           N  
ATOM   4375  C4  G   Y  27     -22.367  23.971  51.112  1.00  0.00           C  
ATOM   4376  C5  G   Y  27     -22.967  24.173  52.341  1.00  0.00           C  
ATOM   4377  C6  G   Y  27     -22.267  23.839  53.523  1.00  0.00           C  
ATOM   4378  O6  G   Y  27     -22.628  23.945  54.695  1.00  0.00           O  
ATOM   4379  N7  G   Y  27     -24.246  24.708  52.172  1.00  0.00           N  
ATOM   4380  C8  G   Y  27     -24.376  24.813  50.875  1.00  0.00           C  
ATOM   4381  N9  G   Y  27     -23.277  24.382  50.162  1.00  0.00           N  
ATOM   4391 H2A* G   Y  27     -25.226  24.212  48.434  1.00  0.00           H  
ATOM   4392 H2B* G   Y  27     -24.338  22.914  47.649  1.00  0.00           H  
ATOM   4393  P   T   Y  28     -23.744  22.447  45.519  1.00  0.00           P  
ATOM   4394  O1P T   Y  28     -23.447  22.075  44.122  1.00  0.00           O  
ATOM   4395  O2P T   Y  28     -25.076  22.043  46.030  1.00  0.00           O1-
ATOM   4396  C5* T   Y  28     -21.283  22.459  46.422  1.00  0.00           C  
ATOM   4397  O5* T   Y  28     -22.611  21.879  46.486  1.00  0.00           O  
ATOM   4398  C4* T   Y  28     -20.247  21.392  46.692  1.00  0.00           C  
ATOM   4399  O4* T   Y  28     -20.143  21.196  48.138  1.00  0.00           O  
ATOM   4400  C3* T   Y  28     -20.547  19.999  46.143  1.00  0.00           C  
ATOM   4401  O3* T   Y  28     -19.365  19.226  45.956  1.00  0.00           O  
ATOM   4402  C2* T   Y  28     -21.383  19.373  47.249  1.00  0.00           C  
ATOM   4403  C1* T   Y  28     -20.754  19.973  48.501  1.00  0.00           C  
ATOM   4404  N1  T   Y  28     -21.730  20.257  49.585  1.00  0.00           N  
ATOM   4405  C2  T   Y  28     -21.319  20.026  50.882  1.00  0.00           C  
ATOM   4406  O2  T   Y  28     -20.209  19.605  51.156  1.00  0.00           O  
ATOM   4407  N3  T   Y  28     -22.258  20.305  51.856  1.00  0.00           N  
ATOM   4408  C4  T   Y  28     -23.535  20.778  51.656  1.00  0.00           C  
ATOM   4409  O4  T   Y  28     -24.289  20.989  52.613  1.00  0.00           O  
ATOM   4410  C5  T   Y  28     -23.877  20.985  50.270  1.00  0.00           C  
ATOM   4411  C5M T   Y  28     -25.258  21.507  50.005  1.00  0.00           C  
ATOM   4412  C6  T   Y  28     -22.986  20.730  49.292  1.00  0.00           C  
ATOM   4423 H2A* T   Y  28     -22.435  19.637  47.149  1.00  0.00           H  
ATOM   4424 H2B* T   Y  28     -21.314  18.286  47.231  1.00  0.00           H  
ATOM   4425  P   G   Y  29     -19.557  17.449  45.956  1.00  0.00           P  
ATOM   4426  O1P G   Y  29     -18.534  16.841  45.084  1.00  0.00           O  
ATOM   4427  O2P G   Y  29     -20.960  17.051  45.687  1.00  0.00           O1-
ATOM   4428  C5* G   Y  29     -18.057  17.818  48.074  1.00  0.00           C  
ATOM   4429  O5* G   Y  29     -19.210  17.165  47.487  1.00  0.00           O  
ATOM   4430  C4* G   Y  29     -17.416  16.906  49.091  1.00  0.00           C  
ATOM   4431  O4* G   Y  29     -18.166  16.997  50.344  1.00  0.00           O  
ATOM   4432  C3* G   Y  29     -17.415  15.414  48.761  1.00  0.00           C  
ATOM   4433  O3* G   Y  29     -16.376  14.712  49.440  1.00  0.00           O  
ATOM   4434  C2* G   Y  29     -18.761  14.950  49.294  1.00  0.00           C  
ATOM   4435  C1* G   Y  29     -18.933  15.823  50.529  1.00  0.00           C  
ATOM   4436  N1  G   Y  29     -22.447  16.693  54.120  1.00  0.00           N  
ATOM   4437  C2  G   Y  29     -21.137  16.282  54.247  1.00  0.00           C  
ATOM   4438  N2  G   Y  29     -20.700  16.078  55.493  1.00  0.00           N  
ATOM   4439  N3  G   Y  29     -20.319  16.097  53.211  1.00  0.00           N  
ATOM   4440  C4  G   Y  29     -20.929  16.348  52.022  1.00  0.00           C  
ATOM   4441  C5  G   Y  29     -22.234  16.753  51.801  1.00  0.00           C  
ATOM   4442  C6  G   Y  29     -23.097  16.955  52.902  1.00  0.00           C  
ATOM   4443  O6  G   Y  29     -24.276  17.311  52.907  1.00  0.00           O  
ATOM   4444  N7  G   Y  29     -22.469  16.895  50.432  1.00  0.00           N  
ATOM   4445  C8  G   Y  29     -21.324  16.582  49.881  1.00  0.00           C  
ATOM   4446  N9  G   Y  29     -20.340  16.235  50.782  1.00  0.00           N  
ATOM   4456 H2A* G   Y  29     -19.553  15.109  48.562  1.00  0.00           H  
ATOM   4457 H2B* G   Y  29     -18.747  13.888  49.536  1.00  0.00           H  
ATOM   4458  P   G   Y  30     -16.620  12.962  49.607  1.00  0.00           P  
ATOM   4459  O1P G   Y  30     -15.312  12.279  49.587  1.00  0.00           O  
ATOM   4460  O2P G   Y  30     -17.651  12.418  48.691  1.00  0.00           O1-
ATOM   4461  C5* G   Y  30     -16.541  13.831  52.079  1.00  0.00           C  
ATOM   4462  O5* G   Y  30     -17.197  12.995  51.094  1.00  0.00           O  
ATOM   4463  C4* G   Y  30     -16.615  13.174  53.437  1.00  0.00           C  
ATOM   4464  O4* G   Y  30     -17.931  13.442  54.016  1.00  0.00           O  
ATOM   4465  C3* G   Y  30     -16.496  11.652  53.463  1.00  0.00           C  
ATOM   4466  O3* G   Y  30     -16.042  11.168  54.724  1.00  0.00           O  
ATOM   4467  C2* G   Y  30     -17.929  11.197  53.239  1.00  0.00           C  
ATOM   4468  C1* G   Y  30     -18.721  12.270  53.972  1.00  0.00           C  
ATOM   4469  N1  G   Y  30     -23.599  13.531  54.760  1.00  0.00           N  
ATOM   4470  C2  G   Y  30     -22.600  13.249  55.670  1.00  0.00           C  
ATOM   4471  N2  G   Y  30     -22.942  13.315  56.960  1.00  0.00           N  
ATOM   4472  N3  G   Y  30     -21.354  12.936  55.320  1.00  0.00           N  
ATOM   4473  C4  G   Y  30     -21.186  12.915  53.972  1.00  0.00           C  
ATOM   4474  C5  G   Y  30     -22.127  13.173  52.990  1.00  0.00           C  
ATOM   4475  C6  G   Y  30     -23.448  13.512  53.362  1.00  0.00           C  
ATOM   4476  O6  G   Y  30     -24.412  13.774  52.646  1.00  0.00           O  
ATOM   4477  N7  G   Y  30     -21.553  13.039  51.725  1.00  0.00           N  
ATOM   4478  C8  G   Y  30     -20.311  12.714  51.973  1.00  0.00           C  
ATOM   4479  N9  G   Y  30     -20.012  12.616  53.316  1.00  0.00           N  
ATOM   4490 H2A* G   Y  30     -18.171  11.157  52.176  1.00  0.00           H  
ATOM   4491 H2B* G   Y  30     -18.099  10.202  53.652  1.00  0.00           H  
TER    4492        G Y  30 
ATOM   4493  N   CYS B 225      -8.003  73.729  48.090  1.00  0.00           N  
ATOM   4494  CA  CYS B 225      -8.617  73.949  46.786  1.00  0.00           C  
ATOM   4495  C   CYS B 225      -7.604  74.511  45.786  1.00  0.00           C  
ATOM   4496  O   CYS B 225      -7.495  75.726  45.612  1.00  0.00           O  
ATOM   4497  CB  CYS B 225      -9.701  74.983  47.095  1.00  0.00           C  
ATOM   4498  SG  CYS B 225     -11.066  74.357  48.105  1.00  0.00           S  
ATOM   4506  N   GLU B 226      -6.831  73.620  45.137  1.00  0.00           N  
ATOM   4507  CA  GLU B 226      -5.800  73.949  44.147  1.00  0.00           C  
ATOM   4508  C   GLU B 226      -6.269  74.324  42.733  1.00  0.00           C  
ATOM   4509  O   GLU B 226      -5.444  74.614  41.859  1.00  0.00           O  
ATOM   4510  CB  GLU B 226      -4.831  72.768  44.043  1.00  0.00           C  
ATOM   4511  CG  GLU B 226      -3.986  72.537  45.288  1.00  0.00           C  
ATOM   4512  CD  GLU B 226      -3.155  71.290  45.159  1.00  0.00           C  
ATOM   4513  OE1 GLU B 226      -3.274  70.620  44.162  1.00  0.00           O  
ATOM   4514  OE2 GLU B 226      -2.321  71.067  46.005  1.00  0.00           O1-
ATOM   4521  N   LYS B 227      -7.575  74.301  42.490  1.00  0.00           N  
ATOM   4522  CA  LYS B 227      -8.116  74.624  41.175  1.00  0.00           C  
ATOM   4523  C   LYS B 227      -8.030  76.119  40.896  1.00  0.00           C  
ATOM   4524  O   LYS B 227      -8.098  76.936  41.814  1.00  0.00           O  
ATOM   4525  CB  LYS B 227      -9.568  74.151  41.062  1.00  0.00           C  
ATOM   4526  CG  LYS B 227      -9.738  72.637  41.072  1.00  0.00           C  
ATOM   4527  CD  LYS B 227     -11.200  72.244  40.926  1.00  0.00           C  
ATOM   4528  CE  LYS B 227     -11.371  70.732  40.932  1.00  0.00           C  
ATOM   4529  NZ  LYS B 227     -12.797  70.333  40.786  1.00  0.00           N1+
ATOM   4543  N   PRO B 228      -7.880  76.470  39.624  1.00  0.00           N  
ATOM   4544  CA  PRO B 228      -7.786  77.868  39.221  1.00  0.00           C  
ATOM   4545  C   PRO B 228      -9.139  78.561  39.318  1.00  0.00           C  
ATOM   4546  O   PRO B 228     -10.173  77.976  38.989  1.00  0.00           O  
ATOM   4547  CB  PRO B 228      -7.269  77.810  37.781  1.00  0.00           C  
ATOM   4548  CG  PRO B 228      -7.749  76.495  37.268  1.00  0.00           C  
ATOM   4549  CD  PRO B 228      -7.701  75.564  38.450  1.00  0.00           C  
ATOM   4557  N   TYR B 229      -9.129  79.810  39.769  1.00  0.00           N  
ATOM   4558  CA  TYR B 229     -10.351  80.594  39.881  1.00  0.00           C  
ATOM   4559  C   TYR B 229     -10.134  82.026  39.411  1.00  0.00           C  
ATOM   4560  O   TYR B 229      -8.998  82.492  39.314  1.00  0.00           O  
ATOM   4561  CB  TYR B 229     -10.861  80.588  41.325  1.00  0.00           C  
ATOM   4562  CG  TYR B 229     -11.322  79.232  41.807  1.00  0.00           C  
ATOM   4563  CD1 TYR B 229     -10.485  78.417  42.554  1.00  0.00           C  
ATOM   4564  CD2 TYR B 229     -12.598  78.770  41.514  1.00  0.00           C  
ATOM   4565  CE1 TYR B 229     -10.903  77.177  42.995  1.00  0.00           C  
ATOM   4566  CE2 TYR B 229     -13.026  77.530  41.950  1.00  0.00           C  
ATOM   4567  CZ  TYR B 229     -12.175  76.736  42.692  1.00  0.00           C  
ATOM   4568  OH  TYR B 229     -12.596  75.502  43.130  1.00  0.00           O  
ATOM   4578  N   ALA B 230     -11.227  82.722  39.118  1.00  0.00           N  
ATOM   4579  CA  ALA B 230     -11.193  84.170  38.950  1.00  0.00           C  
ATOM   4580  C   ALA B 230     -12.479  84.814  39.453  1.00  0.00           C  
ATOM   4581  O   ALA B 230     -13.434  84.122  39.806  1.00  0.00           O  
ATOM   4582  CB  ALA B 230     -10.954  84.528  37.491  1.00  0.00           C  
ATOM   4588  N   CYS B 231     -12.497  86.142  39.485  1.00  0.00           N  
ATOM   4589  CA  CYS B 231     -13.734  86.887  39.671  1.00  0.00           C  
ATOM   4590  C   CYS B 231     -13.778  88.116  38.772  1.00  0.00           C  
ATOM   4591  O   CYS B 231     -12.970  89.034  38.919  1.00  0.00           O  
ATOM   4592  CB  CYS B 231     -13.665  87.299  41.141  1.00  0.00           C  
ATOM   4593  SG  CYS B 231     -15.092  88.243  41.725  1.00  0.00           S  
ATOM   4599  N   PRO B 232     -14.726  88.130  37.841  1.00  0.00           N  
ATOM   4600  CA  PRO B 232     -14.838  89.217  36.876  1.00  0.00           C  
ATOM   4601  C   PRO B 232     -15.314  90.501  37.546  1.00  0.00           C  
ATOM   4602  O   PRO B 232     -15.114  91.596  37.022  1.00  0.00           O  
ATOM   4603  CB  PRO B 232     -15.844  88.699  35.843  1.00  0.00           C  
ATOM   4604  CG  PRO B 232     -16.659  87.698  36.588  1.00  0.00           C  
ATOM   4605  CD  PRO B 232     -15.703  87.037  37.545  1.00  0.00           C  
ATOM   4613  N   GLU B 233     -16.016  90.384  38.682  1.00  0.00           N  
ATOM   4614  CA  GLU B 233     -16.407  91.552  39.460  1.00  0.00           C  
ATOM   4615  C   GLU B 233     -15.194  92.392  39.840  1.00  0.00           C  
ATOM   4616  O   GLU B 233     -15.245  93.622  39.818  1.00  0.00           O  
ATOM   4617  CB  GLU B 233     -17.169  91.130  40.717  1.00  0.00           C  
ATOM   4618  CG  GLU B 233     -18.568  90.593  40.455  1.00  0.00           C  
ATOM   4619  CD  GLU B 233     -19.231  90.147  41.728  1.00  0.00           C  
ATOM   4620  OE1 GLU B 233     -18.597  90.198  42.755  1.00  0.00           O  
ATOM   4621  OE2 GLU B 233     -20.406  89.865  41.696  1.00  0.00           O1-
ATOM   4628  N   CYS B 234     -14.103  91.720  40.189  1.00  0.00           N  
ATOM   4629  CA  CYS B 234     -12.877  92.402  40.584  1.00  0.00           C  
ATOM   4630  C   CYS B 234     -11.947  92.603  39.393  1.00  0.00           C  
ATOM   4631  O   CYS B 234     -11.241  93.606  39.307  1.00  0.00           O  
ATOM   4632  CB  CYS B 234     -12.260  91.430  41.592  1.00  0.00           C  
ATOM   4633  SG  CYS B 234     -13.263  91.145  43.069  1.00  0.00           S  
ATOM   4639  N   GLY B 235     -11.951  91.639  38.478  1.00  0.00           N  
ATOM   4640  CA  GLY B 235     -11.048  91.666  37.334  1.00  0.00           C  
ATOM   4641  C   GLY B 235      -9.710  91.021  37.673  1.00  0.00           C  
ATOM   4642  O   GLY B 235      -8.723  91.206  36.961  1.00  0.00           O  
ATOM   4646  N   LYS B 236      -9.686  90.261  38.762  1.00  0.00           N  
ATOM   4647  CA  LYS B 236      -8.482  89.551  39.174  1.00  0.00           C  
ATOM   4648  C   LYS B 236      -8.699  88.043  39.164  1.00  0.00           C  
ATOM   4649  O   LYS B 236      -9.804  87.565  39.418  1.00  0.00           O  
ATOM   4650  CB  LYS B 236      -8.038  90.009  40.564  1.00  0.00           C  
ATOM   4651  CG  LYS B 236      -7.762  91.502  40.677  1.00  0.00           C  
ATOM   4652  CD  LYS B 236      -6.556  91.907  39.843  1.00  0.00           C  
ATOM   4653  CE  LYS B 236      -6.237  93.384  40.011  1.00  0.00           C  
ATOM   4654  NZ  LYS B 236      -5.131  93.822  39.116  1.00  0.00           N1+
ATOM   4668  N   SER B 237      -7.640  87.300  38.868  1.00  0.00           N  
ATOM   4669  CA  SER B 237      -7.687  85.835  38.819  1.00  0.00           C  
ATOM   4670  C   SER B 237      -6.577  85.285  39.721  1.00  0.00           C  
ATOM   4671  O   SER B 237      -5.494  85.870  39.802  1.00  0.00           O  
ATOM   4672  CB  SER B 237      -7.533  85.335  37.395  1.00  0.00           C  
ATOM   4673  OG  SER B 237      -6.283  85.663  36.855  1.00  0.00           O  
ATOM   4679  N   PHE B 238      -6.817  84.132  40.343  1.00  0.00           N  
ATOM   4680  CA  PHE B 238      -5.853  83.544  41.263  1.00  0.00           C  
ATOM   4681  C   PHE B 238      -5.604  82.060  41.048  1.00  0.00           C  
ATOM   4682  O   PHE B 238      -6.466  81.354  40.530  1.00  0.00           O  
ATOM   4683  CB  PHE B 238      -6.311  83.773  42.704  1.00  0.00           C  
ATOM   4684  CG  PHE B 238      -6.434  85.223  43.077  1.00  0.00           C  
ATOM   4685  CD1 PHE B 238      -7.644  85.887  42.954  1.00  0.00           C  
ATOM   4686  CD2 PHE B 238      -5.336  85.927  43.550  1.00  0.00           C  
ATOM   4687  CE1 PHE B 238      -7.756  87.221  43.296  1.00  0.00           C  
ATOM   4688  CE2 PHE B 238      -5.447  87.261  43.895  1.00  0.00           C  
ATOM   4689  CZ  PHE B 238      -6.658  87.908  43.767  1.00  0.00           C  
ATOM   4699  N   SER B 239      -4.438  81.593  41.501  1.00  0.00           N  
ATOM   4700  CA  SER B 239      -4.019  80.196  41.387  1.00  0.00           C  
ATOM   4701  C   SER B 239      -4.735  79.262  42.354  1.00  0.00           C  
ATOM   4702  O   SER B 239      -5.073  78.126  42.004  1.00  0.00           O  
ATOM   4703  CB  SER B 239      -2.521  80.097  41.595  1.00  0.00           C  
ATOM   4704  OG  SER B 239      -1.804  80.749  40.583  1.00  0.00           O  
ATOM   4710  N   GLN B 240      -4.920  79.718  43.588  1.00  0.00           N  
ATOM   4711  CA  GLN B 240      -5.580  78.907  44.598  1.00  0.00           C  
ATOM   4712  C   GLN B 240      -6.879  79.554  45.050  1.00  0.00           C  
ATOM   4713  O   GLN B 240      -7.033  80.782  44.998  1.00  0.00           O  
ATOM   4714  CB  GLN B 240      -4.659  78.692  45.802  1.00  0.00           C  
ATOM   4715  CG  GLN B 240      -3.362  77.973  45.475  1.00  0.00           C  
ATOM   4716  CD  GLN B 240      -2.485  77.778  46.696  1.00  0.00           C  
ATOM   4717  NE2 GLN B 240      -1.326  77.159  46.498  1.00  0.00           N  
ATOM   4718  OE1 GLN B 240      -2.842  78.184  47.806  1.00  0.00           O  
ATOM   4727  N   SER B 241      -7.797  78.725  45.533  1.00  0.00           N  
ATOM   4728  CA  SER B 241      -9.078  79.218  46.003  1.00  0.00           C  
ATOM   4729  C   SER B 241      -8.949  80.123  47.211  1.00  0.00           C  
ATOM   4730  O   SER B 241      -9.708  81.059  47.351  1.00  0.00           O  
ATOM   4731  CB  SER B 241      -9.989  78.048  46.323  1.00  0.00           C  
ATOM   4732  OG  SER B 241     -11.316  78.452  46.518  1.00  0.00           O  
ATOM   4738  N   SER B 242      -7.987  79.852  48.086  1.00  0.00           N  
ATOM   4739  CA  SER B 242      -7.820  80.676  49.278  1.00  0.00           C  
ATOM   4740  C   SER B 242      -7.384  82.102  48.948  1.00  0.00           C  
ATOM   4741  O   SER B 242      -7.683  83.040  49.693  1.00  0.00           O  
ATOM   4742  CB  SER B 242      -6.816  80.028  50.212  1.00  0.00           C  
ATOM   4743  OG  SER B 242      -5.528  79.993  49.658  1.00  0.00           O  
ATOM   4749  N   HIS B 243      -6.693  82.261  47.823  1.00  0.00           N  
ATOM   4750  CA  HIS B 243      -6.258  83.581  47.389  1.00  0.00           C  
ATOM   4751  C   HIS B 243      -7.499  84.372  46.958  1.00  0.00           C  
ATOM   4752  O   HIS B 243      -7.555  85.586  47.148  1.00  0.00           O  
ATOM   4753  CB  HIS B 243      -5.243  83.485  46.245  1.00  0.00           C  
ATOM   4754  CG  HIS B 243      -3.949  82.846  46.640  1.00  0.00           C  
ATOM   4755  CD2 HIS B 243      -3.346  82.725  47.846  1.00  0.00           C  
ATOM   4756  ND1 HIS B 243      -3.117  82.229  45.730  1.00  0.00           N  
ATOM   4757  CE1 HIS B 243      -2.054  81.757  46.360  1.00  0.00           C  
ATOM   4758  NE2 HIS B 243      -2.170  82.045  47.644  1.00  0.00           N  
ATOM   4766  N   LEU B 244      -8.486  83.684  46.378  1.00  0.00           N  
ATOM   4767  CA  LEU B 244      -9.716  84.346  45.944  1.00  0.00           C  
ATOM   4768  C   LEU B 244     -10.526  84.776  47.153  1.00  0.00           C  
ATOM   4769  O   LEU B 244     -11.043  85.889  47.195  1.00  0.00           O  
ATOM   4770  CB  LEU B 244     -10.542  83.419  45.044  1.00  0.00           C  
ATOM   4771  CG  LEU B 244     -11.845  84.023  44.507  1.00  0.00           C  
ATOM   4772  CD1 LEU B 244     -11.543  85.273  43.690  1.00  0.00           C  
ATOM   4773  CD2 LEU B 244     -12.575  82.989  43.661  1.00  0.00           C  
ATOM   4785  N   VAL B 245     -10.605  83.908  48.156  1.00  0.00           N  
ATOM   4786  CA  VAL B 245     -11.360  84.216  49.366  1.00  0.00           C  
ATOM   4787  C   VAL B 245     -10.756  85.408  50.108  1.00  0.00           C  
ATOM   4788  O   VAL B 245     -11.478  86.272  50.590  1.00  0.00           O  
ATOM   4789  CB  VAL B 245     -11.416  83.007  50.319  1.00  0.00           C  
ATOM   4790  CG1 VAL B 245     -12.032  83.406  51.650  1.00  0.00           C  
ATOM   4791  CG2 VAL B 245     -12.204  81.870  49.687  1.00  0.00           C  
ATOM   4801  N   ARG B 246      -9.432  85.471  50.171  1.00  0.00           N  
ATOM   4802  CA  ARG B 246      -8.775  86.583  50.844  1.00  0.00           C  
ATOM   4803  C   ARG B 246      -9.025  87.888  50.071  1.00  0.00           C  
ATOM   4804  O   ARG B 246      -9.359  88.910  50.664  1.00  0.00           O  
ATOM   4805  CB  ARG B 246      -7.272  86.304  50.954  1.00  0.00           C  
ATOM   4806  CG  ARG B 246      -6.485  87.378  51.697  1.00  0.00           C  
ATOM   4807  CD  ARG B 246      -5.025  87.000  51.806  1.00  0.00           C  
ATOM   4808  NE  ARG B 246      -4.405  86.932  50.493  1.00  0.00           N  
ATOM   4809  CZ  ARG B 246      -3.267  86.298  50.229  1.00  0.00           C  
ATOM   4810  NH1 ARG B 246      -2.611  85.657  51.193  1.00  0.00           N1+
ATOM   4811  NH2 ARG B 246      -2.779  86.320  48.999  1.00  0.00           N  
ATOM   4825  N   HIS B 247      -8.894  87.827  48.744  1.00  0.00           N  
ATOM   4826  CA  HIS B 247      -9.097  88.979  47.862  1.00  0.00           C  
ATOM   4827  C   HIS B 247     -10.526  89.503  47.933  1.00  0.00           C  
ATOM   4828  O   HIS B 247     -10.745  90.714  47.948  1.00  0.00           O  
ATOM   4829  CB  HIS B 247      -8.750  88.617  46.414  1.00  0.00           C  
ATOM   4830  CG  HIS B 247      -8.934  89.748  45.451  1.00  0.00           C  
ATOM   4831  CD2 HIS B 247      -9.865  89.958  44.489  1.00  0.00           C  
ATOM   4832  ND1 HIS B 247      -8.094  90.840  45.415  1.00  0.00           N  
ATOM   4833  CE1 HIS B 247      -8.498  91.671  44.471  1.00  0.00           C  
ATOM   4834  NE2 HIS B 247      -9.571  91.161  43.896  1.00  0.00           N  
ATOM   4842  N   GLN B 248     -11.485  88.580  47.968  1.00  0.00           N  
ATOM   4843  CA  GLN B 248     -12.911  88.897  48.024  1.00  0.00           C  
ATOM   4844  C   GLN B 248     -13.244  89.916  49.117  1.00  0.00           C  
ATOM   4845  O   GLN B 248     -14.142  90.748  48.955  1.00  0.00           O  
ATOM   4846  CB  GLN B 248     -13.722  87.618  48.257  1.00  0.00           C  
ATOM   4847  CG  GLN B 248     -15.227  87.813  48.173  1.00  0.00           C  
ATOM   4848  CD  GLN B 248     -15.689  88.143  46.767  1.00  0.00           C  
ATOM   4849  NE2 GLN B 248     -16.543  89.153  46.648  1.00  0.00           N  
ATOM   4850  OE1 GLN B 248     -15.281  87.498  45.796  1.00  0.00           O  
ATOM   4859  N   ARG B 249     -12.476  89.871  50.204  1.00  0.00           N  
ATOM   4860  CA  ARG B 249     -12.665  90.783  51.327  1.00  0.00           C  
ATOM   4861  C   ARG B 249     -12.566  92.269  50.986  1.00  0.00           C  
ATOM   4862  O   ARG B 249     -13.119  93.095  51.704  1.00  0.00           O  
ATOM   4863  CB  ARG B 249     -11.721  90.436  52.468  1.00  0.00           C  
ATOM   4864  CG  ARG B 249     -11.998  89.104  53.147  1.00  0.00           C  
ATOM   4865  CD  ARG B 249     -11.040  88.754  54.226  1.00  0.00           C  
ATOM   4866  NE  ARG B 249     -11.186  87.405  54.746  1.00  0.00           N  
ATOM   4867  CZ  ARG B 249     -10.363  86.842  55.652  1.00  0.00           C  
ATOM   4868  NH1 ARG B 249      -9.317  87.490  56.113  1.00  0.00           N1+
ATOM   4869  NH2 ARG B 249     -10.622  85.608  56.050  1.00  0.00           N  
ATOM   4883  N   THR B 250     -11.853  92.626  49.922  1.00  0.00           N  
ATOM   4884  CA  THR B 250     -11.753  94.042  49.547  1.00  0.00           C  
ATOM   4885  C   THR B 250     -13.118  94.500  49.018  1.00  0.00           C  
ATOM   4886  O   THR B 250     -13.463  95.674  49.123  1.00  0.00           O  
ATOM   4887  CB  THR B 250     -10.673  94.290  48.479  1.00  0.00           C  
ATOM   4888  CG2 THR B 250      -9.312  93.831  48.980  1.00  0.00           C  
ATOM   4889  OG1 THR B 250     -11.004  93.571  47.283  1.00  0.00           O  
ATOM   4897  N   HIS B 251     -13.884  93.556  48.464  1.00  0.00           N  
ATOM   4898  CA  HIS B 251     -15.213  93.836  47.916  1.00  0.00           C  
ATOM   4899  C   HIS B 251     -16.312  93.789  48.981  1.00  0.00           C  
ATOM   4900  O   HIS B 251     -17.227  94.612  48.971  1.00  0.00           O  
ATOM   4901  CB  HIS B 251     -15.545  92.847  46.793  1.00  0.00           C  
ATOM   4902  CG  HIS B 251     -16.867  93.102  46.139  1.00  0.00           C  
ATOM   4903  CD2 HIS B 251     -18.024  92.400  46.165  1.00  0.00           C  
ATOM   4904  ND1 HIS B 251     -17.103  94.201  45.341  1.00  0.00           N  
ATOM   4905  CE1 HIS B 251     -18.352  94.163  44.903  1.00  0.00           C  
ATOM   4906  NE2 HIS B 251     -18.930  93.081  45.390  1.00  0.00           N  
ATOM   4914  N   THR B 252     -16.231  92.823  49.889  1.00  0.00           N  
ATOM   4915  CA  THR B 252     -17.241  92.697  50.936  1.00  0.00           C  
ATOM   4916  C   THR B 252     -17.014  93.658  52.104  1.00  0.00           C  
ATOM   4917  O   THR B 252     -17.922  93.887  52.900  1.00  0.00           O  
ATOM   4918  CB  THR B 252     -17.291  91.259  51.483  1.00  0.00           C  
ATOM   4919  CG2 THR B 252     -17.531  90.266  50.355  1.00  0.00           C  
ATOM   4920  OG1 THR B 252     -16.050  90.948  52.131  1.00  0.00           O  
ATOM   4928  N   GLY B 253     -15.797  94.201  52.200  1.00  0.00           N  
ATOM   4929  CA  GLY B 253     -15.449  95.126  53.269  1.00  0.00           C  
ATOM   4930  C   GLY B 253     -15.231  94.456  54.610  1.00  0.00           C  
ATOM   4931  O   GLY B 253     -15.064  95.132  55.628  1.00  0.00           O  
ATOM   4935  N   GLU B 254     -15.211  93.127  54.609  1.00  0.00           N  
ATOM   4936  CA  GLU B 254     -15.033  92.339  55.819  1.00  0.00           C  
ATOM   4937  C   GLU B 254     -13.604  92.422  56.336  1.00  0.00           C  
ATOM   4938  O   GLU B 254     -12.647  92.248  55.582  1.00  0.00           O  
ATOM   4939  CB  GLU B 254     -15.413  90.879  55.564  1.00  0.00           C  
ATOM   4940  CG  GLU B 254     -15.365  89.990  56.798  1.00  0.00           C  
ATOM   4941  CD  GLU B 254     -15.785  88.584  56.477  1.00  0.00           C  
ATOM   4942  OE1 GLU B 254     -16.088  88.320  55.338  1.00  0.00           O  
ATOM   4943  OE2 GLU B 254     -15.696  87.746  57.343  1.00  0.00           O1-
ATOM   4950  N   LYS B 255     -13.478  92.700  57.629  1.00  0.00           N  
ATOM   4951  CA  LYS B 255     -12.189  92.811  58.306  1.00  0.00           C  
ATOM   4952  C   LYS B 255     -12.300  92.025  59.614  1.00  0.00           C  
ATOM   4953  O   LYS B 255     -12.620  92.575  60.664  1.00  0.00           O  
ATOM   4954  CB  LYS B 255     -11.870  94.283  58.571  1.00  0.00           C  
ATOM   4955  CG  LYS B 255     -11.632  95.092  57.313  1.00  0.00           C  
ATOM   4956  CD  LYS B 255     -11.116  96.478  57.643  1.00  0.00           C  
ATOM   4957  CE  LYS B 255     -10.842  97.261  56.373  1.00  0.00           C  
ATOM   4958  NZ  LYS B 255     -10.547  98.699  56.642  1.00  0.00           N1+
ATOM   4972  N   PRO B 256     -12.005  90.719  59.557  1.00  0.00           N  
ATOM   4973  CA  PRO B 256     -12.051  89.754  60.660  1.00  0.00           C  
ATOM   4974  C   PRO B 256     -11.161  89.980  61.883  1.00  0.00           C  
ATOM   4975  O   PRO B 256     -11.480  89.509  62.970  1.00  0.00           O  
ATOM   4976  CB  PRO B 256     -11.676  88.431  59.974  1.00  0.00           C  
ATOM   4977  CG  PRO B 256     -12.092  88.620  58.541  1.00  0.00           C  
ATOM   4978  CD  PRO B 256     -11.677  90.026  58.283  1.00  0.00           C  
ATOM   4986  N   TYR B 257     -10.054  90.692  61.717  1.00  0.00           N  
ATOM   4987  CA  TYR B 257      -9.124  90.891  62.826  1.00  0.00           C  
ATOM   4988  C   TYR B 257      -9.162  92.283  63.437  1.00  0.00           C  
ATOM   4989  O   TYR B 257      -9.110  93.277  62.735  1.00  0.00           O  
ATOM   4990  CB  TYR B 257      -7.700  90.585  62.363  1.00  0.00           C  
ATOM   4991  CG  TYR B 257      -7.416  89.110  62.185  1.00  0.00           C  
ATOM   4992  CD1 TYR B 257      -7.728  88.462  61.000  1.00  0.00           C  
ATOM   4993  CD2 TYR B 257      -6.835  88.371  63.205  1.00  0.00           C  
ATOM   4994  CE1 TYR B 257      -7.472  87.113  60.832  1.00  0.00           C  
ATOM   4995  CE2 TYR B 257      -6.573  87.022  63.049  1.00  0.00           C  
ATOM   4996  CZ  TYR B 257      -6.893  86.398  61.861  1.00  0.00           C  
ATOM   4997  OH  TYR B 257      -6.635  85.056  61.701  1.00  0.00           O  
ATOM   5007  N   LYS B 258      -9.265  92.341  64.757  1.00  0.00           N  
ATOM   5008  CA  LYS B 258      -9.346  93.612  65.461  1.00  0.00           C  
ATOM   5009  C   LYS B 258      -8.172  93.831  66.410  1.00  0.00           C  
ATOM   5010  O   LYS B 258      -7.745  92.909  67.110  1.00  0.00           O  
ATOM   5011  CB  LYS B 258     -10.663  93.698  66.234  1.00  0.00           C  
ATOM   5012  CG  LYS B 258     -11.905  93.774  65.356  1.00  0.00           C  
ATOM   5013  CD  LYS B 258     -13.166  93.921  66.193  1.00  0.00           C  
ATOM   5014  CE  LYS B 258     -14.408  93.991  65.316  1.00  0.00           C  
ATOM   5015  NZ  LYS B 258     -15.651  94.133  66.121  1.00  0.00           N1+
ATOM   5029  N   CYS B 259      -7.647  95.055  66.425  1.00  0.00           N  
ATOM   5030  CA  CYS B 259      -6.533  95.405  67.298  1.00  0.00           C  
ATOM   5031  C   CYS B 259      -7.050  95.556  68.722  1.00  0.00           C  
ATOM   5032  O   CYS B 259      -7.931  96.384  68.994  1.00  0.00           O  
ATOM   5033  CB  CYS B 259      -5.870  96.713  66.854  1.00  0.00           C  
ATOM   5034  SG  CYS B 259      -4.434  97.161  67.860  1.00  0.00           S  
ATOM   5040  N   PRO B 260      -6.476  94.770  69.625  1.00  0.00           N  
ATOM   5041  CA  PRO B 260      -6.848  94.769  71.035  1.00  0.00           C  
ATOM   5042  C   PRO B 260      -6.623  96.143  71.658  1.00  0.00           C  
ATOM   5043  O   PRO B 260      -7.318  96.529  72.603  1.00  0.00           O  
ATOM   5044  CB  PRO B 260      -5.950  93.698  71.662  1.00  0.00           C  
ATOM   5045  CG  PRO B 260      -5.593  92.803  70.525  1.00  0.00           C  
ATOM   5046  CD  PRO B 260      -5.478  93.705  69.326  1.00  0.00           C  
ATOM   5054  N   GLU B 261      -5.678  96.896  71.096  1.00  0.00           N  
ATOM   5055  CA  GLU B 261      -5.355  98.216  71.622  1.00  0.00           C  
ATOM   5056  C   GLU B 261      -6.206  99.381  71.125  1.00  0.00           C  
ATOM   5057  O   GLU B 261      -6.859 100.035  71.927  1.00  0.00           O  
ATOM   5058  CB  GLU B 261      -3.886  98.521  71.325  1.00  0.00           C  
ATOM   5059  CG  GLU B 261      -2.911  97.468  71.838  1.00  0.00           C  
ATOM   5060  CD  GLU B 261      -2.809  97.502  73.336  1.00  0.00           C  
ATOM   5061  OE1 GLU B 261      -3.293  98.439  73.925  1.00  0.00           O  
ATOM   5062  OE2 GLU B 261      -2.347  96.540  73.902  1.00  0.00           O1-
ATOM   5069  N   CYS B 262      -6.204  99.647  69.823  1.00  0.00           N  
ATOM   5070  CA  CYS B 262      -6.973 100.771  69.294  1.00  0.00           C  
ATOM   5071  C   CYS B 262      -8.347 100.421  68.722  1.00  0.00           C  
ATOM   5072  O   CYS B 262      -9.090 101.319  68.310  1.00  0.00           O  
ATOM   5073  CB  CYS B 262      -6.167 101.509  68.228  1.00  0.00           C  
ATOM   5074  SG  CYS B 262      -5.914 100.522  66.738  1.00  0.00           S  
ATOM   5080  N   GLY B 263      -8.679  99.134  68.688  1.00  0.00           N  
ATOM   5081  CA  GLY B 263      -9.968  98.657  68.168  1.00  0.00           C  
ATOM   5082  C   GLY B 263     -10.151  98.724  66.647  1.00  0.00           C  
ATOM   5083  O   GLY B 263     -11.216  98.379  66.139  1.00  0.00           O  
ATOM   5087  N   LYS B 264      -9.123  99.141  65.913  1.00  0.00           N  
ATOM   5088  CA  LYS B 264      -9.230  99.204  64.460  1.00  0.00           C  
ATOM   5089  C   LYS B 264      -9.258  97.790  63.896  1.00  0.00           C  
ATOM   5090  O   LYS B 264      -8.576  96.901  64.406  1.00  0.00           O  
ATOM   5091  CB  LYS B 264      -8.071 100.000  63.858  1.00  0.00           C  
ATOM   5092  CG  LYS B 264      -8.090 100.084  62.338  1.00  0.00           C  
ATOM   5093  CD  LYS B 264      -6.954 100.955  61.818  1.00  0.00           C  
ATOM   5094  CE  LYS B 264      -6.939 100.995  60.296  1.00  0.00           C  
ATOM   5095  NZ  LYS B 264      -5.840 101.852  59.774  1.00  0.00           N1+
ATOM   5109  N   SER B 265     -10.042  97.594  62.839  1.00  0.00           N  
ATOM   5110  CA  SER B 265     -10.177  96.289  62.202  1.00  0.00           C  
ATOM   5111  C   SER B 265      -9.296  96.169  60.965  1.00  0.00           C  
ATOM   5112  O   SER B 265      -9.023  97.155  60.289  1.00  0.00           O  
ATOM   5113  CB  SER B 265     -11.628  96.036  61.840  1.00  0.00           C  
ATOM   5114  OG  SER B 265     -12.116  96.986  60.933  1.00  0.00           O  
ATOM   5120  N   PHE B 266      -8.876  94.941  60.668  1.00  0.00           N  
ATOM   5121  CA  PHE B 266      -7.999  94.676  59.539  1.00  0.00           C  
ATOM   5122  C   PHE B 266      -8.479  93.471  58.743  1.00  0.00           C  
ATOM   5123  O   PHE B 266      -9.081  92.534  59.293  1.00  0.00           O  
ATOM   5124  CB  PHE B 266      -6.569  94.423  60.030  1.00  0.00           C  
ATOM   5125  CG  PHE B 266      -5.938  95.610  60.691  1.00  0.00           C  
ATOM   5126  CD1 PHE B 266      -6.046  95.796  62.065  1.00  0.00           C  
ATOM   5127  CD2 PHE B 266      -5.267  96.567  59.932  1.00  0.00           C  
ATOM   5128  CE1 PHE B 266      -5.499  96.926  62.684  1.00  0.00           C  
ATOM   5129  CE2 PHE B 266      -4.713  97.704  60.541  1.00  0.00           C  
ATOM   5130  CZ  PHE B 266      -4.832  97.883  61.919  1.00  0.00           C  
ATOM   5140  N   SER B 267      -8.164  93.485  57.451  1.00  0.00           N  
ATOM   5141  CA  SER B 267      -8.548  92.410  56.545  1.00  0.00           C  
ATOM   5142  C   SER B 267      -7.709  91.162  56.736  1.00  0.00           C  
ATOM   5143  O   SER B 267      -8.163  90.055  56.432  1.00  0.00           O  
ATOM   5144  CB  SER B 267      -8.434  92.880  55.082  1.00  0.00           C  
ATOM   5145  OG  SER B 267      -7.091  93.151  54.685  1.00  0.00           O  
ATOM   5151  N   ASP B 268      -6.495  91.333  57.259  1.00  0.00           N  
ATOM   5152  CA  ASP B 268      -5.583  90.209  57.430  1.00  0.00           C  
ATOM   5153  C   ASP B 268      -4.876  90.131  58.781  1.00  0.00           C  
ATOM   5154  O   ASP B 268      -4.626  91.149  59.419  1.00  0.00           O  
ATOM   5155  CB  ASP B 268      -4.534  90.243  56.317  1.00  0.00           C  
ATOM   5156  CG  ASP B 268      -3.815  88.919  56.090  1.00  0.00           C  
ATOM   5157  OD1 ASP B 268      -4.222  87.938  56.665  1.00  0.00           O  
ATOM   5158  OD2 ASP B 268      -2.969  88.866  55.229  1.00  0.00           O1-
ATOM   5163  N   CYS B 269      -4.539  88.900  59.177  1.00  0.00           N  
ATOM   5164  CA  CYS B 269      -3.859  88.611  60.440  1.00  0.00           C  
ATOM   5165  C   CYS B 269      -2.419  89.094  60.479  1.00  0.00           C  
ATOM   5166  O   CYS B 269      -1.949  89.582  61.508  1.00  0.00           O  
ATOM   5167  CB  CYS B 269      -3.902  87.083  60.489  1.00  0.00           C  
ATOM   5168  SG  CYS B 269      -3.319  86.366  62.044  1.00  0.00           S  
ATOM   5174  N   ARG B 270      -1.690  88.883  59.389  1.00  0.00           N  
ATOM   5175  CA  ARG B 270      -0.297  89.326  59.340  1.00  0.00           C  
ATOM   5176  C   ARG B 270      -0.191  90.852  59.413  1.00  0.00           C  
ATOM   5177  O   ARG B 270       0.719  91.387  60.051  1.00  0.00           O  
ATOM   5178  CB  ARG B 270       0.432  88.773  58.124  1.00  0.00           C  
ATOM   5179  CG  ARG B 270       0.696  87.277  58.162  1.00  0.00           C  
ATOM   5180  CD  ARG B 270       1.311  86.731  56.925  1.00  0.00           C  
ATOM   5181  NE  ARG B 270       1.516  85.292  56.937  1.00  0.00           N  
ATOM   5182  CZ  ARG B 270       1.931  84.570  55.880  1.00  0.00           C  
ATOM   5183  NH1 ARG B 270       2.148  85.139  54.715  1.00  0.00           N1+
ATOM   5184  NH2 ARG B 270       2.090  83.267  56.036  1.00  0.00           N  
ATOM   5198  N   ASP B 271      -1.149  91.548  58.810  1.00  0.00           N  
ATOM   5199  CA  ASP B 271      -1.147  93.006  58.837  1.00  0.00           C  
ATOM   5200  C   ASP B 271      -1.527  93.511  60.234  1.00  0.00           C  
ATOM   5201  O   ASP B 271      -1.109  94.594  60.652  1.00  0.00           O  
ATOM   5202  CB  ASP B 271      -2.106  93.569  57.786  1.00  0.00           C  
ATOM   5203  CG  ASP B 271      -1.605  93.453  56.353  1.00  0.00           C  
ATOM   5204  OD1 ASP B 271      -0.433  93.228  56.170  1.00  0.00           O  
ATOM   5205  OD2 ASP B 271      -2.419  93.434  55.460  1.00  0.00           O1-
ATOM   5210  N   LEU B 272      -2.310  92.717  60.961  1.00  0.00           N  
ATOM   5211  CA  LEU B 272      -2.677  93.091  62.324  1.00  0.00           C  
ATOM   5212  C   LEU B 272      -1.424  92.959  63.193  1.00  0.00           C  
ATOM   5213  O   LEU B 272      -1.141  93.814  64.031  1.00  0.00           O  
ATOM   5214  CB  LEU B 272      -3.776  92.171  62.866  1.00  0.00           C  
ATOM   5215  CG  LEU B 272      -4.008  92.273  64.379  1.00  0.00           C  
ATOM   5216  CD1 LEU B 272      -4.680  93.598  64.738  1.00  0.00           C  
ATOM   5217  CD2 LEU B 272      -4.848  91.098  64.849  1.00  0.00           C  
ATOM   5229  N   ALA B 273      -0.659  91.897  62.959  1.00  0.00           N  
ATOM   5230  CA  ALA B 273       0.565  91.641  63.710  1.00  0.00           C  
ATOM   5231  C   ALA B 273       1.566  92.781  63.591  1.00  0.00           C  
ATOM   5232  O   ALA B 273       2.108  93.241  64.590  1.00  0.00           O  
ATOM   5233  CB  ALA B 273       1.227  90.336  63.234  1.00  0.00           C  
ATOM   5239  N   ARG B 274       1.788  93.258  62.370  1.00  0.00           N  
ATOM   5240  CA  ARG B 274       2.729  94.346  62.190  1.00  0.00           C  
ATOM   5241  C   ARG B 274       2.143  95.666  62.676  1.00  0.00           C  
ATOM   5242  O   ARG B 274       2.850  96.506  63.227  1.00  0.00           O  
ATOM   5243  CB  ARG B 274       3.219  94.445  60.752  1.00  0.00           C  
ATOM   5244  CG  ARG B 274       2.118  94.489  59.704  1.00  0.00           C  
ATOM   5245  CD  ARG B 274       1.660  95.858  59.353  1.00  0.00           C  
ATOM   5246  NE  ARG B 274       0.689  95.911  58.273  1.00  0.00           N  
ATOM   5247  CZ  ARG B 274       0.106  97.038  57.823  1.00  0.00           C  
ATOM   5248  NH1 ARG B 274       0.363  98.202  58.378  1.00  0.00           N1+
ATOM   5249  NH2 ARG B 274      -0.751  96.941  56.822  1.00  0.00           N  
ATOM   5263  N   HIS B 275       0.829  95.811  62.563  1.00  0.00           N  
ATOM   5264  CA  HIS B 275       0.190  97.022  63.029  1.00  0.00           C  
ATOM   5265  C   HIS B 275       0.374  97.185  64.535  1.00  0.00           C  
ATOM   5266  O   HIS B 275       0.596  98.302  65.027  1.00  0.00           O  
ATOM   5267  CB  HIS B 275      -1.309  97.016  62.738  1.00  0.00           C  
ATOM   5268  CG  HIS B 275      -2.031  98.146  63.403  1.00  0.00           C  
ATOM   5269  CD2 HIS B 275      -2.772  98.184  64.535  1.00  0.00           C  
ATOM   5270  ND1 HIS B 275      -1.933  99.450  62.964  1.00  0.00           N  
ATOM   5271  CE1 HIS B 275      -2.577 100.243  63.799  1.00  0.00           C  
ATOM   5272  NE2 HIS B 275      -3.097  99.500  64.760  1.00  0.00           N  
ATOM   5280  N   GLN B 276       0.242  96.085  65.269  1.00  0.00           N  
ATOM   5281  CA  GLN B 276       0.366  96.133  66.725  1.00  0.00           C  
ATOM   5282  C   GLN B 276       1.698  96.685  67.198  1.00  0.00           C  
ATOM   5283  O   GLN B 276       1.751  97.346  68.242  1.00  0.00           O  
ATOM   5284  CB  GLN B 276       0.167  94.735  67.315  1.00  0.00           C  
ATOM   5285  CG  GLN B 276      -1.278  94.267  67.334  1.00  0.00           C  
ATOM   5286  CD  GLN B 276      -1.417  92.837  67.826  1.00  0.00           C  
ATOM   5287  NE2 GLN B 276      -2.646  92.333  67.828  1.00  0.00           N  
ATOM   5288  OE1 GLN B 276      -0.432  92.195  68.196  1.00  0.00           O  
ATOM   5297  N   ARG B 277       2.752  96.476  66.404  1.00  0.00           N  
ATOM   5298  CA  ARG B 277       4.083  96.989  66.741  1.00  0.00           C  
ATOM   5299  C   ARG B 277       4.153  98.518  66.828  1.00  0.00           C  
ATOM   5300  O   ARG B 277       5.022  99.073  67.504  1.00  0.00           O  
ATOM   5301  CB  ARG B 277       5.116  96.489  65.748  1.00  0.00           C  
ATOM   5302  CG  ARG B 277       5.365  95.011  65.883  1.00  0.00           C  
ATOM   5303  CD  ARG B 277       6.298  94.495  64.805  1.00  0.00           C  
ATOM   5304  NE  ARG B 277       6.421  93.058  64.970  1.00  0.00           N  
ATOM   5305  CZ  ARG B 277       6.854  92.219  64.038  1.00  0.00           C  
ATOM   5306  NH1 ARG B 277       7.242  92.661  62.849  1.00  0.00           N1+
ATOM   5307  NH2 ARG B 277       6.801  90.916  64.280  1.00  0.00           N  
ATOM   5321  N   THR B 278       3.213  99.189  66.170  1.00  0.00           N  
ATOM   5322  CA  THR B 278       3.155 100.644  66.191  1.00  0.00           C  
ATOM   5323  C   THR B 278       2.745 101.114  67.600  1.00  0.00           C  
ATOM   5324  O   THR B 278       2.995 102.266  67.989  1.00  0.00           O  
ATOM   5325  CB  THR B 278       2.150 101.194  65.129  1.00  0.00           C  
ATOM   5326  CG2 THR B 278       2.490 100.660  63.744  1.00  0.00           C  
ATOM   5327  OG1 THR B 278       0.815 100.793  65.462  1.00  0.00           O  
ATOM   5335  N   HIS B 279       2.094 100.217  68.339  1.00  0.00           N  
ATOM   5336  CA  HIS B 279       1.645 100.506  69.693  1.00  0.00           C  
ATOM   5337  C   HIS B 279       2.706 100.154  70.713  1.00  0.00           C  
ATOM   5338  O   HIS B 279       2.968 100.923  71.648  1.00  0.00           O  
ATOM   5339  CB  HIS B 279       0.349  99.753  70.008  1.00  0.00           C  
ATOM   5340  CG  HIS B 279      -0.820 100.194  69.181  1.00  0.00           C  
ATOM   5341  CD2 HIS B 279      -1.566  99.530  68.267  1.00  0.00           C  
ATOM   5342  ND1 HIS B 279      -1.341 101.468  69.252  1.00  0.00           N  
ATOM   5343  CE1 HIS B 279      -2.360 101.570  68.417  1.00  0.00           C  
ATOM   5344  NE2 HIS B 279      -2.516 100.408  67.808  1.00  0.00           N  
ATOM   5352  N   THR B 280       3.300  98.974  70.533  1.00  0.00           N  
ATOM   5353  CA  THR B 280       4.302  98.456  71.459  1.00  0.00           C  
ATOM   5354  C   THR B 280       5.704  99.009  71.300  1.00  0.00           C  
ATOM   5355  O   THR B 280       6.474  98.999  72.257  1.00  0.00           O  
ATOM   5356  CB  THR B 280       4.390  96.923  71.348  1.00  0.00           C  
ATOM   5357  CG2 THR B 280       3.048  96.286  71.680  1.00  0.00           C  
ATOM   5358  OG1 THR B 280       4.771  96.558  70.015  1.00  0.00           O  
ATOM   5366  N   GLY B 281       6.030  99.487  70.100  1.00  0.00           N  
ATOM   5367  CA  GLY B 281       7.361 100.026  69.844  1.00  0.00           C  
ATOM   5368  C   GLY B 281       8.378  98.931  69.599  1.00  0.00           C  
ATOM   5369  O   GLY B 281       9.591  99.147  69.652  1.00  0.00           O  
ATOM   5373  N   GLU B 282       7.864  97.733  69.348  1.00  0.00           N  
ATOM   5374  CA  GLU B 282       8.677  96.565  69.084  1.00  0.00           C  
ATOM   5375  C   GLU B 282       9.264  96.658  67.677  1.00  0.00           C  
ATOM   5376  O   GLU B 282       8.543  96.928  66.705  1.00  0.00           O  
ATOM   5377  CB  GLU B 282       7.855  95.284  69.243  1.00  0.00           C  
ATOM   5378  CG  GLU B 282       8.651  93.999  69.069  1.00  0.00           C  
ATOM   5379  CD  GLU B 282       7.782  92.787  69.267  1.00  0.00           C  
ATOM   5380  OE1 GLU B 282       6.611  92.952  69.508  1.00  0.00           O  
ATOM   5381  OE2 GLU B 282       8.264  91.697  69.066  1.00  0.00           O1-
ATOM   5388  N   LYS B 283      10.579  96.449  67.582  1.00  0.00           N  
ATOM   5389  CA  LYS B 283      11.303  96.507  66.312  1.00  0.00           C  
ATOM   5390  C   LYS B 283      12.295  95.349  66.247  1.00  0.00           C  
ATOM   5391  O   LYS B 283      13.470  95.489  66.596  1.00  0.00           O  
ATOM   5392  CB  LYS B 283      12.028  97.844  66.152  1.00  0.00           C  
ATOM   5393  CG  LYS B 283      11.104  99.049  66.024  1.00  0.00           C  
ATOM   5394  CD  LYS B 283      11.887 100.315  65.712  1.00  0.00           C  
ATOM   5395  CE  LYS B 283      10.962 101.509  65.526  1.00  0.00           C  
ATOM   5396  NZ  LYS B 283      11.715 102.786  65.415  1.00  0.00           N1+
ATOM   5410  N   PRO B 284      11.832  94.192  65.758  1.00  0.00           N  
ATOM   5411  CA  PRO B 284      12.615  92.963  65.620  1.00  0.00           C  
ATOM   5412  C   PRO B 284      13.700  92.923  64.530  1.00  0.00           C  
ATOM   5413  O   PRO B 284      14.561  92.042  64.561  1.00  0.00           O  
ATOM   5414  CB  PRO B 284      11.529  91.917  65.346  1.00  0.00           C  
ATOM   5415  CG  PRO B 284      10.417  92.690  64.725  1.00  0.00           C  
ATOM   5416  CD  PRO B 284      10.441  94.037  65.400  1.00  0.00           C  
ATOM   5424  N   TYR B 285      13.695  93.875  63.596  1.00  0.00           N  
ATOM   5425  CA  TYR B 285      14.670  93.843  62.500  1.00  0.00           C  
ATOM   5426  C   TYR B 285      15.708  94.948  62.533  1.00  0.00           C  
ATOM   5427  O   TYR B 285      15.385  96.116  62.363  1.00  0.00           O  
ATOM   5428  CB  TYR B 285      13.936  93.892  61.158  1.00  0.00           C  
ATOM   5429  CG  TYR B 285      12.926  92.784  60.970  1.00  0.00           C  
ATOM   5430  CD1 TYR B 285      11.603  92.953  61.353  1.00  0.00           C  
ATOM   5431  CD2 TYR B 285      13.296  91.572  60.407  1.00  0.00           C  
ATOM   5432  CE1 TYR B 285      10.674  91.942  61.183  1.00  0.00           C  
ATOM   5433  CE2 TYR B 285      12.377  90.555  60.234  1.00  0.00           C  
ATOM   5434  CZ  TYR B 285      11.067  90.744  60.623  1.00  0.00           C  
ATOM   5435  OH  TYR B 285      10.147  89.735  60.451  1.00  0.00           O  
ATOM   5445  N   LYS B 286      16.968  94.567  62.668  1.00  0.00           N  
ATOM   5446  CA  LYS B 286      18.044  95.547  62.717  1.00  0.00           C  
ATOM   5447  C   LYS B 286      18.919  95.505  61.477  1.00  0.00           C  
ATOM   5448  O   LYS B 286      19.134  94.449  60.891  1.00  0.00           O  
ATOM   5449  CB  LYS B 286      18.900  95.330  63.965  1.00  0.00           C  
ATOM   5450  CG  LYS B 286      18.178  95.588  65.278  1.00  0.00           C  
ATOM   5451  CD  LYS B 286      19.100  95.379  66.470  1.00  0.00           C  
ATOM   5452  CE  LYS B 286      18.378  95.637  67.784  1.00  0.00           C  
ATOM   5453  NZ  LYS B 286      19.270  95.438  68.958  1.00  0.00           N1+
ATOM   5467  N   CYS B 287      19.421  96.669  61.091  1.00  0.00           N  
ATOM   5468  CA  CYS B 287      20.307  96.786  59.942  1.00  0.00           C  
ATOM   5469  C   CYS B 287      21.646  96.145  60.316  1.00  0.00           C  
ATOM   5470  O   CYS B 287      22.191  96.441  61.374  1.00  0.00           O  
ATOM   5471  CB  CYS B 287      20.446  98.296  59.750  1.00  0.00           C  
ATOM   5472  SG  CYS B 287      18.921  99.132  59.251  1.00  0.00           S  
ATOM   5478  N   PRO B 288      22.163  95.264  59.460  1.00  0.00           N  
ATOM   5479  CA  PRO B 288      23.441  94.600  59.727  1.00  0.00           C  
ATOM   5480  C   PRO B 288      24.613  95.562  59.751  1.00  0.00           C  
ATOM   5481  O   PRO B 288      25.622  95.300  60.400  1.00  0.00           O  
ATOM   5482  CB  PRO B 288      23.569  93.581  58.588  1.00  0.00           C  
ATOM   5483  CG  PRO B 288      22.705  94.126  57.504  1.00  0.00           C  
ATOM   5484  CD  PRO B 288      21.557  94.798  58.209  1.00  0.00           C  
ATOM   5492  N   GLU B 289      24.474  96.671  59.034  1.00  0.00           N  
ATOM   5493  CA  GLU B 289      25.528  97.660  58.933  1.00  0.00           C  
ATOM   5494  C   GLU B 289      25.553  98.734  60.016  1.00  0.00           C  
ATOM   5495  O   GLU B 289      26.612  98.992  60.610  1.00  0.00           O  
ATOM   5496  CB  GLU B 289      25.440  98.337  57.563  1.00  0.00           C  
ATOM   5497  CG  GLU B 289      26.625  99.229  57.224  1.00  0.00           C  
ATOM   5498  CD  GLU B 289      27.914  98.453  57.234  1.00  0.00           C  
ATOM   5499  OE1 GLU B 289      27.968  97.421  56.608  1.00  0.00           O  
ATOM   5500  OE2 GLU B 289      28.876  98.944  57.774  1.00  0.00           O1-
ATOM   5507  N   CYS B 290      24.399  99.321  60.328  1.00  0.00           N  
ATOM   5508  CA  CYS B 290      24.369 100.374  61.332  1.00  0.00           C  
ATOM   5509  C   CYS B 290      23.551 100.065  62.587  1.00  0.00           C  
ATOM   5510  O   CYS B 290      23.508 100.872  63.517  1.00  0.00           O  
ATOM   5511  CB  CYS B 290      23.717 101.519  60.553  1.00  0.00           C  
ATOM   5512  SG  CYS B 290      24.638 102.047  59.089  1.00  0.00           S  
ATOM   5518  N   GLY B 291      22.913  98.900  62.626  1.00  0.00           N  
ATOM   5519  CA  GLY B 291      22.130  98.537  63.791  1.00  0.00           C  
ATOM   5520  C   GLY B 291      20.789  99.235  63.971  1.00  0.00           C  
ATOM   5521  O   GLY B 291      20.110  99.012  64.969  1.00  0.00           O  
ATOM   5525  N   LYS B 292      20.392 100.084  63.031  1.00  0.00           N  
ATOM   5526  CA  LYS B 292      19.104 100.751  63.153  1.00  0.00           C  
ATOM   5527  C   LYS B 292      17.988  99.706  63.084  1.00  0.00           C  
ATOM   5528  O   LYS B 292      18.010  98.817  62.238  1.00  0.00           O  
ATOM   5529  CB  LYS B 292      18.928 101.805  62.058  1.00  0.00           C  
ATOM   5530  CG  LYS B 292      17.639 102.608  62.163  1.00  0.00           C  
ATOM   5531  CD  LYS B 292      17.573 103.690  61.095  1.00  0.00           C  
ATOM   5532  CE  LYS B 292      16.291 104.502  61.203  1.00  0.00           C  
ATOM   5533  NZ  LYS B 292      16.215 105.567  60.167  1.00  0.00           N1+
ATOM   5547  N   SER B 293      17.030  99.818  63.996  1.00  0.00           N  
ATOM   5548  CA  SER B 293      15.921  98.876  64.094  1.00  0.00           C  
ATOM   5549  C   SER B 293      14.646  99.321  63.403  1.00  0.00           C  
ATOM   5550  O   SER B 293      14.339 100.515  63.323  1.00  0.00           O  
ATOM   5551  CB  SER B 293      15.632  98.599  65.557  1.00  0.00           C  
ATOM   5552  OG  SER B 293      15.218  99.751  66.239  1.00  0.00           O  
ATOM   5558  N   PHE B 294      13.881  98.332  62.966  1.00  0.00           N  
ATOM   5559  CA  PHE B 294      12.631  98.569  62.274  1.00  0.00           C  
ATOM   5560  C   PHE B 294      11.584  97.575  62.719  1.00  0.00           C  
ATOM   5561  O   PHE B 294      11.893  96.453  63.103  1.00  0.00           O  
ATOM   5562  CB  PHE B 294      12.828  98.488  60.759  1.00  0.00           C  
ATOM   5563  CG  PHE B 294      13.647  99.614  60.194  1.00  0.00           C  
ATOM   5564  CD1 PHE B 294      15.018  99.476  60.028  1.00  0.00           C  
ATOM   5565  CD2 PHE B 294      13.050 100.810  59.827  1.00  0.00           C  
ATOM   5566  CE1 PHE B 294      15.773 100.511  59.510  1.00  0.00           C  
ATOM   5567  CE2 PHE B 294      13.802 101.844  59.306  1.00  0.00           C  
ATOM   5568  CZ  PHE B 294      15.165 101.696  59.147  1.00  0.00           C  
ATOM   5578  N   SER B 295      10.330  97.981  62.572  1.00  0.00           N  
ATOM   5579  CA  SER B 295       9.190  97.155  62.922  1.00  0.00           C  
ATOM   5580  C   SER B 295       8.930  96.081  61.859  1.00  0.00           C  
ATOM   5581  O   SER B 295       8.472  94.991  62.181  1.00  0.00           O  
ATOM   5582  CB  SER B 295       7.964  98.026  63.113  1.00  0.00           C  
ATOM   5583  OG  SER B 295       7.437  98.470  61.892  1.00  0.00           O  
ATOM   5589  N   ARG B 296       9.265  96.371  60.603  1.00  0.00           N  
ATOM   5590  CA  ARG B 296       9.037  95.413  59.505  1.00  0.00           C  
ATOM   5591  C   ARG B 296      10.277  95.132  58.662  1.00  0.00           C  
ATOM   5592  O   ARG B 296      11.136  96.003  58.483  1.00  0.00           O  
ATOM   5593  CB  ARG B 296       7.877  95.844  58.619  1.00  0.00           C  
ATOM   5594  CG  ARG B 296       6.531  95.927  59.322  1.00  0.00           C  
ATOM   5595  CD  ARG B 296       5.437  96.488  58.489  1.00  0.00           C  
ATOM   5596  NE  ARG B 296       5.086  95.680  57.332  1.00  0.00           N  
ATOM   5597  CZ  ARG B 296       4.171  96.026  56.407  1.00  0.00           C  
ATOM   5598  NH1 ARG B 296       3.489  97.144  56.514  1.00  0.00           N1+
ATOM   5599  NH2 ARG B 296       3.961  95.199  55.398  1.00  0.00           N  
ATOM   5613  N   SER B 297      10.350  93.913  58.130  1.00  0.00           N  
ATOM   5614  CA  SER B 297      11.479  93.488  57.310  1.00  0.00           C  
ATOM   5615  C   SER B 297      11.616  94.296  56.027  1.00  0.00           C  
ATOM   5616  O   SER B 297      12.720  94.522  55.548  1.00  0.00           O  
ATOM   5617  CB  SER B 297      11.346  92.014  56.982  1.00  0.00           C  
ATOM   5618  OG  SER B 297      10.233  91.755  56.171  1.00  0.00           O  
ATOM   5624  N   ASP B 298      10.495  94.698  55.446  1.00  0.00           N  
ATOM   5625  CA  ASP B 298      10.538  95.485  54.211  1.00  0.00           C  
ATOM   5626  C   ASP B 298      11.071  96.892  54.495  1.00  0.00           C  
ATOM   5627  O   ASP B 298      11.646  97.524  53.618  1.00  0.00           O  
ATOM   5628  CB  ASP B 298       9.153  95.561  53.567  1.00  0.00           C  
ATOM   5629  CG  ASP B 298       8.690  94.265  52.916  1.00  0.00           C  
ATOM   5630  OD1 ASP B 298       9.501  93.386  52.743  1.00  0.00           O  
ATOM   5631  OD2 ASP B 298       7.504  94.101  52.742  1.00  0.00           O1-
ATOM   5636  N   LYS B 299      10.913  97.361  55.727  1.00  0.00           N  
ATOM   5637  CA  LYS B 299      11.447  98.661  56.100  1.00  0.00           C  
ATOM   5638  C   LYS B 299      12.963  98.509  56.184  1.00  0.00           C  
ATOM   5639  O   LYS B 299      13.712  99.374  55.719  1.00  0.00           O  
ATOM   5640  CB  LYS B 299      10.864  99.152  57.426  1.00  0.00           C  
ATOM   5641  CG  LYS B 299       9.392  99.537  57.363  1.00  0.00           C  
ATOM   5642  CD  LYS B 299       8.888 100.024  58.713  1.00  0.00           C  
ATOM   5643  CE  LYS B 299       7.408 100.375  58.659  1.00  0.00           C  
ATOM   5644  NZ  LYS B 299       6.898 100.833  59.979  1.00  0.00           N1+
ATOM   5658  N   LEU B 300      13.420  97.409  56.774  1.00  0.00           N  
ATOM   5659  CA  LEU B 300      14.849  97.185  56.893  1.00  0.00           C  
ATOM   5660  C   LEU B 300      15.453  97.040  55.503  1.00  0.00           C  
ATOM   5661  O   LEU B 300      16.485  97.639  55.209  1.00  0.00           O  
ATOM   5662  CB  LEU B 300      15.132  95.943  57.748  1.00  0.00           C  
ATOM   5663  CG  LEU B 300      16.616  95.593  57.917  1.00  0.00           C  
ATOM   5664  CD1 LEU B 300      16.778  94.507  58.972  1.00  0.00           C  
ATOM   5665  CD2 LEU B 300      17.189  95.140  56.583  1.00  0.00           C  
ATOM   5677  N   VAL B 301      14.783  96.280  54.634  1.00  0.00           N  
ATOM   5678  CA  VAL B 301      15.255  96.064  53.264  1.00  0.00           C  
ATOM   5679  C   VAL B 301      15.385  97.384  52.496  1.00  0.00           C  
ATOM   5680  O   VAL B 301      16.382  97.615  51.804  1.00  0.00           O  
ATOM   5681  CB  VAL B 301      14.316  95.122  52.490  1.00  0.00           C  
ATOM   5682  CG1 VAL B 301      14.708  95.069  51.021  1.00  0.00           C  
ATOM   5683  CG2 VAL B 301      14.340  93.726  53.095  1.00  0.00           C  
ATOM   5693  N   ARG B 302      14.389  98.261  52.644  1.00  0.00           N  
ATOM   5694  CA  ARG B 302      14.422  99.547  51.966  1.00  0.00           C  
ATOM   5695  C   ARG B 302      15.592 100.384  52.494  1.00  0.00           C  
ATOM   5696  O   ARG B 302      16.266 101.084  51.730  1.00  0.00           O  
ATOM   5697  CB  ARG B 302      13.095 100.288  52.068  1.00  0.00           C  
ATOM   5698  CG  ARG B 302      11.963  99.687  51.250  1.00  0.00           C  
ATOM   5699  CD  ARG B 302      10.766 100.560  51.127  1.00  0.00           C  
ATOM   5700  NE  ARG B 302      10.073 100.812  52.379  1.00  0.00           N  
ATOM   5701  CZ  ARG B 302       9.117 100.017  52.898  1.00  0.00           C  
ATOM   5702  NH1 ARG B 302       8.712  98.941  52.262  1.00  0.00           N1+
ATOM   5703  NH2 ARG B 302       8.579 100.360  54.056  1.00  0.00           N  
ATOM   5717  N   HIS B 303      15.867 100.254  53.786  1.00  0.00           N  
ATOM   5718  CA  HIS B 303      16.953 100.987  54.427  1.00  0.00           C  
ATOM   5719  C   HIS B 303      18.383 100.504  54.126  1.00  0.00           C  
ATOM   5720  O   HIS B 303      19.268 101.329  53.881  1.00  0.00           O  
ATOM   5721  CB  HIS B 303      16.735 100.973  55.944  1.00  0.00           C  
ATOM   5722  CG  HIS B 303      17.585 101.960  56.682  1.00  0.00           C  
ATOM   5723  CD2 HIS B 303      17.383 103.263  56.982  1.00  0.00           C  
ATOM   5724  ND1 HIS B 303      18.817 101.631  57.211  1.00  0.00           N  
ATOM   5725  CE1 HIS B 303      19.335 102.694  57.804  1.00  0.00           C  
ATOM   5726  NE2 HIS B 303      18.484 103.696  57.679  1.00  0.00           N  
ATOM   5734  N   GLN B 304      18.616  99.193  54.155  1.00  0.00           N  
ATOM   5735  CA  GLN B 304      19.954  98.648  53.953  1.00  0.00           C  
ATOM   5736  C   GLN B 304      20.563  99.156  52.651  1.00  0.00           C  
ATOM   5737  O   GLN B 304      21.779  99.305  52.542  1.00  0.00           O  
ATOM   5738  CB  GLN B 304      19.912  97.119  53.942  1.00  0.00           C  
ATOM   5739  CG  GLN B 304      21.276  96.461  53.806  1.00  0.00           C  
ATOM   5740  CD  GLN B 304      21.198  94.947  53.877  1.00  0.00           C  
ATOM   5741  NE2 GLN B 304      22.352  94.292  53.820  1.00  0.00           N  
ATOM   5742  OE1 GLN B 304      20.111  94.372  53.983  1.00  0.00           O  
ATOM   5751  N   ARG B 305      19.708  99.419  51.667  1.00  0.00           N  
ATOM   5752  CA  ARG B 305      20.168  99.781  50.332  1.00  0.00           C  
ATOM   5753  C   ARG B 305      21.060 101.016  50.373  1.00  0.00           C  
ATOM   5754  O   ARG B 305      21.998 101.141  49.586  1.00  0.00           O  
ATOM   5755  CB  ARG B 305      19.012  99.960  49.357  1.00  0.00           C  
ATOM   5756  CG  ARG B 305      18.302  98.674  48.965  1.00  0.00           C  
ATOM   5757  CD  ARG B 305      17.138  98.869  48.063  1.00  0.00           C  
ATOM   5758  NE  ARG B 305      16.438  97.644  47.711  1.00  0.00           N  
ATOM   5759  CZ  ARG B 305      15.299  97.594  46.993  1.00  0.00           C  
ATOM   5760  NH1 ARG B 305      14.709  98.693  46.581  1.00  0.00           N1+
ATOM   5761  NH2 ARG B 305      14.777  96.407  46.734  1.00  0.00           N  
ATOM   5775  N   THR B 306      20.762 101.924  51.293  1.00  0.00           N  
ATOM   5776  CA  THR B 306      21.583 103.114  51.491  1.00  0.00           C  
ATOM   5777  C   THR B 306      22.995 102.741  51.928  1.00  0.00           C  
ATOM   5778  O   THR B 306      23.922 103.544  51.812  1.00  0.00           O  
ATOM   5779  CB  THR B 306      20.963 104.059  52.538  1.00  0.00           C  
ATOM   5780  CG2 THR B 306      19.584 104.516  52.092  1.00  0.00           C  
ATOM   5781  OG1 THR B 306      20.858 103.379  53.796  1.00  0.00           O  
ATOM   5789  N   HIS B 307      23.151 101.522  52.431  1.00  0.00           N  
ATOM   5790  CA  HIS B 307      24.404 101.101  53.044  1.00  0.00           C  
ATOM   5791  C   HIS B 307      25.465 100.815  51.989  1.00  0.00           C  
ATOM   5792  O   HIS B 307      26.625 100.559  52.313  1.00  0.00           O  
ATOM   5793  CB  HIS B 307      24.189  99.861  53.920  1.00  0.00           C  
ATOM   5794  CG  HIS B 307      23.398 100.133  55.161  1.00  0.00           C  
ATOM   5795  CD2 HIS B 307      22.910 101.287  55.672  1.00  0.00           C  
ATOM   5796  ND1 HIS B 307      23.027  99.136  56.039  1.00  0.00           N  
ATOM   5797  CE1 HIS B 307      22.342  99.666  57.038  1.00  0.00           C  
ATOM   5798  NE2 HIS B 307      22.257 100.969  56.839  1.00  0.00           N  
ATOM   5806  N   THR B 308      25.063 100.858  50.724  1.00  0.00           N  
ATOM   5807  CA  THR B 308      26.004 100.778  49.616  1.00  0.00           C  
ATOM   5808  C   THR B 308      26.597 102.142  49.295  1.00  0.00           C  
ATOM   5809  O   THR B 308      27.807 102.277  49.108  1.00  0.00           O  
ATOM   5810  CB  THR B 308      25.337 100.208  48.348  1.00  0.00           C  
ATOM   5811  CG2 THR B 308      24.819  98.803  48.604  1.00  0.00           C  
ATOM   5812  OG1 THR B 308      24.248 101.054  47.958  1.00  0.00           O  
ATOM   5820  N   GLY B 309      25.739 103.155  49.233  1.00  0.00           N  
ATOM   5821  CA  GLY B 309      26.173 104.510  48.919  1.00  0.00           C  
ATOM   5822  C   GLY B 309      26.331 104.703  47.417  1.00  0.00           C  
ATOM   5823  O   GLY B 309      27.252 105.383  46.962  1.00  0.00           O  
ATOM   5827  N   LYS B 310      25.429 104.103  46.649  1.00  0.00           N  
ATOM   5828  CA  LYS B 310      25.445 104.239  45.197  1.00  0.00           C  
ATOM   5829  C   LYS B 310      24.311 105.136  44.717  1.00  0.00           C  
ATOM   5830  O   LYS B 310      24.169 105.385  43.520  1.00  0.00           O  
ATOM   5831  CB  LYS B 310      25.347 102.868  44.529  1.00  0.00           C  
ATOM   5832  CG  LYS B 310      26.536 101.952  44.794  1.00  0.00           C  
ATOM   5833  CD  LYS B 310      26.386 100.624  44.067  1.00  0.00           C  
ATOM   5834  CE  LYS B 310      27.549  99.692  44.370  1.00  0.00           C  
ATOM   5835  NZ  LYS B 310      27.411  98.384  43.671  1.00  0.00           N1+
ATOM   5849  N   LYS B 311      23.504 105.617  45.657  1.00  0.00           N  
ATOM   5850  CA  LYS B 311      22.441 106.564  45.344  1.00  0.00           C  
ATOM   5851  C   LYS B 311      23.001 107.833  44.712  1.00  0.00           C  
ATOM   5852  O   LYS B 311      22.711 108.103  43.794  1.00  0.00           O  
ATOM   5853  CB  LYS B 311      21.646 106.912  46.604  1.00  0.00           C  
ATOM   5854  CG  LYS B 311      20.460 107.836  46.361  1.00  0.00           C  
ATOM   5855  CD  LYS B 311      19.667 108.066  47.641  1.00  0.00           C  
ATOM   5856  CE  LYS B 311      18.494 109.005  47.406  1.00  0.00           C  
ATOM   5857  NZ  LYS B 311      17.702 109.226  48.646  1.00  0.00           N1+
ATOM   5858  OXT LYS B 311      23.789 108.506  45.317  1.00  0.00           O1-
TER    5872      LYS B 311 
ATOM   5873  N   MET A   1     -33.656  12.246  50.640  1.00  0.00           N  
ATOM   5874  CA  MET A   1     -34.697  13.237  50.876  1.00  0.00           C  
ATOM   5875  C   MET A   1     -34.153  14.659  50.726  1.00  0.00           C  
ATOM   5876  O   MET A   1     -33.743  15.286  51.705  1.00  0.00           O  
ATOM   5877  CB  MET A   1     -35.300  13.045  52.267  1.00  0.00           C  
ATOM   5878  CG  MET A   1     -36.469  13.969  52.581  1.00  0.00           C  
ATOM   5879  SD  MET A   1     -37.384  13.457  54.049  1.00  0.00           S  
ATOM   5880  CE  MET A   1     -38.502  14.841  54.250  1.00  0.00           C  
ATOM   5892  N   GLU A   2     -34.118  15.169  49.480  1.00  0.00           N  
ATOM   5893  CA  GLU A   2     -33.631  16.504  49.119  1.00  0.00           C  
ATOM   5894  C   GLU A   2     -34.556  17.699  49.407  1.00  0.00           C  
ATOM   5895  O   GLU A   2     -34.195  18.848  49.127  1.00  0.00           O  
ATOM   5896  CB  GLU A   2     -33.275  16.510  47.632  1.00  0.00           C  
ATOM   5897  CG  GLU A   2     -32.076  15.646  47.269  1.00  0.00           C  
ATOM   5898  CD  GLU A   2     -31.867  15.602  45.781  1.00  0.00           C  
ATOM   5899  OE1 GLU A   2     -32.652  16.182  45.069  1.00  0.00           O  
ATOM   5900  OE2 GLU A   2     -30.859  15.083  45.358  1.00  0.00           O1-
ATOM   5907  N   LYS A   3     -35.746  17.443  49.937  1.00  0.00           N  
ATOM   5908  CA  LYS A   3     -36.700  18.505  50.229  1.00  0.00           C  
ATOM   5909  C   LYS A   3     -36.038  19.649  50.988  1.00  0.00           C  
ATOM   5910  O   LYS A   3     -35.415  19.437  52.028  1.00  0.00           O  
ATOM   5911  CB  LYS A   3     -37.884  17.960  51.031  1.00  0.00           C  
ATOM   5912  CG  LYS A   3     -38.960  18.990  51.345  1.00  0.00           C  
ATOM   5913  CD  LYS A   3     -40.135  18.358  52.076  1.00  0.00           C  
ATOM   5914  CE  LYS A   3     -41.193  19.394  52.424  1.00  0.00           C  
ATOM   5915  NZ  LYS A   3     -42.387  18.778  53.065  1.00  0.00           N1+
ATOM   5929  N   PRO A   4     -36.172  20.860  50.458  1.00  0.00           N  
ATOM   5930  CA  PRO A   4     -35.589  22.039  51.085  1.00  0.00           C  
ATOM   5931  C   PRO A   4     -36.295  22.375  52.393  1.00  0.00           C  
ATOM   5932  O   PRO A   4     -37.459  22.025  52.589  1.00  0.00           O  
ATOM   5933  CB  PRO A   4     -35.758  23.143  50.038  1.00  0.00           C  
ATOM   5934  CG  PRO A   4     -36.933  22.709  49.228  1.00  0.00           C  
ATOM   5935  CD  PRO A   4     -36.844  21.208  49.171  1.00  0.00           C  
ATOM   5943  N   TYR A   5     -35.583  23.055  53.286  1.00  0.00           N  
ATOM   5944  CA  TYR A   5     -36.145  23.447  54.574  1.00  0.00           C  
ATOM   5945  C   TYR A   5     -36.197  24.961  54.712  1.00  0.00           C  
ATOM   5946  O   TYR A   5     -35.283  25.667  54.285  1.00  0.00           O  
ATOM   5947  CB  TYR A   5     -35.330  22.844  55.719  1.00  0.00           C  
ATOM   5948  CG  TYR A   5     -35.215  21.337  55.664  1.00  0.00           C  
ATOM   5949  CD1 TYR A   5     -34.138  20.724  55.039  1.00  0.00           C  
ATOM   5950  CD2 TYR A   5     -36.186  20.529  56.237  1.00  0.00           C  
ATOM   5951  CE1 TYR A   5     -34.029  19.350  54.985  1.00  0.00           C  
ATOM   5952  CE2 TYR A   5     -36.086  19.152  56.190  1.00  0.00           C  
ATOM   5953  CZ  TYR A   5     -35.008  18.565  55.562  1.00  0.00           C  
ATOM   5954  OH  TYR A   5     -34.903  17.193  55.513  1.00  0.00           O  
ATOM   5964  N   ALA A   6     -37.274  25.459  55.311  1.00  0.00           N  
ATOM   5965  CA  ALA A   6     -37.453  26.894  55.497  1.00  0.00           C  
ATOM   5966  C   ALA A   6     -37.264  27.289  56.957  1.00  0.00           C  
ATOM   5967  O   ALA A   6     -37.627  26.540  57.864  1.00  0.00           O  
ATOM   5968  CB  ALA A   6     -38.826  27.325  55.005  1.00  0.00           C  
ATOM   5974  N   CYS A   7     -36.693  28.467  57.177  1.00  0.00           N  
ATOM   5975  CA  CYS A   7     -36.640  29.058  58.509  1.00  0.00           C  
ATOM   5976  C   CYS A   7     -37.660  30.177  58.657  1.00  0.00           C  
ATOM   5977  O   CYS A   7     -37.571  31.206  57.985  1.00  0.00           O  
ATOM   5978  CB  CYS A   7     -35.217  29.611  58.577  1.00  0.00           C  
ATOM   5979  SG  CYS A   7     -34.750  30.283  60.190  1.00  0.00           S  
ATOM   5985  N   PRO A   8     -38.631  29.974  59.541  1.00  0.00           N  
ATOM   5986  CA  PRO A   8     -39.674  30.966  59.775  1.00  0.00           C  
ATOM   5987  C   PRO A   8     -39.131  32.167  60.540  1.00  0.00           C  
ATOM   5988  O   PRO A   8     -39.765  33.220  60.592  1.00  0.00           O  
ATOM   5989  CB  PRO A   8     -40.739  30.208  60.575  1.00  0.00           C  
ATOM   5990  CG  PRO A   8     -39.980  29.146  61.292  1.00  0.00           C  
ATOM   5991  CD  PRO A   8     -38.878  28.738  60.350  1.00  0.00           C  
ATOM   5999  N   GLU A   9     -37.915  32.051  61.107  1.00  0.00           N  
ATOM   6000  CA  GLU A   9     -37.378  33.093  61.976  1.00  0.00           C  
ATOM   6001  C   GLU A   9     -36.525  34.080  61.187  1.00  0.00           C  
ATOM   6002  O   GLU A   9     -36.246  35.185  61.654  1.00  0.00           O  
ATOM   6003  CB  GLU A   9     -36.553  32.475  63.107  1.00  0.00           C  
ATOM   6004  CG  GLU A   9     -37.343  31.562  64.033  1.00  0.00           C  
ATOM   6005  CD  GLU A   9     -38.513  32.280  64.643  1.00  0.00           C  
ATOM   6006  OE1 GLU A   9     -38.313  33.328  65.207  1.00  0.00           O  
ATOM   6007  OE2 GLU A   9     -39.622  31.841  64.448  1.00  0.00           O1-
ATOM   6014  N   CYS A  10     -36.117  33.677  59.988  1.00  0.00           N  
ATOM   6015  CA  CYS A  10     -35.214  34.482  59.176  1.00  0.00           C  
ATOM   6016  C   CYS A  10     -35.803  34.749  57.797  1.00  0.00           C  
ATOM   6017  O   CYS A  10     -35.639  35.834  57.240  1.00  0.00           O  
ATOM   6018  CB  CYS A  10     -33.972  33.597  59.069  1.00  0.00           C  
ATOM   6019  SG  CYS A  10     -33.145  33.273  60.645  1.00  0.00           S  
ATOM   6025  N   GLY A  11     -36.490  33.751  57.250  1.00  0.00           N  
ATOM   6026  CA  GLY A  11     -37.076  33.864  55.920  1.00  0.00           C  
ATOM   6027  C   GLY A  11     -36.132  33.326  54.852  1.00  0.00           C  
ATOM   6028  O   GLY A  11     -36.265  33.647  53.672  1.00  0.00           O  
ATOM   6032  N   LYS A  12     -35.174  32.508  55.277  1.00  0.00           N  
ATOM   6033  CA  LYS A  12     -34.266  31.845  54.348  1.00  0.00           C  
ATOM   6034  C   LYS A  12     -34.576  30.359  54.239  1.00  0.00           C  
ATOM   6035  O   LYS A  12     -35.096  29.752  55.175  1.00  0.00           O  
ATOM   6036  CB  LYS A  12     -32.814  32.049  54.784  1.00  0.00           C  
ATOM   6037  CG  LYS A  12     -32.403  33.509  54.942  1.00  0.00           C  
ATOM   6038  CD  LYS A  12     -32.449  34.244  53.611  1.00  0.00           C  
ATOM   6039  CE  LYS A  12     -31.911  35.661  53.742  1.00  0.00           C  
ATOM   6040  NZ  LYS A  12     -32.058  36.432  52.478  1.00  0.00           N1+
ATOM   6054  N   SER A  13     -34.254  29.775  53.089  1.00  0.00           N  
ATOM   6055  CA  SER A  13     -34.528  28.362  52.813  1.00  0.00           C  
ATOM   6056  C   SER A  13     -33.221  27.693  52.370  1.00  0.00           C  
ATOM   6057  O   SER A  13     -32.406  28.314  51.685  1.00  0.00           O  
ATOM   6058  CB  SER A  13     -35.604  28.216  51.753  1.00  0.00           C  
ATOM   6059  OG  SER A  13     -36.827  28.755  52.167  1.00  0.00           O  
ATOM   6065  N   PHE A  14     -33.055  26.414  52.702  1.00  0.00           N  
ATOM   6066  CA  PHE A  14     -31.831  25.694  52.376  1.00  0.00           C  
ATOM   6067  C   PHE A  14     -32.054  24.320  51.765  1.00  0.00           C  
ATOM   6068  O   PHE A  14     -33.086  23.698  51.997  1.00  0.00           O  
ATOM   6069  CB  PHE A  14     -30.970  25.554  53.633  1.00  0.00           C  
ATOM   6070  CG  PHE A  14     -30.558  26.865  54.235  1.00  0.00           C  
ATOM   6071  CD1 PHE A  14     -31.303  27.446  55.250  1.00  0.00           C  
ATOM   6072  CD2 PHE A  14     -29.422  27.526  53.787  1.00  0.00           C  
ATOM   6073  CE1 PHE A  14     -30.925  28.653  55.805  1.00  0.00           C  
ATOM   6074  CE2 PHE A  14     -29.041  28.733  54.340  1.00  0.00           C  
ATOM   6075  CZ  PHE A  14     -29.794  29.295  55.350  1.00  0.00           C  
ATOM   6085  N   SER A  15     -31.047  23.840  51.031  1.00  0.00           N  
ATOM   6086  CA  SER A  15     -31.075  22.539  50.364  1.00  0.00           C  
ATOM   6087  C   SER A  15     -30.903  21.361  51.315  1.00  0.00           C  
ATOM   6088  O   SER A  15     -31.544  20.316  51.153  1.00  0.00           O  
ATOM   6089  CB  SER A  15     -29.999  22.494  49.296  1.00  0.00           C  
ATOM   6090  OG  SER A  15     -30.245  23.409  48.264  1.00  0.00           O  
ATOM   6096  N   ARG A  16     -30.000  21.504  52.278  1.00  0.00           N  
ATOM   6097  CA  ARG A  16     -29.743  20.439  53.234  1.00  0.00           C  
ATOM   6098  C   ARG A  16     -30.108  20.878  54.644  1.00  0.00           C  
ATOM   6099  O   ARG A  16     -30.069  22.070  54.973  1.00  0.00           O  
ATOM   6100  CB  ARG A  16     -28.313  19.928  53.158  1.00  0.00           C  
ATOM   6101  CG  ARG A  16     -27.960  19.207  51.868  1.00  0.00           C  
ATOM   6102  CD  ARG A  16     -26.564  18.700  51.812  1.00  0.00           C  
ATOM   6103  NE  ARG A  16     -26.179  18.133  50.528  1.00  0.00           N  
ATOM   6104  CZ  ARG A  16     -26.396  16.855  50.161  1.00  0.00           C  
ATOM   6105  NH1 ARG A  16     -26.959  16.000  50.985  1.00  0.00           N1+
ATOM   6106  NH2 ARG A  16     -26.006  16.478  48.956  1.00  0.00           N  
ATOM   6120  N   LYS A  17     -30.421  19.901  55.487  1.00  0.00           N  
ATOM   6121  CA  LYS A  17     -30.783  20.185  56.863  1.00  0.00           C  
ATOM   6122  C   LYS A  17     -29.640  20.792  57.652  1.00  0.00           C  
ATOM   6123  O   LYS A  17     -29.870  21.616  58.511  1.00  0.00           O  
ATOM   6124  CB  LYS A  17     -31.267  18.909  57.552  1.00  0.00           C  
ATOM   6125  CG  LYS A  17     -31.743  19.108  58.985  1.00  0.00           C  
ATOM   6126  CD  LYS A  17     -32.282  17.814  59.577  1.00  0.00           C  
ATOM   6127  CE  LYS A  17     -32.735  18.008  61.015  1.00  0.00           C  
ATOM   6128  NZ  LYS A  17     -33.235  16.742  61.617  1.00  0.00           N1+
ATOM   6142  N   ASP A  18     -28.407  20.390  57.365  1.00  0.00           N  
ATOM   6143  CA  ASP A  18     -27.266  20.924  58.100  1.00  0.00           C  
ATOM   6144  C   ASP A  18     -27.047  22.413  57.842  1.00  0.00           C  
ATOM   6145  O   ASP A  18     -26.525  23.132  58.697  1.00  0.00           O  
ATOM   6146  CB  ASP A  18     -25.998  20.146  57.741  1.00  0.00           C  
ATOM   6147  CG  ASP A  18     -25.936  18.742  58.325  1.00  0.00           C  
ATOM   6148  OD1 ASP A  18     -26.729  18.441  59.185  1.00  0.00           O  
ATOM   6149  OD2 ASP A  18     -25.205  17.935  57.804  1.00  0.00           O1-
ATOM   6154  N   SER A  19     -27.465  22.874  56.667  1.00  0.00           N  
ATOM   6155  CA  SER A  19     -27.346  24.285  56.328  1.00  0.00           C  
ATOM   6156  C   SER A  19     -28.335  25.071  57.196  1.00  0.00           C  
ATOM   6157  O   SER A  19     -28.050  26.200  57.589  1.00  0.00           O  
ATOM   6158  CB  SER A  19     -27.611  24.508  54.851  1.00  0.00           C  
ATOM   6159  OG  SER A  19     -26.644  23.894  54.044  1.00  0.00           O  
ATOM   6165  N   LEU A  20     -29.492  24.470  57.492  1.00  0.00           N  
ATOM   6166  CA  LEU A  20     -30.494  25.132  58.325  1.00  0.00           C  
ATOM   6167  C   LEU A  20     -30.001  25.216  59.758  1.00  0.00           C  
ATOM   6168  O   LEU A  20     -30.131  26.252  60.403  1.00  0.00           O  
ATOM   6169  CB  LEU A  20     -31.832  24.386  58.258  1.00  0.00           C  
ATOM   6170  CG  LEU A  20     -32.963  24.997  59.097  1.00  0.00           C  
ATOM   6171  CD1 LEU A  20     -33.261  26.412  58.615  1.00  0.00           C  
ATOM   6172  CD2 LEU A  20     -34.201  24.120  58.996  1.00  0.00           C  
ATOM   6184  N   VAL A  21     -29.398  24.137  60.242  1.00  0.00           N  
ATOM   6185  CA  VAL A  21     -28.887  24.106  61.609  1.00  0.00           C  
ATOM   6186  C   VAL A  21     -27.772  25.129  61.811  1.00  0.00           C  
ATOM   6187  O   VAL A  21     -27.725  25.809  62.828  1.00  0.00           O  
ATOM   6188  CB  VAL A  21     -28.359  22.708  61.982  1.00  0.00           C  
ATOM   6189  CG1 VAL A  21     -27.657  22.744  63.331  1.00  0.00           C  
ATOM   6190  CG2 VAL A  21     -29.495  21.698  62.003  1.00  0.00           C  
ATOM   6200  N   ARG A  22     -26.894  25.265  60.823  1.00  0.00           N  
ATOM   6201  CA  ARG A  22     -25.810  26.233  60.923  1.00  0.00           C  
ATOM   6202  C   ARG A  22     -26.375  27.661  60.914  1.00  0.00           C  
ATOM   6203  O   ARG A  22     -25.979  28.493  61.727  1.00  0.00           O  
ATOM   6204  CB  ARG A  22     -24.833  26.035  59.759  1.00  0.00           C  
ATOM   6205  CG  ARG A  22     -23.742  27.094  59.665  1.00  0.00           C  
ATOM   6206  CD  ARG A  22     -22.822  26.822  58.496  1.00  0.00           C  
ATOM   6207  NE  ARG A  22     -23.545  26.904  57.236  1.00  0.00           N  
ATOM   6208  CZ  ARG A  22     -23.102  26.414  56.083  1.00  0.00           C  
ATOM   6209  NH1 ARG A  22     -21.927  25.790  56.019  1.00  0.00           N1+
ATOM   6210  NH2 ARG A  22     -23.832  26.563  54.991  1.00  0.00           N  
ATOM   6224  N   HIS A  23     -27.329  27.916  60.017  1.00  0.00           N  
ATOM   6225  CA  HIS A  23     -27.971  29.227  59.877  1.00  0.00           C  
ATOM   6226  C   HIS A  23     -28.727  29.624  61.140  1.00  0.00           C  
ATOM   6227  O   HIS A  23     -28.680  30.780  61.556  1.00  0.00           O  
ATOM   6228  CB  HIS A  23     -28.927  29.234  58.679  1.00  0.00           C  
ATOM   6229  CG  HIS A  23     -29.627  30.541  58.476  1.00  0.00           C  
ATOM   6230  CD2 HIS A  23     -30.920  30.898  58.656  1.00  0.00           C  
ATOM   6231  ND1 HIS A  23     -28.975  31.672  58.030  1.00  0.00           N  
ATOM   6232  CE1 HIS A  23     -29.838  32.670  57.946  1.00  0.00           C  
ATOM   6233  NE2 HIS A  23     -31.025  32.227  58.320  1.00  0.00           N  
ATOM   6241  N   GLN A  24     -29.425  28.657  61.732  1.00  0.00           N  
ATOM   6242  CA  GLN A  24     -30.220  28.856  62.942  1.00  0.00           C  
ATOM   6243  C   GLN A  24     -29.438  29.569  64.047  1.00  0.00           C  
ATOM   6244  O   GLN A  24     -30.002  30.355  64.815  1.00  0.00           O  
ATOM   6245  CB  GLN A  24     -30.725  27.507  63.465  1.00  0.00           C  
ATOM   6246  CG  GLN A  24     -31.689  27.615  64.633  1.00  0.00           C  
ATOM   6247  CD  GLN A  24     -33.014  28.238  64.235  1.00  0.00           C  
ATOM   6248  NE2 GLN A  24     -33.483  29.189  65.033  1.00  0.00           N  
ATOM   6249  OE1 GLN A  24     -33.607  27.870  63.217  1.00  0.00           O  
ATOM   6258  N   ARG A  25     -28.130  29.326  64.080  1.00  0.00           N  
ATOM   6259  CA  ARG A  25     -27.250  29.938  65.070  1.00  0.00           C  
ATOM   6260  C   ARG A  25     -27.241  31.467  65.081  1.00  0.00           C  
ATOM   6261  O   ARG A  25     -26.911  32.063  66.099  1.00  0.00           O  
ATOM   6262  CB  ARG A  25     -25.821  29.410  64.922  1.00  0.00           C  
ATOM   6263  CG  ARG A  25     -25.620  28.011  65.478  1.00  0.00           C  
ATOM   6264  CD  ARG A  25     -24.151  27.739  65.753  1.00  0.00           C  
ATOM   6265  NE  ARG A  25     -23.393  27.497  64.530  1.00  0.00           N  
ATOM   6266  CZ  ARG A  25     -23.279  26.307  63.947  1.00  0.00           C  
ATOM   6267  NH1 ARG A  25     -23.866  25.245  64.481  1.00  0.00           N1+
ATOM   6268  NH2 ARG A  25     -22.567  26.175  62.838  1.00  0.00           N  
ATOM   6282  N   THR A  26     -27.571  32.106  63.962  1.00  0.00           N  
ATOM   6283  CA  THR A  26     -27.599  33.574  63.938  1.00  0.00           C  
ATOM   6284  C   THR A  26     -28.787  34.050  64.781  1.00  0.00           C  
ATOM   6285  O   THR A  26     -28.751  35.143  65.343  1.00  0.00           O  
ATOM   6286  CB  THR A  26     -27.719  34.132  62.508  1.00  0.00           C  
ATOM   6287  CG2 THR A  26     -26.553  33.661  61.653  1.00  0.00           C  
ATOM   6288  OG1 THR A  26     -28.949  33.692  61.921  1.00  0.00           O  
ATOM   6296  N   HIS A  27     -29.822  33.211  64.870  1.00  0.00           N  
ATOM   6297  CA  HIS A  27     -31.029  33.521  65.640  1.00  0.00           C  
ATOM   6298  C   HIS A  27     -30.893  33.157  67.121  1.00  0.00           C  
ATOM   6299  O   HIS A  27     -31.351  33.896  67.990  1.00  0.00           O  
ATOM   6300  CB  HIS A  27     -32.242  32.801  65.043  1.00  0.00           C  
ATOM   6301  CG  HIS A  27     -33.531  33.116  65.735  1.00  0.00           C  
ATOM   6302  CD2 HIS A  27     -34.335  32.354  66.512  1.00  0.00           C  
ATOM   6303  ND1 HIS A  27     -34.129  34.357  65.665  1.00  0.00           N  
ATOM   6304  CE1 HIS A  27     -35.249  34.343  66.369  1.00  0.00           C  
ATOM   6305  NE2 HIS A  27     -35.394  33.140  66.893  1.00  0.00           N  
ATOM   6313  N   THR A  28     -30.279  32.016  67.407  1.00  0.00           N  
ATOM   6314  CA  THR A  28     -30.114  31.582  68.791  1.00  0.00           C  
ATOM   6315  C   THR A  28     -28.935  32.259  69.492  1.00  0.00           C  
ATOM   6316  O   THR A  28     -28.850  32.236  70.718  1.00  0.00           O  
ATOM   6317  CB  THR A  28     -29.925  30.056  68.874  1.00  0.00           C  
ATOM   6318  CG2 THR A  28     -31.086  29.339  68.201  1.00  0.00           C  
ATOM   6319  OG1 THR A  28     -28.701  29.688  68.228  1.00  0.00           O  
ATOM   6327  N   GLY A  29     -28.030  32.846  68.704  1.00  0.00           N  
ATOM   6328  CA  GLY A  29     -26.859  33.518  69.242  1.00  0.00           C  
ATOM   6329  C   GLY A  29     -25.783  32.572  69.735  1.00  0.00           C  
ATOM   6330  O   GLY A  29     -24.797  33.006  70.339  1.00  0.00           O  
ATOM   6334  N   GLU A  30     -25.959  31.285  69.460  1.00  0.00           N  
ATOM   6335  CA  GLU A  30     -25.026  30.252  69.883  1.00  0.00           C  
ATOM   6336  C   GLU A  30     -23.730  30.305  69.087  1.00  0.00           C  
ATOM   6337  O   GLU A  30     -23.744  30.377  67.859  1.00  0.00           O  
ATOM   6338  CB  GLU A  30     -25.666  28.867  69.744  1.00  0.00           C  
ATOM   6339  CG  GLU A  30     -24.803  27.723  70.254  1.00  0.00           C
[truncated: 36,046 more chars]
