# Supplementary material for: Targeted DNA Methylation Using an Artificially Bisected M.HhaI Fused to Zinc Fingers
Source: PLoS One. 2012 Sep 11;7(9):e44852. doi: 10.1371/journal.pone.0044852 (PMC3439449; doi:10.1371/journal.pone.0044852)
Supplement: Models S1 — PDB files of all models in a.zip file format. (ZIP) [file pone.0044852.s005.zip › Models_S1/NZ_ZC.spacer.3.pdb]

ATOM      1  N   LYS A  91     -27.849  64.824  56.561  1.00 42.10           N  
ATOM      2  CA  LYS A  91     -29.007  64.282  55.878  1.00 43.12           C  
ATOM      3  C   LYS A  91     -28.699  62.981  55.163  1.00 42.98           C  
ATOM      4  O   LYS A  91     -29.553  62.087  55.122  1.00 43.54           O  
ATOM      5  CB  LYS A  91     -29.567  65.330  54.907  1.00 45.24           C  
ATOM      6  CG  LYS A  91     -30.390  66.401  55.633  1.00 47.98           C  
ATOM      7  CD  LYS A  91     -30.509  67.697  54.845  1.00 49.89           C  
ATOM      8  CE  LYS A  91     -31.394  68.708  55.577  1.00 51.21           C  
ATOM      9  NZ  LYS A  91     -30.930  69.010  56.973  1.00 52.03           N1+
ATOM     10  N   ASP A  92     -27.484  62.847  54.629  1.00 41.90           N  
ATOM     11  CA  ASP A  92     -27.125  61.618  53.921  1.00 41.03           C  
ATOM     12  C   ASP A  92     -26.622  60.506  54.843  1.00 40.09           C  
ATOM     13  O   ASP A  92     -25.976  59.558  54.399  1.00 39.84           O  
ATOM     14  CB  ASP A  92     -26.103  61.907  52.812  1.00 40.19           C  
ATOM     15  CG  ASP A  92     -24.755  62.337  53.352  1.00 41.55           C  
ATOM     16  OD1 ASP A  92     -24.658  62.638  54.555  1.00 39.13           O  
ATOM     17  OD2 ASP A  92     -23.793  62.388  52.558  1.00 42.19           O1-
ATOM     18  N   LEU A  93     -26.933  60.623  56.129  1.00 40.11           N  
ATOM     19  CA  LEU A  93     -26.566  59.609  57.117  1.00 40.56           C  
ATOM     20  C   LEU A  93     -27.500  58.424  56.867  1.00 40.93           C  
ATOM     21  O   LEU A  93     -28.718  58.593  56.837  1.00 41.21           O  
ATOM     22  CB  LEU A  93     -26.795  60.150  58.537  1.00 41.75           C  
ATOM     23  CG  LEU A  93     -26.563  59.248  59.757  1.00 43.71           C  
ATOM     24  CD1 LEU A  93     -26.766  60.077  61.019  1.00 44.61           C  
ATOM     25  CD2 LEU A  93     -27.526  58.065  59.770  1.00 43.58           C  
ATOM     26  N   VAL A  94     -26.940  57.230  56.704  1.00 40.45           N  
ATOM     27  CA  VAL A  94     -27.748  56.041  56.448  1.00 40.47           C  
ATOM     28  C   VAL A  94     -27.330  54.885  57.340  1.00 41.28           C  
ATOM     29  O   VAL A  94     -26.205  54.385  57.233  1.00 41.46           O  
ATOM     30  CB  VAL A  94     -27.605  55.581  54.986  1.00 40.17           C  
ATOM     31  CG1 VAL A  94     -28.457  54.352  54.741  1.00 40.88           C  
ATOM     32  CG2 VAL A  94     -27.997  56.703  54.052  1.00 41.05           C  
ATOM     33  N   MET A  95     -28.227  54.451  58.216  1.00 41.42           N  
ATOM     34  CA  MET A  95     -27.912  53.342  59.100  1.00 42.33           C  
ATOM     35  C   MET A  95     -28.199  52.036  58.378  1.00 42.71           C  
ATOM     36  O   MET A  95     -29.304  51.798  57.901  1.00 43.33           O  
ATOM     37  CB  MET A  95     -28.720  53.436  60.390  1.00 43.61           C  
ATOM     38  CG  MET A  95     -28.364  54.639  61.229  1.00 44.09           C  
ATOM     39  SD  MET A  95     -26.595  54.651  61.571  1.00 47.40           S  
ATOM     40  CE  MET A  95     -26.513  53.808  63.131  1.00 45.31           C  
ATOM     41  N   THR A  96     -27.182  51.192  58.288  1.00 42.71           N  
ATOM     42  CA  THR A  96     -27.312  49.924  57.599  1.00 42.66           C  
ATOM     43  C   THR A  96     -27.428  48.744  58.559  1.00 42.89           C  
ATOM     44  O   THR A  96     -27.841  47.658  58.152  1.00 44.04           O  
ATOM     45  CB  THR A  96     -26.101  49.690  56.694  1.00 42.27           C  
ATOM     46  CG2 THR A  96     -25.953  50.834  55.705  1.00 40.97           C  
ATOM     47  OG1 THR A  96     -24.916  49.609  57.501  1.00 41.56           O  
ATOM     48  N   ASN A  97     -27.072  48.954  59.825  1.00 41.88           N  
ATOM     49  CA  ASN A  97     -27.124  47.872  60.809  1.00 42.00           C  
ATOM     50  C   ASN A  97     -27.565  48.289  62.200  1.00 41.44           C  
ATOM     51  O   ASN A  97     -27.150  49.327  62.720  1.00 40.73           O  
ATOM     52  CB  ASN A  97     -25.756  47.200  60.912  1.00 43.93           C  
ATOM     53  CG  ASN A  97     -25.381  46.467  59.653  1.00 45.50           C  
ATOM     54  ND2 ASN A  97     -24.405  46.997  58.921  1.00 44.84           N  
ATOM     55  OD1 ASN A  97     -25.968  45.431  59.333  1.00 46.93           O  
ATOM     56  N   GLN A  98     -28.400  47.455  62.809  1.00 41.96           N  
ATOM     57  CA  GLN A  98     -28.905  47.711  64.153  1.00 41.20           C  
ATOM     58  C   GLN A  98     -27.806  47.676  65.206  1.00 38.93           C  
ATOM     59  O   GLN A  98     -26.899  46.843  65.155  1.00 37.92           O  
ATOM     60  CB  GLN A  98     -29.976  46.682  64.530  1.00 43.42           C  
ATOM     61  CG  GLN A  98     -31.407  47.111  64.220  1.00 47.79           C  
ATOM     62  CD  GLN A  98     -32.428  46.204  64.885  1.00 50.39           C  
ATOM     63  NE2 GLN A  98     -31.945  45.112  65.482  1.00 48.28           N  
ATOM     64  OE1 GLN A  98     -33.640  46.480  64.870  1.00 52.42           O  
ATOM     65  N   GLU A  99     -27.904  48.595  66.160  1.00 37.24           N  
ATOM     66  CA  GLU A  99     -26.951  48.688  67.254  1.00 36.42           C  
ATOM     67  C   GLU A  99     -26.906  47.336  67.952  1.00 35.68           C  
ATOM     68  O   GLU A  99     -27.923  46.638  68.036  1.00 34.42           O  
ATOM     69  CB  GLU A  99     -27.406  49.771  68.238  1.00 34.99           C  
ATOM     70  CG  GLU A  99     -26.666  49.804  69.568  1.00 34.85           C  
ATOM     71  CD  GLU A  99     -25.208  50.220  69.443  1.00 34.73           C  
ATOM     72  OE1 GLU A  99     -24.433  49.520  68.745  1.00 30.29           O  
ATOM     73  OE2 GLU A  99     -24.841  51.246  70.062  1.00 34.33           O1-
ATOM     74  N   ILE A 100     -25.729  46.961  68.436  1.00 34.78           N  
ATOM     75  CA  ILE A 100     -25.579  45.696  69.144  1.00 35.77           C  
ATOM     76  C   ILE A 100     -25.647  45.952  70.644  1.00 36.21           C  
ATOM     77  O   ILE A 100     -25.178  46.975  71.142  1.00 35.87           O  
ATOM     78  CB  ILE A 100     -24.240  44.995  68.823  1.00 35.70           C  
ATOM     79  CG1 ILE A 100     -23.071  45.952  69.073  1.00 35.46           C  
ATOM     80  CG2 ILE A 100     -24.261  44.471  67.385  1.00 34.38           C  
ATOM     81  CD1 ILE A 100     -21.697  45.296  68.925  1.00 34.75           C  
ATOM     82  N   GLU A 101     -26.240  45.002  71.349  1.00 36.54           N  
ATOM     83  CA  GLU A 101     -26.417  45.059  72.790  1.00 37.35           C  
ATOM     84  C   GLU A 101     -25.220  44.441  73.524  1.00 36.99           C  
ATOM     85  O   GLU A 101     -24.805  44.926  74.581  1.00 35.60           O  
ATOM     86  CB  GLU A 101     -27.701  44.296  73.142  1.00 40.32           C  
ATOM     87  CG  GLU A 101     -28.283  43.536  71.927  1.00 43.10           C  
ATOM     88  CD  GLU A 101     -27.278  42.570  71.306  1.00 43.76           C  
ATOM     89  OE1 GLU A 101     -27.317  42.352  70.078  1.00 43.06           O  
ATOM     90  OE2 GLU A 101     -26.449  42.019  72.057  1.00 47.50           O1-
ATOM     91  N   GLN A 102     -24.667  43.374  72.958  1.00 36.29           N  
ATOM     92  CA  GLN A 102     -23.537  42.689  73.578  1.00 37.29           C  
ATOM     93  C   GLN A 102     -22.190  43.130  73.035  1.00 35.07           C  
ATOM     94  O   GLN A 102     -22.001  43.249  71.825  1.00 34.72           O  
ATOM     95  CB  GLN A 102     -23.682  41.175  73.404  1.00 39.15           C  
ATOM     96  CG  GLN A 102     -24.918  40.598  74.082  1.00 44.60           C  
ATOM     97  CD  GLN A 102     -24.833  39.087  74.229  1.00 47.28           C  
ATOM     98  NE2 GLN A 102     -25.807  38.380  73.667  1.00 47.11           N  
ATOM     99  OE1 GLN A 102     -23.895  38.564  74.844  1.00 50.45           O  
ATOM    100  N   THR A 103     -21.251  43.359  73.944  1.00 35.44           N  
ATOM    101  CA  THR A 103     -19.909  43.787  73.573  1.00 34.25           C  
ATOM    102  C   THR A 103     -19.191  42.675  72.814  1.00 35.40           C  
ATOM    103  O   THR A 103     -19.313  41.494  73.159  1.00 35.69           O  
ATOM    104  CB  THR A 103     -19.103  44.180  74.820  1.00 33.87           C  
ATOM    105  CG2 THR A 103     -19.658  45.461  75.410  1.00 32.47           C  
ATOM    106  OG1 THR A 103     -19.188  43.140  75.805  1.00 32.84           O  
ATOM    107  N   THR A 104     -18.452  43.055  71.774  1.00 33.55           N  
ATOM    108  CA  THR A 104     -17.732  42.100  70.941  1.00 33.46           C  
ATOM    109  C   THR A 104     -16.340  42.630  70.651  1.00 32.63           C  
ATOM    110  O   THR A 104     -16.155  43.831  70.492  1.00 31.52           O  
ATOM    111  CB  THR A 104     -18.460  41.903  69.625  1.00 34.37           C  
ATOM    112  CG2 THR A 104     -17.938  40.676  68.890  1.00 33.95           C  
ATOM    113  OG1 THR A 104     -19.853  41.722  69.896  1.00 40.70           O  
ATOM    114  N   PRO A 105     -15.338  41.742  70.571  1.00 32.61           N  
ATOM    115  CA  PRO A 105     -13.978  42.211  70.298  1.00 31.93           C  
ATOM    116  C   PRO A 105     -13.684  42.427  68.812  1.00 30.59           C  
ATOM    117  O   PRO A 105     -12.704  41.915  68.289  1.00 31.59           O  
ATOM    118  CB  PRO A 105     -13.123  41.113  70.917  1.00 33.02           C  
ATOM    119  CG  PRO A 105     -13.903  39.888  70.565  1.00 32.84           C  
ATOM    120  CD  PRO A 105     -15.348  40.295  70.854  1.00 33.05           C  
ATOM    121  N   LYS A 106     -14.540  43.188  68.134  1.00 30.26           N  
ATOM    122  CA  LYS A 106     -14.343  43.464  66.710  1.00 30.54           C  
ATOM    123  C   LYS A 106     -15.030  44.769  66.335  1.00 29.19           C  
ATOM    124  O   LYS A 106     -15.817  45.299  67.109  1.00 27.37           O  
ATOM    125  CB  LYS A 106     -14.916  42.328  65.856  1.00 32.58           C  
ATOM    126  CG  LYS A 106     -16.423  42.178  65.953  1.00 35.73           C  
ATOM    127  CD  LYS A 106     -16.939  41.087  65.022  1.00 38.10           C  
ATOM    128  CE  LYS A 106     -18.467  41.098  64.944  1.00 39.46           C  
ATOM    129  NZ  LYS A 106     -18.981  40.149  63.895  1.00 40.46           N1+
ATOM    130  N   THR A 107     -14.718  45.294  65.156  1.00 29.61           N  
ATOM    131  CA  THR A 107     -15.346  46.528  64.708  1.00 29.38           C  
ATOM    132  C   THR A 107     -16.690  46.148  64.095  1.00 29.33           C  
ATOM    133  O   THR A 107     -16.791  45.188  63.326  1.00 30.06           O  
ATOM    134  CB  THR A 107     -14.508  47.255  63.630  1.00 30.19           C  
ATOM    135  CG2 THR A 107     -13.131  47.629  64.175  1.00 28.61           C  
ATOM    136  OG1 THR A 107     -14.369  46.407  62.481  1.00 30.23           O  
ATOM    137  N   VAL A 108     -17.728  46.889  64.446  1.00 27.75           N  
ATOM    138  CA  VAL A 108     -19.045  46.612  63.896  1.00 28.86           C  
ATOM    139  C   VAL A 108     -19.621  47.882  63.278  1.00 28.32           C  
ATOM    140  O   VAL A 108     -19.959  48.837  63.981  1.00 27.16           O  
ATOM    141  CB  VAL A 108     -19.994  46.000  64.988  1.00 29.33           C  
ATOM    142  CG1 VAL A 108     -19.479  46.314  66.362  1.00 30.61           C  
ATOM    143  CG2 VAL A 108     -21.418  46.506  64.816  1.00 28.85           C  
ATOM    144  N   ARG A 109     -19.690  47.896  61.951  1.00 28.05           N  
ATOM    145  CA  ARG A 109     -20.219  49.052  61.248  1.00 30.38           C  
ATOM    146  C   ARG A 109     -21.744  49.100  61.382  1.00 30.35           C  
ATOM    147  O   ARG A 109     -22.423  48.079  61.267  1.00 30.05           O  
ATOM    148  CB  ARG A 109     -19.829  49.018  59.765  1.00 30.73           C  
ATOM    149  CG  ARG A 109     -20.112  50.348  59.073  1.00 33.79           C  
ATOM    150  CD  ARG A 109     -19.944  50.301  57.563  1.00 37.25           C  
ATOM    151  NE  ARG A 109     -18.545  50.292  57.142  1.00 38.95           N  
ATOM    152  CZ  ARG A 109     -18.160  50.330  55.869  1.00 40.63           C  
ATOM    153  NH1 ARG A 109     -19.072  50.380  54.905  1.00 43.99           N1+
ATOM    154  NH2 ARG A 109     -16.873  50.315  55.549  1.00 40.10           N  
ATOM    155  N   LEU A 110     -22.271  50.291  61.632  1.00 28.79           N  
ATOM    156  CA  LEU A 110     -23.707  50.480  61.786  1.00 29.65           C  
ATOM    157  C   LEU A 110     -24.273  51.331  60.656  1.00 30.88           C  
ATOM    158  O   LEU A 110     -25.433  51.175  60.264  1.00 31.20           O  
ATOM    159  CB  LEU A 110     -24.006  51.164  63.124  1.00 28.41           C  
ATOM    160  CG  LEU A 110     -23.520  50.409  64.360  1.00 26.53           C  
ATOM    161  CD1 LEU A 110     -23.775  51.230  65.608  1.00 27.97           C  
ATOM    162  CD2 LEU A 110     -24.234  49.066  64.439  1.00 23.97           C  
ATOM    163  N   GLY A 111     -23.456  52.237  60.129  1.00 30.15           N  
ATOM    164  CA  GLY A 111     -23.939  53.097  59.076  1.00 30.04           C  
ATOM    165  C   GLY A 111     -22.852  53.829  58.325  1.00 30.54           C  
ATOM    166  O   GLY A 111     -21.656  53.623  58.548  1.00 27.79           O  
ATOM    167  N   ILE A 112     -23.288  54.719  57.446  1.00 29.74           N  
ATOM    168  CA  ILE A 112     -22.371  55.458  56.617  1.00 32.19           C  
ATOM    169  C   ILE A 112     -22.936  56.805  56.214  1.00 33.37           C  
ATOM    170  O   ILE A 112     -24.153  57.010  56.182  1.00 34.52           O  
ATOM    171  CB  ILE A 112     -22.074  54.644  55.348  1.00 32.93           C  
ATOM    172  CG1 ILE A 112     -21.059  53.547  55.665  1.00 33.10           C  
ATOM    173  CG2 ILE A 112     -21.618  55.542  54.236  1.00 34.68           C  
ATOM    174  CD1 ILE A 112     -20.941  52.516  54.577  1.00 36.13           C  
ATOM    175  N   VAL A 113     -22.026  57.724  55.920  1.00 33.52           N  
ATOM    176  CA  VAL A 113     -22.376  59.054  55.462  1.00 34.15           C  
ATOM    177  C   VAL A 113     -21.762  59.149  54.075  1.00 34.26           C  
ATOM    178  O   VAL A 113     -20.751  58.496  53.801  1.00 33.86           O  
ATOM    179  CB  VAL A 113     -21.775  60.131  56.391  1.00 36.13           C  
ATOM    180  CG1 VAL A 113     -21.692  61.470  55.665  1.00 37.54           C  
ATOM    181  CG2 VAL A 113     -22.645  60.265  57.636  1.00 35.54           C  
ATOM    182  N   GLY A 114     -22.377  59.932  53.190  1.00 34.38           N  
ATOM    183  CA  GLY A 114     -21.840  60.083  51.845  1.00 33.79           C  
ATOM    184  C   GLY A 114     -21.657  58.760  51.113  1.00 33.66           C  
ATOM    185  O   GLY A 114     -22.570  57.939  51.090  1.00 33.12           O  
ATOM    186  N   LYS A 115     -20.485  58.554  50.512  1.00 32.28           N  
ATOM    187  CA  LYS A 115     -20.204  57.319  49.783  1.00 31.17           C  
ATOM    188  C   LYS A 115     -19.647  56.239  50.704  1.00 30.02           C  
ATOM    189  O   LYS A 115     -19.440  55.102  50.288  1.00 28.82           O  
ATOM    190  CB  LYS A 115     -19.219  57.579  48.642  1.00 31.17           C  
ATOM    191  CG  LYS A 115     -19.670  58.697  47.709  1.00 34.50           C  
ATOM    192  CD  LYS A 115     -18.900  58.721  46.397  1.00 35.58           C  
ATOM    193  CE  LYS A 115     -19.506  59.763  45.454  1.00 37.62           C  
ATOM    194  NZ  LYS A 115     -18.871  59.778  44.104  1.00 39.66           N1+
ATOM    195  N   GLY A 116     -19.398  56.594  51.956  1.00 28.45           N  
ATOM    196  CA  GLY A 116     -18.888  55.616  52.897  1.00 27.89           C  
ATOM    197  C   GLY A 116     -17.419  55.290  52.747  1.00 27.35           C  
ATOM    198  O   GLY A 116     -16.992  54.176  53.047  1.00 27.85           O  
ATOM    199  N   GLY A 117     -16.645  56.259  52.271  1.00 26.71           N  
ATOM    200  CA  GLY A 117     -15.221  56.050  52.122  1.00 25.20           C  
ATOM    201  C   GLY A 117     -14.600  56.259  53.492  1.00 24.82           C  
ATOM    202  O   GLY A 117     -15.322  56.396  54.480  1.00 25.00           O  
ATOM    203  N   GLN A 118     -13.275  56.283  53.564  1.00 25.16           N  
ATOM    204  CA  GLN A 118     -12.599  56.485  54.837  1.00 25.09           C  
ATOM    205  C   GLN A 118     -13.122  57.730  55.559  1.00 25.20           C  
ATOM    206  O   GLN A 118     -13.294  58.787  54.949  1.00 25.71           O  
ATOM    207  CB  GLN A 118     -11.092  56.583  54.609  1.00 25.53           C  
ATOM    208  CG  GLN A 118     -10.443  55.232  54.340  1.00 26.66           C  
ATOM    209  CD  GLN A 118      -8.975  55.349  53.973  1.00 27.77           C  
ATOM    210  NE2 GLN A 118      -8.099  54.897  54.868  1.00 26.36           N  
ATOM    211  OE1 GLN A 118      -8.636  55.843  52.900  1.00 27.75           O  
ATOM    212  N   GLY A 119     -13.388  57.586  56.855  1.00 23.05           N  
ATOM    213  CA  GLY A 119     -13.890  58.698  57.644  1.00 25.16           C  
ATOM    214  C   GLY A 119     -15.350  59.033  57.369  1.00 26.19           C  
ATOM    215  O   GLY A 119     -15.820  60.102  57.744  1.00 26.84           O  
ATOM    216  N   GLU A 120     -16.064  58.125  56.713  1.00 26.26           N  
ATOM    217  CA  GLU A 120     -17.473  58.326  56.399  1.00 25.82           C  
ATOM    218  C   GLU A 120     -18.231  57.090  56.877  1.00 25.66           C  
ATOM    219  O   GLU A 120     -19.355  56.826  56.457  1.00 25.67           O  
ATOM    220  CB  GLU A 120     -17.652  58.492  54.885  1.00 28.87           C  
ATOM    221  CG  GLU A 120     -16.657  59.454  54.228  1.00 28.44           C  
ATOM    222  CD  GLU A 120     -16.976  59.728  52.757  1.00 31.92           C  
ATOM    223  OE1 GLU A 120     -17.295  58.768  52.018  1.00 32.37           O  
ATOM    224  OE2 GLU A 120     -16.897  60.905  52.337  1.00 31.57           O1-
ATOM    225  N   ARG A 121     -17.601  56.344  57.775  1.00 25.31           N  
ATOM    226  CA  ARG A 121     -18.172  55.114  58.308  1.00 24.71           C  
ATOM    227  C   ARG A 121     -18.469  55.230  59.797  1.00 25.82           C  
ATOM    228  O   ARG A 121     -17.688  55.810  60.555  1.00 25.19           O  
ATOM    229  CB  ARG A 121     -17.201  53.969  58.042  1.00 25.96           C  
ATOM    230  CG  ARG A 121     -16.827  53.850  56.569  1.00 24.27           C  
ATOM    231  CD  ARG A 121     -15.468  53.198  56.383  1.00 26.26           C  
ATOM    232  NE  ARG A 121     -15.062  53.175  54.980  1.00 24.37           N  
ATOM    233  CZ  ARG A 121     -13.858  52.804  54.563  1.00 26.14           C  
ATOM    234  NH1 ARG A 121     -12.942  52.425  55.443  1.00 24.89           N1+
ATOM    235  NH2 ARG A 121     -13.567  52.816  53.273  1.00 25.33           N  
ATOM    236  N   ILE A 122     -19.596  54.668  60.215  1.00 25.58           N  
ATOM    237  CA  ILE A 122     -20.013  54.743  61.611  1.00 25.60           C  
ATOM    238  C   ILE A 122     -20.039  53.373  62.275  1.00 26.80           C  
ATOM    239  O   ILE A 122     -20.619  52.426  61.736  1.00 26.62           O  
ATOM    240  CB  ILE A 122     -21.397  55.404  61.704  1.00 28.50           C  
ATOM    241  CG1 ILE A 122     -21.316  56.804  61.073  1.00 26.98           C  
ATOM    242  CG2 ILE A 122     -21.856  55.476  63.166  1.00 27.31           C  
ATOM    243  CD1 ILE A 122     -22.643  57.486  60.906  1.00 32.44           C  
ATOM    244  N   TYR A 123     -19.421  53.284  63.450  1.00 24.46           N  
ATOM    245  CA  TYR A 123     -19.336  52.019  64.166  1.00 25.37           C  
ATOM    246  C   TYR A 123     -19.981  52.021  65.548  1.00 24.18           C  
ATOM    247  O   TYR A 123     -20.303  53.072  66.098  1.00 24.56           O  
ATOM    248  CB  TYR A 123     -17.865  51.603  64.288  1.00 23.91           C  
ATOM    249  CG  TYR A 123     -17.134  51.569  62.959  1.00 22.44           C  
ATOM    250  CD1 TYR A 123     -16.561  52.720  62.422  1.00 21.71           C  
ATOM    251  CD2 TYR A 123     -17.039  50.389  62.228  1.00 21.90           C  
ATOM    252  CE1 TYR A 123     -15.911  52.695  61.188  1.00 20.88           C  
ATOM    253  CE2 TYR A 123     -16.391  50.353  60.994  1.00 23.35           C  
ATOM    254  CZ  TYR A 123     -15.833  51.510  60.484  1.00 21.99           C  
ATOM    255  OH  TYR A 123     -15.197  51.470  59.270  1.00 23.51           O  
ATOM    256  N   SER A 124     -20.153  50.823  66.096  1.00 24.66           N  
ATOM    257  CA  SER A 124     -20.744  50.643  67.408  1.00 24.31           C  
ATOM    258  C   SER A 124     -19.694  50.786  68.495  1.00 26.00           C  
ATOM    259  O   SER A 124     -18.589  50.251  68.372  1.00 25.52           O  
ATOM    260  CB  SER A 124     -21.382  49.257  67.513  1.00 24.00           C  
ATOM    261  OG  SER A 124     -21.713  48.974  68.860  1.00 26.58           O  
ATOM    262  N   THR A 125     -20.037  51.505  69.560  1.00 24.08           N  
ATOM    263  CA  THR A 125     -19.107  51.684  70.662  1.00 24.77           C  
ATOM    264  C   THR A 125     -19.071  50.406  71.492  1.00 26.19           C  
ATOM    265  O   THR A 125     -18.281  50.286  72.432  1.00 26.44           O  
ATOM    266  CB  THR A 125     -19.504  52.868  71.570  1.00 24.49           C  
ATOM    267  CG2 THR A 125     -19.397  54.177  70.809  1.00 26.25           C  
ATOM    268  OG1 THR A 125     -20.847  52.694  72.043  1.00 26.17           O  
ATOM    269  N   ARG A 126     -19.927  49.450  71.133  1.00 26.95           N  
ATOM    270  CA  ARG A 126     -19.982  48.171  71.833  1.00 29.35           C  
ATOM    271  C   ARG A 126     -18.928  47.228  71.277  1.00 29.24           C  
ATOM    272  O   ARG A 126     -18.636  46.180  71.863  1.00 30.42           O  
ATOM    273  CB  ARG A 126     -21.369  47.550  71.705  1.00 30.24           C  
ATOM    274  CG  ARG A 126     -22.157  47.592  73.003  1.00 33.27           C  
ATOM    275  CD  ARG A 126     -22.319  49.013  73.526  1.00 39.08           C  
ATOM    276  NE  ARG A 126     -23.591  49.597  73.121  1.00 41.15           N  
ATOM    277  CZ  ARG A 126     -24.776  49.061  73.404  1.00 42.13           C  
ATOM    278  NH1 ARG A 126     -24.847  47.933  74.102  1.00 43.41           N1+
ATOM    279  NH2 ARG A 126     -25.885  49.635  72.971  1.00 40.69           N  
ATOM    280  N   GLY A 127     -18.380  47.608  70.126  1.00 28.18           N  
ATOM    281  CA  GLY A 127     -17.325  46.832  69.507  1.00 26.79           C  
ATOM    282  C   GLY A 127     -16.024  47.558  69.807  1.00 26.45           C  
ATOM    283  O   GLY A 127     -15.890  48.191  70.860  1.00 25.77           O  
ATOM    284  N   ILE A 128     -15.064  47.491  68.892  1.00 25.11           N  
ATOM    285  CA  ILE A 128     -13.794  48.167  69.115  1.00 24.13           C  
ATOM    286  C   ILE A 128     -13.597  49.265  68.083  1.00 24.22           C  
ATOM    287  O   ILE A 128     -14.289  49.295  67.064  1.00 24.20           O  
ATOM    288  CB  ILE A 128     -12.616  47.178  69.065  1.00 24.42           C  
ATOM    289  CG1 ILE A 128     -12.575  46.483  67.701  1.00 25.08           C  
ATOM    290  CG2 ILE A 128     -12.757  46.157  70.189  1.00 25.94           C  
ATOM    291  CD1 ILE A 128     -11.477  45.424  67.575  1.00 28.57           C  
ATOM    292  N   ALA A 129     -12.656  50.165  68.354  1.00 24.56           N  
ATOM    293  CA  ALA A 129     -12.381  51.292  67.465  1.00 23.60           C  
ATOM    294  C   ALA A 129     -11.584  50.893  66.239  1.00 24.36           C  
ATOM    295  O   ALA A 129     -10.767  49.972  66.296  1.00 25.98           O  
ATOM    296  CB  ALA A 129     -11.634  52.377  68.226  1.00 23.97           C  
ATOM    297  N   ILE A 130     -11.827  51.576  65.124  1.00 22.57           N  
ATOM    298  CA  ILE A 130     -11.062  51.289  63.920  1.00 23.19           C  
ATOM    299  C   ILE A 130      -9.693  51.939  64.111  1.00 24.96           C  
ATOM    300  O   ILE A 130      -9.458  52.645  65.097  1.00 26.16           O  
ATOM    301  CB  ILE A 130     -11.720  51.876  62.656  1.00 23.62           C  
ATOM    302  CG1 ILE A 130     -11.900  53.389  62.819  1.00 24.57           C  
ATOM    303  CG2 ILE A 130     -13.051  51.190  62.401  1.00 21.98           C  
ATOM    304  CD1 ILE A 130     -12.336  54.093  61.549  1.00 25.69           C  
ATOM    305  N   THR A 131      -8.790  51.692  63.173  1.00 23.90           N  
ATOM    306  CA  THR A 131      -7.440  52.240  63.246  1.00 23.72           C  
ATOM    307  C   THR A 131      -7.381  53.761  63.094  1.00 23.35           C  
ATOM    308  O   THR A 131      -7.772  54.303  62.062  1.00 22.49           O  
ATOM    309  CB  THR A 131      -6.545  51.594  62.147  1.00 23.78           C  
ATOM    310  CG2 THR A 131      -5.144  52.179  62.169  1.00 20.47           C  
ATOM    311  OG1 THR A 131      -6.481  50.177  62.354  1.00 24.14           O  
ATOM    312  N   LEU A 132      -6.889  54.451  64.122  1.00 23.26           N  
ATOM    313  CA  LEU A 132      -6.743  55.908  64.053  1.00 23.03           C  
ATOM    314  C   LEU A 132      -5.664  56.218  63.004  1.00 22.88           C  
ATOM    315  O   LEU A 132      -4.653  55.522  62.939  1.00 21.62           O  
ATOM    316  CB  LEU A 132      -6.308  56.477  65.410  1.00 25.30           C  
ATOM    317  CG  LEU A 132      -7.334  56.562  66.551  1.00 27.54           C  
ATOM    318  CD1 LEU A 132      -7.882  55.191  66.875  1.00 33.14           C  
ATOM    319  CD2 LEU A 132      -6.670  57.159  67.785  1.00 27.54           C  
ATOM    320  N   SER A 133      -5.870  57.248  62.186  1.00 21.59           N  
ATOM    321  CA  SER A 133      -4.888  57.604  61.155  1.00 20.27           C  
ATOM    322  C   SER A 133      -4.333  59.012  61.335  1.00 20.86           C  
ATOM    323  O   SER A 133      -4.896  59.813  62.074  1.00 21.68           O  
ATOM    324  CB  SER A 133      -5.498  57.464  59.760  1.00 21.09           C  
ATOM    325  OG  SER A 133      -6.677  58.236  59.629  1.00 24.26           O  
ATOM    326  N   ALA A 134      -3.236  59.311  60.638  1.00 22.09           N  
ATOM    327  CA  ALA A 134      -2.572  60.609  60.755  1.00 21.38           C  
ATOM    328  C   ALA A 134      -2.948  61.664  59.719  1.00 22.83           C  
ATOM    329  O   ALA A 134      -2.994  62.852  60.038  1.00 22.01           O  
ATOM    330  CB  ALA A 134      -1.056  60.406  60.766  1.00 22.73           C  
ATOM    331  N   TYR A 135      -3.214  61.238  58.488  1.00 21.83           N  
ATOM    332  CA  TYR A 135      -3.576  62.161  57.422  1.00 22.90           C  
ATOM    333  C   TYR A 135      -4.983  61.870  56.910  1.00 23.47           C  
ATOM    334  O   TYR A 135      -5.406  62.420  55.894  1.00 25.11           O  
ATOM    335  CB  TYR A 135      -2.577  62.042  56.263  1.00 23.06           C  
ATOM    336  CG  TYR A 135      -1.149  62.419  56.622  1.00 23.12           C  
ATOM    337  CD1 TYR A 135      -0.720  63.743  56.553  1.00 24.37           C  
ATOM    338  CD2 TYR A 135      -0.236  61.453  57.040  1.00 23.82           C  
ATOM    339  CE1 TYR A 135       0.590  64.100  56.893  1.00 23.82           C  
ATOM    340  CE2 TYR A 135       1.075  61.796  57.384  1.00 24.93           C  
ATOM    341  CZ  TYR A 135       1.480  63.122  57.307  1.00 26.13           C  
ATOM    342  OH  TYR A 135       2.770  63.469  57.641  1.00 26.43           O  
ATOM    343  N   GLY A 136      -5.701  61.005  57.619  1.00 22.97           N  
ATOM    344  CA  GLY A 136      -7.049  60.628  57.220  1.00 24.17           C  
ATOM    345  C   GLY A 136      -8.047  61.747  56.971  1.00 23.62           C  
ATOM    346  O   GLY A 136      -8.044  62.768  57.657  1.00 23.39           O  
ATOM    347  N   GLY A 137      -8.913  61.536  55.984  1.00 23.49           N  
ATOM    348  CA  GLY A 137      -9.931  62.518  55.647  1.00 23.78           C  
ATOM    349  C   GLY A 137     -11.346  62.055  55.965  1.00 24.28           C  
ATOM    350  O   GLY A 137     -11.552  61.179  56.805  1.00 22.67           O  
ATOM    351  N   GLY A 138     -12.331  62.639  55.289  1.00 23.44           N  
ATOM    352  CA  GLY A 138     -13.709  62.263  55.556  1.00 25.25           C  
ATOM    353  C   GLY A 138     -14.248  63.087  56.714  1.00 25.24           C  
ATOM    354  O   GLY A 138     -13.474  63.615  57.514  1.00 25.38           O  
ATOM    355  N   ILE A 139     -15.567  63.199  56.817  1.00 25.11           N  
ATOM    356  CA  ILE A 139     -16.154  64.005  57.878  1.00 26.08           C  
ATOM    357  C   ILE A 139     -15.699  63.601  59.286  1.00 25.79           C  
ATOM    358  O   ILE A 139     -15.558  64.458  60.157  1.00 24.77           O  
ATOM    359  CB  ILE A 139     -17.699  63.988  57.803  1.00 27.06           C  
ATOM    360  CG1 ILE A 139     -18.264  65.103  58.685  1.00 27.72           C  
ATOM    361  CG2 ILE A 139     -18.240  62.630  58.232  1.00 28.14           C  
ATOM    362  CD1 ILE A 139     -17.921  66.498  58.193  1.00 28.43           C  
ATOM    363  N   PHE A 140     -15.476  62.307  59.510  1.00 25.33           N  
ATOM    364  CA  PHE A 140     -15.009  61.814  60.816  1.00 25.59           C  
ATOM    365  C   PHE A 140     -13.502  61.566  60.716  1.00 25.43           C  
ATOM    366  O   PHE A 140     -12.990  60.566  61.218  1.00 24.98           O  
ATOM    367  CB  PHE A 140     -15.700  60.492  61.181  1.00 27.10           C  
ATOM    368  CG  PHE A 140     -17.196  60.588  61.275  1.00 27.16           C  
ATOM    369  CD1 PHE A 140     -17.796  61.345  62.278  1.00 27.96           C  
ATOM    370  CD2 PHE A 140     -18.005  59.913  60.364  1.00 29.16           C  
ATOM    371  CE1 PHE A 140     -19.189  61.433  62.376  1.00 28.71           C  
ATOM    372  CE2 PHE A 140     -19.400  59.991  60.448  1.00 29.12           C  
ATOM    373  CZ  PHE A 140     -19.993  60.756  61.461  1.00 28.42           C  
ATOM    374  N   ALA A 141     -12.812  62.489  60.055  1.00 23.76           N  
ATOM    375  CA  ALA A 141     -11.374  62.405  59.826  1.00 23.90           C  
ATOM    376  C   ALA A 141     -10.490  61.920  60.975  1.00 23.35           C  
ATOM    377  O   ALA A 141     -10.589  62.396  62.106  1.00 22.96           O  
ATOM    378  CB  ALA A 141     -10.859  63.760  59.329  1.00 23.86           C  
ATOM    379  N   LYS A 142      -9.627  60.963  60.647  1.00 23.23           N  
ATOM    380  CA  LYS A 142      -8.640  60.396  61.564  1.00 23.39           C  
ATOM    381  C   LYS A 142      -9.114  59.524  62.718  1.00 23.80           C  
ATOM    382  O   LYS A 142      -8.290  58.904  63.396  1.00 24.85           O  
ATOM    383  CB  LYS A 142      -7.769  61.520  62.127  1.00 23.55           C  
ATOM    384  CG  LYS A 142      -7.062  62.351  61.065  1.00 25.19           C  
ATOM    385  CD  LYS A 142      -6.584  63.643  61.678  1.00 30.11           C  
ATOM    386  CE  LYS A 142      -5.993  64.579  60.653  1.00 32.67           C  
ATOM    387  NZ  LYS A 142      -5.721  65.897  61.301  1.00 35.82           N1+
ATOM    388  N   THR A 143     -10.416  59.464  62.961  1.00 24.52           N  
ATOM    389  CA  THR A 143     -10.898  58.644  64.070  1.00 24.44           C  
ATOM    390  C   THR A 143     -12.076  57.758  63.699  1.00 23.62           C  
ATOM    391  O   THR A 143     -12.277  56.703  64.296  1.00 23.65           O  
ATOM    392  CB  THR A 143     -11.331  59.518  65.277  1.00 25.56           C  
ATOM    393  CG2 THR A 143     -10.460  60.760  65.394  1.00 23.95           C  
ATOM    394  OG1 THR A 143     -12.690  59.927  65.101  1.00 28.46           O  
ATOM    395  N   GLY A 144     -12.854  58.185  62.710  1.00 24.97           N  
ATOM    396  CA  GLY A 144     -14.019  57.408  62.324  1.00 24.12           C  
ATOM    397  C   GLY A 144     -15.202  57.837  63.176  1.00 25.24           C  
ATOM    398  O   GLY A 144     -15.027  58.519  64.192  1.00 24.00           O  
ATOM    399  N   GLY A 145     -16.403  57.442  62.772  1.00 23.99           N  
ATOM    400  CA  GLY A 145     -17.586  57.835  63.514  1.00 24.01           C  
ATOM    401  C   GLY A 145     -18.141  56.758  64.423  1.00 24.29           C  
ATOM    402  O   GLY A 145     -17.959  55.573  64.168  1.00 24.73           O  
ATOM    403  N   TYR A 146     -18.812  57.178  65.492  1.00 24.43           N  
ATOM    404  CA  TYR A 146     -19.409  56.238  66.430  1.00 24.81           C  
ATOM    405  C   TYR A 146     -20.810  56.660  66.834  1.00 26.28           C  
ATOM    406  O   TYR A 146     -21.114  57.850  66.918  1.00 23.51           O  
ATOM    407  CB  TYR A 146     -18.532  56.099  67.671  1.00 26.11           C  
ATOM    408  CG  TYR A 146     -17.174  55.528  67.341  1.00 26.28           C  
ATOM    409  CD1 TYR A 146     -16.136  56.349  66.907  1.00 25.90           C  
ATOM    410  CD2 TYR A 146     -16.962  54.155  67.359  1.00 28.22           C  
ATOM    411  CE1 TYR A 146     -14.923  55.806  66.494  1.00 25.55           C  
ATOM    412  CE2 TYR A 146     -15.757  53.606  66.944  1.00 27.04           C  
ATOM    413  CZ  TYR A 146     -14.749  54.434  66.511  1.00 26.47           C  
ATOM    414  OH  TYR A 146     -13.574  53.880  66.058  1.00 28.48           O  
ATOM    415  N   LEU A 147     -21.660  55.664  67.070  1.00 25.20           N  
ATOM    416  CA  LEU A 147     -23.033  55.901  67.478  1.00 27.37           C  
ATOM    417  C   LEU A 147     -23.032  55.964  69.003  1.00 26.78           C  
ATOM    418  O   LEU A 147     -22.779  54.965  69.670  1.00 27.59           O  
ATOM    419  CB  LEU A 147     -23.920  54.752  66.977  1.00 29.59           C  
ATOM    420  CG  LEU A 147     -25.445  54.836  67.116  1.00 32.17           C  
ATOM    421  CD1 LEU A 147     -25.850  54.616  68.554  1.00 36.53           C  
ATOM    422  CD2 LEU A 147     -25.931  56.179  66.605  1.00 31.48           C  
ATOM    423  N   VAL A 148     -23.281  57.147  69.552  1.00 25.81           N  
ATOM    424  CA  VAL A 148     -23.307  57.316  71.002  1.00 28.10           C  
ATOM    425  C   VAL A 148     -24.619  57.964  71.434  1.00 28.60           C  
ATOM    426  O   VAL A 148     -24.940  59.074  71.012  1.00 27.14           O  
ATOM    427  CB  VAL A 148     -22.127  58.190  71.499  1.00 28.29           C  
ATOM    428  CG1 VAL A 148     -22.062  58.162  73.027  1.00 28.66           C  
ATOM    429  CG2 VAL A 148     -20.814  57.689  70.906  1.00 27.67           C  
ATOM    430  N   ASN A 149     -25.375  57.255  72.271  1.00 29.89           N  
ATOM    431  CA  ASN A 149     -26.655  57.745  72.778  1.00 29.92           C  
ATOM    432  C   ASN A 149     -27.552  58.317  71.680  1.00 30.36           C  
ATOM    433  O   ASN A 149     -28.122  59.399  71.832  1.00 29.60           O  
ATOM    434  CB  ASN A 149     -26.412  58.801  73.862  1.00 31.89           C  
ATOM    435  CG  ASN A 149     -25.847  58.206  75.138  1.00 31.99           C  
ATOM    436  ND2 ASN A 149     -26.224  56.968  75.422  1.00 31.45           N  
ATOM    437  OD1 ASN A 149     -25.083  58.856  75.863  1.00 34.43           O  
ATOM    438  N   GLY A 150     -27.665  57.590  70.572  1.00 30.20           N  
ATOM    439  CA  GLY A 150     -28.505  58.039  69.476  1.00 30.74           C  
ATOM    440  C   GLY A 150     -27.928  59.112  68.568  1.00 31.76           C  
ATOM    441  O   GLY A 150     -28.600  59.568  67.641  1.00 31.91           O  
ATOM    442  N   LYS A 151     -26.691  59.524  68.822  1.00 30.49           N  
ATOM    443  CA  LYS A 151     -26.051  60.549  67.995  1.00 32.04           C  
ATOM    444  C   LYS A 151     -24.754  60.017  67.392  1.00 31.80           C  
ATOM    445  O   LYS A 151     -24.087  59.153  67.975  1.00 31.61           O  
ATOM    446  CB  LYS A 151     -25.740  61.795  68.830  1.00 32.70           C  
ATOM    447  CG  LYS A 151     -26.966  62.476  69.449  1.00 36.65           C  
ATOM    448  CD  LYS A 151     -26.562  63.688  70.291  1.00 35.67           C  
ATOM    449  CE  LYS A 151     -27.760  64.317  70.993  1.00 38.92           C  
ATOM    450  NZ  LYS A 151     -28.744  64.919  70.029  1.00 38.94           N1+
ATOM    451  N   THR A 152     -24.398  60.529  66.223  1.00 30.83           N  
ATOM    452  CA  THR A 152     -23.170  60.112  65.563  1.00 29.69           C  
ATOM    453  C   THR A 152     -22.136  61.230  65.680  1.00 28.37           C  
ATOM    454  O   THR A 152     -22.448  62.391  65.430  1.00 25.85           O  
ATOM    455  CB  THR A 152     -23.425  59.783  64.075  1.00 32.42           C  
ATOM    456  CG2 THR A 152     -23.964  60.984  63.339  1.00 30.93           C  
ATOM    457  OG1 THR A 152     -22.190  59.387  63.464  1.00 37.32           O  
ATOM    458  N   ARG A 153     -20.912  60.876  66.071  1.00 25.76           N  
ATOM    459  CA  ARG A 153     -19.837  61.857  66.237  1.00 25.96           C  
ATOM    460  C   ARG A 153     -18.467  61.189  66.145  1.00 24.93           C  
ATOM    461  O   ARG A 153     -18.361  59.974  66.315  1.00 23.83           O  
ATOM    462  CB  ARG A 153     -19.940  62.528  67.614  1.00 25.16           C  
ATOM    463  CG  ARG A 153     -19.578  61.610  68.797  1.00 23.56           C  
ATOM    464  CD  ARG A 153     -19.598  62.371  70.129  1.00 24.57           C  
ATOM    465  NE  ARG A 153     -19.342  61.553  71.322  1.00 26.17           N  
ATOM    466  CZ  ARG A 153     -18.145  61.113  71.708  1.00 27.51           C  
ATOM    467  NH1 ARG A 153     -17.064  61.393  70.995  1.00 25.70           N1+
ATOM    468  NH2 ARG A 153     -18.022  60.428  72.844  1.00 25.21           N  
ATOM    469  N   LYS A 154     -17.427  61.981  65.887  1.00 23.90           N  
ATOM    470  CA  LYS A 154     -16.070  61.429  65.832  1.00 26.17           C  
ATOM    471  C   LYS A 154     -15.545  61.456  67.264  1.00 25.59           C  
ATOM    472  O   LYS A 154     -16.205  62.004  68.157  1.00 26.03           O  
ATOM    473  CB  LYS A 154     -15.157  62.254  64.898  1.00 26.71           C  
ATOM    474  CG  LYS A 154     -14.932  63.700  65.304  1.00 28.73           C  
ATOM    475  CD  LYS A 154     -14.058  64.469  64.296  1.00 30.78           C  
ATOM    476  CE  LYS A 154     -12.623  63.929  64.228  1.00 36.29           C  
ATOM    477  NZ  LYS A 154     -11.695  64.750  63.348  1.00 37.98           N1+
ATOM    478  N   LEU A 155     -14.385  60.854  67.497  1.00 24.86           N  
ATOM    479  CA  LEU A 155     -13.811  60.830  68.836  1.00 24.93           C  
ATOM    480  C   LEU A 155     -13.120  62.147  69.173  1.00 24.69           C  
ATOM    481  O   LEU A 155     -12.669  62.877  68.283  1.00 24.38           O  
ATOM    482  CB  LEU A 155     -12.794  59.687  68.976  1.00 22.49           C  
ATOM    483  CG  LEU A 155     -13.248  58.258  68.665  1.00 23.08           C  
ATOM    484  CD1 LEU A 155     -12.037  57.332  68.714  1.00 23.46           C  
ATOM    485  CD2 LEU A 155     -14.306  57.807  69.655  1.00 22.33           C  
ATOM    486  N   HIS A 156     -13.060  62.434  70.470  1.00 24.86           N  
ATOM    487  CA  HIS A 156     -12.405  63.620  71.024  1.00 24.30           C  
ATOM    488  C   HIS A 156     -10.926  63.224  71.151  1.00 24.35           C  
ATOM    489  O   HIS A 156     -10.615  62.046  71.327  1.00 22.85           O  
ATOM    490  CB  HIS A 156     -13.002  63.905  72.414  1.00 26.45           C  
ATOM    491  CG  HIS A 156     -12.377  65.065  73.132  1.00 25.84           C  
ATOM    492  CD2 HIS A 156     -11.217  65.165  73.825  1.00 23.15           C  
ATOM    493  ND1 HIS A 156     -12.985  66.301  73.225  1.00 27.68           N  
ATOM    494  CE1 HIS A 156     -12.229  67.111  73.945  1.00 25.72           C  
ATOM    495  NE2 HIS A 156     -11.150  66.444  74.322  1.00 29.68           N  
ATOM    496  N   PRO A 157      -9.998  64.189  71.049  1.00 24.26           N  
ATOM    497  CA  PRO A 157      -8.579  63.831  71.168  1.00 23.17           C  
ATOM    498  C   PRO A 157      -8.267  62.998  72.415  1.00 24.11           C  
ATOM    499  O   PRO A 157      -7.417  62.116  72.384  1.00 21.91           O  
ATOM    500  CB  PRO A 157      -7.890  65.192  71.198  1.00 25.16           C  
ATOM    501  CG  PRO A 157      -8.756  66.008  70.280  1.00 24.34           C  
ATOM    502  CD  PRO A 157     -10.153  65.618  70.717  1.00 25.41           C  
ATOM    503  N   ARG A 158      -8.963  63.287  73.511  1.00 22.23           N  
ATOM    504  CA  ARG A 158      -8.755  62.560  74.761  1.00 23.96           C  
ATOM    505  C   ARG A 158      -9.118  61.088  74.590  1.00 22.79           C  
ATOM    506  O   ARG A 158      -8.425  60.198  75.085  1.00 20.88           O  
ATOM    507  CB  ARG A 158      -9.618  63.150  75.873  1.00 24.61           C  
ATOM    508  CG  ARG A 158      -9.245  62.666  77.253  1.00 28.33           C  
ATOM    509  CD  ARG A 158      -8.038  63.435  77.741  1.00 32.34           C  
ATOM    510  NE  ARG A 158      -6.864  62.595  77.842  1.00 30.67           N  
ATOM    511  CZ  ARG A 158      -5.636  63.059  78.035  1.00 29.85           C  
ATOM    512  NH1 ARG A 158      -5.422  64.364  78.142  1.00 29.77           N1+
ATOM    513  NH2 ARG A 158      -4.627  62.212  78.140  1.00 27.40           N  
ATOM    514  N   GLU A 159     -10.222  60.844  73.897  1.00 22.02           N  
ATOM    515  CA  GLU A 159     -10.670  59.482  73.660  1.00 24.15           C  
ATOM    516  C   GLU A 159      -9.650  58.774  72.751  1.00 24.16           C  
ATOM    517  O   GLU A 159      -9.360  57.591  72.936  1.00 25.17           O  
ATOM    518  CB  GLU A 159     -12.078  59.504  73.048  1.00 24.07           C  
ATOM    519  CG  GLU A 159     -13.113  60.143  73.988  1.00 24.18           C  
ATOM    520  CD  GLU A 159     -14.477  60.348  73.350  1.00 26.17           C  
ATOM    521  OE1 GLU A 159     -14.522  60.693  72.151  1.00 23.95           O  
ATOM    522  OE2 GLU A 159     -15.502  60.183  74.055  1.00 26.33           O1-
ATOM    523  N   CYS A 160      -9.090  59.504  71.788  1.00 24.01           N  
ATOM    524  CA  CYS A 160      -8.073  58.923  70.912  1.00 24.99           C  
ATOM    525  C   CYS A 160      -6.895  58.511  71.798  1.00 24.76           C  
ATOM    526  O   CYS A 160      -6.319  57.436  71.631  1.00 24.77           O  
ATOM    527  CB  CYS A 160      -7.593  59.942  69.872  1.00 23.91           C  
ATOM    528  SG  CYS A 160      -8.820  60.366  68.608  1.00 25.44           S  
ATOM    529  N   ALA A 161      -6.549  59.375  72.746  1.00 23.60           N  
ATOM    530  CA  ALA A 161      -5.446  59.084  73.657  1.00 22.08           C  
ATOM    531  C   ALA A 161      -5.735  57.770  74.375  1.00 21.59           C  
ATOM    532  O   ALA A 161      -4.861  56.907  74.508  1.00 20.22           O  
ATOM    533  CB  ALA A 161      -5.285  60.216  74.666  1.00 21.67           C  
ATOM    534  N   ARG A 162      -6.975  57.616  74.826  1.00 21.93           N  
ATOM    535  CA  ARG A 162      -7.376  56.410  75.545  1.00 22.69           C  
ATOM    536  C   ARG A 162      -7.390  55.189  74.641  1.00 23.04           C  
ATOM    537  O   ARG A 162      -7.009  54.098  75.064  1.00 23.01           O  
ATOM    538  CB  ARG A 162      -8.744  56.607  76.186  1.00 24.76           C  
ATOM    539  CG  ARG A 162      -8.728  57.576  77.355  1.00 23.60           C  
ATOM    540  CD  ARG A 162     -10.133  57.863  77.849  1.00 25.08           C  
ATOM    541  NE  ARG A 162     -10.112  58.725  79.028  1.00 25.80           N  
ATOM    542  CZ  ARG A 162     -11.187  59.303  79.559  1.00 27.40           C  
ATOM    543  NH1 ARG A 162     -12.386  59.117  79.021  1.00 24.96           N1+
ATOM    544  NH2 ARG A 162     -11.054  60.074  80.629  1.00 28.72           N  
ATOM    545  N   VAL A 163      -7.832  55.383  73.404  1.00 22.89           N  
ATOM    546  CA  VAL A 163      -7.877  54.308  72.419  1.00 25.75           C  
ATOM    547  C   VAL A 163      -6.452  53.850  72.080  1.00 25.22           C  
ATOM    548  O   VAL A 163      -6.246  52.720  71.617  1.00 25.75           O  
ATOM    549  CB  VAL A 163      -8.605  54.776  71.139  1.00 26.93           C  
ATOM    550  CG1 VAL A 163      -8.330  53.830  69.991  1.00 27.27           C  
ATOM    551  CG2 VAL A 163     -10.105  54.825  71.407  1.00 29.50           C  
ATOM    552  N   MET A 164      -5.482  54.728  72.321  1.00 24.70           N  
ATOM    553  CA  MET A 164      -4.073  54.426  72.062  1.00 23.91           C  
ATOM    554  C   MET A 164      -3.345  53.987  73.328  1.00 25.17           C  
ATOM    555  O   MET A 164      -2.135  53.743  73.306  1.00 24.66           O  
ATOM    556  CB  MET A 164      -3.362  55.646  71.481  1.00 23.28           C  
ATOM    557  CG  MET A 164      -3.818  56.028  70.090  1.00 24.74           C  
ATOM    558  SD  MET A 164      -3.611  54.687  68.902  1.00 25.33           S  
ATOM    559  CE  MET A 164      -1.875  54.913  68.438  1.00 22.88           C  
ATOM    560  N   GLY A 165      -4.086  53.896  74.429  1.00 25.59           N  
ATOM    561  CA  GLY A 165      -3.498  53.466  75.687  1.00 24.53           C  
ATOM    562  C   GLY A 165      -2.724  54.519  76.466  1.00 24.75           C  
ATOM    563  O   GLY A 165      -2.019  54.191  77.424  1.00 24.94           O  
ATOM    564  N   TYR A 166      -2.833  55.781  76.066  1.00 22.13           N  
ATOM    565  CA  TYR A 166      -2.134  56.841  76.787  1.00 24.24           C  
ATOM    566  C   TYR A 166      -2.872  57.165  78.095  1.00 24.27           C  
ATOM    567  O   TYR A 166      -4.096  57.122  78.145  1.00 22.82           O  
ATOM    568  CB  TYR A 166      -2.035  58.108  75.931  1.00 23.77           C  
ATOM    569  CG  TYR A 166      -0.910  58.106  74.914  1.00 25.30           C  
ATOM    570  CD1 TYR A 166      -0.958  57.288  73.788  1.00 24.90           C  
ATOM    571  CD2 TYR A 166       0.200  58.936  75.074  1.00 24.33           C  
ATOM    572  CE1 TYR A 166       0.068  57.299  72.843  1.00 22.55           C  
ATOM    573  CE2 TYR A 166       1.233  58.953  74.137  1.00 24.70           C  
ATOM    574  CZ  TYR A 166       1.159  58.131  73.023  1.00 24.49           C  
ATOM    575  OH  TYR A 166       2.188  58.129  72.102  1.00 23.61           O  
ATOM    576  N   PRO A 167      -2.131  57.473  79.174  1.00 25.26           N  
ATOM    577  CA  PRO A 167      -2.768  57.800  80.458  1.00 25.67           C  
ATOM    578  C   PRO A 167      -3.438  59.172  80.394  1.00 25.44           C  
ATOM    579  O   PRO A 167      -3.026  60.028  79.608  1.00 24.49           O  
ATOM    580  CB  PRO A 167      -1.599  57.778  81.439  1.00 27.02           C  
ATOM    581  CG  PRO A 167      -0.458  58.250  80.599  1.00 25.63           C  
ATOM    582  CD  PRO A 167      -0.662  57.492  79.297  1.00 26.34           C  
ATOM    583  N   ASP A 168      -4.464  59.399  81.208  1.00 25.47           N  
ATOM    584  CA  ASP A 168      -5.127  60.697  81.170  1.00 25.73           C  
ATOM    585  C   ASP A 168      -4.192  61.830  81.595  1.00 25.96           C  
ATOM    586  O   ASP A 168      -4.448  62.995  81.292  1.00 26.31           O  
ATOM    587  CB  ASP A 168      -6.389  60.701  82.035  1.00 28.44           C  
ATOM    588  CG  ASP A 168      -7.497  59.830  81.458  1.00 28.58           C  
ATOM    589  OD1 ASP A 168      -7.454  59.492  80.251  1.00 27.25           O  
ATOM    590  OD2 ASP A 168      -8.424  59.495  82.213  1.00 28.85           O1-
ATOM    591  N   SER A 169      -3.101  61.490  82.275  1.00 25.96           N  
ATOM    592  CA  SER A 169      -2.140  62.502  82.707  1.00 25.67           C  
ATOM    593  C   SER A 169      -1.348  63.063  81.522  1.00 25.80           C  
ATOM    594  O   SER A 169      -0.763  64.143  81.619  1.00 26.43           O  
ATOM    595  CB  SER A 169      -1.172  61.920  83.740  1.00 27.13           C  
ATOM    596  OG  SER A 169      -0.524  60.778  83.225  1.00 30.66           O  
ATOM    597  N   TYR A 170      -1.324  62.339  80.406  1.00 23.71           N  
ATOM    598  CA  TYR A 170      -0.596  62.825  79.235  1.00 23.92           C  
ATOM    599  C   TYR A 170      -1.311  64.029  78.634  1.00 22.15           C  
ATOM    600  O   TYR A 170      -2.513  63.989  78.378  1.00 23.61           O  
ATOM    601  CB  TYR A 170      -0.446  61.720  78.191  1.00 23.88           C  
ATOM    602  CG  TYR A 170       0.461  62.114  77.044  1.00 23.62           C  
ATOM    603  CD1 TYR A 170       0.010  62.950  76.023  1.00 21.75           C  
ATOM    604  CD2 TYR A 170       1.790  61.683  77.006  1.00 23.47           C  
ATOM    605  CE1 TYR A 170       0.863  63.352  74.994  1.00 22.67           C  
ATOM    606  CE2 TYR A 170       2.650  62.083  75.984  1.00 22.22           C  
ATOM    607  CZ  TYR A 170       2.182  62.916  74.985  1.00 22.45           C  
ATOM    608  OH  TYR A 170       3.032  63.327  73.985  1.00 23.07           O  
ATOM    609  N   LYS A 171      -0.555  65.097  78.408  1.00 22.30           N  
ATOM    610  CA  LYS A 171      -1.089  66.344  77.875  1.00 24.75           C  
ATOM    611  C   LYS A 171      -1.143  66.372  76.349  1.00 24.20           C  
ATOM    612  O   LYS A 171      -0.117  66.265  75.691  1.00 24.55           O  
ATOM    613  CB  LYS A 171      -0.238  67.508  78.400  1.00 26.30           C  
ATOM    614  CG  LYS A 171      -0.000  67.433  79.914  1.00 29.04           C  
ATOM    615  CD  LYS A 171       1.121  68.354  80.383  1.00 32.46           C  
ATOM    616  CE  LYS A 171       0.663  69.792  80.490  1.00 33.67           C  
ATOM    617  NZ  LYS A 171      -0.302  69.957  81.617  1.00 36.78           N1+
ATOM    618  N   VAL A 172      -2.341  66.530  75.792  1.00 24.35           N  
ATOM    619  CA  VAL A 172      -2.499  66.567  74.337  1.00 24.34           C  
ATOM    620  C   VAL A 172      -2.140  67.939  73.763  1.00 24.66           C  
ATOM    621  O   VAL A 172      -2.205  68.946  74.462  1.00 25.14           O  
ATOM    622  CB  VAL A 172      -3.949  66.220  73.918  1.00 25.58           C  
ATOM    623  CG1 VAL A 172      -4.329  64.851  74.452  1.00 25.56           C  
ATOM    624  CG2 VAL A 172      -4.902  67.272  74.435  1.00 28.35           C  
ATOM    625  N   HIS A 173      -1.759  67.976  72.489  1.00 23.24           N  
ATOM    626  CA  HIS A 173      -1.393  69.235  71.847  1.00 22.40           C  
ATOM    627  C   HIS A 173      -2.628  70.136  71.698  1.00 23.34           C  
ATOM    628  O   HIS A 173      -3.729  69.655  71.420  1.00 22.97           O  
ATOM    629  CB  HIS A 173      -0.760  68.954  70.478  1.00 21.41           C  
ATOM    630  CG  HIS A 173      -0.126  70.152  69.848  1.00 21.07           C  
ATOM    631  CD2 HIS A 173       1.166  70.559  69.809  1.00 21.94           C  
ATOM    632  ND1 HIS A 173      -0.854  71.127  69.202  1.00 21.57           N  
ATOM    633  CE1 HIS A 173      -0.037  72.085  68.795  1.00 22.41           C  
ATOM    634  NE2 HIS A 173       1.195  71.764  69.152  1.00 22.98           N  
ATOM    635  N   PRO A 174      -2.454  71.458  71.877  1.00 23.65           N  
ATOM    636  CA  PRO A 174      -3.555  72.430  71.769  1.00 24.50           C  
ATOM    637  C   PRO A 174      -4.276  72.499  70.428  1.00 24.94           C  
ATOM    638  O   PRO A 174      -5.408  72.972  70.357  1.00 25.39           O  
ATOM    639  CB  PRO A 174      -2.896  73.757  72.162  1.00 23.38           C  
ATOM    640  CG  PRO A 174      -1.458  73.553  71.791  1.00 24.77           C  
ATOM    641  CD  PRO A 174      -1.192  72.135  72.227  1.00 22.71           C  
ATOM    642  N   SER A 175      -3.619  72.057  69.360  1.00 25.79           N  
ATOM    643  CA  SER A 175      -4.256  72.039  68.052  1.00 24.34           C  
ATOM    644  C   SER A 175      -4.950  70.684  67.944  1.00 24.71           C  
ATOM    645  O   SER A 175      -4.290  69.642  67.958  1.00 21.66           O  
ATOM    646  CB  SER A 175      -3.224  72.174  66.936  1.00 26.25           C  
ATOM    647  OG  SER A 175      -3.799  71.840  65.683  1.00 22.87           O  
ATOM    648  N   THR A 176      -6.274  70.686  67.843  1.00 22.42           N  
ATOM    649  CA  THR A 176      -6.983  69.424  67.758  1.00 23.28           C  
ATOM    650  C   THR A 176      -6.557  68.649  66.524  1.00 23.21           C  
ATOM    651  O   THR A 176      -6.323  67.448  66.594  1.00 22.63           O  
ATOM    652  CB  THR A 176      -8.525  69.613  67.745  1.00 22.91           C  
ATOM    653  CG2 THR A 176      -9.001  70.205  69.078  1.00 24.01           C  
ATOM    654  OG1 THR A 176      -8.901  70.473  66.668  1.00 22.82           O  
ATOM    655  N   SER A 177      -6.437  69.339  65.398  1.00 22.59           N  
ATOM    656  CA  SER A 177      -6.050  68.671  64.169  1.00 22.07           C  
ATOM    657  C   SER A 177      -4.689  67.992  64.305  1.00 21.45           C  
ATOM    658  O   SER A 177      -4.519  66.856  63.858  1.00 20.33           O  
ATOM    659  CB  SER A 177      -6.022  69.662  63.007  1.00 22.92           C  
ATOM    660  OG  SER A 177      -5.902  68.961  61.786  1.00 23.87           O  
ATOM    661  N   GLN A 178      -3.723  68.671  64.917  1.00 18.88           N  
ATOM    662  CA  GLN A 178      -2.401  68.071  65.089  1.00 19.84           C  
ATOM    663  C   GLN A 178      -2.468  66.956  66.129  1.00 21.22           C  
ATOM    664  O   GLN A 178      -1.739  65.965  66.043  1.00 22.11           O  
ATOM    665  CB  GLN A 178      -1.368  69.127  65.511  1.00 20.02           C  
ATOM    666  CG  GLN A 178      -1.083  70.195  64.455  1.00 23.38           C  
ATOM    667  CD  GLN A 178      -0.495  69.620  63.173  1.00 24.81           C  
ATOM    668  NE2 GLN A 178      -0.965  70.111  62.029  1.00 24.08           N  
ATOM    669  OE1 GLN A 178       0.378  68.755  63.213  1.00 21.47           O  
ATOM    670  N   ALA A 179      -3.344  67.119  67.113  1.00 20.69           N  
ATOM    671  CA  ALA A 179      -3.507  66.109  68.156  1.00 22.16           C  
ATOM    672  C   ALA A 179      -4.001  64.800  67.521  1.00 21.73           C  
ATOM    673  O   ALA A 179      -3.487  63.725  67.820  1.00 19.23           O  
ATOM    674  CB  ALA A 179      -4.502  66.599  69.211  1.00 22.75           C  
ATOM    675  N   TYR A 180      -4.999  64.895  66.641  1.00 20.03           N  
ATOM    676  CA  TYR A 180      -5.528  63.710  65.959  1.00 20.87           C  
ATOM    677  C   TYR A 180      -4.439  63.082  65.081  1.00 20.68           C  
ATOM    678  O   TYR A 180      -4.287  61.861  65.034  1.00 19.18           O  
ATOM    679  CB  TYR A 180      -6.724  64.074  65.068  1.00 20.57           C  
ATOM    680  CG  TYR A 180      -8.019  64.390  65.795  1.00 23.68           C  
ATOM    681  CD1 TYR A 180      -8.549  63.502  66.734  1.00 23.92           C  
ATOM    682  CD2 TYR A 180      -8.749  65.543  65.493  1.00 22.91           C  
ATOM    683  CE1 TYR A 180      -9.783  63.754  67.350  1.00 24.48           C  
ATOM    684  CE2 TYR A 180      -9.982  65.807  66.107  1.00 24.82           C  
ATOM    685  CZ  TYR A 180     -10.492  64.903  67.033  1.00 25.06           C  
ATOM    686  OH  TYR A 180     -11.709  65.136  67.636  1.00 24.56           O  
ATOM    687  N   LYS A 181      -3.693  63.930  64.377  1.00 20.28           N  
ATOM    688  CA  LYS A 181      -2.621  63.457  63.506  1.00 23.26           C  
ATOM    689  C   LYS A 181      -1.578  62.725  64.343  1.00 22.70           C  
ATOM    690  O   LYS A 181      -1.131  61.634  63.992  1.00 22.52           O  
ATOM    691  CB  LYS A 181      -1.962  64.635  62.778  1.00 22.60           C  
ATOM    692  CG  LYS A 181      -0.692  64.268  62.018  1.00 23.47           C  
ATOM    693  CD  LYS A 181      -0.113  65.485  61.301  1.00 23.11           C  
ATOM    694  CE  LYS A 181       1.139  65.111  60.524  1.00 25.16           C  
ATOM    695  NZ  LYS A 181       1.606  66.196  59.628  1.00 22.73           N1+
ATOM    696  N   GLN A 182      -1.211  63.334  65.463  1.00 22.08           N  
ATOM    697  CA  GLN A 182      -0.224  62.760  66.360  1.00 22.73           C  
ATOM    698  C   GLN A 182      -0.659  61.394  66.888  1.00 22.84           C  
ATOM    699  O   GLN A 182       0.076  60.416  66.758  1.00 20.64           O  
ATOM    700  CB  GLN A 182       0.063  63.746  67.496  1.00 22.35           C  
ATOM    701  CG  GLN A 182       0.775  64.999  66.975  1.00 20.92           C  
ATOM    702  CD  GLN A 182       0.843  66.121  67.981  1.00 21.98           C  
ATOM    703  NE2 GLN A 182       1.544  67.195  67.619  1.00 23.16           N  
ATOM    704  OE1 GLN A 182       0.272  66.035  69.072  1.00 23.63           O  
ATOM    705  N   PHE A 183      -1.851  61.313  67.467  1.00 22.60           N  
ATOM    706  CA  PHE A 183      -2.319  60.024  67.952  1.00 22.84           C  
ATOM    707  C   PHE A 183      -2.495  59.081  66.765  1.00 23.23           C  
ATOM    708  O   PHE A 183      -2.325  57.870  66.896  1.00 21.52           O  
ATOM    709  CB  PHE A 183      -3.625  60.186  68.732  1.00 21.45           C  
ATOM    710  CG  PHE A 183      -3.427  60.775  70.104  1.00 21.17           C  
ATOM    711  CD1 PHE A 183      -2.731  60.063  71.079  1.00 21.37           C  
ATOM    712  CD2 PHE A 183      -3.870  62.054  70.402  1.00 21.85           C  
ATOM    713  CE1 PHE A 183      -2.476  60.623  72.334  1.00 21.29           C  
ATOM    714  CE2 PHE A 183      -3.620  62.630  71.656  1.00 23.38           C  
ATOM    715  CZ  PHE A 183      -2.918  61.907  72.623  1.00 22.50           C  
ATOM    716  N   GLY A 184      -2.797  59.660  65.606  1.00 22.88           N  
ATOM    717  CA  GLY A 184      -2.991  58.875  64.393  1.00 25.18           C  
ATOM    718  C   GLY A 184      -1.809  58.005  63.985  1.00 25.32           C  
ATOM    719  O   GLY A 184      -1.978  56.836  63.670  1.00 25.79           O  
ATOM    720  N   ASN A 185      -0.600  58.544  63.959  1.00 26.15           N  
ATOM    721  CA  ASN A 185       0.500  57.677  63.561  1.00 27.45           C  
ATOM    722  C   ASN A 185       1.295  57.172  64.764  1.00 25.21           C  
ATOM    723  O   ASN A 185       2.412  56.703  64.615  1.00 26.97           O  
ATOM    724  CB  ASN A 185       1.412  58.367  62.525  1.00 31.47           C  
ATOM    725  CG  ASN A 185       1.872  59.709  62.971  1.00 30.61           C  
ATOM    726  ND2 ASN A 185       2.269  60.558  62.031  1.00 29.31           N  
ATOM    727  OD1 ASN A 185       1.883  59.983  64.162  1.00 34.68           O  
ATOM    728  N   SER A 186       0.695  57.230  65.952  1.00 21.87           N  
ATOM    729  CA  SER A 186       1.376  56.774  67.161  1.00 21.39           C  
ATOM    730  C   SER A 186       1.237  55.274  67.418  1.00 21.44           C  
ATOM    731  O   SER A 186       0.791  54.520  66.556  1.00 21.41           O  
ATOM    732  CB  SER A 186       0.878  57.560  68.383  1.00 22.16           C  
ATOM    733  OG  SER A 186       1.738  57.361  69.500  1.00 25.30           O  
ATOM    734  N   VAL A 187       1.611  54.852  68.621  1.00 23.18           N  
ATOM    735  CA  VAL A 187       1.572  53.445  69.002  1.00 24.74           C  
ATOM    736  C   VAL A 187       0.707  53.179  70.238  1.00 26.13           C  
ATOM    737  O   VAL A 187       0.511  54.065  71.066  1.00 26.87           O  
ATOM    738  CB  VAL A 187       2.995  52.948  69.285  1.00 25.29           C  
ATOM    739  CG1 VAL A 187       3.628  53.796  70.385  1.00 25.70           C  
ATOM    740  CG2 VAL A 187       2.970  51.499  69.682  1.00 30.75           C  
ATOM    741  N   VAL A 188       0.195  51.956  70.356  1.00 24.49           N  
ATOM    742  CA  VAL A 188      -0.626  51.587  71.503  1.00 25.07           C  
ATOM    743  C   VAL A 188       0.335  51.197  72.622  1.00 24.60           C  
ATOM    744  O   VAL A 188       0.963  50.135  72.581  1.00 23.44           O  
ATOM    745  CB  VAL A 188      -1.578  50.407  71.162  1.00 24.87           C  
ATOM    746  CG1 VAL A 188      -2.331  49.945  72.409  1.00 22.03           C  
ATOM    747  CG2 VAL A 188      -2.568  50.848  70.094  1.00 24.99           C  
ATOM    748  N   ILE A 189       0.439  52.073  73.615  1.00 25.18           N  
ATOM    749  CA  ILE A 189       1.347  51.884  74.746  1.00 25.66           C  
ATOM    750  C   ILE A 189       1.335  50.494  75.391  1.00 25.26           C  
ATOM    751  O   ILE A 189       2.392  49.923  75.655  1.00 26.39           O  
ATOM    752  CB  ILE A 189       1.064  52.924  75.854  1.00 26.91           C  
ATOM    753  CG1 ILE A 189       1.004  54.339  75.259  1.00 27.05           C  
ATOM    754  CG2 ILE A 189       2.140  52.838  76.929  1.00 26.86           C  
ATOM    755  CD1 ILE A 189       2.313  54.852  74.718  1.00 28.30           C  
ATOM    756  N   ASN A 190       0.147  49.959  75.655  1.00 25.38           N  
ATOM    757  CA  ASN A 190       0.015  48.652  76.304  1.00 24.26           C  
ATOM    758  C   ASN A 190       0.765  47.543  75.568  1.00 24.15           C  
ATOM    759  O   ASN A 190       1.450  46.724  76.189  1.00 25.00           O  
ATOM    760  CB  ASN A 190      -1.465  48.268  76.427  1.00 24.34           C  
ATOM    761  CG  ASN A 190      -2.262  49.262  77.250  1.00 25.53           C  
ATOM    762  ND2 ASN A 190      -3.003  48.761  78.233  1.00 24.47           N  
ATOM    763  OD1 ASN A 190      -2.218  50.465  77.002  1.00 23.82           O  
ATOM    764  N   VAL A 191       0.622  47.514  74.245  1.00 22.67           N  
ATOM    765  CA  VAL A 191       1.282  46.511  73.428  1.00 22.21           C  
ATOM    766  C   VAL A 191       2.786  46.648  73.623  1.00 23.14           C  
ATOM    767  O   VAL A 191       3.485  45.659  73.853  1.00 22.43           O  
ATOM    768  CB  VAL A 191       0.935  46.696  71.942  1.00 22.86           C  
ATOM    769  CG1 VAL A 191       1.743  45.733  71.084  1.00 22.05           C  
ATOM    770  CG2 VAL A 191      -0.548  46.466  71.739  1.00 23.82           C  
ATOM    771  N   LEU A 192       3.269  47.883  73.540  1.00 22.63           N  
ATOM    772  CA  LEU A 192       4.683  48.168  73.720  1.00 25.09           C  
ATOM    773  C   LEU A 192       5.155  47.719  75.086  1.00 25.62           C  
ATOM    774  O   LEU A 192       6.246  47.177  75.218  1.00 27.02           O  
ATOM    775  CB  LEU A 192       4.952  49.667  73.551  1.00 26.32           C  
ATOM    776  CG  LEU A 192       5.512  50.065  72.188  1.00 28.90           C  
ATOM    777  CD1 LEU A 192       4.769  49.328  71.105  1.00 30.83           C  
ATOM    778  CD2 LEU A 192       5.422  51.563  72.006  1.00 28.07           C  
ATOM    779  N   GLN A 193       4.329  47.943  76.102  1.00 24.30           N  
ATOM    780  CA  GLN A 193       4.689  47.549  77.454  1.00 25.67           C  
ATOM    781  C   GLN A 193       4.967  46.052  77.575  1.00 25.91           C  
ATOM    782  O   GLN A 193       6.023  45.653  78.069  1.00 25.46           O  
ATOM    783  CB  GLN A 193       3.592  47.957  78.438  1.00 24.29           C  
ATOM    784  CG  GLN A 193       3.617  49.429  78.791  1.00 24.52           C  
ATOM    785  CD  GLN A 193       2.587  49.792  79.846  1.00 26.85           C  
ATOM    786  NE2 GLN A 193       3.054  50.122  81.044  1.00 24.85           N  
ATOM    787  OE1 GLN A 193       1.381  49.771  79.584  1.00 30.01           O  
ATOM    788  N   TYR A 194       4.028  45.231  77.109  1.00 25.73           N  
ATOM    789  CA  TYR A 194       4.184  43.779  77.179  1.00 26.58           C  
ATOM    790  C   TYR A 194       5.439  43.320  76.443  1.00 26.75           C  
ATOM    791  O   TYR A 194       6.173  42.459  76.928  1.00 26.47           O  
ATOM    792  CB  TYR A 194       2.946  43.077  76.609  1.00 26.15           C  
ATOM    793  CG  TYR A 194       1.681  43.352  77.392  1.00 26.65           C  
ATOM    794  CD1 TYR A 194       1.611  43.083  78.760  1.00 27.40           C  
ATOM    795  CD2 TYR A 194       0.563  43.912  76.774  1.00 28.02           C  
ATOM    796  CE1 TYR A 194       0.460  43.376  79.497  1.00 27.81           C  
ATOM    797  CE2 TYR A 194      -0.594  44.206  77.501  1.00 27.07           C  
ATOM    798  CZ  TYR A 194      -0.638  43.941  78.859  1.00 27.14           C  
ATOM    799  OH  TYR A 194      -1.765  44.265  79.582  1.00 27.14           O  
ATOM    800  N   ILE A 195       5.691  43.900  75.273  1.00 26.58           N  
ATOM    801  CA  ILE A 195       6.883  43.545  74.510  1.00 26.63           C  
ATOM    802  C   ILE A 195       8.136  44.016  75.251  1.00 27.08           C  
ATOM    803  O   ILE A 195       9.094  43.253  75.409  1.00 25.40           O  
ATOM    804  CB  ILE A 195       6.852  44.170  73.095  1.00 26.77           C  
ATOM    805  CG1 ILE A 195       5.700  43.552  72.296  1.00 26.57           C  
ATOM    806  CG2 ILE A 195       8.200  43.959  72.387  1.00 26.66           C  
ATOM    807  CD1 ILE A 195       5.478  44.158  70.936  1.00 28.46           C  
ATOM    808  N   ALA A 196       8.127  45.267  75.706  1.00 25.86           N  
ATOM    809  CA  ALA A 196       9.270  45.807  76.433  1.00 26.23           C  
ATOM    810  C   ALA A 196       9.583  44.918  77.641  1.00 26.58           C  
ATOM    811  O   ALA A 196      10.742  44.608  77.916  1.00 26.29           O  
ATOM    812  CB  ALA A 196       8.976  47.226  76.893  1.00 25.81           C  
ATOM    813  N   TYR A 197       8.538  44.508  78.349  1.00 25.69           N  
ATOM    814  CA  TYR A 197       8.682  43.655  79.517  1.00 27.49           C  
ATOM    815  C   TYR A 197       9.388  42.365  79.135  1.00 27.89           C  
ATOM    816  O   TYR A 197      10.282  41.897  79.845  1.00 25.95           O  
ATOM    817  CB  TYR A 197       7.314  43.306  80.094  1.00 29.23           C  
ATOM    818  CG  TYR A 197       7.391  42.599  81.426  1.00 32.24           C  
ATOM    819  CD1 TYR A 197       7.458  43.323  82.615  1.00 33.49           C  
ATOM    820  CD2 TYR A 197       7.426  41.202  81.498  1.00 34.00           C  
ATOM    821  CE1 TYR A 197       7.557  42.676  83.846  1.00 34.46           C  
ATOM    822  CE2 TYR A 197       7.530  40.548  82.727  1.00 35.00           C  
ATOM    823  CZ  TYR A 197       7.594  41.294  83.891  1.00 35.42           C  
ATOM    824  OH  TYR A 197       7.701  40.657  85.110  1.00 38.86           O  
ATOM    825  N   ASN A 198       8.962  41.787  78.015  1.00 26.98           N  
ATOM    826  CA  ASN A 198       9.538  40.544  77.523  1.00 28.70           C  
ATOM    827  C   ASN A 198      10.967  40.718  77.002  1.00 28.55           C  
ATOM    828  O   ASN A 198      11.760  39.772  77.021  1.00 27.04           O  
ATOM    829  CB  ASN A 198       8.629  39.948  76.447  1.00 27.49           C  
ATOM    830  CG  ASN A 198       7.410  39.246  77.040  1.00 26.64           C  
ATOM    831  ND2 ASN A 198       6.754  38.415  76.234  1.00 24.43           N  
ATOM    832  OD1 ASN A 198       7.062  39.455  78.206  1.00 25.16           O  
ATOM    833  N   ILE A 199      11.294  41.925  76.538  1.00 28.91           N  
ATOM    834  CA  ILE A 199      12.643  42.197  76.054  1.00 28.49           C  
ATOM    835  C   ILE A 199      13.586  42.152  77.258  1.00 28.64           C  
ATOM    836  O   ILE A 199      14.629  41.497  77.220  1.00 27.56           O  
ATOM    837  CB  ILE A 199      12.738  43.586  75.367  1.00 27.92           C  
ATOM    838  CG1 ILE A 199      12.096  43.518  73.975  1.00 27.40           C  
ATOM    839  CG2 ILE A 199      14.194  44.016  75.249  1.00 29.47           C  
ATOM    840  CD1 ILE A 199      12.069  44.855  73.238  1.00 28.04           C  
ATOM    841  N   GLY A 200      13.201  42.837  78.331  1.00 27.49           N  
ATOM    842  CA  GLY A 200      14.021  42.850  79.534  1.00 28.56           C  
ATOM    843  C   GLY A 200      14.094  41.488  80.206  1.00 28.81           C  
ATOM    844  O   GLY A 200      15.116  41.138  80.815  1.00 28.60           O  
ATOM    845  N   SER A 201      13.009  40.723  80.124  1.00 28.19           N  
ATOM    846  CA  SER A 201      12.982  39.383  80.708  1.00 30.90           C  
ATOM    847  C   SER A 201      14.112  38.567  80.085  1.00 31.60           C  
ATOM    848  O   SER A 201      14.883  37.906  80.789  1.00 32.73           O  
ATOM    849  CB  SER A 201      11.649  38.686  80.419  1.00 30.36           C  
ATOM    850  OG  SER A 201      10.576  39.287  81.124  1.00 31.94           O  
ATOM    851  N   SER A 202      14.205  38.612  78.760  1.00 30.93           N  
ATOM    852  CA  SER A 202      15.243  37.872  78.050  1.00 30.91           C  
ATOM    853  C   SER A 202      16.630  38.430  78.358  1.00 31.54           C  
ATOM    854  O   SER A 202      17.577  37.668  78.576  1.00 32.90           O  
ATOM    855  CB  SER A 202      14.977  37.900  76.537  1.00 31.32           C  
ATOM    856  OG  SER A 202      13.810  37.151  76.218  1.00 30.27           O  
ATOM    857  N   LEU A 203      16.760  39.749  78.390  1.00 30.61           N  
ATOM    858  CA  LEU A 203      18.050  40.351  78.692  1.00 31.18           C  
ATOM    859  C   LEU A 203      18.526  39.969  80.092  1.00 31.23           C  
ATOM    860  O   LEU A 203      19.726  39.790  80.325  1.00 31.14           O  
ATOM    861  CB  LEU A 203      17.973  41.877  78.584  1.00 31.35           C  
ATOM    862  CG  LEU A 203      17.794  42.475  77.185  1.00 32.71           C  
ATOM    863  CD1 LEU A 203      17.656  43.995  77.279  1.00 32.75           C  
ATOM    864  CD2 LEU A 203      18.985  42.101  76.326  1.00 32.94           C  
ATOM    865  N   ASN A 204      17.587  39.835  81.021  1.00 30.24           N  
ATOM    866  CA  ASN A 204      17.941  39.516  82.398  1.00 31.40           C  
ATOM    867  C   ASN A 204      18.190  38.038  82.727  1.00 31.81           C  
ATOM    868  O   ASN A 204      18.669  37.727  83.820  1.00 32.00           O  
ATOM    869  CB  ASN A 204      16.883  40.080  83.354  1.00 31.62           C  
ATOM    870  CG  ASN A 204      16.829  41.599  83.338  1.00 33.28           C  
ATOM    871  ND2 ASN A 204      15.633  42.152  83.533  1.00 33.55           N  
ATOM    872  OD1 ASN A 204      17.848  42.268  83.170  1.00 32.54           O  
ATOM    873  N   PHE A 205      17.877  37.131  81.803  1.00 32.05           N  
ATOM    874  CA  PHE A 205      18.088  35.704  82.064  1.00 32.12           C  
ATOM    875  C   PHE A 205      19.498  35.326  81.654  1.00 32.59           C  
ATOM    876  O   PHE A 205      19.746  34.996  80.491  1.00 30.45           O  
ATOM    877  CB  PHE A 205      17.084  34.855  81.285  1.00 32.13           C  
ATOM    878  CG  PHE A 205      17.209  33.375  81.542  1.00 32.68           C  
ATOM    879  CD1 PHE A 205      16.931  32.845  82.800  1.00 33.71           C  
ATOM    880  CD2 PHE A 205      17.622  32.514  80.528  1.00 32.47           C  
ATOM    881  CE1 PHE A 205      17.065  31.478  83.041  1.00 32.84           C  
ATOM    882  CE2 PHE A 205      17.761  31.145  80.763  1.00 33.07           C  
ATOM    883  CZ  PHE A 205      17.483  30.628  82.013  1.00 32.84           C  
ATOM    884  N   LYS A 206      20.416  35.373  82.617  1.00 32.88           N  
ATOM    885  CA  LYS A 206      21.815  35.061  82.359  1.00 33.73           C  
ATOM    886  C   LYS A 206      22.341  34.093  83.411  1.00 33.32           C  
ATOM    887  O   LYS A 206      23.127  34.480  84.266  1.00 33.92           O  
ATOM    888  CB  LYS A 206      22.649  36.343  82.412  1.00 35.50           C  
ATOM    889  CG  LYS A 206      22.220  37.441  81.453  1.00 40.01           C  
ATOM    890  CD  LYS A 206      23.030  38.710  81.723  1.00 43.68           C  
ATOM    891  CE  LYS A 206      22.776  39.797  80.690  1.00 46.37           C  
ATOM    892  NZ  LYS A 206      23.678  40.974  80.909  1.00 47.87           N1+
ATOM    893  N   PRO A 207      21.918  32.823  83.364  1.00 32.57           N  
ATOM    894  CA  PRO A 207      22.409  31.880  84.370  1.00 32.82           C  
ATOM    895  C   PRO A 207      23.877  31.500  84.233  1.00 32.96           C  
ATOM    896  O   PRO A 207      24.504  31.692  83.188  1.00 33.28           O  
ATOM    897  CB  PRO A 207      21.491  30.676  84.191  1.00 32.32           C  
ATOM    898  CG  PRO A 207      21.227  30.686  82.704  1.00 32.43           C  
ATOM    899  CD  PRO A 207      21.001  32.160  82.417  1.00 33.24           C  
ATOM    900  N   TYR A 208      24.419  30.966  85.315  1.00 32.43           N  
ATOM    901  CA  TYR A 208      25.795  30.511  85.347  1.00 31.93           C  
ATOM    902  C   TYR A 208      25.826  29.135  84.698  1.00 32.34           C  
ATOM    903  O   TYR A 208      26.907  28.724  84.227  1.00 32.30           O  
ATOM    904  CB  TYR A 208      26.275  30.425  86.796  1.00 29.46           C  
ATOM    905  CG  TYR A 208      26.739  31.748  87.373  1.00 30.70           C  
ATOM    906  CD1 TYR A 208      28.030  32.222  87.134  1.00 30.25           C  
ATOM    907  CD2 TYR A 208      25.903  32.509  88.183  1.00 30.42           C  
ATOM    908  CE1 TYR A 208      28.475  33.418  87.691  1.00 30.05           C  
ATOM    909  CE2 TYR A 208      26.339  33.711  88.746  1.00 31.51           C  
ATOM    910  CZ  TYR A 208      27.628  34.154  88.494  1.00 30.30           C  
ATOM    911  OH  TYR A 208      28.070  35.336  89.048  1.00 32.11           O  
ATOM    912  OXT TYR A 208      24.763  28.472  84.687  1.00 32.04           O1-
TER     913      TYR A 208 
ATOM    914  N   MET B   1      -2.532  52.520  79.381  1.00 31.15           N  
ATOM    915  CA  MET B   1      -1.296  51.767  79.717  1.00 32.32           C  
ATOM    916  C   MET B   1      -1.446  51.037  81.054  1.00 33.57           C  
ATOM    917  O   MET B   1      -2.349  51.335  81.843  1.00 34.73           O  
ATOM    918  CB  MET B   1      -0.071  52.702  79.709  1.00 32.07           C  
ATOM    919  CG  MET B   1       0.023  53.728  80.816  1.00 32.86           C  
ATOM    920  SD  MET B   1       1.442  54.864  80.575  1.00 34.59           S  
ATOM    921  CE  MET B   1       2.838  53.790  81.046  1.00 32.02           C  
ATOM    922  N   ILE B   2      -0.559  50.086  81.305  1.00 32.21           N  
ATOM    923  CA  ILE B   2      -0.628  49.256  82.501  1.00 33.22           C  
ATOM    924  C   ILE B   2       0.450  49.539  83.564  1.00 33.65           C  
ATOM    925  O   ILE B   2       1.486  50.128  83.270  1.00 31.41           O  
ATOM    926  CB  ILE B   2      -0.578  47.762  82.038  1.00 34.25           C  
ATOM    927  CG1 ILE B   2      -1.794  47.014  82.566  1.00 36.05           C  
ATOM    928  CG2 ILE B   2       0.738  47.114  82.404  1.00 33.47           C  
ATOM    929  CD1 ILE B   2      -3.056  47.302  81.786  1.00 37.81           C  
ATOM    930  N   GLU B   3       0.191  49.138  84.807  1.00 36.14           N  
ATOM    931  CA  GLU B   3       1.167  49.331  85.885  1.00 37.12           C  
ATOM    932  C   GLU B   3       2.154  48.174  85.832  1.00 36.46           C  
ATOM    933  O   GLU B   3       1.746  47.020  85.748  1.00 36.80           O  
ATOM    934  CB  GLU B   3       0.492  49.329  87.265  1.00 40.31           C  
ATOM    935  CG  GLU B   3       1.499  49.266  88.412  1.00 44.53           C  
ATOM    936  CD  GLU B   3       0.851  49.216  89.793  1.00 47.65           C  
ATOM    937  OE1 GLU B   3       0.131  48.231  90.081  1.00 47.34           O  
ATOM    938  OE2 GLU B   3       1.069  50.163  90.587  1.00 48.75           O1-
ATOM    939  N   ILE B   4       3.445  48.472  85.877  1.00 34.76           N  
ATOM    940  CA  ILE B   4       4.441  47.415  85.838  1.00 36.28           C  
ATOM    941  C   ILE B   4       5.203  47.353  87.144  1.00 36.01           C  
ATOM    942  O   ILE B   4       6.053  48.188  87.414  1.00 36.02           O  
ATOM    943  CB  ILE B   4       5.435  47.632  84.699  1.00 37.53           C  
ATOM    944  CG1 ILE B   4       4.695  47.570  83.363  1.00 36.30           C  
ATOM    945  CG2 ILE B   4       6.530  46.566  84.763  1.00 36.24           C  
ATOM    946  CD1 ILE B   4       5.511  48.068  82.201  1.00 40.53           C  
ATOM    947  N   LYS B   5       4.887  46.357  87.958  1.00 37.50           N  
ATOM    948  CA  LYS B   5       5.545  46.192  89.253  1.00 39.88           C  
ATOM    949  C   LYS B   5       7.004  45.755  89.152  1.00 39.26           C  
ATOM    950  O   LYS B   5       7.872  46.339  89.800  1.00 39.85           O  
ATOM    951  CB  LYS B   5       4.753  45.198  90.095  1.00 41.69           C  
ATOM    952  CG  LYS B   5       3.420  45.761  90.547  1.00 45.59           C  
ATOM    953  CD  LYS B   5       3.642  46.935  91.498  1.00 47.06           C  
ATOM    954  CE  LYS B   5       2.325  47.443  92.056  1.00 48.75           C  
ATOM    955  NZ  LYS B   5       2.526  48.364  93.215  1.00 48.42           N1+
ATOM    956  N   ASP B   6       7.270  44.740  88.333  1.00 40.00           N  
ATOM    957  CA  ASP B   6       8.631  44.227  88.138  1.00 41.26           C  
ATOM    958  C   ASP B   6       9.352  44.931  86.990  1.00 39.56           C  
ATOM    959  O   ASP B   6       9.199  44.547  85.833  1.00 39.43           O  
ATOM    960  CB  ASP B   6       8.599  42.724  87.846  1.00 44.94           C  
ATOM    961  CG  ASP B   6       8.518  41.885  89.104  1.00 49.05           C  
ATOM    962  OD1 ASP B   6       7.430  41.822  89.729  1.00 51.31           O  
ATOM    963  OD2 ASP B   6       9.560  41.287  89.472  1.00 51.92           O1-
ATOM    964  N   LYS B   7      10.160  45.937  87.314  1.00 38.22           N  
ATOM    965  CA  LYS B   7      10.880  46.696  86.299  1.00 38.25           C  
ATOM    966  C   LYS B   7      11.962  45.848  85.643  1.00 38.69           C  
ATOM    967  O   LYS B   7      12.984  45.551  86.253  1.00 41.04           O  
ATOM    968  CB  LYS B   7      11.497  47.947  86.929  1.00 37.09           C  
ATOM    969  CG  LYS B   7      10.506  48.774  87.735  1.00 37.54           C  
ATOM    970  CD  LYS B   7       9.222  49.016  86.964  1.00 37.34           C  
ATOM    971  CE  LYS B   7       8.233  49.836  87.782  1.00 38.30           C  
ATOM    972  NZ  LYS B   7       8.774  51.187  88.099  1.00 39.34           N1+
ATOM    973  N   GLN B   8      11.744  45.458  84.393  1.00 37.47           N  
ATOM    974  CA  GLN B   8      12.714  44.624  83.696  1.00 37.02           C  
ATOM    975  C   GLN B   8      13.817  45.389  82.990  1.00 35.75           C  
ATOM    976  O   GLN B   8      14.816  44.797  82.599  1.00 36.02           O  
ATOM    977  CB  GLN B   8      12.012  43.745  82.661  1.00 38.53           C  
ATOM    978  CG  GLN B   8      10.973  42.806  83.228  1.00 38.85           C  
ATOM    979  CD  GLN B   8      11.542  41.876  84.270  1.00 38.85           C  
ATOM    980  NE2 GLN B   8      10.794  41.669  85.337  1.00 38.80           N  
ATOM    981  OE1 GLN B   8      12.642  41.334  84.112  1.00 40.16           O  
ATOM    982  N   LEU B   9      13.644  46.694  82.819  1.00 34.31           N  
ATOM    983  CA  LEU B   9      14.650  47.476  82.110  1.00 33.54           C  
ATOM    984  C   LEU B   9      15.425  48.472  82.976  1.00 32.36           C  
ATOM    985  O   LEU B   9      16.097  49.368  82.458  1.00 31.41           O  
ATOM    986  CB  LEU B   9      13.988  48.200  80.932  1.00 32.61           C  
ATOM    987  CG  LEU B   9      13.230  47.300  79.949  1.00 34.14           C  
ATOM    988  CD1 LEU B   9      12.552  48.167  78.880  1.00 30.58           C  
ATOM    989  CD2 LEU B   9      14.186  46.294  79.315  1.00 30.61           C  
ATOM    990  N   THR B  10      15.339  48.319  84.292  1.00 32.94           N  
ATOM    991  CA  THR B  10      16.069  49.202  85.197  1.00 34.59           C  
ATOM    992  C   THR B  10      17.548  49.186  84.817  1.00 33.36           C  
ATOM    993  O   THR B  10      18.097  48.133  84.506  1.00 33.37           O  
ATOM    994  CB  THR B  10      15.952  48.730  86.659  1.00 35.16           C  
ATOM    995  CG2 THR B  10      16.838  49.573  87.564  1.00 35.39           C  
ATOM    996  OG1 THR B  10      14.587  48.835  87.086  1.00 39.19           O  
ATOM    997  N   GLY B  11      18.185  50.350  84.832  1.00 33.94           N  
ATOM    998  CA  GLY B  11      19.599  50.419  84.503  1.00 34.81           C  
ATOM    999  C   GLY B  11      19.933  50.494  83.024  1.00 36.23           C  
ATOM   1000  O   GLY B  11      21.095  50.705  82.664  1.00 36.86           O  
ATOM   1001  N   LEU B  12      18.937  50.313  82.155  1.00 35.10           N  
ATOM   1002  CA  LEU B  12      19.182  50.387  80.718  1.00 33.93           C  
ATOM   1003  C   LEU B  12      18.785  51.746  80.158  1.00 33.92           C  
ATOM   1004  O   LEU B  12      17.827  52.367  80.630  1.00 33.47           O  
ATOM   1005  CB  LEU B  12      18.428  49.277  79.989  1.00 35.07           C  
ATOM   1006  CG  LEU B  12      18.865  47.872  80.414  1.00 36.02           C  
ATOM   1007  CD1 LEU B  12      18.166  46.826  79.567  1.00 36.58           C  
ATOM   1008  CD2 LEU B  12      20.377  47.748  80.275  1.00 34.90           C  
ATOM   1009  N   ARG B  13      19.535  52.204  79.158  1.00 33.07           N  
ATOM   1010  CA  ARG B  13      19.287  53.491  78.516  1.00 33.06           C  
ATOM   1011  C   ARG B  13      18.749  53.237  77.110  1.00 31.41           C  
ATOM   1012  O   ARG B  13      19.173  52.295  76.449  1.00 30.63           O  
ATOM   1013  CB  ARG B  13      20.595  54.288  78.420  1.00 35.75           C  
ATOM   1014  CG  ARG B  13      21.376  54.376  79.727  1.00 37.64           C  
ATOM   1015  CD  ARG B  13      22.854  54.698  79.487  1.00 40.33           C  
ATOM   1016  NE  ARG B  13      23.011  55.933  78.728  1.00 44.60           N  
ATOM   1017  CZ  ARG B  13      24.109  56.680  78.720  1.00 45.70           C  
ATOM   1018  NH1 ARG B  13      25.165  56.321  79.443  1.00 48.38           N1+
ATOM   1019  NH2 ARG B  13      24.151  57.789  77.986  1.00 45.37           N  
ATOM   1020  N   PHE B  14      17.817  54.066  76.653  1.00 29.00           N  
ATOM   1021  CA  PHE B  14      17.282  53.884  75.312  1.00 27.63           C  
ATOM   1022  C   PHE B  14      17.182  55.194  74.550  1.00 26.84           C  
ATOM   1023  O   PHE B  14      17.230  56.274  75.143  1.00 25.96           O  
ATOM   1024  CB  PHE B  14      15.902  53.213  75.354  1.00 27.25           C  
ATOM   1025  CG  PHE B  14      14.809  54.087  75.902  1.00 26.81           C  
ATOM   1026  CD1 PHE B  14      14.605  54.192  77.273  1.00 25.89           C  
ATOM   1027  CD2 PHE B  14      13.967  54.787  75.043  1.00 27.10           C  
ATOM   1028  CE1 PHE B  14      13.580  54.974  77.784  1.00 27.84           C  
ATOM   1029  CE2 PHE B  14      12.935  55.574  75.540  1.00 27.29           C  
ATOM   1030  CZ  PHE B  14      12.741  55.668  76.917  1.00 27.34           C  
ATOM   1031  N   ILE B  15      17.058  55.074  73.228  1.00 26.76           N  
ATOM   1032  CA  ILE B  15      16.921  56.217  72.329  1.00 28.32           C  
ATOM   1033  C   ILE B  15      15.521  56.193  71.731  1.00 26.95           C  
ATOM   1034  O   ILE B  15      15.047  55.151  71.290  1.00 27.85           O  
ATOM   1035  CB  ILE B  15      17.937  56.151  71.179  1.00 30.01           C  
ATOM   1036  CG1 ILE B  15      19.345  56.184  71.750  1.00 32.56           C  
ATOM   1037  CG2 ILE B  15      17.745  57.318  70.247  1.00 35.15           C  
ATOM   1038  CD1 ILE B  15      19.593  57.323  72.682  1.00 32.89           C  
ATOM   1039  N   ASP B  16      14.874  57.351  71.711  1.00 27.83           N  
ATOM   1040  CA  ASP B  16      13.513  57.485  71.198  1.00 27.38           C  
ATOM   1041  C   ASP B  16      13.570  58.149  69.817  1.00 26.94           C  
ATOM   1042  O   ASP B  16      13.517  59.377  69.723  1.00 28.07           O  
ATOM   1043  CB  ASP B  16      12.709  58.343  72.197  1.00 29.09           C  
ATOM   1044  CG  ASP B  16      11.204  58.313  71.949  1.00 30.82           C  
ATOM   1045  OD1 ASP B  16      10.746  57.554  71.076  1.00 32.34           O  
ATOM   1046  OD2 ASP B  16      10.473  59.051  72.651  1.00 31.56           O1-
ATOM   1047  N   LEU B  17      13.698  57.348  68.752  1.00 25.69           N  
ATOM   1048  CA  LEU B  17      13.755  57.891  67.386  1.00 25.65           C  
ATOM   1049  C   LEU B  17      12.350  58.056  66.794  1.00 24.98           C  
ATOM   1050  O   LEU B  17      11.445  57.303  67.140  1.00 25.91           O  
ATOM   1051  CB  LEU B  17      14.595  56.985  66.477  1.00 26.25           C  
ATOM   1052  CG  LEU B  17      16.056  56.750  66.885  1.00 25.63           C  
ATOM   1053  CD1 LEU B  17      16.756  55.920  65.812  1.00 26.34           C  
ATOM   1054  CD2 LEU B  17      16.763  58.080  67.067  1.00 24.02           C  
ATOM   1055  N   PHE B  18      12.173  59.028  65.902  1.00 22.19           N  
ATOM   1056  CA  PHE B  18      10.855  59.283  65.312  1.00 22.91           C  
ATOM   1057  C   PHE B  18       9.883  59.275  66.497  1.00 22.67           C  
ATOM   1058  O   PHE B  18       8.840  58.627  66.470  1.00 21.56           O  
ATOM   1059  CB  PHE B  18      10.503  58.169  64.325  1.00 23.38           C  
ATOM   1060  CG  PHE B  18      11.576  57.906  63.311  1.00 25.20           C  
ATOM   1061  CD1 PHE B  18      11.761  58.765  62.232  1.00 25.22           C  
ATOM   1062  CD2 PHE B  18      12.443  56.821  63.460  1.00 23.48           C  
ATOM   1063  CE1 PHE B  18      12.795  58.552  61.314  1.00 26.49           C  
ATOM   1064  CE2 PHE B  18      13.477  56.600  62.552  1.00 23.20           C  
ATOM   1065  CZ  PHE B  18      13.655  57.462  61.480  1.00 24.59           C  
ATOM   1066  N   ALA B  19      10.266  60.006  67.537  1.00 23.00           N  
ATOM   1067  CA  ALA B  19       9.532  60.080  68.795  1.00 22.81           C  
ATOM   1068  C   ALA B  19       8.033  60.377  68.748  1.00 23.03           C  
ATOM   1069  O   ALA B  19       7.259  59.743  69.467  1.00 23.70           O  
ATOM   1070  CB  ALA B  19      10.224  61.075  69.723  1.00 22.05           C  
ATOM   1071  N   GLY B  20       7.618  61.324  67.918  1.00 21.66           N  
ATOM   1072  CA  GLY B  20       6.203  61.649  67.870  1.00 20.66           C  
ATOM   1073  C   GLY B  20       5.736  62.094  69.252  1.00 19.31           C  
ATOM   1074  O   GLY B  20       6.257  63.060  69.795  1.00 19.52           O  
ATOM   1075  N   LEU B  21       4.766  61.384  69.825  1.00 19.99           N  
ATOM   1076  CA  LEU B  21       4.235  61.711  71.155  1.00 21.30           C  
ATOM   1077  C   LEU B  21       5.091  61.158  72.305  1.00 20.55           C  
ATOM   1078  O   LEU B  21       4.930  61.552  73.460  1.00 21.54           O  
ATOM   1079  CB  LEU B  21       2.805  61.172  71.296  1.00 22.37           C  
ATOM   1080  CG  LEU B  21       1.743  61.803  70.391  1.00 23.92           C  
ATOM   1081  CD1 LEU B  21       0.442  61.014  70.456  1.00 25.91           C  
ATOM   1082  CD2 LEU B  21       1.525  63.239  70.820  1.00 26.17           C  
ATOM   1083  N   GLY B  22       5.993  60.239  71.983  1.00 22.55           N  
ATOM   1084  CA  GLY B  22       6.835  59.640  73.008  1.00 22.26           C  
ATOM   1085  C   GLY B  22       6.261  58.326  73.521  1.00 23.54           C  
ATOM   1086  O   GLY B  22       6.568  57.892  74.632  1.00 23.48           O  
ATOM   1087  N   GLY B  23       5.421  57.689  72.706  1.00 23.66           N  
ATOM   1088  CA  GLY B  23       4.814  56.428  73.090  1.00 23.26           C  
ATOM   1089  C   GLY B  23       5.828  55.392  73.543  1.00 25.07           C  
ATOM   1090  O   GLY B  23       5.646  54.726  74.562  1.00 24.36           O  
ATOM   1091  N   PHE B  24       6.898  55.238  72.776  1.00 25.71           N  
ATOM   1092  CA  PHE B  24       7.924  54.282  73.151  1.00 25.83           C  
ATOM   1093  C   PHE B  24       8.531  54.669  74.495  1.00 26.85           C  
ATOM   1094  O   PHE B  24       8.851  53.797  75.315  1.00 26.27           O  
ATOM   1095  CB  PHE B  24       9.027  54.210  72.091  1.00 25.47           C  
ATOM   1096  CG  PHE B  24       8.765  53.194  71.011  1.00 24.31           C  
ATOM   1097  CD1 PHE B  24       8.087  53.547  69.854  1.00 24.44           C  
ATOM   1098  CD2 PHE B  24       9.216  51.883  71.152  1.00 24.83           C  
ATOM   1099  CE1 PHE B  24       7.862  52.613  68.847  1.00 26.19           C  
ATOM   1100  CE2 PHE B  24       8.993  50.935  70.149  1.00 26.35           C  
ATOM   1101  CZ  PHE B  24       8.317  51.303  68.994  1.00 25.61           C  
ATOM   1102  N   ARG B  25       8.687  55.970  74.730  1.00 26.02           N  
ATOM   1103  CA  ARG B  25       9.259  56.403  75.990  1.00 26.58           C  
ATOM   1104  C   ARG B  25       8.369  56.026  77.164  1.00 25.88           C  
ATOM   1105  O   ARG B  25       8.859  55.561  78.191  1.00 26.29           O  
ATOM   1106  CB  ARG B  25       9.510  57.907  76.039  1.00 26.65           C  
ATOM   1107  CG  ARG B  25      10.250  58.237  77.332  1.00 31.38           C  
ATOM   1108  CD  ARG B  25      10.215  59.676  77.753  1.00 34.38           C  
ATOM   1109  NE  ARG B  25      11.108  60.517  76.981  1.00 35.01           N  
ATOM   1110  CZ  ARG B  25      11.902  61.441  77.512  1.00 32.94           C  
ATOM   1111  NH1 ARG B  25      11.917  61.630  78.822  1.00 36.02           N1+
ATOM   1112  NH2 ARG B  25      12.658  62.189  76.732  1.00 31.11           N  
ATOM   1113  N   LEU B  26       7.064  56.241  77.027  1.00 23.86           N  
ATOM   1114  CA  LEU B  26       6.142  55.909  78.104  1.00 23.15           C  
ATOM   1115  C   LEU B  26       6.230  54.418  78.413  1.00 23.48           C  
ATOM   1116  O   LEU B  26       6.296  54.013  79.573  1.00 22.97           O  
ATOM   1117  CB  LEU B  26       4.699  56.273  77.721  1.00 23.93           C  
ATOM   1118  CG  LEU B  26       4.336  57.759  77.661  1.00 26.72           C  
ATOM   1119  CD1 LEU B  26       2.887  57.917  77.186  1.00 28.34           C  
ATOM   1120  CD2 LEU B  26       4.508  58.383  79.042  1.00 25.89           C  
ATOM   1121  N   ALA B  27       6.246  53.610  77.362  1.00 23.17           N  
ATOM   1122  CA  ALA B  27       6.322  52.168  77.510  1.00 23.12           C  
ATOM   1123  C   ALA B  27       7.617  51.698  78.175  1.00 24.64           C  
ATOM   1124  O   ALA B  27       7.575  50.945  79.150  1.00 23.41           O  
ATOM   1125  CB  ALA B  27       6.166  51.505  76.159  1.00 22.87           C  
ATOM   1126  N   LEU B  28       8.761  52.133  77.646  1.00 24.47           N  
ATOM   1127  CA  LEU B  28      10.052  51.724  78.199  1.00 28.33           C  
ATOM   1128  C   LEU B  28      10.302  52.290  79.594  1.00 29.10           C  
ATOM   1129  O   LEU B  28      10.815  51.582  80.450  1.00 31.38           O  
ATOM   1130  CB  LEU B  28      11.210  52.123  77.272  1.00 27.40           C  
ATOM   1131  CG  LEU B  28      11.392  51.518  75.864  1.00 28.71           C  
ATOM   1132  CD1 LEU B  28      12.709  50.759  75.806  1.00 26.55           C  
ATOM   1133  CD2 LEU B  28      10.231  50.615  75.487  1.00 29.27           C  
ATOM   1134  N   GLU B  29       9.942  53.551  79.831  1.00 30.03           N  
ATOM   1135  CA  GLU B  29      10.149  54.149  81.155  1.00 30.06           C  
ATOM   1136  C   GLU B  29       9.292  53.472  82.214  1.00 29.77           C  
ATOM   1137  O   GLU B  29       9.684  53.403  83.378  1.00 27.95           O  
ATOM   1138  CB  GLU B  29       9.863  55.664  81.142  1.00 29.98           C  
ATOM   1139  CG  GLU B  29      10.967  56.498  80.482  1.00 31.16           C  
ATOM   1140  CD  GLU B  29      10.729  58.002  80.556  1.00 32.90           C  
ATOM   1141  OE1 GLU B  29       9.601  58.429  80.875  1.00 35.98           O  
ATOM   1142  OE2 GLU B  29      11.674  58.769  80.283  1.00 33.90           O1-
ATOM   1143  N   SER B  30       8.125  52.974  81.808  1.00 28.22           N  
ATOM   1144  CA  SER B  30       7.234  52.301  82.744  1.00 28.83           C  
ATOM   1145  C   SER B  30       7.857  50.970  83.169  1.00 29.59           C  
ATOM   1146  O   SER B  30       7.420  50.358  84.139  1.00 28.44           O  
ATOM   1147  CB  SER B  30       5.858  52.054  82.113  1.00 28.66           C  
ATOM   1148  OG  SER B  30       5.884  50.980  81.181  1.00 29.65           O  
ATOM   1149  N   CYS B  31       8.875  50.533  82.431  1.00 30.33           N  
ATOM   1150  CA  CYS B  31       9.569  49.288  82.738  1.00 31.47           C  
ATOM   1151  C   CYS B  31      10.869  49.563  83.471  1.00 32.24           C  
ATOM   1152  O   CYS B  31      11.608  48.636  83.810  1.00 32.43           O  
ATOM   1153  CB  CYS B  31       9.854  48.499  81.463  1.00 32.84           C  
ATOM   1154  SG  CYS B  31       8.433  47.579  80.876  1.00 36.39           S  
ATOM   1155  N   GLY B  32      11.149  50.844  83.705  1.00 31.01           N  
ATOM   1156  CA  GLY B  32      12.349  51.220  84.430  1.00 31.75           C  
ATOM   1157  C   GLY B  32      13.536  51.739  83.642  1.00 32.08           C  
ATOM   1158  O   GLY B  32      14.572  52.047  84.234  1.00 32.53           O  
ATOM   1159  N   ALA B  33      13.394  51.862  82.324  1.00 31.07           N  
ATOM   1160  CA  ALA B  33      14.486  52.334  81.473  1.00 29.88           C  
ATOM   1161  C   ALA B  33      14.623  53.853  81.447  1.00 29.60           C  
ATOM   1162  O   ALA B  33      13.677  54.579  81.751  1.00 27.35           O  
ATOM   1163  CB  ALA B  33      14.298  51.810  80.056  1.00 29.36           C  
ATOM   1164  N   GLU B  34      15.809  54.318  81.066  1.00 29.34           N  
ATOM   1165  CA  GLU B  34      16.098  55.751  80.988  1.00 31.36           C  
ATOM   1166  C   GLU B  34      16.322  56.208  79.551  1.00 30.05           C  
ATOM   1167  O   GLU B  34      17.129  55.626  78.822  1.00 30.46           O  
ATOM   1168  CB  GLU B  34      17.332  56.089  81.847  1.00 32.46           C  
ATOM   1169  CG  GLU B  34      18.092  57.340  81.420  1.00 36.90           C  
ATOM   1170  CD  GLU B  34      19.375  57.576  82.220  1.00 39.88           C  
ATOM   1171  OE1 GLU B  34      19.993  56.592  82.696  1.00 41.77           O  
ATOM   1172  OE2 GLU B  34      19.772  58.755  82.358  1.00 40.96           O1-
ATOM   1173  N   CYS B  35      15.596  57.244  79.144  1.00 31.09           N  
ATOM   1174  CA  CYS B  35      15.730  57.796  77.799  1.00 31.81           C  
ATOM   1175  C   CYS B  35      16.928  58.746  77.785  1.00 32.00           C  
ATOM   1176  O   CYS B  35      17.015  59.651  78.615  1.00 31.11           O  
ATOM   1177  CB  CYS B  35      14.455  58.564  77.405  1.00 31.64           C  
ATOM   1178  SG  CYS B  35      14.458  59.246  75.696  1.00 33.06           S  
ATOM   1179  N   VAL B  36      17.857  58.552  76.850  1.00 31.62           N  
ATOM   1180  CA  VAL B  36      19.023  59.425  76.788  1.00 31.28           C  
ATOM   1181  C   VAL B  36      19.121  60.249  75.512  1.00 30.76           C  
ATOM   1182  O   VAL B  36      20.090  60.973  75.325  1.00 30.83           O  
ATOM   1183  CB  VAL B  36      20.350  58.628  76.964  1.00 30.16           C  
ATOM   1184  CG1 VAL B  36      20.337  57.892  78.289  1.00 32.03           C  
ATOM   1185  CG2 VAL B  36      20.544  57.652  75.816  1.00 30.52           C  
ATOM   1186  N   TYR B  37      18.123  60.145  74.639  1.00 29.30           N  
ATOM   1187  CA  TYR B  37      18.116  60.908  73.387  1.00 28.88           C  
ATOM   1188  C   TYR B  37      16.786  60.741  72.657  1.00 28.36           C  
ATOM   1189  O   TYR B  37      16.211  59.651  72.620  1.00 28.94           O  
ATOM   1190  CB  TYR B  37      19.251  60.453  72.458  1.00 27.70           C  
ATOM   1191  CG  TYR B  37      19.274  61.146  71.103  1.00 28.93           C  
ATOM   1192  CD1 TYR B  37      19.686  62.478  70.975  1.00 29.69           C  
ATOM   1193  CD2 TYR B  37      18.884  60.467  69.945  1.00 27.93           C  
ATOM   1194  CE1 TYR B  37      19.714  63.117  69.717  1.00 28.66           C  
ATOM   1195  CE2 TYR B  37      18.906  61.086  68.694  1.00 27.39           C  
ATOM   1196  CZ  TYR B  37      19.324  62.408  68.584  1.00 29.05           C  
ATOM   1197  OH  TYR B  37      19.368  63.005  67.338  1.00 25.38           O  
ATOM   1198  N   SER B  38      16.297  61.824  72.072  1.00 28.65           N  
ATOM   1199  CA  SER B  38      15.045  61.744  71.338  1.00 28.70           C  
ATOM   1200  C   SER B  38      15.178  62.530  70.046  1.00 27.64           C  
ATOM   1201  O   SER B  38      15.865  63.547  69.994  1.00 26.71           O  
ATOM   1202  CB  SER B  38      13.891  62.291  72.175  1.00 29.12           C  
ATOM   1203  OG  SER B  38      13.963  63.700  72.268  1.00 34.63           O  
ATOM   1204  N   ASN B  39      14.518  62.046  69.002  1.00 26.35           N  
ATOM   1205  CA  ASN B  39      14.575  62.704  67.709  1.00 27.46           C  
ATOM   1206  C   ASN B  39      13.208  62.730  67.037  1.00 24.63           C  
ATOM   1207  O   ASN B  39      12.517  61.718  66.968  1.00 27.18           O  
ATOM   1208  CB  ASN B  39      15.598  62.001  66.817  1.00 27.81           C  
ATOM   1209  CG  ASN B  39      15.853  62.753  65.537  1.00 30.63           C  
ATOM   1210  ND2 ASN B  39      17.039  63.341  65.423  1.00 29.49           N  
ATOM   1211  OD1 ASN B  39      14.987  62.825  64.664  1.00 28.62           O  
ATOM   1212  N   GLU B  40      12.830  63.904  66.549  1.00 26.55           N  
ATOM   1213  CA  GLU B  40      11.546  64.122  65.891  1.00 25.63           C  
ATOM   1214  C   GLU B  40      11.623  65.491  65.219  1.00 25.54           C  
ATOM   1215  O   GLU B  40      11.983  66.470  65.867  1.00 26.07           O  
ATOM   1216  CB  GLU B  40      10.429  64.107  66.938  1.00 25.25           C  
ATOM   1217  CG  GLU B  40       9.126  64.703  66.454  1.00 23.47           C  
ATOM   1218  CD  GLU B  40       8.593  63.980  65.248  1.00 25.11           C  
ATOM   1219  OE1 GLU B  40       8.402  62.748  65.346  1.00 23.24           O  
ATOM   1220  OE2 GLU B  40       8.363  64.642  64.208  1.00 25.25           O1-
ATOM   1221  N   TRP B  41      11.268  65.579  63.939  1.00 25.35           N  
ATOM   1222  CA  TRP B  41      11.381  66.862  63.244  1.00 26.03           C  
ATOM   1223  C   TRP B  41      10.124  67.705  63.077  1.00 25.96           C  
ATOM   1224  O   TRP B  41      10.209  68.863  62.670  1.00 26.39           O  
ATOM   1225  CB  TRP B  41      12.042  66.661  61.871  1.00 25.88           C  
ATOM   1226  CG  TRP B  41      11.175  66.030  60.806  1.00 26.70           C  
ATOM   1227  CD1 TRP B  41       9.972  65.403  60.977  1.00 25.97           C  
ATOM   1228  CD2 TRP B  41      11.492  65.916  59.411  1.00 27.27           C  
ATOM   1229  CE2 TRP B  41      10.438  65.199  58.796  1.00 27.30           C  
ATOM   1230  CE3 TRP B  41      12.571  66.348  58.622  1.00 26.72           C  
ATOM   1231  NE1 TRP B  41       9.523  64.897  59.772  1.00 26.87           N  
ATOM   1232  CZ2 TRP B  41      10.431  64.901  57.427  1.00 30.03           C  
ATOM   1233  CZ3 TRP B  41      12.565  66.053  57.260  1.00 26.90           C  
ATOM   1234  CH2 TRP B  41      11.499  65.334  56.677  1.00 28.84           C  
ATOM   1235  N   ASP B  42       8.959  67.147  63.386  1.00 25.53           N  
ATOM   1236  CA  ASP B  42       7.720  67.910  63.244  1.00 24.52           C  
ATOM   1237  C   ASP B  42       7.593  68.908  64.399  1.00 25.02           C  
ATOM   1238  O   ASP B  42       7.588  68.515  65.564  1.00 24.49           O  
ATOM   1239  CB  ASP B  42       6.527  66.956  63.209  1.00 23.30           C  
ATOM   1240  CG  ASP B  42       5.208  67.676  63.058  1.00 25.32           C  
ATOM   1241  OD1 ASP B  42       4.695  68.200  64.069  1.00 22.31           O  
ATOM   1242  OD2 ASP B  42       4.693  67.721  61.921  1.00 25.25           O1-
ATOM   1243  N   LYS B  43       7.490  70.196  64.070  1.00 24.48           N  
ATOM   1244  CA  LYS B  43       7.387  71.250  65.083  1.00 25.32           C  
ATOM   1245  C   LYS B  43       6.312  71.002  66.141  1.00 24.61           C  
ATOM   1246  O   LYS B  43       6.551  71.131  67.337  1.00 24.46           O  
ATOM   1247  CB  LYS B  43       7.144  72.605  64.406  1.00 27.32           C  
ATOM   1248  CG  LYS B  43       6.591  73.681  65.326  1.00 31.95           C  
ATOM   1249  CD  LYS B  43       6.485  75.034  64.631  1.00 35.95           C  
ATOM   1250  CE  LYS B  43       5.760  76.051  65.514  1.00 38.77           C  
ATOM   1251  NZ  LYS B  43       6.108  77.466  65.148  1.00 40.58           N1+
ATOM   1252  N   TYR B  44       5.119  70.646  65.689  1.00 24.62           N  
ATOM   1253  CA  TYR B  44       4.015  70.395  66.597  1.00 24.25           C  
ATOM   1254  C   TYR B  44       4.294  69.196  67.511  1.00 23.58           C  
ATOM   1255  O   TYR B  44       3.985  69.233  68.696  1.00 20.80           O  
ATOM   1256  CB  TYR B  44       2.744  70.168  65.790  1.00 23.80           C  
ATOM   1257  CG  TYR B  44       2.312  71.369  64.969  1.00 25.60           C  
ATOM   1258  CD1 TYR B  44       1.792  72.506  65.581  1.00 26.02           C  
ATOM   1259  CD2 TYR B  44       2.380  71.345  63.575  1.00 25.11           C  
ATOM   1260  CE1 TYR B  44       1.333  73.596  64.822  1.00 27.77           C  
ATOM   1261  CE2 TYR B  44       1.926  72.428  62.806  1.00 27.76           C  
ATOM   1262  CZ  TYR B  44       1.401  73.544  63.437  1.00 28.78           C  
ATOM   1263  OH  TYR B  44       0.906  74.589  62.681  1.00 30.92           O  
ATOM   1264  N   ALA B  45       4.875  68.135  66.962  1.00 23.81           N  
ATOM   1265  CA  ALA B  45       5.190  66.963  67.776  1.00 23.31           C  
ATOM   1266  C   ALA B  45       6.233  67.360  68.817  1.00 23.47           C  
ATOM   1267  O   ALA B  45       6.143  66.971  69.982  1.00 21.64           O  
ATOM   1268  CB  ALA B  45       5.723  65.832  66.901  1.00 23.14           C  
ATOM   1269  N   GLN B  46       7.222  68.143  68.399  1.00 23.46           N  
ATOM   1270  CA  GLN B  46       8.254  68.573  69.338  1.00 25.44           C  
ATOM   1271  C   GLN B  46       7.609  69.362  70.473  1.00 24.44           C  
ATOM   1272  O   GLN B  46       8.037  69.259  71.621  1.00 24.24           O  
ATOM   1273  CB  GLN B  46       9.315  69.442  68.647  1.00 25.71           C  
ATOM   1274  CG  GLN B  46      10.041  68.756  67.489  1.00 25.97           C  
ATOM   1275  CD  GLN B  46      11.009  69.679  66.786  1.00 28.39           C  
ATOM   1276  NE2 GLN B  46      12.111  69.126  66.282  1.00 28.63           N  
ATOM   1277  OE1 GLN B  46      10.764  70.877  66.685  1.00 29.20           O  
ATOM   1278  N   GLU B  47       6.576  70.138  70.152  1.00 23.47           N  
ATOM   1279  CA  GLU B  47       5.884  70.938  71.158  1.00 23.51           C  
ATOM   1280  C   GLU B  47       5.171  70.075  72.190  1.00 24.67           C  
ATOM   1281  O   GLU B  47       5.275  70.341  73.386  1.00 24.68           O  
ATOM   1282  CB  GLU B  47       4.874  71.900  70.500  1.00 24.53           C  
ATOM   1283  CG  GLU B  47       5.522  73.045  69.715  1.00 26.40           C  
ATOM   1284  CD  GLU B  47       4.513  73.905  68.971  1.00 29.91           C  
ATOM   1285  OE1 GLU B  47       3.315  73.533  68.919  1.00 28.43           O  
ATOM   1286  OE2 GLU B  47       4.921  74.953  68.426  1.00 31.51           O1-
ATOM   1287  N   VAL B  48       4.450  69.049  71.735  1.00 23.68           N  
ATOM   1288  CA  VAL B  48       3.734  68.170  72.660  1.00 25.15           C  
ATOM   1289  C   VAL B  48       4.728  67.353  73.464  1.00 24.15           C  
ATOM   1290  O   VAL B  48       4.562  67.151  74.668  1.00 23.53           O  
ATOM   1291  CB  VAL B  48       2.829  67.150  71.945  1.00 26.60           C  
ATOM   1292  CG1 VAL B  48       1.680  66.750  72.878  1.00 26.16           C  
ATOM   1293  CG2 VAL B  48       2.324  67.705  70.641  1.00 31.84           C  
ATOM   1294  N   TYR B  49       5.751  66.861  72.776  1.00 24.35           N  
ATOM   1295  CA  TYR B  49       6.784  66.054  73.422  1.00 24.68           C  
ATOM   1296  C   TYR B  49       7.403  66.850  74.575  1.00 25.65           C  
ATOM   1297  O   TYR B  49       7.487  66.367  75.704  1.00 25.88           O  
ATOM   1298  CB  TYR B  49       7.866  65.687  72.413  1.00 24.38           C  
ATOM   1299  CG  TYR B  49       8.777  64.571  72.860  1.00 24.21           C  
ATOM   1300  CD1 TYR B  49       8.445  63.240  72.618  1.00 23.73           C  
ATOM   1301  CD2 TYR B  49       9.990  64.844  73.494  1.00 25.91           C  
ATOM   1302  CE1 TYR B  49       9.306  62.205  72.989  1.00 25.22           C  
ATOM   1303  CE2 TYR B  49      10.860  63.814  73.872  1.00 26.51           C  
ATOM   1304  CZ  TYR B  49      10.510  62.496  73.611  1.00 25.65           C  
ATOM   1305  OH  TYR B  49      11.365  61.470  73.948  1.00 27.28           O  
ATOM   1306  N   GLU B  50       7.829  68.073  74.281  1.00 26.83           N  
ATOM   1307  CA  GLU B  50       8.434  68.940  75.290  1.00 28.48           C  
ATOM   1308  C   GLU B  50       7.440  69.230  76.422  1.00 28.76           C  
ATOM   1309  O   GLU B  50       7.795  69.231  77.597  1.00 28.44           O  
ATOM   1310  CB  GLU B  50       8.901  70.241  74.628  1.00 31.98           C  
ATOM   1311  CG  GLU B  50       9.642  71.198  75.551  1.00 37.25           C  
ATOM   1312  CD  GLU B  50      10.264  72.360  74.794  1.00 39.76           C  
ATOM   1313  OE1 GLU B  50      11.409  72.233  74.309  1.00 41.82           O  
ATOM   1314  OE2 GLU B  50       9.589  73.401  74.669  1.00 42.58           O1-
ATOM   1315  N   MET B  51       6.184  69.455  76.061  1.00 27.97           N  
ATOM   1316  CA  MET B  51       5.142  69.731  77.037  1.00 27.55           C  
ATOM   1317  C   MET B  51       4.939  68.567  78.020  1.00 27.84           C  
ATOM   1318  O   MET B  51       4.487  68.763  79.152  1.00 26.00           O  
ATOM   1319  CB  MET B  51       3.838  70.042  76.291  1.00 29.46           C  
ATOM   1320  CG  MET B  51       2.616  70.211  77.168  1.00 31.44           C  
ATOM   1321  SD  MET B  51       1.251  71.091  76.333  1.00 38.84           S  
ATOM   1322  CE  MET B  51       1.595  70.767  74.563  1.00 29.88           C  
ATOM   1323  N   ASN B  52       5.297  67.359  77.594  1.00 25.19           N  
ATOM   1324  CA  ASN B  52       5.128  66.177  78.433  1.00 25.68           C  
ATOM   1325  C   ASN B  52       6.402  65.619  79.074  1.00 26.89           C  
ATOM   1326  O   ASN B  52       6.337  65.008  80.141  1.00 27.61           O  
ATOM   1327  CB  ASN B  52       4.458  65.061  77.620  1.00 26.54           C  
ATOM   1328  CG  ASN B  52       2.957  65.244  77.496  1.00 24.85           C  
ATOM   1329  ND2 ASN B  52       2.505  65.672  76.318  1.00 23.84           N  
ATOM   1330  OD1 ASN B  52       2.211  65.015  78.453  1.00 24.26           O  
ATOM   1331  N   PHE B  53       7.547  65.820  78.426  1.00 26.06           N  
ATOM   1332  CA  PHE B  53       8.811  65.294  78.925  1.00 25.78           C  
ATOM   1333  C   PHE B  53       9.854  66.349  79.293  1.00 27.01           C  
ATOM   1334  O   PHE B  53      10.889  66.026  79.874  1.00 27.82           O  
ATOM   1335  CB  PHE B  53       9.387  64.312  77.906  1.00 24.42           C  
ATOM   1336  CG  PHE B  53       8.509  63.113  77.666  1.00 25.09           C  
ATOM   1337  CD1 PHE B  53       8.323  62.159  78.664  1.00 25.99           C  
ATOM   1338  CD2 PHE B  53       7.842  62.952  76.452  1.00 23.45           C  
ATOM   1339  CE1 PHE B  53       7.485  61.063  78.460  1.00 25.78           C  
ATOM   1340  CE2 PHE B  53       7.002  61.864  76.235  1.00 24.04           C  
ATOM   1341  CZ  PHE B  53       6.819  60.915  77.237  1.00 24.83           C  
ATOM   1342  N   GLY B  54       9.585  67.605  78.952  1.00 29.04           N  
ATOM   1343  CA  GLY B  54      10.507  68.671  79.300  1.00 32.67           C  
ATOM   1344  C   GLY B  54      11.649  68.945  78.343  1.00 34.53           C  
ATOM   1345  O   GLY B  54      12.401  69.900  78.550  1.00 35.94           O  
ATOM   1346  N   GLU B  55      11.789  68.129  77.302  1.00 34.12           N  
ATOM   1347  CA  GLU B  55      12.861  68.310  76.327  1.00 36.21           C  
ATOM   1348  C   GLU B  55      12.340  68.335  74.892  1.00 36.00           C  
ATOM   1349  O   GLU B  55      11.317  67.720  74.576  1.00 34.03           O  
ATOM   1350  CB  GLU B  55      13.897  67.182  76.451  1.00 37.76           C  
ATOM   1351  CG  GLU B  55      13.315  65.782  76.247  1.00 41.66           C  
ATOM   1352  CD  GLU B  55      14.348  64.671  76.403  1.00 44.49           C  
ATOM   1353  OE1 GLU B  55      15.099  64.395  75.429  1.00 43.68           O  
ATOM   1354  OE2 GLU B  55      14.408  64.076  77.512  1.00 45.41           O1-
ATOM   1355  N   LYS B  56      13.058  69.058  74.038  1.00 34.80           N  
ATOM   1356  CA  LYS B  56      12.724  69.158  72.624  1.00 35.42           C  
ATOM   1357  C   LYS B  56      13.589  68.161  71.838  1.00 33.72           C  
ATOM   1358  O   LYS B  56      14.821  68.212  71.892  1.00 34.44           O  
ATOM   1359  CB  LYS B  56      13.005  70.576  72.125  1.00 37.25           C  
ATOM   1360  CG  LYS B  56      13.005  70.713  70.619  1.00 39.52           C  
ATOM   1361  CD  LYS B  56      13.633  72.035  70.180  1.00 42.45           C  
ATOM   1362  CE  LYS B  56      13.555  72.187  68.667  1.00 43.91           C  
ATOM   1363  NZ  LYS B  56      14.030  73.526  68.201  1.00 45.92           N1+
ATOM   1364  N   PRO B  57      12.954  67.225  71.114  1.00 31.96           N  
ATOM   1365  CA  PRO B  57      13.726  66.247  70.337  1.00 30.96           C  
ATOM   1366  C   PRO B  57      14.598  66.957  69.302  1.00 30.16           C  
ATOM   1367  O   PRO B  57      14.294  68.078  68.896  1.00 29.87           O  
ATOM   1368  CB  PRO B  57      12.639  65.402  69.665  1.00 30.94           C  
ATOM   1369  CG  PRO B  57      11.512  65.465  70.643  1.00 30.50           C  
ATOM   1370  CD  PRO B  57      11.515  66.927  71.051  1.00 31.21           C  
ATOM   1371  N   GLU B  58      15.683  66.312  68.887  1.00 30.18           N  
ATOM   1372  CA  GLU B  58      16.557  66.894  67.874  1.00 29.09           C  
ATOM   1373  C   GLU B  58      15.843  66.733  66.532  1.00 28.25           C  
ATOM   1374  O   GLU B  58      14.988  65.853  66.384  1.00 26.52           O  
ATOM   1375  CB  GLU B  58      17.912  66.178  67.865  1.00 28.47           C  
ATOM   1376  CG  GLU B  58      18.839  66.625  66.752  1.00 29.58           C  
ATOM   1377  CD  GLU B  58      20.292  66.332  67.047  1.00 31.27           C  
ATOM   1378  OE1 GLU B  58      20.609  65.205  67.468  1.00 32.14           O  
ATOM   1379  OE2 GLU B  58      21.123  67.237  66.854  1.00 34.28           O1-
ATOM   1380  N   GLY B  59      16.191  67.575  65.563  1.00 28.60           N  
ATOM   1381  CA  GLY B  59      15.546  67.542  64.260  1.00 29.50           C  
ATOM   1382  C   GLY B  59      15.995  66.475  63.276  1.00 30.46           C  
ATOM   1383  O   GLY B  59      16.681  65.524  63.654  1.00 31.77           O  
ATOM   1384  N   ASP B  60      15.611  66.662  62.010  1.00 29.54           N  
ATOM   1385  CA  ASP B  60      15.910  65.749  60.896  1.00 29.05           C  
ATOM   1386  C   ASP B  60      17.041  64.759  61.137  1.00 30.32           C  
ATOM   1387  O   ASP B  60      18.216  65.112  61.060  1.00 30.16           O  
ATOM   1388  CB  ASP B  60      16.226  66.539  59.626  1.00 28.20           C  
ATOM   1389  CG  ASP B  60      16.171  65.674  58.369  1.00 27.07           C  
ATOM   1390  OD1 ASP B  60      16.173  64.427  58.478  1.00 25.39           O  
ATOM   1391  OD2 ASP B  60      16.134  66.250  57.265  1.00 28.29           O1-
ATOM   1392  N   ILE B  61      16.668  63.509  61.395  1.00 31.33           N  
ATOM   1393  CA  ILE B  61      17.621  62.444  61.656  1.00 31.65           C  
ATOM   1394  C   ILE B  61      18.565  62.216  60.476  1.00 33.81           C  
ATOM   1395  O   ILE B  61      19.704  61.777  60.666  1.00 33.71           O  
ATOM   1396  CB  ILE B  61      16.883  61.113  61.967  1.00 31.08           C  
ATOM   1397  CG1 ILE B  61      17.875  60.067  62.481  1.00 30.91           C  
ATOM   1398  CG2 ILE B  61      16.179  60.588  60.713  1.00 28.19           C  
ATOM   1399  CD1 ILE B  61      18.348  60.318  63.892  1.00 32.45           C  
ATOM   1400  N   THR B  62      18.107  62.513  59.261  1.00 34.43           N  
ATOM   1401  CA  THR B  62      18.951  62.296  58.086  1.00 35.94           C  
ATOM   1402  C   THR B  62      20.177  63.202  58.059  1.00 37.28           C  
ATOM   1403  O   THR B  62      21.108  62.951  57.292  1.00 37.60           O  
ATOM   1404  CB  THR B  62      18.180  62.493  56.755  1.00 34.23           C  
ATOM   1405  CG2 THR B  62      16.999  61.537  56.671  1.00 33.80           C  
ATOM   1406  OG1 THR B  62      17.724  63.847  56.656  1.00 34.54           O  
ATOM   1407  N   GLN B  63      20.186  64.247  58.886  1.00 38.15           N  
ATOM   1408  CA  GLN B  63      21.334  65.151  58.918  1.00 39.82           C  
ATOM   1409  C   GLN B  63      22.027  65.177  60.279  1.00 39.36           C  
ATOM   1410  O   GLN B  63      22.743  66.123  60.611  1.00 40.48           O  
ATOM   1411  CB  GLN B  63      20.927  66.569  58.483  1.00 42.24           C  
ATOM   1412  CG  GLN B  63      20.103  67.363  59.485  1.00 47.04           C  
ATOM   1413  CD  GLN B  63      19.539  68.651  58.878  1.00 50.17           C  
ATOM   1414  NE2 GLN B  63      19.814  68.868  57.587  1.00 50.07           N  
ATOM   1415  OE1 GLN B  63      18.857  69.438  59.558  1.00 51.24           O  
ATOM   1416  N   VAL B  64      21.814  64.125  61.061  1.00 38.29           N  
ATOM   1417  CA  VAL B  64      22.438  64.008  62.370  1.00 37.03           C  
ATOM   1418  C   VAL B  64      23.569  62.992  62.261  1.00 35.75           C  
ATOM   1419  O   VAL B  64      23.381  61.897  61.738  1.00 34.91           O  
ATOM   1420  CB  VAL B  64      21.433  63.519  63.437  1.00 36.95           C  
ATOM   1421  CG1 VAL B  64      22.128  63.407  64.788  1.00 38.53           C  
ATOM   1422  CG2 VAL B  64      20.271  64.488  63.536  1.00 36.20           C  
ATOM   1423  N   ASN B  65      24.750  63.362  62.737  1.00 36.23           N  
ATOM   1424  CA  ASN B  65      25.885  62.451  62.680  1.00 35.42           C  
ATOM   1425  C   ASN B  65      25.699  61.370  63.740  1.00 34.61           C  
ATOM   1426  O   ASN B  65      25.616  61.665  64.932  1.00 33.77           O  
ATOM   1427  CB  ASN B  65      27.187  63.232  62.908  1.00 36.14           C  
ATOM   1428  CG  ASN B  65      28.401  62.327  63.040  1.00 36.83           C  
ATOM   1429  ND2 ASN B  65      29.442  62.830  63.693  1.00 40.22           N  
ATOM   1430  OD1 ASN B  65      28.410  61.199  62.549  1.00 37.71           O  
ATOM   1431  N   GLU B  66      25.630  60.115  63.302  1.00 35.09           N  
ATOM   1432  CA  GLU B  66      25.429  58.993  64.219  1.00 37.18           C  
ATOM   1433  C   GLU B  66      26.408  58.947  65.393  1.00 38.14           C  
ATOM   1434  O   GLU B  66      26.050  58.493  66.481  1.00 38.16           O  
ATOM   1435  CB  GLU B  66      25.495  57.668  63.454  1.00 37.74           C  
ATOM   1436  CG  GLU B  66      26.786  57.487  62.695  1.00 38.69           C  
ATOM   1437  CD  GLU B  66      26.678  57.875  61.231  1.00 40.00           C  
ATOM   1438  OE1 GLU B  66      26.043  58.907  60.911  1.00 36.64           O  
ATOM   1439  OE2 GLU B  66      27.252  57.140  60.402  1.00 40.74           O1-
ATOM   1440  N   LYS B  67      27.636  59.415  65.183  1.00 38.56           N  
ATOM   1441  CA  LYS B  67      28.643  59.420  66.246  1.00 39.03           C  
ATOM   1442  C   LYS B  67      28.211  60.359  67.368  1.00 39.84           C  
ATOM   1443  O   LYS B  67      28.677  60.258  68.502  1.00 38.73           O  
ATOM   1444  CB  LYS B  67      29.999  59.873  65.689  1.00 40.31           C  
ATOM   1445  CG  LYS B  67      30.578  58.931  64.641  1.00 41.98           C  
ATOM   1446  CD  LYS B  67      31.951  59.372  64.151  1.00 42.59           C  
ATOM   1447  CE  LYS B  67      32.512  58.350  63.169  1.00 44.06           C  
ATOM   1448  NZ  LYS B  67      33.888  58.668  62.685  1.00 44.43           N1+
ATOM   1449  N   THR B  68      27.308  61.274  67.030  1.00 39.56           N  
ATOM   1450  CA  THR B  68      26.776  62.260  67.964  1.00 40.84           C  
ATOM   1451  C   THR B  68      25.734  61.675  68.921  1.00 39.54           C  
ATOM   1452  O   THR B  68      25.536  62.192  70.021  1.00 39.47           O  
ATOM   1453  CB  THR B  68      26.157  63.440  67.172  1.00 42.51           C  
ATOM   1454  CG2 THR B  68      25.351  64.348  68.069  1.00 44.19           C  
ATOM   1455  OG1 THR B  68      27.212  64.188  66.552  1.00 44.74           O  
ATOM   1456  N   ILE B  69      25.076  60.595  68.506  1.00 39.07           N  
ATOM   1457  CA  ILE B  69      24.044  59.954  69.324  1.00 37.69           C  
ATOM   1458  C   ILE B  69      24.642  59.300  70.586  1.00 37.32           C  
ATOM   1459  O   ILE B  69      25.623  58.563  70.510  1.00 36.43           O  
ATOM   1460  CB  ILE B  69      23.267  58.892  68.482  1.00 38.06           C  
ATOM   1461  CG1 ILE B  69      22.329  59.579  67.485  1.00 38.52           C  
ATOM   1462  CG2 ILE B  69      22.404  58.011  69.386  1.00 37.08           C  
ATOM   1463  CD1 ILE B  69      22.968  60.624  66.606  1.00 40.85           C  
ATOM   1464  N   PRO B  70      24.058  59.583  71.766  1.00 36.97           N  
ATOM   1465  CA  PRO B  70      24.507  59.045  73.057  1.00 35.72           C  
ATOM   1466  C   PRO B  70      24.486  57.527  73.091  1.00 35.66           C  
ATOM   1467  O   PRO B  70      23.633  56.909  72.465  1.00 35.08           O  
ATOM   1468  CB  PRO B  70      23.506  59.636  74.047  1.00 35.98           C  
ATOM   1469  CG  PRO B  70      23.128  60.922  73.416  1.00 36.27           C  
ATOM   1470  CD  PRO B  70      22.947  60.530  71.968  1.00 35.99           C  
ATOM   1471  N   ASP B  71      25.429  56.930  73.822  1.00 35.45           N  
ATOM   1472  CA  ASP B  71      25.486  55.478  73.941  1.00 34.76           C  
ATOM   1473  C   ASP B  71      24.167  54.993  74.527  1.00 33.11           C  
ATOM   1474  O   ASP B  71      23.584  55.658  75.387  1.00 33.08           O  
ATOM   1475  CB  ASP B  71      26.625  55.047  74.872  1.00 37.05           C  
ATOM   1476  CG  ASP B  71      27.989  55.490  74.380  1.00 40.44           C  
ATOM   1477  OD1 ASP B  71      28.232  55.428  73.149  1.00 40.56           O  
ATOM   1478  OD2 ASP B  71      28.822  55.885  75.230  1.00 40.24           O1-
ATOM   1479  N   HIS B  72      23.707  53.830  74.082  1.00 31.51           N  
ATOM   1480  CA  HIS B  72      22.446  53.297  74.572  1.00 29.85           C  
ATOM   1481  C   HIS B  72      22.320  51.785  74.412  1.00 30.20           C  
ATOM   1482  O   HIS B  72      23.017  51.170  73.612  1.00 31.09           O  
ATOM   1483  CB  HIS B  72      21.294  53.988  73.845  1.00 28.23           C  
ATOM   1484  CG  HIS B  72      21.381  53.890  72.355  1.00 24.74           C  
ATOM   1485  CD2 HIS B  72      22.153  54.552  71.464  1.00 24.38           C  
ATOM   1486  ND1 HIS B  72      20.604  53.024  71.618  1.00 25.97           N  
ATOM   1487  CE1 HIS B  72      20.892  53.159  70.336  1.00 23.84           C  
ATOM   1488  NE2 HIS B  72      21.831  54.080  70.215  1.00 25.70           N  
ATOM   1489  N   ASP B  73      21.404  51.200  75.174  1.00 29.23           N  
ATOM   1490  CA  ASP B  73      21.171  49.764  75.149  1.00 29.29           C  
ATOM   1491  C   ASP B  73      20.048  49.345  74.219  1.00 29.13           C  
ATOM   1492  O   ASP B  73      20.096  48.270  73.628  1.00 29.86           O  
ATOM   1493  CB  ASP B  73      20.843  49.277  76.559  1.00 32.13           C  
ATOM   1494  CG  ASP B  73      21.956  49.556  77.536  1.00 33.87           C  
ATOM   1495  OD1 ASP B  73      23.035  48.945  77.380  1.00 34.78           O  
ATOM   1496  OD2 ASP B  73      21.756  50.390  78.447  1.00 32.80           O1-
ATOM   1497  N   ILE B  74      19.036  50.194  74.094  1.00 28.08           N  
ATOM   1498  CA  ILE B  74      17.886  49.883  73.262  1.00 26.76           C  
ATOM   1499  C   ILE B  74      17.542  51.043  72.353  1.00 25.77           C  
ATOM   1500  O   ILE B  74      17.459  52.181  72.808  1.00 26.36           O  
ATOM   1501  CB  ILE B  74      16.650  49.576  74.130  1.00 26.44           C  
ATOM   1502  CG1 ILE B  74      16.964  48.440  75.103  1.00 25.32           C  
ATOM   1503  CG2 ILE B  74      15.475  49.220  73.245  1.00 25.64           C  
ATOM   1504  CD1 ILE B  74      15.851  48.135  76.102  1.00 26.55           C  
ATOM   1505  N   LEU B  75      17.354  50.744  71.072  1.00 23.51           N  
ATOM   1506  CA  LEU B  75      16.992  51.751  70.086  1.00 24.04           C  
ATOM   1507  C   LEU B  75      15.529  51.510  69.730  1.00 22.82           C  
ATOM   1508  O   LEU B  75      15.162  50.426  69.298  1.00 25.62           O  
ATOM   1509  CB  LEU B  75      17.867  51.623  68.829  1.00 23.88           C  
ATOM   1510  CG  LEU B  75      17.714  52.667  67.707  1.00 24.83           C  
ATOM   1511  CD1 LEU B  75      18.942  52.640  66.813  1.00 24.01           C  
ATOM   1512  CD2 LEU B  75      16.466  52.396  66.894  1.00 23.79           C  
ATOM   1513  N   CYS B  76      14.697  52.525  69.930  1.00 25.58           N  
ATOM   1514  CA  CYS B  76      13.278  52.417  69.621  1.00 24.84           C  
ATOM   1515  C   CYS B  76      12.991  53.219  68.367  1.00 25.74           C  
ATOM   1516  O   CYS B  76      13.587  54.277  68.155  1.00 26.13           O  
ATOM   1517  CB  CYS B  76      12.438  52.981  70.767  1.00 25.60           C  
ATOM   1518  SG  CYS B  76      12.539  52.036  72.278  1.00 27.37           S  
ATOM   1519  N   ALA B  77      12.068  52.733  67.542  1.00 26.59           N  
ATOM   1520  CA  ALA B  77      11.735  53.452  66.324  1.00 27.04           C  
ATOM   1521  C   ALA B  77      10.482  52.994  65.606  1.00 26.79           C  
ATOM   1522  O   ALA B  77      10.411  51.883  65.084  1.00 26.83           O  
ATOM   1523  CB  ALA B  77      12.907  53.409  65.363  1.00 27.70           C  
ATOM   1524  N   GLY B  78       9.475  53.856  65.613  1.00 24.75           N  
ATOM   1525  CA  GLY B  78       8.263  53.560  64.881  1.00 23.86           C  
ATOM   1526  C   GLY B  78       8.489  54.442  63.672  1.00 23.90           C  
ATOM   1527  O   GLY B  78       8.044  55.586  63.650  1.00 22.95           O  
ATOM   1528  N   PHE B  79       9.220  53.945  62.678  1.00 24.47           N  
ATOM   1529  CA  PHE B  79       9.501  54.786  61.519  1.00 24.42           C  
ATOM   1530  C   PHE B  79       8.297  55.039  60.604  1.00 23.01           C  
ATOM   1531  O   PHE B  79       7.299  54.319  60.670  1.00 23.38           O  
ATOM   1532  CB  PHE B  79      10.726  54.256  60.739  1.00 26.37           C  
ATOM   1533  CG  PHE B  79      10.634  52.820  60.313  1.00 25.65           C  
ATOM   1534  CD1 PHE B  79      10.872  51.789  61.217  1.00 27.18           C  
ATOM   1535  CD2 PHE B  79      10.373  52.496  58.984  1.00 25.85           C  
ATOM   1536  CE1 PHE B  79      10.856  50.458  60.802  1.00 25.27           C  
ATOM   1537  CE2 PHE B  79      10.358  51.171  58.566  1.00 26.70           C  
ATOM   1538  CZ  PHE B  79      10.602  50.151  59.478  1.00 26.05           C  
ATOM   1539  N   PRO B  80       8.375  56.082  59.752  1.00 23.08           N  
ATOM   1540  CA  PRO B  80       7.299  56.459  58.827  1.00 24.21           C  
ATOM   1541  C   PRO B  80       6.703  55.286  58.068  1.00 24.34           C  
ATOM   1542  O   PRO B  80       7.424  54.374  57.669  1.00 25.68           O  
ATOM   1543  CB  PRO B  80       7.969  57.477  57.908  1.00 22.63           C  
ATOM   1544  CG  PRO B  80       8.972  58.120  58.823  1.00 25.99           C  
ATOM   1545  CD  PRO B  80       9.565  56.914  59.511  1.00 22.29           C  
ATOM   1546  N   CYS B  81       5.385  55.329  57.873  1.00 23.26           N  
ATOM   1547  CA  CYS B  81       4.670  54.255  57.202  1.00 25.21           C  
ATOM   1548  C   CYS B  81       3.848  54.679  55.985  1.00 25.02           C  
ATOM   1549  O   CYS B  81       3.192  53.836  55.372  1.00 25.30           O  
ATOM   1550  CB  CYS B  81       3.716  53.583  58.186  1.00 27.54           C  
ATOM   1551  SG  CYS B  81       2.188  54.558  58.421  1.00 32.59           S  
ATOM   1552  N   GLN B  82       3.851  55.962  55.637  1.00 24.09           N  
ATOM   1553  CA  GLN B  82       3.057  56.394  54.485  1.00 25.92           C  
ATOM   1554  C   GLN B  82       3.422  55.579  53.244  1.00 27.50           C  
ATOM   1555  O   GLN B  82       2.553  55.204  52.459  1.00 26.26           O  
ATOM   1556  CB  GLN B  82       3.273  57.881  54.174  1.00 26.08           C  
ATOM   1557  CG  GLN B  82       2.932  58.844  55.311  1.00 25.50           C  
ATOM   1558  CD  GLN B  82       4.170  59.332  56.040  1.00 27.41           C  
ATOM   1559  NE2 GLN B  82       5.162  58.462  56.174  1.00 24.40           N  
ATOM   1560  OE1 GLN B  82       4.228  60.480  56.484  1.00 28.88           O  
ATOM   1561  N   ALA B  83       4.710  55.293  53.094  1.00 28.11           N  
ATOM   1562  CA  ALA B  83       5.212  54.556  51.942  1.00 30.33           C  
ATOM   1563  C   ALA B  83       4.896  53.066  51.911  1.00 29.83           C  
ATOM   1564  O   ALA B  83       5.108  52.429  50.888  1.00 30.72           O  
ATOM   1565  CB  ALA B  83       6.724  54.764  51.814  1.00 28.97           C  
ATOM   1566  N   PHE B  84       4.381  52.511  53.006  1.00 28.91           N  
ATOM   1567  CA  PHE B  84       4.083  51.082  53.035  1.00 28.00           C  
ATOM   1568  C   PHE B  84       2.660  50.728  53.424  1.00 28.02           C  
ATOM   1569  O   PHE B  84       2.223  49.594  53.232  1.00 27.38           O  
ATOM   1570  CB  PHE B  84       5.027  50.359  53.995  1.00 27.87           C  
ATOM   1571  CG  PHE B  84       6.456  50.792  53.880  1.00 28.26           C  
ATOM   1572  CD1 PHE B  84       6.957  51.798  54.696  1.00 28.08           C  
ATOM   1573  CD2 PHE B  84       7.301  50.204  52.948  1.00 29.89           C  
ATOM   1574  CE1 PHE B  84       8.282  52.214  54.590  1.00 29.53           C  
ATOM   1575  CE2 PHE B  84       8.629  50.612  52.834  1.00 28.97           C  
ATOM   1576  CZ  PHE B  84       9.119  51.618  53.654  1.00 29.49           C  
ATOM   1577  N   SER B  85       1.932  51.690  53.977  1.00 28.19           N  
ATOM   1578  CA  SER B  85       0.577  51.410  54.413  1.00 27.53           C  
ATOM   1579  C   SER B  85      -0.385  51.027  53.305  1.00 28.18           C  
ATOM   1580  O   SER B  85      -0.321  51.539  52.189  1.00 28.45           O  
ATOM   1581  CB  SER B  85      -0.004  52.601  55.170  1.00 27.27           C  
ATOM   1582  OG  SER B  85      -1.382  52.384  55.427  1.00 25.66           O  
ATOM   1583  N   ILE B  86      -1.297  50.127  53.651  1.00 28.80           N  
ATOM   1584  CA  ILE B  86      -2.328  49.659  52.744  1.00 29.43           C  
ATOM   1585  C   ILE B  86      -3.167  50.851  52.262  1.00 29.78           C  
ATOM   1586  O   ILE B  86      -3.787  50.805  51.203  1.00 27.86           O  
ATOM   1587  CB  ILE B  86      -3.233  48.639  53.465  1.00 30.72           C  
ATOM   1588  CG1 ILE B  86      -4.238  48.027  52.487  1.00 32.17           C  
ATOM   1589  CG2 ILE B  86      -3.956  49.312  54.626  1.00 32.06           C  
ATOM   1590  CD1 ILE B  86      -5.106  46.963  53.104  1.00 29.86           C  
ATOM   1591  N   SER B  87      -3.154  51.935  53.035  1.00 29.01           N  
ATOM   1592  CA  SER B  87      -3.928  53.120  52.697  1.00 28.59           C  
ATOM   1593  C   SER B  87      -3.243  54.098  51.736  1.00 28.72           C  
ATOM   1594  O   SER B  87      -3.883  55.013  51.221  1.00 28.10           O  
ATOM   1595  CB  SER B  87      -4.320  53.858  53.984  1.00 28.66           C  
ATOM   1596  OG  SER B  87      -5.222  54.912  53.717  1.00 29.94           O  
ATOM   1597  N   GLY B  88      -1.951  53.907  51.489  1.00 28.35           N  
ATOM   1598  CA  GLY B  88      -1.234  54.817  50.612  1.00 28.48           C  
ATOM   1599  C   GLY B  88      -0.913  54.320  49.209  1.00 29.17           C  
ATOM   1600  O   GLY B  88      -1.559  53.417  48.689  1.00 29.84           O  
ATOM   1601  N   LYS B  89       0.105  54.922  48.602  1.00 29.69           N  
ATOM   1602  CA  LYS B  89       0.536  54.576  47.250  1.00 30.38           C  
ATOM   1603  C   LYS B  89       1.534  53.423  47.207  1.00 30.86           C  
ATOM   1604  O   LYS B  89       1.904  52.957  46.129  1.00 29.94           O  
ATOM   1605  CB  LYS B  89       1.155  55.797  46.575  1.00 31.71           C  
ATOM   1606  CG  LYS B  89       0.155  56.864  46.194  1.00 35.29           C  
ATOM   1607  CD  LYS B  89       0.879  58.104  45.695  1.00 38.54           C  
ATOM   1608  CE  LYS B  89      -0.087  59.167  45.206  1.00 40.04           C  
ATOM   1609  NZ  LYS B  89       0.679  60.282  44.576  1.00 42.10           N1+
ATOM   1610  N   GLN B  90       1.979  52.980  48.377  1.00 28.20           N  
ATOM   1611  CA  GLN B  90       2.918  51.869  48.470  1.00 30.48           C  
ATOM   1612  C   GLN B  90       4.206  52.015  47.661  1.00 30.39           C  
ATOM   1613  O   GLN B  90       4.716  51.035  47.134  1.00 31.26           O  
ATOM   1614  CB  GLN B  90       2.212  50.565  48.078  1.00 29.87           C  
ATOM   1615  CG  GLN B  90       1.176  50.117  49.097  1.00 30.57           C  
ATOM   1616  CD  GLN B  90       0.661  48.717  48.848  1.00 30.58           C  
ATOM   1617  NE2 GLN B  90       1.386  47.723  49.349  1.00 30.01           N  
ATOM   1618  OE1 GLN B  90      -0.380  48.528  48.211  1.00 32.81           O  
ATOM   1619  N   LYS B  91       4.741  53.227  47.573  1.00 32.03           N  
ATOM   1620  CA  LYS B  91       5.975  53.455  46.832  1.00 32.62           C  
ATOM   1621  C   LYS B  91       7.192  52.833  47.512  1.00 33.23           C  
ATOM   1622  O   LYS B  91       8.244  52.687  46.891  1.00 32.34           O  
ATOM   1623  CB  LYS B  91       6.212  54.949  46.650  1.00 35.23           C  
ATOM   1624  CG  LYS B  91       5.227  55.616  45.722  1.00 38.20           C  
ATOM   1625  CD  LYS B  91       5.307  55.019  44.333  1.00 41.95           C  
ATOM   1626  CE  LYS B  91       4.465  55.807  43.338  1.00 44.10           C  
ATOM   1627  NZ  LYS B  91       4.443  55.129  42.006  1.00 46.05           N1+
ATOM   1628  N   GLY B  92       7.056  52.498  48.795  1.00 32.76           N  
ATOM   1629  CA  GLY B  92       8.156  51.883  49.524  1.00 31.53           C  
ATOM   1630  C   GLY B  92       9.430  52.705  49.620  1.00 32.16           C  
ATOM   1631  O   GLY B  92       9.387  53.905  49.886  1.00 29.36           O  
ATOM   1632  N   PHE B  93      10.573  52.056  49.399  1.00 32.92           N  
ATOM   1633  CA  PHE B  93      11.868  52.728  49.473  1.00 33.77           C  
ATOM   1634  C   PHE B  93      12.036  53.804  48.411  1.00 35.10           C  
ATOM   1635  O   PHE B  93      12.949  54.632  48.492  1.00 34.63           O  
ATOM   1636  CB  PHE B  93      13.013  51.707  49.359  1.00 34.72           C  
ATOM   1637  CG  PHE B  93      13.003  50.657  50.436  1.00 33.46           C  
ATOM   1638  CD1 PHE B  93      12.879  51.015  51.774  1.00 33.22           C  
ATOM   1639  CD2 PHE B  93      13.126  49.306  50.113  1.00 34.58           C  
ATOM   1640  CE1 PHE B  93      12.874  50.045  52.777  1.00 33.28           C  
ATOM   1641  CE2 PHE B  93      13.124  48.324  51.105  1.00 34.79           C  
ATOM   1642  CZ  PHE B  93      12.997  48.694  52.447  1.00 33.66           C  
ATOM   1643  N   GLU B  94      11.154  53.801  47.417  1.00 36.26           N  
ATOM   1644  CA  GLU B  94      11.220  54.792  46.344  1.00 39.44           C  
ATOM   1645  C   GLU B  94      10.477  56.075  46.747  1.00 38.93           C  
ATOM   1646  O   GLU B  94      10.458  57.056  45.998  1.00 38.42           O  
ATOM   1647  CB  GLU B  94      10.607  54.211  45.066  1.00 43.27           C  
ATOM   1648  CG  GLU B  94      11.019  52.769  44.807  1.00 49.32           C  
ATOM   1649  CD  GLU B  94      10.050  52.038  43.890  1.00 54.15           C  
ATOM   1650  OE1 GLU B  94      10.016  52.367  42.674  1.00 56.56           O  
ATOM   1651  OE2 GLU B  94       9.320  51.137  44.385  1.00 55.34           O1-
ATOM   1652  N   ASP B  95       9.870  56.065  47.932  1.00 36.98           N  
ATOM   1653  CA  ASP B  95       9.138  57.232  48.428  1.00 35.12           C  
ATOM   1654  C   ASP B  95      10.104  58.171  49.161  1.00 34.09           C  
ATOM   1655  O   ASP B  95      11.069  57.718  49.773  1.00 31.57           O  
ATOM   1656  CB  ASP B  95       8.014  56.764  49.367  1.00 36.00           C  
ATOM   1657  CG  ASP B  95       7.116  57.898  49.835  1.00 36.97           C  
ATOM   1658  OD1 ASP B  95       7.563  58.707  50.675  1.00 36.02           O  
ATOM   1659  OD2 ASP B  95       5.960  57.976  49.360  1.00 38.21           O1-
ATOM   1660  N   SER B  96       9.856  59.477  49.090  1.00 34.83           N  
ATOM   1661  CA  SER B  96      10.713  60.451  49.769  1.00 35.30           C  
ATOM   1662  C   SER B  96      10.724  60.264  51.291  1.00 36.02           C  
ATOM   1663  O   SER B  96      11.501  60.918  51.996  1.00 37.02           O  
ATOM   1664  CB  SER B  96      10.277  61.889  49.433  1.00 37.45           C  
ATOM   1665  OG  SER B  96       8.894  62.118  49.683  1.00 37.47           O  
ATOM   1666  N   ARG B  97       9.872  59.370  51.791  1.00 33.62           N  
ATOM   1667  CA  ARG B  97       9.791  59.110  53.228  1.00 31.89           C  
ATOM   1668  C   ARG B  97       9.869  57.620  53.544  1.00 29.43           C  
ATOM   1669  O   ARG B  97       9.501  57.197  54.641  1.00 27.08           O  
ATOM   1670  CB  ARG B  97       8.481  59.670  53.800  1.00 32.37           C  
ATOM   1671  CG  ARG B  97       8.127  61.063  53.315  1.00 32.27           C  
ATOM   1672  CD  ARG B  97       7.071  60.977  52.233  1.00 36.85           C  
ATOM   1673  NE  ARG B  97       5.733  61.025  52.802  1.00 37.70           N  
ATOM   1674  CZ  ARG B  97       4.633  60.598  52.195  1.00 37.91           C  
ATOM   1675  NH1 ARG B  97       4.692  60.071  50.985  1.00 39.70           N1+
ATOM   1676  NH2 ARG B  97       3.460  60.714  52.805  1.00 37.00           N  
ATOM   1677  N   GLY B  98      10.350  56.825  52.590  1.00 29.12           N  
ATOM   1678  CA  GLY B  98      10.433  55.388  52.808  1.00 27.56           C  
ATOM   1679  C   GLY B  98      11.818  54.815  53.063  1.00 27.55           C  
ATOM   1680  O   GLY B  98      11.964  53.602  53.221  1.00 27.96           O  
ATOM   1681  N   THR B  99      12.833  55.672  53.116  1.00 27.74           N  
ATOM   1682  CA  THR B  99      14.203  55.212  53.334  1.00 29.62           C  
ATOM   1683  C   THR B  99      14.703  55.423  54.761  1.00 29.50           C  
ATOM   1684  O   THR B  99      15.864  55.129  55.063  1.00 29.49           O  
ATOM   1685  CB  THR B  99      15.194  55.917  52.371  1.00 29.64           C  
ATOM   1686  CG2 THR B  99      14.800  55.673  50.925  1.00 30.29           C  
ATOM   1687  OG1 THR B  99      15.194  57.325  52.628  1.00 29.85           O  
ATOM   1688  N   LEU B 100      13.832  55.920  55.638  1.00 29.07           N  
ATOM   1689  CA  LEU B 100      14.212  56.169  57.029  1.00 27.43           C  
ATOM   1690  C   LEU B 100      14.782  54.942  57.745  1.00 27.70           C  
ATOM   1691  O   LEU B 100      15.585  55.069  58.670  1.00 27.90           O  
ATOM   1692  CB  LEU B 100      13.024  56.725  57.826  1.00 26.71           C  
ATOM   1693  CG  LEU B 100      12.700  58.212  57.641  1.00 26.76           C  
ATOM   1694  CD1 LEU B 100      13.925  59.057  57.987  1.00 24.81           C  
ATOM   1695  CD2 LEU B 100      12.260  58.477  56.207  1.00 25.77           C  
ATOM   1696  N   PHE B 101      14.370  53.751  57.332  1.00 27.35           N  
ATOM   1697  CA  PHE B 101      14.893  52.558  57.964  1.00 29.23           C  
ATOM   1698  C   PHE B 101      16.419  52.502  57.865  1.00 30.74           C  
ATOM   1699  O   PHE B 101      17.102  52.086  58.806  1.00 30.25           O  
ATOM   1700  CB  PHE B 101      14.310  51.301  57.325  1.00 29.79           C  
ATOM   1701  CG  PHE B 101      15.062  50.065  57.683  1.00 29.98           C  
ATOM   1702  CD1 PHE B 101      15.059  49.590  58.989  1.00 31.79           C  
ATOM   1703  CD2 PHE B 101      15.849  49.420  56.736  1.00 31.42           C  
ATOM   1704  CE1 PHE B 101      15.835  48.493  59.352  1.00 32.21           C  
ATOM   1705  CE2 PHE B 101      16.630  48.321  57.087  1.00 32.45           C  
ATOM   1706  CZ  PHE B 101      16.624  47.859  58.394  1.00 32.95           C  
ATOM   1707  N   PHE B 102      16.953  52.918  56.722  1.00 30.50           N  
ATOM   1708  CA  PHE B 102      18.396  52.884  56.524  1.00 32.14           C  
ATOM   1709  C   PHE B 102      19.114  53.879  57.428  1.00 32.47           C  
ATOM   1710  O   PHE B 102      20.308  53.741  57.696  1.00 34.70           O  
ATOM   1711  CB  PHE B 102      18.711  53.101  55.039  1.00 31.55           C  
ATOM   1712  CG  PHE B 102      18.034  52.093  54.146  1.00 31.89           C  
ATOM   1713  CD1 PHE B 102      18.340  50.743  54.252  1.00 31.05           C  
ATOM   1714  CD2 PHE B 102      17.027  52.480  53.266  1.00 33.46           C  
ATOM   1715  CE1 PHE B 102      17.654  49.785  53.508  1.00 31.82           C  
ATOM   1716  CE2 PHE B 102      16.326  51.525  52.506  1.00 34.71           C  
ATOM   1717  CZ  PHE B 102      16.642  50.172  52.633  1.00 32.41           C  
ATOM   1718  N   ASP B 103      18.390  54.879  57.919  1.00 32.91           N  
ATOM   1719  CA  ASP B 103      19.003  55.833  58.836  1.00 31.55           C  
ATOM   1720  C   ASP B 103      19.120  55.118  60.175  1.00 31.01           C  
ATOM   1721  O   ASP B 103      20.051  55.372  60.945  1.00 31.11           O  
ATOM   1722  CB  ASP B 103      18.154  57.099  58.957  1.00 33.33           C  
ATOM   1723  CG  ASP B 103      18.230  57.968  57.705  1.00 34.09           C  
ATOM   1724  OD1 ASP B 103      19.256  58.660  57.509  1.00 33.51           O  
ATOM   1725  OD2 ASP B 103      17.265  57.948  56.909  1.00 33.10           O1-
ATOM   1726  N   ILE B 104      18.180  54.211  60.443  1.00 28.78           N  
ATOM   1727  CA  ILE B 104      18.203  53.425  61.675  1.00 28.94           C  
ATOM   1728  C   ILE B 104      19.378  52.457  61.568  1.00 29.93           C  
ATOM   1729  O   ILE B 104      20.164  52.310  62.505  1.00 28.83           O  
ATOM   1730  CB  ILE B 104      16.913  52.586  61.849  1.00 28.66           C  
ATOM   1731  CG1 ILE B 104      15.719  53.496  62.146  1.00 26.52           C  
ATOM   1732  CG2 ILE B 104      17.088  51.571  62.973  1.00 27.66           C  
ATOM   1733  CD1 ILE B 104      14.404  52.742  62.227  1.00 24.02           C  
ATOM   1734  N   ALA B 105      19.485  51.809  60.408  1.00 30.08           N  
ATOM   1735  CA  ALA B 105      20.548  50.843  60.151  1.00 32.38           C  
ATOM   1736  C   ALA B 105      21.929  51.451  60.321  1.00 32.91           C  
ATOM   1737  O   ALA B 105      22.834  50.804  60.849  1.00 34.08           O  
ATOM   1738  CB  ALA B 105      20.409  50.268  58.734  1.00 32.18           C  
ATOM   1739  N   ARG B 106      22.101  52.694  59.892  1.00 33.16           N  
ATOM   1740  CA  ARG B 106      23.412  53.306  60.009  1.00 34.98           C  
ATOM   1741  C   ARG B 106      23.690  53.835  61.414  1.00 35.05           C  
ATOM   1742  O   ARG B 106      24.834  54.131  61.753  1.00 34.08           O  
ATOM   1743  CB  ARG B 106      23.598  54.395  58.955  1.00 35.69           C  
ATOM   1744  CG  ARG B 106      22.975  55.710  59.277  1.00 38.02           C  
ATOM   1745  CD  ARG B 106      23.810  56.796  58.637  1.00 38.33           C  
ATOM   1746  NE  ARG B 106      23.991  57.895  59.567  1.00 40.81           N  
ATOM   1747  CZ  ARG B 106      23.083  58.834  59.803  1.00 38.94           C  
ATOM   1748  NH1 ARG B 106      21.921  58.818  59.168  1.00 38.39           N1+
ATOM   1749  NH2 ARG B 106      23.337  59.785  60.692  1.00 37.76           N  
ATOM   1750  N   ILE B 107      22.643  53.958  62.229  1.00 33.65           N  
ATOM   1751  CA  ILE B 107      22.822  54.388  63.611  1.00 33.13           C  
ATOM   1752  C   ILE B 107      23.253  53.123  64.339  1.00 33.19           C  
ATOM   1753  O   ILE B 107      24.187  53.132  65.142  1.00 33.67           O  
ATOM   1754  CB  ILE B 107      21.507  54.884  64.258  1.00 34.87           C  
ATOM   1755  CG1 ILE B 107      21.137  56.273  63.736  1.00 35.41           C  
ATOM   1756  CG2 ILE B 107      21.653  54.896  65.770  1.00 33.23           C  
ATOM   1757  CD1 ILE B 107      22.097  57.372  64.166  1.00 39.03           C  
ATOM   1758  N   VAL B 108      22.563  52.029  64.044  1.00 33.11           N  
ATOM   1759  CA  VAL B 108      22.869  50.746  64.664  1.00 34.11           C  
ATOM   1760  C   VAL B 108      24.309  50.319  64.380  1.00 36.85           C  
ATOM   1761  O   VAL B 108      24.995  49.786  65.253  1.00 37.35           O  
ATOM   1762  CB  VAL B 108      21.906  49.653  64.157  1.00 33.20           C  
ATOM   1763  CG1 VAL B 108      22.356  48.293  64.637  1.00 30.57           C  
ATOM   1764  CG2 VAL B 108      20.487  49.943  64.645  1.00 31.36           C  
ATOM   1765  N   ARG B 109      24.777  50.561  63.160  1.00 38.03           N  
ATOM   1766  CA  ARG B 109      26.140  50.178  62.812  1.00 39.71           C  
ATOM   1767  C   ARG B 109      27.140  50.901  63.716  1.00 39.67           C  
ATOM   1768  O   ARG B 109      28.079  50.287  64.216  1.00 40.42           O  
ATOM   1769  CB  ARG B 109      26.431  50.490  61.335  1.00 40.75           C  
ATOM   1770  CG  ARG B 109      27.545  49.622  60.741  1.00 43.20           C  
ATOM   1771  CD  ARG B 109      27.767  49.863  59.246  1.00 45.02           C  
ATOM   1772  NE  ARG B 109      26.517  50.055  58.517  1.00 48.13           N  
ATOM   1773  CZ  ARG B 109      26.045  51.248  58.151  1.00 50.33           C  
ATOM   1774  NH1 ARG B 109      26.732  52.353  58.441  1.00 50.47           N1+
ATOM   1775  NH2 ARG B 109      24.878  51.344  57.514  1.00 49.50           N  
ATOM   1776  N   GLU B 110      26.925  52.190  63.949  1.00 38.94           N  
ATOM   1777  CA  GLU B 110      27.827  52.978  64.785  1.00 40.57           C  
ATOM   1778  C   GLU B 110      27.716  52.781  66.291  1.00 39.65           C  
ATOM   1779  O   GLU B 110      28.742  52.658  66.973  1.00 39.69           O  
ATOM   1780  CB  GLU B 110      27.667  54.470  64.484  1.00 42.20           C  
ATOM   1781  CG  GLU B 110      28.676  54.983  63.480  1.00 48.23           C  
ATOM   1782  CD  GLU B 110      30.028  55.264  64.105  1.00 49.40           C  
ATOM   1783  OE1 GLU B 110      30.426  54.543  65.049  1.00 50.92           O  
ATOM   1784  OE2 GLU B 110      30.702  56.212  63.640  1.00 51.87           O1-
ATOM   1785  N   LYS B 111      26.491  52.749  66.814  1.00 36.57           N  
ATOM   1786  CA  LYS B 111      26.285  52.612  68.253  1.00 35.34           C  
ATOM   1787  C   LYS B 111      26.064  51.181  68.747  1.00 34.05           C  
ATOM   1788  O   LYS B 111      26.150  50.917  69.943  1.00 34.44           O  
ATOM   1789  CB  LYS B 111      25.110  53.495  68.690  1.00 34.98           C  
ATOM   1790  CG  LYS B 111      25.242  54.955  68.283  1.00 34.26           C  
ATOM   1791  CD  LYS B 111      26.477  55.624  68.890  1.00 35.00           C  
ATOM   1792  CE  LYS B 111      26.427  55.654  70.414  1.00 34.75           C  
ATOM   1793  NZ  LYS B 111      27.439  56.596  70.986  1.00 34.60           N1+
ATOM   1794  N   LYS B 112      25.760  50.271  67.833  1.00 34.07           N  
ATOM   1795  CA  LYS B 112      25.543  48.862  68.172  1.00 34.26           C  
ATOM   1796  C   LYS B 112      24.875  48.583  69.524  1.00 34.48           C  
ATOM   1797  O   LYS B 112      25.504  48.055  70.450  1.00 33.35           O  
ATOM   1798  CB  LYS B 112      26.881  48.114  68.090  1.00 37.79           C  
ATOM   1799  CG  LYS B 112      27.357  47.858  66.661  1.00 39.15           C  
ATOM   1800  CD  LYS B 112      26.390  46.943  65.920  1.00 40.14           C  
ATOM   1801  CE  LYS B 112      26.735  46.817  64.440  1.00 43.27           C  
ATOM   1802  NZ  LYS B 112      28.072  46.168  64.197  1.00 45.56           N1+
ATOM   1803  N   PRO B 113      23.584  48.929  69.657  1.00 32.90           N  
ATOM   1804  CA  PRO B 113      22.857  48.700  70.912  1.00 31.54           C  
ATOM   1805  C   PRO B 113      22.570  47.223  71.165  1.00 31.00           C  
ATOM   1806  O   PRO B 113      22.649  46.397  70.254  1.00 31.86           O  
ATOM   1807  CB  PRO B 113      21.566  49.499  70.714  1.00 31.95           C  
ATOM   1808  CG  PRO B 113      21.338  49.390  69.234  1.00 31.89           C  
ATOM   1809  CD  PRO B 113      22.733  49.626  68.675  1.00 32.25           C  
ATOM   1810  N   LYS B 114      22.226  46.892  72.405  1.00 30.68           N  
ATOM   1811  CA  LYS B 114      21.909  45.510  72.741  1.00 30.89           C  
ATOM   1812  C   LYS B 114      20.637  45.077  72.006  1.00 30.70           C  
ATOM   1813  O   LYS B 114      20.537  43.941  71.525  1.00 29.72           O  
ATOM   1814  CB  LYS B 114      21.715  45.357  74.259  1.00 32.48           C  
ATOM   1815  CG  LYS B 114      22.991  45.534  75.096  1.00 33.71           C  
ATOM   1816  CD  LYS B 114      22.710  45.326  76.588  1.00 36.99           C  
ATOM   1817  CE  LYS B 114      24.003  45.178  77.410  1.00 37.49           C  
ATOM   1818  NZ  LYS B 114      24.899  46.385  77.340  1.00 41.15           N1+
ATOM   1819  N   VAL B 115      19.670  45.989  71.904  1.00 30.34           N  
ATOM   1820  CA  VAL B 115      18.404  45.682  71.242  1.00 29.25           C  
ATOM   1821  C   VAL B 115      17.916  46.781  70.299  1.00 28.92           C  
ATOM   1822  O   VAL B 115      18.148  47.969  70.533  1.00 28.29           O  
ATOM   1823  CB  VAL B 115      17.291  45.426  72.285  1.00 30.17           C  
ATOM   1824  CG1 VAL B 115      16.023  44.958  71.596  1.00 30.76           C  
ATOM   1825  CG2 VAL B 115      17.755  44.399  73.306  1.00 31.53           C  
ATOM   1826  N   VAL B 116      17.255  46.362  69.222  1.00 28.62           N  
ATOM   1827  CA  VAL B 116      16.672  47.272  68.240  1.00 27.42           C  
ATOM   1828  C   VAL B 116      15.177  46.931  68.276  1.00 26.50           C  
ATOM   1829  O   VAL B 116      14.785  45.788  68.043  1.00 27.73           O  
ATOM   1830  CB  VAL B 116      17.252  47.042  66.822  1.00 27.79           C  
ATOM   1831  CG1 VAL B 116      16.505  47.888  65.810  1.00 28.44           C  
ATOM   1832  CG2 VAL B 116      18.735  47.423  66.799  1.00 29.23           C  
ATOM   1833  N   PHE B 117      14.361  47.931  68.584  1.00 26.23           N  
ATOM   1834  CA  PHE B 117      12.918  47.770  68.732  1.00 26.15           C  
ATOM   1835  C   PHE B 117      12.197  48.695  67.746  1.00 27.18           C  
ATOM   1836  O   PHE B 117      12.133  49.902  67.957  1.00 27.75           O  
ATOM   1837  CB  PHE B 117      12.561  48.119  70.188  1.00 26.61           C  
ATOM   1838  CG  PHE B 117      11.139  47.811  70.593  1.00 26.53           C  
ATOM   1839  CD1 PHE B 117      10.208  47.312  69.689  1.00 26.70           C  
ATOM   1840  CD2 PHE B 117      10.727  48.055  71.909  1.00 27.94           C  
ATOM   1841  CE1 PHE B 117       8.890  47.060  70.085  1.00 26.99           C  
ATOM   1842  CE2 PHE B 117       9.417  47.810  72.313  1.00 26.43           C  
ATOM   1843  CZ  PHE B 117       8.496  47.311  71.399  1.00 26.61           C  
ATOM   1844  N   MET B 118      11.665  48.123  66.670  1.00 26.48           N  
ATOM   1845  CA  MET B 118      10.976  48.910  65.650  1.00 26.33           C  
ATOM   1846  C   MET B 118       9.504  48.553  65.480  1.00 25.65           C  
ATOM   1847  O   MET B 118       9.063  47.466  65.851  1.00 23.69           O  
ATOM   1848  CB  MET B 118      11.682  48.746  64.300  1.00 26.60           C  
ATOM   1849  CG  MET B 118      13.150  49.180  64.300  1.00 27.83           C  
ATOM   1850  SD  MET B 118      13.970  48.835  62.733  1.00 27.08           S  
ATOM   1851  CE  MET B 118      14.252  47.083  62.906  1.00 26.39           C  
ATOM   1852  N   GLU B 119       8.758  49.480  64.885  1.00 24.95           N  
ATOM   1853  CA  GLU B 119       7.340  49.278  64.645  1.00 25.09           C  
ATOM   1854  C   GLU B 119       6.912  49.910  63.327  1.00 24.44           C  
ATOM   1855  O   GLU B 119       7.469  50.917  62.906  1.00 23.68           O  
ATOM   1856  CB  GLU B 119       6.529  49.884  65.799  1.00 25.78           C  
ATOM   1857  CG  GLU B 119       4.999  49.918  65.610  1.00 28.46           C  
ATOM   1858  CD  GLU B 119       4.490  51.176  64.897  1.00 30.19           C  
ATOM   1859  OE1 GLU B 119       5.245  52.171  64.804  1.00 30.61           O  
ATOM   1860  OE2 GLU B 119       3.323  51.177  64.444  1.00 28.91           O1-
ATOM   1861  N   ASN B 120       5.927  49.296  62.677  1.00 26.10           N  
ATOM   1862  CA  ASN B 120       5.382  49.823  61.430  1.00 26.46           C  
ATOM   1863  C   ASN B 120       4.039  49.146  61.163  1.00 27.28           C  
ATOM   1864  O   ASN B 120       3.625  48.261  61.915  1.00 26.71           O  
ATOM   1865  CB  ASN B 120       6.353  49.623  60.255  1.00 26.02           C  
ATOM   1866  CG  ASN B 120       6.183  50.690  59.167  1.00 26.01           C  
ATOM   1867  ND2 ASN B 120       7.127  51.621  59.097  1.00 26.69           N  
ATOM   1868  OD1 ASN B 120       5.203  50.686  58.420  1.00 29.35           O  
ATOM   1869  N   VAL B 121       3.354  49.561  60.103  1.00 26.94           N  
ATOM   1870  CA  VAL B 121       2.043  49.008  59.811  1.00 26.01           C  
ATOM   1871  C   VAL B 121       2.067  47.569  59.316  1.00 25.95           C  
ATOM   1872  O   VAL B 121       3.105  47.072  58.879  1.00 26.55           O  
ATOM   1873  CB  VAL B 121       1.278  49.927  58.822  1.00 27.15           C  
ATOM   1874  CG1 VAL B 121       1.140  51.320  59.445  1.00 26.87           C  
ATOM   1875  CG2 VAL B 121       2.012  50.024  57.497  1.00 25.88           C  
ATOM   1876  N   LYS B 122       0.916  46.900  59.410  1.00 26.59           N  
ATOM   1877  CA  LYS B 122       0.792  45.500  58.996  1.00 28.09           C  
ATOM   1878  C   LYS B 122       1.227  45.227  57.562  1.00 28.41           C  
ATOM   1879  O   LYS B 122       1.910  44.240  57.296  1.00 28.66           O  
ATOM   1880  CB  LYS B 122      -0.647  45.016  59.160  1.00 29.56           C  
ATOM   1881  CG  LYS B 122      -0.846  43.551  58.776  1.00 31.74           C  
ATOM   1882  CD  LYS B 122      -2.324  43.154  58.805  1.00 33.91           C  
ATOM   1883  CE  LYS B 122      -2.510  41.681  58.470  1.00 34.40           C  
ATOM   1884  NZ  LYS B 122      -3.950  41.298  58.450  1.00 37.35           N1+
ATOM   1885  N   ASN B 123       0.838  46.098  56.638  1.00 28.43           N  
ATOM   1886  CA  ASN B 123       1.186  45.896  55.241  1.00 29.04           C  
ATOM   1887  C   ASN B 123       2.689  45.866  54.985  1.00 30.53           C  
ATOM   1888  O   ASN B 123       3.133  45.362  53.949  1.00 31.12           O  
ATOM   1889  CB  ASN B 123       0.538  46.963  54.365  1.00 28.51           C  
ATOM   1890  CG  ASN B 123       0.552  46.579  52.898  1.00 30.90           C  
ATOM   1891  ND2 ASN B 123      -0.143  45.498  52.571  1.00 31.06           N  
ATOM   1892  OD1 ASN B 123       1.191  47.233  52.073  1.00 29.12           O  
ATOM   1893  N   PHE B 124       3.473  46.397  55.920  1.00 30.19           N  
ATOM   1894  CA  PHE B 124       4.926  46.411  55.774  1.00 30.75           C  
ATOM   1895  C   PHE B 124       5.387  44.966  55.586  1.00 32.14           C  
ATOM   1896  O   PHE B 124       6.315  44.682  54.825  1.00 31.66           O  
ATOM   1897  CB  PHE B 124       5.577  46.990  57.032  1.00 30.61           C  
ATOM   1898  CG  PHE B 124       7.037  47.318  56.872  1.00 29.60           C  
ATOM   1899  CD1 PHE B 124       7.436  48.551  56.369  1.00 28.81           C  
ATOM   1900  CD2 PHE B 124       8.013  46.395  57.229  1.00 29.74           C  
ATOM   1901  CE1 PHE B 124       8.784  48.864  56.229  1.00 27.96           C  
ATOM   1902  CE2 PHE B 124       9.370  46.700  57.089  1.00 29.03           C  
ATOM   1903  CZ  PHE B 124       9.752  47.942  56.589  1.00 29.15           C  
ATOM   1904  N   ALA B 125       4.714  44.059  56.281  1.00 32.88           N  
ATOM   1905  CA  ALA B 125       5.039  42.643  56.231  1.00 33.88           C  
ATOM   1906  C   ALA B 125       4.926  42.018  54.844  1.00 35.00           C  
ATOM   1907  O   ALA B 125       5.718  41.145  54.503  1.00 37.30           O  
ATOM   1908  CB  ALA B 125       4.163  41.883  57.207  1.00 33.54           C  
ATOM   1909  N   SER B 126       3.961  42.460  54.041  1.00 35.38           N  
ATOM   1910  CA  SER B 126       3.777  41.890  52.709  1.00 35.80           C  
ATOM   1911  C   SER B 126       4.140  42.813  51.559  1.00 35.09           C  
ATOM   1912  O   SER B 126       4.222  42.373  50.408  1.00 35.21           O  
ATOM   1913  CB  SER B 126       2.328  41.419  52.534  1.00 37.90           C  
ATOM   1914  OG  SER B 126       1.434  42.518  52.488  1.00 40.98           O  
ATOM   1915  N   HIS B 127       4.379  44.086  51.866  1.00 33.18           N  
ATOM   1916  CA  HIS B 127       4.721  45.075  50.851  1.00 32.65           C  
ATOM   1917  C   HIS B 127       5.763  44.585  49.846  1.00 33.59           C  
ATOM   1918  O   HIS B 127       6.801  44.025  50.219  1.00 32.57           O  
ATOM   1919  CB  HIS B 127       5.232  46.359  51.509  1.00 31.45           C  
ATOM   1920  CG  HIS B 127       5.702  47.391  50.530  1.00 31.64           C  
ATOM   1921  CD2 HIS B 127       6.950  47.795  50.198  1.00 30.62           C  
ATOM   1922  ND1 HIS B 127       4.841  48.123  49.742  1.00 32.06           N  
ATOM   1923  CE1 HIS B 127       5.539  48.933  48.965  1.00 32.97           C  
ATOM   1924  NE2 HIS B 127       6.823  48.752  49.221  1.00 33.37           N  
ATOM   1925  N   ASP B 128       5.478  44.816  48.571  1.00 34.21           N  
ATOM   1926  CA  ASP B 128       6.384  44.423  47.497  1.00 35.41           C  
ATOM   1927  C   ASP B 128       6.763  42.950  47.584  1.00 35.64           C  
ATOM   1928  O   ASP B 128       7.942  42.595  47.653  1.00 35.97           O  
ATOM   1929  CB  ASP B 128       7.640  45.299  47.522  1.00 34.49           C  
ATOM   1930  CG  ASP B 128       8.520  45.099  46.293  1.00 35.57           C  
ATOM   1931  OD1 ASP B 128       7.966  44.916  45.187  1.00 35.64           O  
ATOM   1932  OD2 ASP B 128       9.761  45.147  46.427  1.00 33.32           O1-
ATOM   1933  N   ASN B 129       5.739  42.105  47.593  1.00 36.62           N  
ATOM   1934  CA  ASN B 129       5.898  40.658  47.636  1.00 37.23           C  
ATOM   1935  C   ASN B 129       6.760  40.170  48.784  1.00 37.63           C  
ATOM   1936  O   ASN B 129       7.333  39.076  48.726  1.00 37.61           O  
ATOM   1937  CB  ASN B 129       6.461  40.167  46.299  1.00 39.53           C  
ATOM   1938  CG  ASN B 129       5.666  40.687  45.110  1.00 41.68           C  
ATOM   1939  ND2 ASN B 129       4.451  40.166  44.937  1.00 40.29           N  
ATOM   1940  OD1 ASN B 129       6.128  41.560  44.367  1.00 43.33           O  
ATOM   1941  N   GLY B 130       6.841  40.978  49.836  1.00 36.61           N  
ATOM   1942  CA  GLY B 130       7.625  40.603  50.999  1.00 34.78           C  
ATOM   1943  C   GLY B 130       9.091  40.966  50.890  1.00 33.08           C  
ATOM   1944  O   GLY B 130       9.873  40.640  51.776  1.00 32.30           O  
ATOM   1945  N   ASN B 131       9.468  41.645  49.810  1.00 33.83           N  
ATOM   1946  CA  ASN B 131      10.862  42.029  49.622  1.00 34.94           C  
ATOM   1947  C   ASN B 131      11.335  43.127  50.572  1.00 35.67           C  
ATOM   1948  O   ASN B 131      12.520  43.196  50.898  1.00 35.48           O  
ATOM   1949  CB  ASN B 131      11.119  42.480  48.178  1.00 36.95           C  
ATOM   1950  CG  ASN B 131      11.035  41.336  47.180  1.00 38.65           C  
ATOM   1951  ND2 ASN B 131      10.690  41.659  45.933  1.00 38.96           N  
ATOM   1952  OD1 ASN B 131      11.293  40.176  47.519  1.00 39.03           O  
ATOM   1953  N   THR B 132      10.432  43.988  51.033  1.00 35.57           N  
ATOM   1954  CA  THR B 132      10.873  45.054  51.923  1.00 35.55           C  
ATOM   1955  C   THR B 132      11.178  44.546  53.319  1.00 34.92           C  
ATOM   1956  O   THR B 132      12.127  45.013  53.962  1.00 35.03           O  
ATOM   1957  CB  THR B 132       9.848  46.192  52.000  1.00 37.16           C  
ATOM   1958  CG2 THR B 132       9.661  46.807  50.635  1.00 34.15           C  
ATOM   1959  OG1 THR B 132       8.599  45.684  52.467  1.00 39.91           O  
ATOM   1960  N   LEU B 133      10.390  43.586  53.790  1.00 33.91           N  
ATOM   1961  CA  LEU B 133      10.629  43.036  55.114  1.00 34.01           C  
ATOM   1962  C   LEU B 133      11.936  42.254  55.081  1.00 34.85           C  
ATOM   1963  O   LEU B 133      12.677  42.223  56.061  1.00 34.34           O  
ATOM   1964  CB  LEU B 133       9.496  42.107  55.536  1.00 32.62           C  
ATOM   1965  CG  LEU B 133       9.649  41.513  56.943  1.00 32.85           C  
ATOM   1966  CD1 LEU B 133       9.554  42.627  57.992  1.00 31.49           C  
ATOM   1967  CD2 LEU B 133       8.568  40.472  57.177  1.00 31.79           C  
ATOM   1968  N   GLU B 134      12.226  41.632  53.941  1.00 36.18           N  
ATOM   1969  CA  GLU B 134      13.451  40.851  53.809  1.00 36.35           C  
ATOM   1970  C   GLU B 134      14.685  41.745  53.771  1.00 34.09           C  
ATOM   1971  O   GLU B 134      15.738  41.372  54.293  1.00 35.22           O  
ATOM   1972  CB  GLU B 134      13.383  39.964  52.568  1.00 40.24           C  
ATOM   1973  CG  GLU B 134      14.263  38.729  52.672  1.00 45.28           C  
ATOM   1974  CD  GLU B 134      13.831  37.617  51.728  1.00 50.79           C  
ATOM   1975  OE1 GLU B 134      13.936  37.813  50.488  1.00 51.10           O  
ATOM   1976  OE2 GLU B 134      13.382  36.546  52.227  1.00 52.62           O1-
ATOM   1977  N   VAL B 135      14.565  42.923  53.167  1.00 31.96           N  
ATOM   1978  CA  VAL B 135      15.690  43.841  53.119  1.00 32.56           C  
ATOM   1979  C   VAL B 135      16.044  44.241  54.545  1.00 32.40           C  
ATOM   1980  O   VAL B 135      17.220  44.356  54.888  1.00 31.98           O  
ATOM   1981  CB  VAL B 135      15.372  45.120  52.304  1.00 33.28           C  
ATOM   1982  CG1 VAL B 135      16.436  46.178  52.556  1.00 32.29           C  
ATOM   1983  CG2 VAL B 135      15.326  44.787  50.817  1.00 33.83           C  
ATOM   1984  N   VAL B 136      15.024  44.447  55.374  1.00 31.55           N  
ATOM   1985  CA  VAL B 136      15.239  44.823  56.771  1.00 30.26           C  
ATOM   1986  C   VAL B 136      15.839  43.634  57.542  1.00 30.43           C  
ATOM   1987  O   VAL B 136      16.753  43.808  58.347  1.00 30.55           O  
ATOM   1988  CB  VAL B 136      13.904  45.265  57.446  1.00 29.60           C  
ATOM   1989  CG1 VAL B 136      14.130  45.570  58.921  1.00 27.63           C  
ATOM   1990  CG2 VAL B 136      13.345  46.495  56.735  1.00 28.60           C  
ATOM   1991  N   LYS B 137      15.331  42.434  57.284  1.00 31.18           N  
ATOM   1992  CA  LYS B 137      15.829  41.232  57.951  1.00 33.00           C  
ATOM   1993  C   LYS B 137      17.309  41.024  57.650  1.00 34.72           C  
ATOM   1994  O   LYS B 137      18.118  40.804  58.560  1.00 34.71           O  
ATOM   1995  CB  LYS B 137      15.062  39.989  57.483  1.00 34.37           C  
ATOM   1996  CG  LYS B 137      15.471  38.708  58.204  1.00 37.05           C  
ATOM   1997  CD  LYS B 137      14.778  37.484  57.616  1.00 39.89           C  
ATOM   1998  CE  LYS B 137      15.044  36.238  58.455  1.00 41.35           C  
ATOM   1999  NZ  LYS B 137      16.503  36.018  58.736  1.00 41.93           N1+
ATOM   2000  N   ASN B 138      17.656  41.081  56.368  1.00 34.67           N  
ATOM   2001  CA  ASN B 138      19.040  40.885  55.955  1.00 35.40           C  
ATOM   2002  C   ASN B 138      19.944  41.991  56.477  1.00 35.58           C  
ATOM   2003  O   ASN B 138      21.063  41.727  56.927  1.00 35.56           O  
ATOM   2004  CB  ASN B 138      19.130  40.806  54.427  1.00 35.07           C  
ATOM   2005  CG  ASN B 138      18.359  39.630  53.867  1.00 35.19           C  
ATOM   2006  ND2 ASN B 138      17.806  39.793  52.663  1.00 35.22           N  
ATOM   2007  OD1 ASN B 138      18.267  38.578  54.508  1.00 34.15           O  
ATOM   2008  N   THR B 139      19.448  43.224  56.426  1.00 34.64           N  
ATOM   2009  CA  THR B 139      20.205  44.373  56.900  1.00 34.82           C  
ATOM   2010  C   THR B 139      20.561  44.194  58.373  1.00 35.09           C  
ATOM   2011  O   THR B 139      21.698  44.446  58.766  1.00 34.66           O  
ATOM   2012  CB  THR B 139      19.413  45.686  56.704  1.00 34.48           C  
ATOM   2013  CG2 THR B 139      20.257  46.894  57.091  1.00 36.19           C  
ATOM   2014  OG1 THR B 139      19.053  45.816  55.324  1.00 35.03           O  
ATOM   2015  N   MET B 140      19.601  43.754  59.186  1.00 35.58           N  
ATOM   2016  CA  MET B 140      19.870  43.533  60.611  1.00 36.49           C  
ATOM   2017  C   MET B 140      20.716  42.276  60.793  1.00 37.56           C  
ATOM   2018  O   MET B 140      21.698  42.293  61.532  1.00 36.99           O  
ATOM   2019  CB  MET B 140      18.574  43.371  61.410  1.00 37.25           C  
ATOM   2020  CG  MET B 140      18.386  44.424  62.492  1.00 39.23           C  
ATOM   2021  SD  MET B 140      18.383  46.070  61.781  1.00 35.91           S  
ATOM   2022  CE  MET B 140      17.374  45.719  60.393  1.00 40.79           C  
ATOM   2023  N   ASN B 141      20.322  41.184  60.135  1.00 38.02           N  
ATOM   2024  CA  ASN B 141      21.089  39.940  60.244  1.00 39.01           C  
ATOM   2025  C   ASN B 141      22.555  40.218  59.911  1.00 39.90           C  
ATOM   2026  O   ASN B 141      23.461  39.631  60.503  1.00 40.60           O  
ATOM   2027  CB  ASN B 141      20.545  38.878  59.289  1.00 38.56           C  
ATOM   2028  CG  ASN B 141      19.299  38.199  59.811  1.00 39.14           C  
ATOM   2029  ND2 ASN B 141      18.719  37.341  58.990  1.00 39.35           N  
ATOM   2030  OD1 ASN B 141      18.862  38.434  60.938  1.00 40.92           O  
ATOM   2031  N   GLU B 142      22.779  41.135  58.976  1.00 41.03           N  
ATOM   2032  CA  GLU B 142      24.125  41.490  58.555  1.00 43.19           C  
ATOM   2033  C   GLU B 142      24.836  42.507  59.430  1.00 42.30           C  
ATOM   2034  O   GLU B 142      26.057  42.664  59.333  1.00 42.04           O  
ATOM   2035  CB  GLU B 142      24.102  41.943  57.098  1.00 45.52           C  
ATOM   2036  CG  GLU B 142      24.061  40.746  56.154  1.00 49.68           C  
ATOM   2037  CD  GLU B 142      23.446  41.067  54.817  1.00 52.59           C  
ATOM   2038  OE1 GLU B 142      23.879  42.069  54.192  1.00 54.56           O  
ATOM   2039  OE2 GLU B 142      22.531  40.315  54.391  1.00 54.08           O1-
ATOM   2040  N   LEU B 143      24.089  43.207  60.279  1.00 40.70           N  
ATOM   2041  CA  LEU B 143      24.707  44.160  61.197  1.00 39.31           C  
ATOM   2042  C   LEU B 143      25.042  43.308  62.415  1.00 37.66           C  
ATOM   2043  O   LEU B 143      25.522  43.807  63.431  1.00 37.36           O  
ATOM   2044  CB  LEU B 143      23.724  45.275  61.590  1.00 38.62           C  
ATOM   2045  CG  LEU B 143      23.396  46.373  60.571  1.00 38.55           C  
ATOM   2046  CD1 LEU B 143      22.220  47.209  61.078  1.00 38.01           C  
ATOM   2047  CD2 LEU B 143      24.614  47.254  60.350  1.00 37.68           C  
ATOM   2048  N   ASP B 144      24.751  42.013  62.281  1.00 37.40           N  
ATOM   2049  CA  ASP B 144      24.978  40.990  63.300  1.00 37.21           C  
ATOM   2050  C   ASP B 144      23.911  40.914  64.400  1.00 36.07           C  
ATOM   2051  O   ASP B 144      24.234  40.784  65.585  1.00 35.65           O  
ATOM   2052  CB  ASP B 144      26.368  41.156  63.931  1.00 40.18           C  
ATOM   2053  CG  ASP B 144      26.842  39.885  64.620  1.00 42.85           C  
ATOM   2054  OD1 ASP B 144      26.751  38.792  64.000  1.00 42.56           O  
ATOM   2055  OD2 ASP B 144      27.306  39.971  65.778  1.00 45.86           O1-
ATOM   2056  N   TYR B 145      22.644  40.974  63.994  1.00 34.49           N  
ATOM   2057  CA  TYR B 145      21.519  40.902  64.925  1.00 33.51           C  
ATOM   2058  C   TYR B 145      20.544  39.798  64.536  1.00 32.63           C  
ATOM   2059  O   TYR B 145      20.473  39.413  63.373  1.00 32.87           O  
ATOM   2060  CB  TYR B 145      20.740  42.226  64.949  1.00 32.67           C  
ATOM   2061  CG  TYR B 145      21.418  43.369  65.676  1.00 31.54           C  
ATOM   2062  CD1 TYR B 145      22.476  44.068  65.096  1.00 30.40           C  
ATOM   2063  CD2 TYR B 145      20.995  43.749  66.950  1.00 31.36           C  
ATOM   2064  CE1 TYR B 145      23.099  45.120  65.770  1.00 29.84           C  
ATOM   2065  CE2 TYR B 145      21.603  44.789  67.628  1.00 30.47           C  
ATOM   2066  CZ  TYR B 145      22.653  45.472  67.040  1.00 31.59           C  
ATOM   2067  OH  TYR B 145      23.264  46.490  67.737  1.00 30.97           O  
ATOM   2068  N   SER B 146      19.797  39.293  65.518  1.00 33.17           N  
ATOM   2069  CA  SER B 146      18.785  38.275  65.256  1.00 33.85           C  
ATOM   2070  C   SER B 146      17.580  39.096  64.802  1.00 33.50           C  
ATOM   2071  O   SER B 146      17.567  40.310  64.980  1.00 32.96           O  
ATOM   2072  CB  SER B 146      18.440  37.477  66.523  1.00 34.33           C  
ATOM   2073  OG  SER B 146      17.589  38.198  67.399  1.00 35.89           O  
ATOM   2074  N   PHE B 147      16.582  38.455  64.210  1.00 33.87           N  
ATOM   2075  CA  PHE B 147      15.420  39.188  63.724  1.00 33.88           C  
ATOM   2076  C   PHE B 147      14.109  38.525  64.094  1.00 33.79           C  
ATOM   2077  O   PHE B 147      13.720  37.514  63.508  1.00 35.26           O  
ATOM   2078  CB  PHE B 147      15.499  39.332  62.207  1.00 34.02           C  
ATOM   2079  CG  PHE B 147      14.513  40.314  61.631  1.00 35.07           C  
ATOM   2080  CD1 PHE B 147      14.677  41.679  61.830  1.00 34.74           C  
ATOM   2081  CD2 PHE B 147      13.447  39.871  60.858  1.00 32.40           C  
ATOM   2082  CE1 PHE B 147      13.790  42.596  61.259  1.00 35.31           C  
ATOM   2083  CE2 PHE B 147      12.563  40.769  60.289  1.00 34.45           C  
ATOM   2084  CZ  PHE B 147      12.734  42.141  60.487  1.00 33.98           C  
ATOM   2085  N   HIS B 148      13.434  39.104  65.080  1.00 32.92           N  
ATOM   2086  CA  HIS B 148      12.148  38.615  65.546  1.00 31.69           C  
ATOM   2087  C   HIS B 148      11.097  39.594  65.045  1.00 32.32           C  
ATOM   2088  O   HIS B 148      11.095  40.762  65.436  1.00 31.96           O  
ATOM   2089  CB  HIS B 148      12.129  38.582  67.072  1.00 33.04           C  
ATOM   2090  CG  HIS B 148      13.137  37.649  67.663  1.00 33.68           C  
ATOM   2091  CD2 HIS B 148      14.345  37.884  68.230  1.00 32.93           C  
ATOM   2092  ND1 HIS B 148      12.956  36.282  67.693  1.00 35.41           N  
ATOM   2093  CE1 HIS B 148      14.011  35.716  68.256  1.00 34.94           C  
ATOM   2094  NE2 HIS B 148      14.867  36.667  68.591  1.00 33.45           N  
ATOM   2095  N   ALA B 149      10.211  39.131  64.171  1.00 30.89           N  
ATOM   2096  CA  ALA B 149       9.178  40.006  63.635  1.00 30.59           C  
ATOM   2097  C   ALA B 149       7.814  39.349  63.708  1.00 30.09           C  
ATOM   2098  O   ALA B 149       7.646  38.191  63.335  1.00 30.49           O  
ATOM   2099  CB  ALA B 149       9.507  40.377  62.192  1.00 29.14           C  
ATOM   2100  N   LYS B 150       6.834  40.085  64.215  1.00 30.02           N  
ATOM   2101  CA  LYS B 150       5.487  39.548  64.301  1.00 29.64           C  
ATOM   2102  C   LYS B 150       4.435  40.646  64.272  1.00 28.36           C  
ATOM   2103  O   LYS B 150       4.674  41.772  64.723  1.00 28.27           O  
ATOM   2104  CB  LYS B 150       5.312  38.715  65.571  1.00 30.23           C  
ATOM   2105  CG  LYS B 150       4.052  37.872  65.524  1.00 32.70           C  
ATOM   2106  CD  LYS B 150       3.895  36.980  66.738  1.00 34.00           C  
ATOM   2107  CE  LYS B 150       2.866  35.893  66.450  1.00 36.14           C  
ATOM   2108  NZ  LYS B 150       2.503  35.141  67.676  1.00 39.19           N1+
ATOM   2109  N   VAL B 151       3.274  40.309  63.722  1.00 28.24           N  
ATOM   2110  CA  VAL B 151       2.164  41.239  63.644  1.00 27.43           C  
ATOM   2111  C   VAL B 151       1.233  41.000  64.826  1.00 28.18           C  
ATOM   2112  O   VAL B 151       0.689  39.910  64.989  1.00 28.42           O  
ATOM   2113  CB  VAL B 151       1.365  41.066  62.331  1.00 27.18           C  
ATOM   2114  CG1 VAL B 151       0.058  41.839  62.413  1.00 27.04           C  
ATOM   2115  CG2 VAL B 151       2.184  41.571  61.151  1.00 25.46           C  
ATOM   2116  N   LEU B 152       1.079  42.014  65.667  1.00 28.14           N  
ATOM   2117  CA  LEU B 152       0.190  41.917  66.822  1.00 27.84           C  
ATOM   2118  C   LEU B 152      -0.988  42.873  66.622  1.00 28.58           C  
ATOM   2119  O   LEU B 152      -0.828  43.947  66.047  1.00 28.17           O  
ATOM   2120  CB  LEU B 152       0.930  42.286  68.107  1.00 27.47           C  
ATOM   2121  CG  LEU B 152       2.118  41.431  68.545  1.00 29.11           C  
ATOM   2122  CD1 LEU B 152       2.448  41.753  69.990  1.00 28.97           C  
ATOM   2123  CD2 LEU B 152       1.783  39.966  68.421  1.00 27.83           C  
ATOM   2124  N   ASN B 153      -2.170  42.470  67.079  1.00 28.27           N  
ATOM   2125  CA  ASN B 153      -3.356  43.312  66.964  1.00 27.51           C  
ATOM   2126  C   ASN B 153      -3.672  43.795  68.378  1.00 26.13           C  
ATOM   2127  O   ASN B 153      -3.830  42.986  69.278  1.00 25.21           O  
ATOM   2128  CB  ASN B 153      -4.529  42.501  66.416  1.00 28.66           C  
ATOM   2129  CG  ASN B 153      -5.678  43.380  65.964  1.00 30.21           C  
ATOM   2130  ND2 ASN B 153      -6.413  42.925  64.954  1.00 31.93           N  
ATOM   2131  OD1 ASN B 153      -5.907  44.447  66.519  1.00 29.42           O  
ATOM   2132  N   ALA B 154      -3.763  45.110  68.567  1.00 25.90           N  
ATOM   2133  CA  ALA B 154      -4.021  45.690  69.891  1.00 25.81           C  
ATOM   2134  C   ALA B 154      -5.215  45.117  70.638  1.00 25.91           C  
ATOM   2135  O   ALA B 154      -5.217  45.081  71.866  1.00 25.65           O  
ATOM   2136  CB  ALA B 154      -4.175  47.203  69.780  1.00 25.61           C  
ATOM   2137  N   LEU B 155      -6.234  44.676  69.910  1.00 26.22           N  
ATOM   2138  CA  LEU B 155      -7.420  44.123  70.550  1.00 28.08           C  
ATOM   2139  C   LEU B 155      -7.084  42.856  71.339  1.00 28.27           C  
ATOM   2140  O   LEU B 155      -7.849  42.440  72.205  1.00 27.76           O  
ATOM   2141  CB  LEU B 155      -8.506  43.836  69.508  1.00 27.05           C  
ATOM   2142  CG  LEU B 155      -8.285  42.709  68.499  1.00 28.16           C  
ATOM   2143  CD1 LEU B 155      -8.740  41.378  69.103  1.00 27.40           C  
ATOM   2144  CD2 LEU B 155      -9.073  43.011  67.238  1.00 27.63           C  
ATOM   2145  N   ASP B 156      -5.938  42.249  71.036  1.00 28.28           N  
ATOM   2146  CA  ASP B 156      -5.504  41.045  71.743  1.00 28.30           C  
ATOM   2147  C   ASP B 156      -4.741  41.387  73.017  1.00 28.37           C  
ATOM   2148  O   ASP B 156      -4.356  40.486  73.777  1.00 28.05           O  
ATOM   2149  CB  ASP B 156      -4.601  40.175  70.858  1.00 30.30           C  
ATOM   2150  CG  ASP B 156      -5.373  39.374  69.828  1.00 30.20           C  
ATOM   2151  OD1 ASP B 156      -6.394  38.747  70.196  1.00 29.81           O  
ATOM   2152  OD2 ASP B 156      -4.942  39.361  68.654  1.00 31.74           O1-
ATOM   2153  N   TYR B 157      -4.527  42.676  73.265  1.00 26.67           N  
ATOM   2154  CA  TYR B 157      -3.787  43.070  74.453  1.00 27.94           C  
ATOM   2155  C   TYR B 157      -4.430  44.109  75.372  1.00 26.09           C  
ATOM   2156  O   TYR B 157      -3.759  45.011  75.877  1.00 28.14           O  
ATOM   2157  CB  TYR B 157      -2.377  43.497  74.048  1.00 26.80           C  
ATOM   2158  CG  TYR B 157      -1.672  42.385  73.311  1.00 27.79           C  
ATOM   2159  CD1 TYR B 157      -1.706  42.311  71.918  1.00 25.85           C  
ATOM   2160  CD2 TYR B 157      -1.062  41.351  74.010  1.00 26.39           C  
ATOM   2161  CE1 TYR B 157      -1.154  41.231  71.242  1.00 27.17           C  
ATOM   2162  CE2 TYR B 157      -0.514  40.271  73.350  1.00 27.26           C  
ATOM   2163  CZ  TYR B 157      -0.559  40.210  71.968  1.00 27.61           C  
ATOM   2164  OH  TYR B 157      -0.006  39.128  71.328  1.00 27.73           O  
ATOM   2165  N   GLY B 158      -5.729  43.949  75.596  1.00 26.33           N  
ATOM   2166  CA  GLY B 158      -6.461  44.831  76.487  1.00 24.47           C  
ATOM   2167  C   GLY B 158      -6.900  46.198  75.990  1.00 25.21           C  
ATOM   2168  O   GLY B 158      -7.434  46.985  76.771  1.00 24.24           O  
ATOM   2169  N   ILE B 159      -6.696  46.496  74.712  1.00 24.99           N  
ATOM   2170  CA  ILE B 159      -7.095  47.800  74.176  1.00 24.37           C  
ATOM   2171  C   ILE B 159      -8.112  47.628  73.059  1.00 25.10           C  
ATOM   2172  O   ILE B 159      -7.872  46.908  72.095  1.00 27.43           O  
ATOM   2173  CB  ILE B 159      -5.882  48.586  73.642  1.00 25.74           C  
ATOM   2174  CG1 ILE B 159      -4.987  49.016  74.810  1.00 25.25           C  
ATOM   2175  CG2 ILE B 159      -6.355  49.794  72.823  1.00 25.42           C  
ATOM   2176  CD1 ILE B 159      -5.627  50.020  75.763  1.00 27.50           C  
ATOM   2177  N   PRO B 160      -9.264  48.301  73.168  1.00 25.28           N  
ATOM   2178  CA  PRO B 160     -10.308  48.189  72.147  1.00 24.46           C  
ATOM   2179  C   PRO B 160     -10.059  48.938  70.846  1.00 24.49           C  
ATOM   2180  O   PRO B 160     -10.737  49.920  70.564  1.00 22.83           O  
ATOM   2181  CB  PRO B 160     -11.544  48.704  72.873  1.00 25.49           C  
ATOM   2182  CG  PRO B 160     -10.961  49.800  73.724  1.00 25.95           C  
ATOM   2183  CD  PRO B 160      -9.717  49.137  74.294  1.00 24.11           C  
ATOM   2184  N   GLN B 161      -9.091  48.472  70.060  1.00 24.02           N  
ATOM   2185  CA  GLN B 161      -8.802  49.082  68.763  1.00 25.56           C  
ATOM   2186  C   GLN B 161      -8.224  48.023  67.824  1.00 27.07           C  
ATOM   2187  O   GLN B 161      -7.332  47.268  68.214  1.00 28.23           O  
ATOM   2188  CB  GLN B 161      -7.809  50.248  68.906  1.00 25.20           C  
ATOM   2189  CG  GLN B 161      -7.526  50.971  67.578  1.00 26.01           C  
ATOM   2190  CD  GLN B 161      -6.409  52.017  67.649  1.00 28.05           C  
ATOM   2191  NE2 GLN B 161      -5.815  52.195  68.826  1.00 25.92           N  
ATOM   2192  OE1 GLN B 161      -6.088  52.651  66.644  1.00 28.21           O  
ATOM   2193  N   LYS B 162      -8.734  47.961  66.595  1.00 27.05           N  
ATOM   2194  CA  LYS B 162      -8.251  46.992  65.613  1.00 29.48           C  
ATOM   2195  C   LYS B 162      -7.000  47.517  64.911  1.00 29.62           C  
ATOM   2196  O   LYS B 162      -6.987  47.686  63.692  1.00 32.81           O  
ATOM   2197  CB  LYS B 162      -9.327  46.685  64.559  1.00 30.47           C  
ATOM   2198  CG  LYS B 162      -8.951  45.517  63.645  1.00 35.44           C  
ATOM   2199  CD  LYS B 162      -9.945  45.297  62.506  1.00 37.81           C  
ATOM   2200  CE  LYS B 162      -9.413  45.815  61.179  1.00 38.60           C  
ATOM   2201  NZ  LYS B 162      -8.911  47.208  61.287  1.00 37.99           N1+
ATOM   2202  N   ARG B 163      -5.943  47.765  65.673  1.00 28.01           N  
ATOM   2203  CA  ARG B 163      -4.710  48.274  65.094  1.00 26.41           C  
ATOM   2204  C   ARG B 163      -3.677  47.164  64.976  1.00 26.14           C  
ATOM   2205  O   ARG B 163      -3.072  46.757  65.968  1.00 24.82           O  
ATOM   2206  CB  ARG B 163      -4.161  49.430  65.938  1.00 26.98           C  
ATOM   2207  CG  ARG B 163      -2.781  49.886  65.525  1.00 28.06           C  
ATOM   2208  CD  ARG B 163      -2.393  51.184  66.202  1.00 28.17           C  
ATOM   2209  NE  ARG B 163      -3.335  52.212  65.806  1.00 34.83           N  
ATOM   2210  CZ  ARG B 163      -3.024  53.348  65.192  1.00 29.00           C  
ATOM   2211  NH1 ARG B 163      -1.772  53.649  64.888  1.00 28.96           N1+
ATOM   2212  NH2 ARG B 163      -4.001  54.171  64.859  1.00 29.80           N  
ATOM   2213  N   GLU B 164      -3.498  46.678  63.752  1.00 25.54           N  
ATOM   2214  CA  GLU B 164      -2.550  45.613  63.466  1.00 25.97           C  
ATOM   2215  C   GLU B 164      -1.242  46.247  63.033  1.00 23.94           C  
ATOM   2216  O   GLU B 164      -1.200  47.009  62.070  1.00 25.13           O  
ATOM   2217  CB  GLU B 164      -3.080  44.718  62.352  1.00 26.35           C  
ATOM   2218  CG  GLU B 164      -4.541  44.340  62.522  1.00 29.52           C  
ATOM   2219  CD  GLU B 164      -4.991  43.330  61.498  1.00 31.73           C  
ATOM   2220  OE1 GLU B 164      -4.674  42.130  61.673  1.00 33.59           O  
ATOM   2221  OE2 GLU B 164      -5.647  43.736  60.511  1.00 32.54           O1-
ATOM   2222  N   ARG B 165      -0.175  45.926  63.745  1.00 23.50           N  
ATOM   2223  CA  ARG B 165       1.129  46.487  63.440  1.00 23.75           C  
ATOM   2224  C   ARG B 165       2.195  45.402  63.482  1.00 24.09           C  
ATOM   2225  O   ARG B 165       2.015  44.380  64.123  1.00 23.21           O  
ATOM   2226  CB  ARG B 165       1.453  47.583  64.458  1.00 24.44           C  
ATOM   2227  CG  ARG B 165       0.492  48.768  64.413  1.00 23.40           C  
ATOM   2228  CD  ARG B 165       0.798  49.618  63.201  1.00 25.34           C  
ATOM   2229  NE  ARG B 165      -0.022  50.819  63.072  1.00 23.10           N  
ATOM   2230  CZ  ARG B 165      -1.164  50.894  62.395  1.00 23.45           C  
ATOM   2231  NH1 ARG B 165      -1.662  49.828  61.778  1.00 23.53           N1+
ATOM   2232  NH2 ARG B 165      -1.788  52.061  62.288  1.00 22.03           N  
ATOM   2233  N   ILE B 166       3.296  45.622  62.774  1.00 24.54           N  
ATOM   2234  CA  ILE B 166       4.377  44.656  62.781  1.00 25.03           C  
ATOM   2235  C   ILE B 166       5.418  45.165  63.764  1.00 24.71           C  
ATOM   2236  O   ILE B 166       5.822  46.321  63.702  1.00 25.90           O  
ATOM   2237  CB  ILE B 166       5.020  44.497  61.381  1.00 26.62           C  
ATOM   2238  CG1 ILE B 166       6.128  43.446  61.443  1.00 27.01           C  
ATOM   2239  CG2 ILE B 166       5.573  45.836  60.900  1.00 23.91           C  
ATOM   2240  CD1 ILE B 166       6.788  43.176  60.104  1.00 30.54           C  
ATOM   2241  N   TYR B 167       5.823  44.305  64.692  1.00 25.29           N  
ATOM   2242  CA  TYR B 167       6.821  44.672  65.686  1.00 25.34           C  
ATOM   2243  C   TYR B 167       8.104  43.870  65.433  1.00 26.36           C  
ATOM   2244  O   TYR B 167       8.073  42.641  65.344  1.00 26.14           O  
ATOM   2245  CB  TYR B 167       6.272  44.392  67.083  1.00 23.95           C  
ATOM   2246  CG  TYR B 167       5.066  45.243  67.413  1.00 24.91           C  
ATOM   2247  CD1 TYR B 167       5.222  46.537  67.905  1.00 25.28           C  
ATOM   2248  CD2 TYR B 167       3.765  44.770  67.194  1.00 24.22           C  
ATOM   2249  CE1 TYR B 167       4.116  47.347  68.171  1.00 24.91           C  
ATOM   2250  CE2 TYR B 167       2.652  45.571  67.452  1.00 23.60           C  
ATOM   2251  CZ  TYR B 167       2.841  46.859  67.943  1.00 24.92           C  
ATOM   2252  OH  TYR B 167       1.765  47.666  68.211  1.00 24.38           O  
ATOM   2253  N   MET B 168       9.221  44.580  65.321  1.00 26.80           N  
ATOM   2254  CA  MET B 168      10.509  43.958  65.045  1.00 28.73           C  
ATOM   2255  C   MET B 168      11.513  44.154  66.172  1.00 29.44           C  
ATOM   2256  O   MET B 168      11.946  45.277  66.458  1.00 31.30           O  
ATOM   2257  CB  MET B 168      11.049  44.517  63.726  1.00 29.49           C  
ATOM   2258  CG  MET B 168      10.025  44.359  62.596  1.00 31.42           C  
ATOM   2259  SD  MET B 168      10.400  45.212  61.052  1.00 34.14           S  
ATOM   2260  CE  MET B 168       9.743  46.820  61.368  1.00 30.75           C  
ATOM   2261  N   ILE B 169      11.881  43.042  66.801  1.00 27.92           N  
ATOM   2262  CA  ILE B 169      12.821  43.030  67.912  1.00 28.39           C  
ATOM   2263  C   ILE B 169      14.111  42.339  67.468  1.00 28.53           C  
ATOM   2264  O   ILE B 169      14.088  41.187  67.028  1.00 27.51           O  
ATOM   2265  CB  ILE B 169      12.242  42.241  69.109  1.00 28.47           C  
ATOM   2266  CG1 ILE B 169      10.813  42.708  69.409  1.00 29.78           C  
ATOM   2267  CG2 ILE B 169      13.162  42.377  70.316  1.00 28.12           C  
ATOM   2268  CD1 ILE B 169      10.703  44.128  69.824  1.00 31.84           C  
ATOM   2269  N   CYS B 170      15.233  43.034  67.603  1.00 29.75           N  
ATOM   2270  CA  CYS B 170      16.521  42.485  67.204  1.00 31.72           C  
ATOM   2271  C   CYS B 170      17.526  42.535  68.346  1.00 32.45           C  
ATOM   2272  O   CYS B 170      17.779  43.600  68.914  1.00 32.37           O  
ATOM   2273  CB  CYS B 170      17.061  43.271  66.016  1.00 31.93           C  
ATOM   2274  SG  CYS B 170      15.772  43.697  64.816  1.00 34.94           S  
ATOM   2275  N   PHE B 171      18.107  41.382  68.665  1.00 31.85           N  
ATOM   2276  CA  PHE B 171      19.098  41.269  69.734  1.00 32.03           C  
ATOM   2277  C   PHE B 171      20.496  41.137  69.149  1.00 32.13           C  
ATOM   2278  O   PHE B 171      20.689  40.479  68.130  1.00 31.94           O  
ATOM   2279  CB  PHE B 171      18.803  40.038  70.593  1.00 30.49           C  
ATOM   2280  CG  PHE B 171      17.556  40.156  71.410  1.00 31.48           C  
ATOM   2281  CD1 PHE B 171      17.572  40.828  72.631  1.00 30.88           C  
ATOM   2282  CD2 PHE B 171      16.355  39.624  70.951  1.00 30.13           C  
ATOM   2283  CE1 PHE B 171      16.409  40.967  73.378  1.00 30.38           C  
ATOM   2284  CE2 PHE B 171      15.190  39.760  71.695  1.00 29.41           C  
ATOM   2285  CZ  PHE B 171      15.219  40.433  72.907  1.00 27.81           C  
ATOM   2286  N   ARG B 172      21.472  41.763  69.790  1.00 34.29           N  
ATOM   2287  CA  ARG B 172      22.846  41.673  69.312  1.00 35.89           C  
ATOM   2288  C   ARG B 172      23.202  40.191  69.480  1.00 35.72           C  
ATOM   2289  O   ARG B 172      22.931  39.601  70.526  1.00 34.86           O  
ATOM   2290  CB  ARG B 172      23.750  42.556  70.165  1.00 36.63           C  
ATOM   2291  CG  ARG B 172      25.047  42.979  69.500  1.00 38.72           C  
ATOM   2292  CD  ARG B 172      26.071  43.404  70.553  1.00 39.58           C  
ATOM   2293  NE  ARG B 172      25.774  44.680  71.192  1.00 39.35           N  
ATOM   2294  CZ  ARG B 172      25.860  44.900  72.501  1.00 38.71           C  
ATOM   2295  NH1 ARG B 172      26.227  43.922  73.323  1.00 36.31           N1+
ATOM   2296  NH2 ARG B 172      25.602  46.108  72.987  1.00 37.77           N  
ATOM   2297  N   ASN B 173      23.793  39.588  68.457  1.00 36.29           N  
ATOM   2298  CA  ASN B 173      24.121  38.163  68.520  1.00 38.22           C  
ATOM   2299  C   ASN B 173      24.992  37.677  69.678  1.00 38.63           C  
ATOM   2300  O   ASN B 173      24.823  36.543  70.128  1.00 37.97           O  
ATOM   2301  CB  ASN B 173      24.739  37.697  67.197  1.00 38.58           C  
ATOM   2302  CG  ASN B 173      23.712  37.564  66.088  1.00 41.19           C  
ATOM   2303  ND2 ASN B 173      24.119  37.873  64.851  1.00 41.44           N  
ATOM   2304  OD1 ASN B 173      22.566  37.162  66.334  1.00 41.12           O  
ATOM   2305  N   ASP B 174      25.919  38.501  70.158  1.00 40.00           N  
ATOM   2306  CA  ASP B 174      26.772  38.071  71.266  1.00 41.20           C  
ATOM   2307  C   ASP B 174      25.926  37.836  72.505  1.00 41.93           C  
ATOM   2308  O   ASP B 174      26.316  37.084  73.396  1.00 42.35           O  
ATOM   2309  CB  ASP B 174      27.863  39.099  71.574  1.00 42.14           C  
ATOM   2310  CG  ASP B 174      27.341  40.512  71.605  1.00 43.69           C  
ATOM   2311  OD1 ASP B 174      27.082  41.051  70.511  1.00 44.84           O  
ATOM   2312  OD2 ASP B 174      27.190  41.084  72.710  1.00 45.25           O1-
ATOM   2313  N   LEU B 175      24.775  38.498  72.567  1.00 41.08           N  
ATOM   2314  CA  LEU B 175      23.861  38.319  73.685  1.00 41.38           C  
ATOM   2315  C   LEU B 175      22.995  37.148  73.261  1.00 42.56           C  
ATOM   2316  O   LEU B 175      21.833  37.335  72.876  1.00 46.23           O  
ATOM   2317  CB  LEU B 175      22.961  39.542  73.872  1.00 38.46           C  
ATOM   2318  CG  LEU B 175      23.552  40.934  74.057  1.00 36.70           C  
ATOM   2319  CD1 LEU B 175      22.436  41.958  73.852  1.00 35.84           C  
ATOM   2320  CD2 LEU B 175      24.180  41.070  75.430  1.00 35.33           C  
ATOM   2321  N   ASN B 176      23.561  35.953  73.305  1.00 41.49           N  
ATOM   2322  CA  ASN B 176      22.868  34.734  72.913  1.00 40.36           C  
ATOM   2323  C   ASN B 176      21.449  34.627  73.434  1.00 39.02           C  
ATOM   2324  O   ASN B 176      21.136  33.713  74.196  1.00 37.87           O  
ATOM   2325  CB  ASN B 176      23.665  33.520  73.382  1.00 43.40           C  
ATOM   2326  CG  ASN B 176      24.981  33.388  72.667  1.00 46.48           C  
ATOM   2327  ND2 ASN B 176      26.085  33.494  73.417  1.00 48.78           N  
ATOM   2328  OD1 ASN B 176      25.016  33.199  71.447  1.00 48.48           O  
ATOM   2329  N   ILE B 177      20.583  35.542  73.005  1.00 37.27           N  
ATOM   2330  CA  ILE B 177      19.197  35.542  73.454  1.00 36.19           C  
ATOM   2331  C   ILE B 177      18.389  34.546  72.643  1.00 36.44           C  
ATOM   2332  O   ILE B 177      18.115  34.769  71.467  1.00 35.88           O  
ATOM   2333  CB  ILE B 177      18.559  36.945  73.308  1.00 35.52           C  
ATOM   2334  CG1 ILE B 177      19.356  37.969  74.122  1.00 35.44           C  
ATOM   2335  CG2 ILE B 177      17.097  36.906  73.778  1.00 33.77           C  
ATOM   2336  CD1 ILE B 177      19.475  37.622  75.609  1.00 34.39           C  
ATOM   2337  N   GLN B 178      18.009  33.441  73.274  1.00 36.74           N  
ATOM   2338  CA  GLN B 178      17.239  32.417  72.590  1.00 38.94           C  
ATOM   2339  C   GLN B 178      15.856  32.184  73.188  1.00 37.06           C  
ATOM   2340  O   GLN B 178      15.155  31.259  72.777  1.00 38.06           O  
ATOM   2341  CB  GLN B 178      18.031  31.097  72.556  1.00 41.98           C  
ATOM   2342  CG  GLN B 178      18.764  30.856  71.230  1.00 46.37           C  
ATOM   2343  CD  GLN B 178      19.985  29.957  71.382  1.00 50.42           C  
ATOM   2344  NE2 GLN B 178      21.159  30.516  71.100  1.00 52.04           N  
ATOM   2345  OE1 GLN B 178      19.877  28.774  71.753  1.00 51.77           O  
ATOM   2346  N   ASN B 179      15.448  33.018  74.141  1.00 34.90           N  
ATOM   2347  CA  ASN B 179      14.130  32.840  74.756  1.00 33.80           C  
ATOM   2348  C   ASN B 179      13.176  34.022  74.615  1.00 33.21           C  
ATOM   2349  O   ASN B 179      12.234  34.147  75.400  1.00 33.19           O  
ATOM   2350  CB  ASN B 179      14.269  32.503  76.240  1.00 33.32           C  
ATOM   2351  CG  ASN B 179      14.977  33.588  77.019  1.00 33.34           C  
ATOM   2352  ND2 ASN B 179      15.343  33.283  78.258  1.00 34.49           N  
ATOM   2353  OD1 ASN B 179      15.184  34.692  76.519  1.00 32.06           O  
ATOM   2354  N   PHE B 180      13.411  34.907  73.650  1.00 32.43           N  
ATOM   2355  CA  PHE B 180      12.493  36.021  73.489  1.00 32.79           C  
ATOM   2356  C   PHE B 180      11.191  35.473  72.952  1.00 32.71           C  
ATOM   2357  O   PHE B 180      11.190  34.581  72.116  1.00 33.28           O  
ATOM   2358  CB  PHE B 180      13.003  37.072  72.507  1.00 33.17           C  
ATOM   2359  CG  PHE B 180      12.011  38.180  72.267  1.00 31.67           C  
ATOM   2360  CD1 PHE B 180      11.665  39.052  73.300  1.00 31.21           C  
ATOM   2361  CD2 PHE B 180      11.359  38.300  71.042  1.00 31.20           C  
ATOM   2362  CE1 PHE B 180      10.678  40.025  73.121  1.00 30.63           C  
ATOM   2363  CE2 PHE B 180      10.364  39.274  70.850  1.00 31.09           C  
ATOM   2364  CZ  PHE B 180      10.023  40.134  71.889  1.00 29.66           C  
ATOM   2365  N   GLN B 181      10.078  36.006  73.435  1.00 33.40           N  
ATOM   2366  CA  GLN B 181       8.782  35.557  72.961  1.00 33.71           C  
ATOM   2367  C   GLN B 181       7.870  36.769  72.891  1.00 33.11           C  
ATOM   2368  O   GLN B 181       8.002  37.698  73.689  1.00 32.18           O  
ATOM   2369  CB  GLN B 181       8.182  34.512  73.911  1.00 34.83           C  
ATOM   2370  CG  GLN B 181       7.463  35.082  75.127  1.00 36.05           C  
ATOM   2371  CD  GLN B 181       6.953  33.991  76.052  1.00 38.16           C  
ATOM   2372  NE2 GLN B 181       7.682  32.882  76.114  1.00 37.16           N  
ATOM   2373  OE1 GLN B 181       5.920  34.143  76.707  1.00 39.15           O  
ATOM   2374  N   PHE B 182       6.969  36.770  71.922  1.00 33.23           N  
ATOM   2375  CA  PHE B 182       6.025  37.865  71.789  1.00 31.99           C  
ATOM   2376  C   PHE B 182       4.944  37.604  72.826  1.00 32.74           C  
ATOM   2377  O   PHE B 182       4.667  36.458  73.154  1.00 32.71           O  
ATOM   2378  CB  PHE B 182       5.457  37.897  70.369  1.00 31.79           C  
ATOM   2379  CG  PHE B 182       6.364  38.579  69.376  1.00 30.46           C  
ATOM   2380  CD1 PHE B 182       6.415  39.967  69.305  1.00 30.78           C  
ATOM   2381  CD2 PHE B 182       7.187  37.834  68.536  1.00 30.89           C  
ATOM   2382  CE1 PHE B 182       7.271  40.607  68.413  1.00 30.17           C  
ATOM   2383  CE2 PHE B 182       8.052  38.465  67.637  1.00 30.23           C  
ATOM   2384  CZ  PHE B 182       8.095  39.851  67.578  1.00 30.24           C  
ATOM   2385  N   PRO B 183       4.337  38.668  73.379  1.00 33.88           N  
ATOM   2386  CA  PRO B 183       3.286  38.545  74.392  1.00 33.63           C  
ATOM   2387  C   PRO B 183       2.145  37.652  73.914  1.00 32.72           C  
ATOM   2388  O   PRO B 183       1.744  37.729  72.757  1.00 32.32           O  
ATOM   2389  CB  PRO B 183       2.823  39.994  74.593  1.00 33.97           C  
ATOM   2390  CG  PRO B 183       4.020  40.803  74.224  1.00 34.90           C  
ATOM   2391  CD  PRO B 183       4.538  40.080  73.006  1.00 34.67           C  
ATOM   2392  N   LYS B 184       1.624  36.810  74.800  1.00 32.05           N  
ATOM   2393  CA  LYS B 184       0.515  35.932  74.433  1.00 32.32           C  
ATOM   2394  C   LYS B 184      -0.819  36.678  74.543  1.00 31.70           C  
ATOM   2395  O   LYS B 184      -1.124  37.286  75.571  1.00 30.05           O  
ATOM   2396  CB  LYS B 184       0.492  34.696  75.334  1.00 33.75           C  
ATOM   2397  CG  LYS B 184       1.764  33.841  75.254  1.00 38.51           C  
ATOM   2398  CD  LYS B 184       2.075  33.405  73.820  1.00 41.63           C  
ATOM   2399  CE  LYS B 184       3.300  32.489  73.760  1.00 43.00           C  
ATOM   2400  NZ  LYS B 184       3.038  31.211  74.484  1.00 46.69           N1+
ATOM   2401  N   PRO B 185      -1.638  36.631  73.486  1.00 31.87           N  
ATOM   2402  CA  PRO B 185      -2.934  37.317  73.506  1.00 32.01           C  
ATOM   2403  C   PRO B 185      -3.802  36.889  74.681  1.00 32.21           C  
ATOM   2404  O   PRO B 185      -3.676  35.773  75.185  1.00 32.25           O  
ATOM   2405  CB  PRO B 185      -3.560  36.915  72.173  1.00 31.00           C  
ATOM   2406  CG  PRO B 185      -2.386  36.718  71.299  1.00 33.20           C  
ATOM   2407  CD  PRO B 185      -1.425  35.967  72.190  1.00 32.80           C  
ATOM   2408  N   PHE B 186      -4.676  37.786  75.123  1.00 32.17           N  
ATOM   2409  CA  PHE B 186      -5.585  37.481  76.213  1.00 31.72           C  
ATOM   2410  C   PHE B 186      -6.941  38.117  75.928  1.00 33.07           C  
ATOM   2411  O   PHE B 186      -7.045  39.008  75.090  1.00 32.04           O  
ATOM   2412  CB  PHE B 186      -5.001  37.952  77.550  1.00 32.11           C  
ATOM   2413  CG  PHE B 186      -4.655  39.417  77.603  1.00 31.92           C  
ATOM   2414  CD1 PHE B 186      -5.627  40.369  77.923  1.00 31.46           C  
ATOM   2415  CD2 PHE B 186      -3.341  39.841  77.398  1.00 31.56           C  
ATOM   2416  CE1 PHE B 186      -5.292  41.716  78.044  1.00 31.16           C  
ATOM   2417  CE2 PHE B 186      -2.998  41.188  77.518  1.00 31.63           C  
ATOM   2418  CZ  PHE B 186      -3.976  42.126  77.843  1.00 31.92           C  
ATOM   2419  N   GLU B 187      -7.983  37.639  76.601  1.00 33.20           N  
ATOM   2420  CA  GLU B 187      -9.334  38.153  76.382  1.00 35.23           C  
ATOM   2421  C   GLU B 187      -9.476  39.659  76.583  1.00 32.93           C  
ATOM   2422  O   GLU B 187      -8.939  40.217  77.541  1.00 32.43           O  
ATOM   2423  CB  GLU B 187     -10.327  37.433  77.297  1.00 38.17           C  
ATOM   2424  CG  GLU B 187     -11.276  36.483  76.568  1.00 44.78           C  
ATOM   2425  CD  GLU B 187     -12.362  35.948  77.489  1.00 47.95           C  
ATOM   2426  OE1 GLU B 187     -12.966  36.771  78.218  1.00 49.52           O  
ATOM   2427  OE2 GLU B 187     -12.619  34.717  77.481  1.00 49.88           O1-
ATOM   2428  N   LEU B 188     -10.205  40.302  75.674  1.00 32.33           N  
ATOM   2429  CA  LEU B 188     -10.452  41.746  75.743  1.00 30.95           C  
ATOM   2430  C   LEU B 188     -11.713  42.007  76.566  1.00 32.09           C  
ATOM   2431  O   LEU B 188     -12.800  41.540  76.222  1.00 31.71           O  
ATOM   2432  CB  LEU B 188     -10.643  42.330  74.337  1.00 28.39           C  
ATOM   2433  CG  LEU B 188     -11.019  43.819  74.311  1.00 27.64           C  
ATOM   2434  CD1 LEU B 188      -9.878  44.641  74.873  1.00 26.24           C  
ATOM   2435  CD2 LEU B 188     -11.342  44.261  72.895  1.00 24.51           C  
ATOM   2436  N   ASN B 189     -11.569  42.772  77.641  1.00 33.38           N  
ATOM   2437  CA  ASN B 189     -12.690  43.082  78.529  1.00 36.00           C  
ATOM   2438  C   ASN B 189     -13.035  44.576  78.590  1.00 35.66           C  
ATOM   2439  O   ASN B 189     -13.800  45.007  79.454  1.00 34.86           O  
ATOM   2440  CB  ASN B 189     -12.346  42.609  79.933  1.00 38.60           C  
ATOM   2441  CG  ASN B 189     -10.997  43.110  80.370  1.00 41.71           C  
ATOM   2442  ND2 ASN B 189     -10.160  42.208  80.896  1.00 44.05           N  
ATOM   2443  OD1 ASN B 189     -10.696  44.302  80.229  1.00 43.32           O  
ATOM   2444  N   THR B 190     -12.455  45.361  77.689  1.00 33.80           N  
ATOM   2445  CA  THR B 190     -12.710  46.797  77.635  1.00 33.13           C  
ATOM   2446  C   THR B 190     -13.146  47.126  76.219  1.00 31.79           C  
ATOM   2447  O   THR B 190     -12.566  46.617  75.266  1.00 31.44           O  
ATOM   2448  CB  THR B 190     -11.438  47.596  77.963  1.00 34.19           C  
ATOM   2449  CG2 THR B 190     -11.681  49.105  77.799  1.00 34.34           C  
ATOM   2450  OG1 THR B 190     -11.050  47.322  79.310  1.00 34.97           O  
ATOM   2451  N   PHE B 191     -14.165  47.968  76.082  1.00 28.93           N  
ATOM   2452  CA  PHE B 191     -14.666  48.332  74.760  1.00 28.19           C  
ATOM   2453  C   PHE B 191     -14.760  49.847  74.602  1.00 27.06           C  
ATOM   2454  O   PHE B 191     -14.604  50.587  75.572  1.00 25.41           O  
ATOM   2455  CB  PHE B 191     -16.024  47.657  74.516  1.00 28.06           C  
ATOM   2456  CG  PHE B 191     -15.968  46.158  74.645  1.00 30.18           C  
ATOM   2457  CD1 PHE B 191     -16.080  45.549  75.895  1.00 30.70           C  
ATOM   2458  CD2 PHE B 191     -15.704  45.363  73.535  1.00 29.92           C  
ATOM   2459  CE1 PHE B 191     -15.923  44.167  76.039  1.00 33.35           C  
ATOM   2460  CE2 PHE B 191     -15.544  43.980  73.662  1.00 33.17           C  
ATOM   2461  CZ  PHE B 191     -15.651  43.379  74.916  1.00 32.98           C  
ATOM   2462  N   VAL B 192     -14.998  50.297  73.375  1.00 26.55           N  
ATOM   2463  CA  VAL B 192     -15.072  51.726  73.093  1.00 27.51           C  
ATOM   2464  C   VAL B 192     -15.920  52.501  74.092  1.00 29.42           C  
ATOM   2465  O   VAL B 192     -15.520  53.573  74.553  1.00 28.99           O  
ATOM   2466  CB  VAL B 192     -15.602  51.992  71.669  1.00 27.19           C  
ATOM   2467  CG1 VAL B 192     -15.740  53.496  71.435  1.00 27.01           C  
ATOM   2468  CG2 VAL B 192     -14.656  51.376  70.639  1.00 27.42           C  
ATOM   2469  N   LYS B 193     -17.083  51.959  74.437  1.00 30.03           N  
ATOM   2470  CA  LYS B 193     -17.981  52.634  75.370  1.00 32.67           C  
ATOM   2471  C   LYS B 193     -17.307  52.933  76.702  1.00 31.46           C  
ATOM   2472  O   LYS B 193     -17.516  53.992  77.289  1.00 30.82           O  
ATOM   2473  CB  LYS B 193     -19.227  51.782  75.635  1.00 34.89           C  
ATOM   2474  CG  LYS B 193     -18.960  50.608  76.574  1.00 37.90           C  
ATOM   2475  CD  LYS B 193     -20.202  49.782  76.805  1.00 40.22           C  
ATOM   2476  CE  LYS B 193     -19.896  48.565  77.659  1.00 41.23           C  
ATOM   2477  NZ  LYS B 193     -21.141  47.755  77.788  1.00 46.12           N1+
ATOM   2478  N   ASP B 194     -16.487  52.001  77.171  1.00 31.32           N  
ATOM   2479  CA  ASP B 194     -15.811  52.172  78.445  1.00 30.81           C  
ATOM   2480  C   ASP B 194     -14.799  53.313  78.475  1.00 30.69           C  
ATOM   2481  O   ASP B 194     -14.418  53.772  79.550  1.00 31.84           O  
ATOM   2482  CB  ASP B 194     -15.109  50.870  78.834  1.00 30.95           C  
ATOM   2483  CG  ASP B 194     -16.055  49.688  78.880  1.00 33.37           C  
ATOM   2484  OD1 ASP B 194     -17.070  49.766  79.604  1.00 31.81           O  
ATOM   2485  OD2 ASP B 194     -15.778  48.677  78.195  1.00 32.18           O1-
ATOM   2486  N   LEU B 195     -14.363  53.783  77.313  1.00 29.23           N  
ATOM   2487  CA  LEU B 195     -13.364  54.853  77.276  1.00 28.78           C  
ATOM   2488  C   LEU B 195     -13.898  56.228  76.897  1.00 27.79           C  
ATOM   2489  O   LEU B 195     -13.175  57.220  76.975  1.00 29.68           O  
ATOM   2490  CB  LEU B 195     -12.240  54.473  76.307  1.00 28.82           C  
ATOM   2491  CG  LEU B 195     -11.566  53.116  76.524  1.00 30.77           C  
ATOM   2492  CD1 LEU B 195     -10.530  52.880  75.427  1.00 31.29           C  
ATOM   2493  CD2 LEU B 195     -10.913  53.078  77.900  1.00 30.97           C  
ATOM   2494  N   LEU B 196     -15.155  56.297  76.484  1.00 27.36           N  
ATOM   2495  CA  LEU B 196     -15.732  57.569  76.071  1.00 27.83           C  
ATOM   2496  C   LEU B 196     -15.867  58.593  77.198  1.00 28.67           C  
ATOM   2497  O   LEU B 196     -15.937  58.244  78.383  1.00 27.91           O  
ATOM   2498  CB  LEU B 196     -17.106  57.337  75.437  1.00 29.17           C  
ATOM   2499  CG  LEU B 196     -17.185  56.468  74.181  1.00 30.04           C  
ATOM   2500  CD1 LEU B 196     -18.630  56.376  73.735  1.00 29.59           C  
ATOM   2501  CD2 LEU B 196     -16.322  57.074  73.072  1.00 29.98           C  
ATOM   2502  N   LEU B 197     -15.892  59.863  76.813  1.00 27.94           N  
ATOM   2503  CA  LEU B 197     -16.053  60.956  77.762  1.00 28.01           C  
ATOM   2504  C   LEU B 197     -17.553  61.222  77.908  1.00 29.01           C  
ATOM   2505  O   LEU B 197     -18.355  60.719  77.127  1.00 28.27           O  
ATOM   2506  CB  LEU B 197     -15.381  62.231  77.231  1.00 27.34           C  
ATOM   2507  CG  LEU B 197     -13.853  62.301  77.193  1.00 27.44           C  
ATOM   2508  CD1 LEU B 197     -13.413  63.536  76.427  1.00 27.12           C  
ATOM   2509  CD2 LEU B 197     -13.318  62.329  78.605  1.00 26.94           C  
ATOM   2510  N   PRO B 198     -17.947  62.002  78.924  1.00 30.61           N  
ATOM   2511  CA  PRO B 198     -19.366  62.307  79.116  1.00 30.67           C  
ATOM   2512  C   PRO B 198     -19.870  63.124  77.923  1.00 30.65           C  
ATOM   2513  O   PRO B 198     -19.110  63.890  77.328  1.00 29.96           O  
ATOM   2514  CB  PRO B 198     -19.367  63.110  80.412  1.00 31.56           C  
ATOM   2515  CG  PRO B 198     -18.212  62.506  81.174  1.00 32.38           C  
ATOM   2516  CD  PRO B 198     -17.156  62.423  80.095  1.00 30.91           C  
ATOM   2517  N   ASP B 199     -21.145  62.958  77.580  1.00 31.43           N  
ATOM   2518  CA  ASP B 199     -21.747  63.670  76.456  1.00 32.45           C  
ATOM   2519  C   ASP B 199     -21.535  65.186  76.500  1.00 33.03           C  
ATOM   2520  O   ASP B 199     -21.331  65.819  75.459  1.00 31.68           O  
ATOM   2521  CB  ASP B 199     -23.251  63.375  76.389  1.00 33.32           C  
ATOM   2522  CG  ASP B 199     -23.553  61.950  75.943  1.00 35.12           C  
ATOM   2523  OD1 ASP B 199     -22.602  61.156  75.791  1.00 34.80           O  
ATOM   2524  OD2 ASP B 199     -24.744  61.618  75.746  1.00 35.58           O1-
ATOM   2525  N   SER B 200     -21.580  65.766  77.697  1.00 33.03           N  
ATOM   2526  CA  SER B 200     -21.413  67.218  77.843  1.00 35.01           C  
ATOM   2527  C   SER B 200     -20.097  67.719  77.268  1.00 35.07           C  
ATOM   2528  O   SER B 200     -20.016  68.850  76.780  1.00 35.79           O  
ATOM   2529  CB  SER B 200     -21.482  67.623  79.321  1.00 35.56           C  
ATOM   2530  OG  SER B 200     -20.365  67.115  80.036  1.00 37.95           O  
ATOM   2531  N   GLU B 201     -19.073  66.874  77.318  1.00 33.56           N  
ATOM   2532  CA  GLU B 201     -17.750  67.246  76.835  1.00 33.58           C  
ATOM   2533  C   GLU B 201     -17.482  67.007  75.349  1.00 31.91           C  
ATOM   2534  O   GLU B 201     -16.453  67.444  74.828  1.00 30.12           O  
ATOM   2535  CB  GLU B 201     -16.694  66.514  77.663  1.00 35.54           C  
ATOM   2536  CG  GLU B 201     -16.764  66.817  79.153  1.00 39.07           C  
ATOM   2537  CD  GLU B 201     -15.793  65.976  79.946  1.00 42.64           C  
ATOM   2538  OE1 GLU B 201     -14.622  65.880  79.518  1.00 44.09           O  
ATOM   2539  OE2 GLU B 201     -16.187  65.412  80.991  1.00 43.94           O1-
ATOM   2540  N   VAL B 202     -18.402  66.338  74.662  1.00 30.19           N  
ATOM   2541  CA  VAL B 202     -18.209  66.044  73.246  1.00 30.61           C  
ATOM   2542  C   VAL B 202     -19.343  66.486  72.325  1.00 31.86           C  
ATOM   2543  O   VAL B 202     -19.378  66.100  71.156  1.00 31.04           O  
ATOM   2544  CB  VAL B 202     -17.974  64.526  73.030  1.00 30.53           C  
ATOM   2545  CG1 VAL B 202     -16.668  64.103  73.698  1.00 31.48           C  
ATOM   2546  CG2 VAL B 202     -19.134  63.729  73.616  1.00 29.49           C  
ATOM   2547  N   GLU B 203     -20.264  67.291  72.845  1.00 33.14           N  
ATOM   2548  CA  GLU B 203     -21.395  67.768  72.052  1.00 35.56           C  
ATOM   2549  C   GLU B 203     -20.942  68.393  70.740  1.00 34.21           C  
ATOM   2550  O   GLU B 203     -21.585  68.219  69.715  1.00 33.41           O  
ATOM   2551  CB  GLU B 203     -22.201  68.804  72.837  1.00 39.25           C  
ATOM   2552  CG  GLU B 203     -22.882  68.266  74.091  1.00 44.32           C  
ATOM   2553  CD  GLU B 203     -23.656  69.345  74.837  1.00 46.70           C  
ATOM   2554  OE1 GLU B 203     -23.022  70.323  75.297  1.00 47.64           O  
ATOM   2555  OE2 GLU B 203     -24.895  69.213  74.953  1.00 49.07           O1-
ATOM   2556  N   HIS B 204     -19.829  69.115  70.788  1.00 33.57           N  
ATOM   2557  CA  HIS B 204     -19.288  69.781  69.609  1.00 33.91           C  
ATOM   2558  C   HIS B 204     -18.804  68.832  68.504  1.00 33.82           C  
ATOM   2559  O   HIS B 204     -18.600  69.261  67.368  1.00 33.76           O  
ATOM   2560  CB  HIS B 204     -18.144  70.704  70.033  1.00 33.64           C  
ATOM   2561  CG  HIS B 204     -17.064  70.010  70.807  1.00 32.82           C  
ATOM   2562  CD2 HIS B 204     -17.093  69.360  71.995  1.00 33.55           C  
ATOM   2563  ND1 HIS B 204     -15.763  69.926  70.359  1.00 34.98           N  
ATOM   2564  CE1 HIS B 204     -15.036  69.255  71.234  1.00 31.51           C  
ATOM   2565  NE2 HIS B 204     -15.820  68.900  72.237  1.00 34.60           N  
ATOM   2566  N   LEU B 205     -18.625  67.550  68.826  1.00 33.49           N  
ATOM   2567  CA  LEU B 205     -18.151  66.575  67.837  1.00 33.73           C  
ATOM   2568  C   LEU B 205     -19.271  65.868  67.088  1.00 34.28           C  
ATOM   2569  O   LEU B 205     -19.019  65.141  66.119  1.00 33.67           O  
ATOM   2570  CB  LEU B 205     -17.247  65.534  68.509  1.00 32.79           C  
ATOM   2571  CG  LEU B 205     -16.049  66.131  69.248  1.00 32.66           C  
ATOM   2572  CD1 LEU B 205     -15.213  65.024  69.876  1.00 32.06           C  
ATOM   2573  CD2 LEU B 205     -15.220  66.964  68.274  1.00 32.85           C  
ATOM   2574  N   VAL B 206     -20.506  66.084  67.535  1.00 35.02           N  
ATOM   2575  CA  VAL B 206     -21.657  65.457  66.903  1.00 35.66           C  
ATOM   2576  C   VAL B 206     -21.870  65.986  65.493  1.00 37.53           C  
ATOM   2577  O   VAL B 206     -21.830  67.196  65.243  1.00 37.25           O  
ATOM   2578  CB  VAL B 206     -22.969  65.692  67.707  1.00 35.34           C  
ATOM   2579  CG1 VAL B 206     -24.160  65.155  66.918  1.00 35.79           C  
ATOM   2580  CG2 VAL B 206     -22.896  64.994  69.059  1.00 34.53           C  
ATOM   2581  N   ILE B 207     -22.072  65.057  64.570  1.00 37.51           N  
ATOM   2582  CA  ILE B 207     -22.320  65.406  63.187  1.00 39.22           C  
ATOM   2583  C   ILE B 207     -23.708  64.882  62.867  1.00 39.92           C  
ATOM   2584  O   ILE B 207     -24.053  63.746  63.221  1.00 38.92           O  
ATOM   2585  CB  ILE B 207     -21.275  64.752  62.260  1.00 39.28           C  
ATOM   2586  CG1 ILE B 207     -19.918  65.439  62.471  1.00 41.71           C  
ATOM   2587  CG2 ILE B 207     -21.706  64.864  60.805  1.00 41.19           C  
ATOM   2588  CD1 ILE B 207     -18.730  64.661  61.935  1.00 43.36           C  
ATOM   2589  N   ASP B 208     -24.516  65.733  62.248  1.00 39.78           N  
ATOM   2590  CA  ASP B 208     -25.861  65.356  61.843  1.00 41.07           C  
ATOM   2591  C   ASP B 208     -25.932  65.663  60.352  1.00 40.74           C  
ATOM   2592  O   ASP B 208     -25.931  66.823  59.943  1.00 40.04           O  
ATOM   2593  CB  ASP B 208     -26.907  66.168  62.614  1.00 42.35           C  
ATOM   2594  CG  ASP B 208     -28.323  65.934  62.109  1.00 45.36           C  
ATOM   2595  OD1 ASP B 208     -28.730  64.758  61.932  1.00 45.23           O  
ATOM   2596  OD2 ASP B 208     -29.042  66.932  61.891  1.00 47.92           O1-
TER    2597      ASP B 208 
ATOM   2598  C5* C   X   1     -33.678  10.517  54.583  1.00  0.00           C  
ATOM   2599  O5* C   X   1     -33.331  11.408  53.493  1.00  0.00           O  
ATOM   2600  C4* C   X   1     -33.205  11.103  55.892  1.00  0.00           C  
ATOM   2601  O4* C   X   1     -31.779  10.813  56.046  1.00  0.00           O  
ATOM   2602  C3* C   X   1     -33.299  12.620  56.030  1.00  0.00           C  
ATOM   2603  O3* C   X   1     -33.359  13.037  57.391  1.00  0.00           O  
ATOM   2604  C2* C   X   1     -31.989  13.097  55.420  1.00  0.00           C  
ATOM   2605  C1* C   X   1     -31.026  11.993  55.834  1.00  0.00           C  
ATOM   2606  N1  C   X   1     -29.987  11.689  54.813  1.00  0.00           N  
ATOM   2607  C2  C   X   1     -28.704  11.383  55.261  1.00  0.00           C  
ATOM   2608  O2  C   X   1     -28.480  11.380  56.477  1.00  0.00           O  
ATOM   2609  N3  C   X   1     -27.742  11.105  54.346  1.00  0.00           N  
ATOM   2610  C4  C   X   1     -28.018  11.118  53.036  1.00  0.00           C  
ATOM   2611  N4  C   X   1     -27.042  10.835  52.187  1.00  0.00           N  
ATOM   2612  C5  C   X   1     -29.325  11.433  52.551  1.00  0.00           C  
ATOM   2613  C6  C   X   1     -30.275  11.706  53.486  1.00  0.00           C  
ATOM   2614 HN4A C   X   1     -27.225  10.837  51.172  1.00  0.00           H  
ATOM   2615 HN4B C   X   1     -26.100  10.612  52.539  1.00  0.00           H  
ATOM   2624 H2A* C   X   1     -32.068  13.193  54.337  1.00  0.00           H  
ATOM   2625 H2B* C   X   1     -31.697  14.071  55.816  1.00  0.00           H  
ATOM   2626  P   C   X   2     -32.879  14.744  57.679  1.00  0.00           P  
ATOM   2627  O1P C   X   2     -33.646  15.273  58.825  1.00  0.00           O  
ATOM   2628  O2P C   X   2     -32.872  15.587  56.459  1.00  0.00           O1-
ATOM   2629  C5* C   X   2     -31.128  13.337  59.030  1.00  0.00           C  
ATOM   2630  O5* C   X   2     -31.378  14.439  58.121  1.00  0.00           O  
ATOM   2631  C4* C   X   2     -29.966  13.675  59.935  1.00  0.00           C  
ATOM   2632  O4* C   X   2     -28.720  13.423  59.210  1.00  0.00           O  
ATOM   2633  C3* C   X   2     -29.856  15.131  60.382  1.00  0.00           C  
ATOM   2634  O3* C   X   2     -29.120  15.269  61.596  1.00  0.00           O  
ATOM   2635  C2* C   X   2     -29.072  15.774  59.247  1.00  0.00           C  
ATOM   2636  C1* C   X   2     -28.126  14.653  58.839  1.00  0.00           C  
ATOM   2637  N1  C   X   2     -27.852  14.601  57.377  1.00  0.00           N  
ATOM   2638  C2  C   X   2     -26.562  14.269  56.968  1.00  0.00           C  
ATOM   2639  O2  C   X   2     -25.703  14.037  57.827  1.00  0.00           O  
ATOM   2640  N3  C   X   2     -26.293  14.218  55.640  1.00  0.00           N  
ATOM   2641  C4  C   X   2     -27.246  14.475  54.736  1.00  0.00           C  
ATOM   2642  N4  C   X   2     -26.928  14.407  53.453  1.00  0.00           N  
ATOM   2643  C5  C   X   2     -28.575  14.822  55.131  1.00  0.00           C  
ATOM   2644  C6  C   X   2     -28.824  14.865  56.469  1.00  0.00           C  
ATOM   2645 HN4A C   X   2     -27.641  14.600  52.734  1.00  0.00           H  
ATOM   2646 HN4B C   X   2     -25.968  14.161  53.171  1.00  0.00           H  
ATOM   2654 H2A* C   X   2     -29.729  16.078  58.434  1.00  0.00           H  
ATOM   2655 H2B* C   X   2     -28.538  16.663  59.587  1.00  0.00           H  
ATOM   2656  P   A   X   3     -28.471  16.895  61.838  1.00  0.00           P  
ATOM   2657  O1P A   X   3     -28.454  17.160  63.291  1.00  0.00           O  
ATOM   2658  O2P A   X   3     -29.071  17.955  60.992  1.00  0.00           O1-
ATOM   2659  C5* A   X   3     -26.366  15.336  61.728  1.00  0.00           C  
ATOM   2660  O5* A   X   3     -26.995  16.578  61.323  1.00  0.00           O  
ATOM   2661  C4* A   X   3     -24.880  15.546  61.895  1.00  0.00           C  
ATOM   2662  O4* A   X   3     -24.248  15.495  60.575  1.00  0.00           O  
ATOM   2663  C3* A   X   3     -24.446  16.894  62.467  1.00  0.00           C  
ATOM   2664  O3* A   X   3     -23.162  16.830  63.082  1.00  0.00           O  
ATOM   2665  C2* A   X   3     -24.363  17.777  61.231  1.00  0.00           C  
ATOM   2666  C1* A   X   3     -23.869  16.797  60.175  1.00  0.00           C  
ATOM   2667  N1  A   X   3     -22.946  16.787  55.128  1.00  0.00           N  
ATOM   2668  C2  A   X   3     -22.184  16.507  56.181  1.00  0.00           C  
ATOM   2669  N3  A   X   3     -22.488  16.527  57.462  1.00  0.00           N  
ATOM   2670  C4  A   X   3     -23.770  16.900  57.630  1.00  0.00           C  
ATOM   2671  C5  A   X   3     -24.675  17.227  56.661  1.00  0.00           C  
ATOM   2672  C6  A   X   3     -24.220  17.157  55.328  1.00  0.00           C  
ATOM   2673  N6  A   X   3     -24.998  17.444  54.272  1.00  0.00           N  
ATOM   2674  N7  A   X   3     -25.901  17.555  57.213  1.00  0.00           N  
ATOM   2675  C8  A   X   3     -25.707  17.436  58.493  1.00  0.00           C  
ATOM   2676  N9  A   X   3     -24.438  17.038  58.822  1.00  0.00           N  
ATOM   2677 HN6A A   X   3     -24.616  17.378  53.319  1.00  0.00           H  
ATOM   2678 HN6B A   X   3     -25.977  17.730  54.417  1.00  0.00           H  
ATOM   2686 H2A* A   X   3     -25.335  18.200  60.980  1.00  0.00           H  
ATOM   2687 H2B* A   X   3     -23.672  18.606  61.381  1.00  0.00           H  
ATOM   2688  P   C   X   4     -22.265  18.393  63.205  1.00  0.00           P  
ATOM   2689  O1P C   X   4     -21.410  18.364  64.408  1.00  0.00           O  
ATOM   2690  O2P C   X   4     -23.152  19.574  63.068  1.00  0.00           O1-
ATOM   2691  C5* C   X   4     -20.724  16.977  61.627  1.00  0.00           C  
ATOM   2692  O5* C   X   4     -21.369  18.248  61.894  1.00  0.00           O  
ATOM   2693  C4* C   X   4     -19.391  17.212  60.956  1.00  0.00           C  
ATOM   2694  O4* C   X   4     -19.622  17.449  59.530  1.00  0.00           O  
ATOM   2695  C3* C   X   4     -18.605  18.435  61.420  1.00  0.00           C  
ATOM   2696  O3* C   X   4     -17.206  18.304  61.170  1.00  0.00           O  
ATOM   2697  C2* C   X   4     -19.165  19.549  60.547  1.00  0.00           C  
ATOM   2698  C1* C   X   4     -19.433  18.821  59.237  1.00  0.00           C  
ATOM   2699  N1  C   X   4     -20.647  19.302  58.521  1.00  0.00           N  
ATOM   2700  C2  C   X   4     -20.598  19.370  57.131  1.00  0.00           C  
ATOM   2701  O2  C   X   4     -19.557  19.036  56.552  1.00  0.00           O  
ATOM   2702  N3  C   X   4     -21.692  19.808  56.462  1.00  0.00           N  
ATOM   2703  C4  C   X   4     -22.804  20.163  57.119  1.00  0.00           C  
ATOM   2704  N4  C   X   4     -23.844  20.579  56.414  1.00  0.00           N  
ATOM   2705  C5  C   X   4     -22.876  20.106  58.545  1.00  0.00           C  
ATOM   2706  C6  C   X   4     -21.767  19.661  59.197  1.00  0.00           C  
ATOM   2707 HN4A C   X   4     -24.713  20.859  56.894  1.00  0.00           H  
ATOM   2708 HN4B C   X   4     -23.787  20.623  55.386  1.00  0.00           H  
ATOM   2716 H2A* C   X   4     -20.070  19.973  60.979  1.00  0.00           H  
ATOM   2717 H2B* C   X   4     -18.446  20.362  60.429  1.00  0.00           H  
ATOM   2718  P   T   X   5     -16.359  19.872  61.138  1.00  0.00           P  
ATOM   2719  O1P T   X   5     -14.993  19.645  61.651  1.00  0.00           O  
ATOM   2720  O2P T   X   5     -17.090  21.020  61.724  1.00  0.00           O1-
ATOM   2721  C5* T   X   5     -16.025  18.849  58.747  1.00  0.00           C  
ATOM   2722  O5* T   X   5     -16.329  20.017  59.550  1.00  0.00           O  
ATOM   2723  C4* T   X   5     -15.255  19.264  57.515  1.00  0.00           C  
ATOM   2724  O4* T   X   5     -16.202  19.762  56.517  1.00  0.00           O  
ATOM   2725  C3* T   X   5     -14.256  20.404  57.690  1.00  0.00           C  
ATOM   2726  O3* T   X   5     -13.230  20.379  56.701  1.00  0.00           O  
ATOM   2727  C2* T   X   5     -15.117  21.641  57.487  1.00  0.00           C  
ATOM   2728  C1* T   X   5     -16.105  21.171  56.426  1.00  0.00           C  
ATOM   2729  N1  T   X   5     -17.472  21.732  56.590  1.00  0.00           N  
ATOM   2730  C2  T   X   5     -18.160  22.063  55.441  1.00  0.00           C  
ATOM   2731  O2  T   X   5     -17.692  21.912  54.327  1.00  0.00           O  
ATOM   2732  N3  T   X   5     -19.426  22.579  55.641  1.00  0.00           N  
ATOM   2733  C4  T   X   5     -20.046  22.791  56.851  1.00  0.00           C  
ATOM   2734  O4  T   X   5     -21.186  23.263  56.904  1.00  0.00           O  
ATOM   2735  C5  T   X   5     -19.248  22.421  57.996  1.00  0.00           C  
ATOM   2736  C5M T   X   5     -19.888  22.628  59.336  1.00  0.00           C  
ATOM   2737  C6  T   X   5     -18.012  21.908  57.841  1.00  0.00           C  
ATOM   2748 H2A* T   X   5     -15.612  21.937  58.410  1.00  0.00           H  
ATOM   2749 H2B* T   X   5     -14.520  22.490  57.148  1.00  0.00           H  
ATOM   2750  P   G   X   6     -12.401  21.940  56.367  1.00  0.00           P  
ATOM   2751  O1P G   X   6     -11.010  21.680  55.952  1.00  0.00           O  
ATOM   2752  O2P G   X   6     -12.578  22.909  57.476  1.00  0.00           O1-
ATOM   2753  C5* G   X   6     -13.565  21.446  54.070  1.00  0.00           C  
ATOM   2754  O5* G   X   6     -13.267  22.409  55.112  1.00  0.00           O  
ATOM   2755  C4* G   X   6     -13.601  22.137  52.729  1.00  0.00           C  
ATOM   2756  O4* G   X   6     -14.904  22.784  52.570  1.00  0.00           O  
ATOM   2757  C3* G   X   6     -12.593  23.267  52.519  1.00  0.00           C  
ATOM   2758  O3* G   X   6     -12.315  23.492  51.139  1.00  0.00           O  
ATOM   2759  C2* G   X   6     -13.318  24.476  53.087  1.00  0.00           C  
ATOM   2760  C1* G   X   6     -14.765  24.184  52.715  1.00  0.00           C  
ATOM   2761  N1  G   X   6     -19.373  26.237  53.449  1.00  0.00           N  
ATOM   2762  C2  G   X   6     -18.716  25.939  52.274  1.00  0.00           C  
ATOM   2763  N2  G   X   6     -19.371  26.218  51.144  1.00  0.00           N  
ATOM   2764  N3  G   X   6     -17.502  25.392  52.229  1.00  0.00           N  
ATOM   2765  C4  G   X   6     -16.986  25.177  53.468  1.00  0.00           C  
ATOM   2766  C5  G   X   6     -17.567  25.453  54.694  1.00  0.00           C  
ATOM   2767  C6  G   X   6     -18.858  26.025  54.741  1.00  0.00           C  
ATOM   2768  O6  G   X   6     -19.534  26.338  55.720  1.00  0.00           O  
ATOM   2769  N7  G   X   6     -16.705  25.088  55.729  1.00  0.00           N  
ATOM   2770  C8  G   X   6     -15.655  24.610  55.112  1.00  0.00           C  
ATOM   2771  N9  G   X   6     -15.749  24.634  53.737  1.00  0.00           N  
ATOM   2781 H2A* G   X   6     -13.176  24.553  54.166  1.00  0.00           H  
ATOM   2782 H2B* G   X   6     -12.954  25.403  52.642  1.00  0.00           H  
ATOM   2783  P   C   X   7     -11.643  25.117  50.768  1.00  0.00           P  
ATOM   2784  O1P C   X   7     -10.732  25.004  49.611  1.00  0.00           O  
ATOM   2785  O2P C   X   7     -11.109  25.845  51.945  1.00  0.00           O1-
ATOM   2786  C5* C   X   7     -13.911  25.021  49.459  1.00  0.00           C  
ATOM   2787  O5* C   X   7     -13.021  25.779  50.316  1.00  0.00           O  
ATOM   2788  C4* C   X   7     -14.634  25.957  48.518  1.00  0.00           C  
ATOM   2789  O4* C   X   7     -15.759  26.561  49.233  1.00  0.00           O  
ATOM   2790  C3* C   X   7     -13.833  27.148  47.998  1.00  0.00           C  
ATOM   2791  O3* C   X   7     -14.348  27.649  46.766  1.00  0.00           O  
ATOM   2792  C2* C   X   7     -14.035  28.192  49.086  1.00  0.00           C  
ATOM   2793  C1* C   X   7     -15.464  27.913  49.532  1.00  0.00           C  
ATOM   2794  N1  C   X   7     -15.686  28.113  50.990  1.00  0.00           N  
ATOM   2795  C2  C   X   7     -16.900  28.666  51.393  1.00  0.00           C  
ATOM   2796  O2  C   X   7     -17.735  28.970  50.532  1.00  0.00           O  
ATOM   2797  N3  C   X   7     -17.121  28.858  52.717  1.00  0.00           N  
ATOM   2798  C4  C   X   7     -16.197  28.518  53.624  1.00  0.00           C  
ATOM   2799  N4  C   X   7     -16.467  28.724  54.903  1.00  0.00           N  
ATOM   2800  C5  C   X   7     -14.942  27.953  53.235  1.00  0.00           C  
ATOM   2801  C6  C   X   7     -14.742  27.767  51.901  1.00  0.00           C  
ATOM   2802 HN4A C   X   7     -15.774  28.473  55.623  1.00  0.00           H  
ATOM   2803 HN4B C   X   7     -17.370  29.135  55.180  1.00  0.00           H  
ATOM   2811 H2A* C   X   7     -13.316  28.067  49.894  1.00  0.00           H  
ATOM   2812 H2B* C   X   7     -13.914  29.203  48.694  1.00  0.00           H  
ATOM   2813  P   G   X   8     -13.899  29.332  46.377  1.00  0.00           P  
ATOM   2814  O1P G   X   8     -13.799  29.487  44.914  1.00  0.00           O  
ATOM   2815  O2P G   X   8     -12.746  29.833  47.164  1.00  0.00           O1-
ATOM   2816  C5* G   X   8     -16.512  29.406  46.574  1.00  0.00           C  
ATOM   2817  O5* G   X   8     -15.240  30.014  46.909  1.00  0.00           O  
ATOM   2818  C4* G   X   8     -17.560  30.478  46.394  1.00  0.00           C  
ATOM   2819  O4* G   X   8     -18.046  30.884  47.713  1.00  0.00           O  
ATOM   2820  C3* G   X   8     -17.092  31.781  45.748  1.00  0.00           C  
ATOM   2821  O3* G   X   8     -18.165  32.494  45.136  1.00  0.00           O  
ATOM   2822  C2* G   X   8     -16.575  32.580  46.933  1.00  0.00           C  
ATOM   2823  C1* G   X   8     -17.530  32.160  48.041  1.00  0.00           C  
ATOM   2824  N1  G   X   8     -18.148  32.956  53.039  1.00  0.00           N  
ATOM   2825  C2  G   X   8     -19.017  33.187  51.993  1.00  0.00           C  
ATOM   2826  N2  G   X   8     -20.212  33.692  52.318  1.00  0.00           N  
ATOM   2827  N3  G   X   8     -18.724  32.924  50.722  1.00  0.00           N  
ATOM   2828  C4  G   X   8     -17.471  32.416  50.575  1.00  0.00           C  
ATOM   2829  C5  G   X   8     -16.533  32.163  51.561  1.00  0.00           C  
ATOM   2830  C6  G   X   8     -16.849  32.435  52.911  1.00  0.00           C  
ATOM   2831  O6  G   X   8     -16.157  32.277  53.917  1.00  0.00           O  
ATOM   2832  N7  G   X   8     -15.366  31.648  50.994  1.00  0.00           N  
ATOM   2833  C8  G   X   8     -15.629  31.604  49.714  1.00  0.00           C  
ATOM   2834  N9  G   X   8     -16.887  32.058  49.380  1.00  0.00           N  
ATOM   2844 H2A* G   X   8     -15.540  32.326  47.161  1.00  0.00           H  
ATOM   2845 H2B* G   X   8     -16.613  33.652  46.737  1.00  0.00           H  
ATOM   2846  P   G   X   9     -17.875  34.236  44.883  1.00  0.00           P  
ATOM   2847  O1P G   X   9     -18.590  34.680  43.671  1.00  0.00           O  
ATOM   2848  O2P G   X   9     -16.445  34.623  44.970  1.00  0.00           O1-
ATOM   2849  C5* G   X   9     -19.926  34.157  46.511  1.00  0.00           C  
ATOM   2850  O5* G   X   9     -18.641  34.742  46.187  1.00  0.00           O  
ATOM   2851  C4* G   X   9     -20.816  35.197  47.150  1.00  0.00           C  
ATOM   2852  O4* G   X   9     -20.458  35.315  48.563  1.00  0.00           O  
ATOM   2853  C3* G   X   9     -20.689  36.621  46.609  1.00  0.00           C  
ATOM   2854  O3* G   X   9     -21.865  37.392  46.844  1.00  0.00           O  
ATOM   2855  C2* G   X   9     -19.544  37.193  47.429  1.00  0.00           C  
ATOM   2856  C1* G   X   9     -19.754  36.523  48.780  1.00  0.00           C  
ATOM   2857  N1  G   X   9     -17.439  36.296  53.317  1.00  0.00           N  
ATOM   2858  C2  G   X   9     -18.721  36.689  52.997  1.00  0.00           C  
ATOM   2859  N2  G   X   9     -19.495  37.069  54.020  1.00  0.00           N  
ATOM   2860  N3  G   X   9     -19.202  36.694  51.756  1.00  0.00           N  
ATOM   2861  C4  G   X   9     -18.283  36.280  50.846  1.00  0.00           C  
ATOM   2862  C5  G   X   9     -16.978  35.879  51.073  1.00  0.00           C  
ATOM   2863  C6  G   X   9     -16.472  35.867  52.392  1.00  0.00           C  
ATOM   2864  O6  G   X   9     -15.352  35.545  52.791  1.00  0.00           O  
ATOM   2865  N7  G   X   9     -16.362  35.536  49.867  1.00  0.00           N  
ATOM   2866  C8  G   X   9     -17.292  35.733  48.970  1.00  0.00           C  
ATOM   2867  N9  G   X   9     -18.487  36.188  49.486  1.00  0.00           N  
ATOM   2877 H2A* G   X   9     -18.579  36.944  46.989  1.00  0.00           H  
ATOM   2878 H2B* G   X   9     -19.605  38.280  47.493  1.00  0.00           H  
ATOM   2879  P   C   X  10     -21.615  39.171  46.797  1.00  0.00           P  
ATOM   2880  O1P C   X  10     -22.845  39.814  46.294  1.00  0.00           O  
ATOM   2881  O2P C   X  10     -20.349  39.596  46.151  1.00  0.00           O1-
ATOM   2882  C5* C   X  10     -22.431  38.679  49.239  1.00  0.00           C  
ATOM   2883  O5* C   X  10     -21.497  39.375  48.374  1.00  0.00           O  
ATOM   2884  C4* C   X  10     -22.743  39.533  50.446  1.00  0.00           C  
ATOM   2885  O4* C   X  10     -21.659  39.383  51.417  1.00  0.00           O  
ATOM   2886  C3* C   X  10     -22.831  41.038  50.207  1.00  0.00           C  
ATOM   2887  O3* C   X  10     -23.622  41.696  51.194  1.00  0.00           O  
ATOM   2888  C2* C   X  10     -21.384  41.488  50.346  1.00  0.00           C  
ATOM   2889  C1* C   X  10     -20.865  40.556  51.431  1.00  0.00           C  
ATOM   2890  N1  C   X  10     -19.447  40.144  51.240  1.00  0.00           N  
ATOM   2891  C2  C   X  10     -18.647  40.024  52.373  1.00  0.00           C  
ATOM   2892  O2  C   X  10     -19.138  40.264  53.483  1.00  0.00           O  
ATOM   2893  N3  C   X  10     -17.351  39.652  52.220  1.00  0.00           N  
ATOM   2894  C4  C   X  10     -16.848  39.399  51.005  1.00  0.00           C  
ATOM   2895  N4  C   X  10     -15.579  39.036  50.914  1.00  0.00           N  
ATOM   2896  C5  C   X  10     -17.649  39.521  49.827  1.00  0.00           C  
ATOM   2897  C6  C   X  10     -18.947  39.892  50.004  1.00  0.00           C  
ATOM   2898 HN4A C   X  10     -15.165  38.835  49.992  1.00  0.00           H  
ATOM   2899 HN4B C   X  10     -15.004  38.954  51.765  1.00  0.00           H  
ATOM   2907 H2A* C   X  10     -20.843  41.375  49.408  1.00  0.00           H  
ATOM   2908 H2B* C   X  10     -21.321  42.538  50.638  1.00  0.00           H  
ATOM   2909  P   G   X  11     -23.325  43.447  51.372  1.00  0.00           P  
ATOM   2910  O1P G   X  11     -24.574  44.119  51.775  1.00  0.00           O  
ATOM   2911  O2P G   X  11     -22.608  44.045  50.219  1.00  0.00           O1-
ATOM   2912  C5* G   X  11     -22.674  42.456  53.710  1.00  0.00           C  
ATOM   2913  O5* G   X  11     -22.333  43.345  52.617  1.00  0.00           O  
ATOM   2914  C4* G   X  11     -22.196  43.044  55.016  1.00  0.00           C  
ATOM   2915  O4* G   X  11     -20.769  42.758  55.165  1.00  0.00           O  
ATOM   2916  C3* G   X  11     -22.292  44.563  55.152  1.00  0.00           C  
ATOM   2917  O3* G   X  11     -22.348  44.980  56.514  1.00  0.00           O  
ATOM   2918  C2* G   X  11     -20.986  45.039  54.537  1.00  0.00           C  
ATOM   2919  C1* G   X  11     -20.019  43.938  54.948  1.00  0.00           C  
ATOM   2920  N1  G   X  11     -15.137  42.679  54.192  1.00  0.00           N  
ATOM   2921  C2  G   X  11     -15.818  42.907  55.369  1.00  0.00           C  
ATOM   2922  N2  G   X  11     -15.111  42.780  56.495  1.00  0.00           N  
ATOM   2923  N3  G   X  11     -17.110  43.227  55.420  1.00  0.00           N  
ATOM   2924  C4  G   X  11     -17.670  43.314  54.185  1.00  0.00           C  
ATOM   2925  C5  G   X  11     -17.064  43.113  52.957  1.00  0.00           C  
ATOM   2926  C6  G   X  11     -15.695  42.766  52.904  1.00  0.00           C  
ATOM   2927  O6  G   X  11     -14.987  42.548  51.921  1.00  0.00           O  
ATOM   2928  N7  G   X  11     -17.986  43.305  51.927  1.00  0.00           N  
ATOM   2929  C8  G   X  11     -19.097  43.606  52.548  1.00  0.00           C  
ATOM   2930  N9  G   X  11     -18.984  43.635  53.922  1.00  0.00           N  
ATOM   2940 H2A* G   X  11     -21.069  45.134  53.454  1.00  0.00           H  
ATOM   2941 H2B* G   X  11     -20.695  46.014  54.929  1.00  0.00           H  
ATOM   2942  P   G   X  12     -21.876  46.675  56.810  1.00  0.00           P  
ATOM   2943  O1P G   X  12     -22.640  47.200  57.958  1.00  0.00           O  
ATOM   2944  O2P G   X  12     -21.876  47.518  55.590  1.00  0.00           O1-
ATOM   2945  C5* G   X  12     -20.116  45.274  58.154  1.00  0.00           C  
ATOM   2946  O5* G   X  12     -20.372  46.374  57.246  1.00  0.00           O  
ATOM   2947  C4* G   X  12     -18.952  45.614  59.055  1.00  0.00           C  
ATOM   2948  O4* G   X  12     -17.708  45.367  58.327  1.00  0.00           O  
ATOM   2949  C3* G   X  12     -18.845  47.072  59.501  1.00  0.00           C  
ATOM   2950  O3* G   X  12     -18.105  47.210  60.713  1.00  0.00           O  
ATOM   2951  C2* G   X  12     -18.067  47.716  58.366  1.00  0.00           C  
ATOM   2952  C1* G   X  12     -17.119  46.598  57.953  1.00  0.00           C  
ATOM   2953  N1  G   X  12     -13.582  45.725  54.387  1.00  0.00           N  
ATOM   2954  C2  G   X  12     -13.479  45.688  55.761  1.00  0.00           C  
ATOM   2955  N2  G   X  12     -12.277  45.373  56.255  1.00  0.00           N  
ATOM   2956  N3  G   X  12     -14.497  45.935  56.583  1.00  0.00           N  
ATOM   2957  C4  G   X  12     -15.640  46.238  55.912  1.00  0.00           C  
ATOM   2958  C5  G   X  12     -15.832  46.309  54.543  1.00  0.00           C  
ATOM   2959  C6  G   X  12     -14.752  46.038  53.672  1.00  0.00           C  
ATOM   2960  O6  G   X  12     -14.726  46.048  52.441  1.00  0.00           O  
ATOM   2961  N7  G   X  12     -17.154  46.659  54.258  1.00  0.00           N  
ATOM   2962  C8  G   X  12     -17.707  46.784  55.437  1.00  0.00           C  
ATOM   2963  N9  G   X  12     -16.851  46.548  56.491  1.00  0.00           N  
ATOM   2973 H2A* G   X  12     -18.728  48.018  57.553  1.00  0.00           H  
ATOM   2974 H2B* G   X  12     -17.535  48.607  58.703  1.00  0.00           H  
ATOM   2975  P   G   X  13     -17.424  48.833  61.007  1.00  0.00           P  
ATOM   2976  O1P G   X  13     -17.383  49.090  62.459  1.00  0.00           O  
ATOM   2977  O2P G   X  13     -18.037  49.899  60.177  1.00  0.00           O1-
ATOM   2978  C5* G   X  13     -15.324  47.274  60.851  1.00  0.00           C  
ATOM   2979  O5* G   X  13     -15.958  48.518  60.465  1.00  0.00           O  
ATOM   2980  C4* G   X  13     -13.835  47.481  60.996  1.00  0.00           C  
ATOM   2981  O4* G   X  13     -13.224  47.436  59.667  1.00  0.00           O  
ATOM   2982  C3* G   X  13     -13.390  48.826  61.569  1.00  0.00           C  
ATOM   2983  O3* G   X  13     -12.096  48.756  62.163  1.00  0.00           O  
ATOM   2984  C2* G   X  13     -13.326  49.713  60.337  1.00  0.00           C  
ATOM   2985  C1* G   X  13     -12.851  48.740  59.267  1.00  0.00           C  
ATOM   2986  N1  G   X  13     -11.959  48.738  54.247  1.00  0.00           N  
ATOM   2987  C2  G   X  13     -11.115  48.437  55.295  1.00  0.00           C  
ATOM   2988  N2  G   X  13      -9.868  48.083  54.966  1.00  0.00           N  
ATOM   2989  N3  G   X  13     -11.486  48.474  56.573  1.00  0.00           N  
ATOM   2990  C4  G   X  13     -12.783  48.853  56.724  1.00  0.00           C  
ATOM   2991  C5  G   X  13     -13.695  49.182  55.735  1.00  0.00           C  
ATOM   2992  C6  G   X  13     -13.301  49.134  54.379  1.00  0.00           C  
ATOM   2993  O6  G   X  13     -13.961  49.387  53.370  1.00  0.00           O  
ATOM   2994  N7  G   X  13     -14.922  49.523  56.307  1.00  0.00           N  
ATOM   2995  C8  G   X  13     -14.720  49.391  57.592  1.00  0.00           C  
ATOM   2996  N9  G   X  13     -13.443  48.990  57.924  1.00  0.00           N  
ATOM   3006 H2A* G   X  13     -14.302  50.140  60.105  1.00  0.00           H  
ATOM   3007 H2B* G   X  13     -12.633  50.543  60.480  1.00  0.00           H  
ATOM   3008  P   T   X  14     -11.315  50.352  62.302  1.00  0.00           P  
ATOM   3009  O1P T   X  14     -10.477  50.327  63.517  1.00  0.00           O  
ATOM   3010  O2P T   X  14     -12.199  51.533  62.146  1.00  0.00           O1-
ATOM   3011  C5* T   X  14      -9.751  48.929  60.753  1.00  0.00           C  
ATOM   3012  O5* T   X  14     -10.400  50.201  61.005  1.00  0.00           O  
ATOM   3013  C4* T   X  14      -8.408  49.162  60.100  1.00  0.00           C  
ATOM   3014  O4* T   X  14      -8.615  49.394  58.672  1.00  0.00           O  
ATOM   3015  C3* T   X  14      -7.627  50.387  60.572  1.00  0.00           C  
ATOM   3016  O3* T   X  14      -6.226  50.253  60.344  1.00  0.00           O  
ATOM   3017  C2* T   X  14      -8.173  51.496  59.688  1.00  0.00           C  
ATOM   3018  C1* T   X  14      -8.423  50.764  58.375  1.00  0.00           C  
ATOM   3019  N1  T   X  14      -9.624  51.243  57.640  1.00  0.00           N  
ATOM   3020  C2  T   X  14      -9.540  51.302  56.265  1.00  0.00           C  
ATOM   3021  O2  T   X  14      -8.537  50.981  55.651  1.00  0.00           O  
ATOM   3022  N3  T   X  14     -10.678  51.750  55.624  1.00  0.00           N  
ATOM   3023  C4  T   X  14     -11.857  52.138  56.219  1.00  0.00           C  
ATOM   3024  O4  T   X  14     -12.812  52.526  55.536  1.00  0.00           O  
ATOM   3025  C5  T   X  14     -11.850  52.049  57.658  1.00  0.00           C  
ATOM   3026  C5M T   X  14     -13.119  52.454  58.348  1.00  0.00           C  
ATOM   3027  C6  T   X  14     -10.761  51.609  58.318  1.00  0.00           C  
ATOM   3038 H2A* T   X  14      -9.086  51.922  60.102  1.00  0.00           H  
ATOM   3039 H2B* T   X  14      -7.453  52.309  59.578  1.00  0.00           H  
ATOM   3040  P   G   X  15      -5.286  51.782  60.227  1.00  0.00           P  
ATOM   3041  O1P G   X  15      -3.911  51.552  60.714  1.00  0.00           O  
ATOM   3042  O2P G   X  15      -6.009  52.925  60.836  1.00  0.00           O1-
ATOM   3043  C5* G   X  15      -4.992  50.782  57.821  1.00  0.00           C  
ATOM   3044  O5* G   X  15      -5.284  51.942  58.640  1.00  0.00           O  
ATOM   3045  C4* G   X  15      -4.244  51.206  56.580  1.00  0.00           C  
ATOM   3046  O4* G   X  15      -5.209  51.714  55.603  1.00  0.00           O  
ATOM   3047  C3* G   X  15      -3.242  52.348  56.748  1.00  0.00           C  
ATOM   3048  O3* G   X  15      -2.234  52.333  55.741  1.00  0.00           O  
ATOM   3049  C2* G   X  15      -4.108  53.585  56.569  1.00  0.00           C  
ATOM   3050  C1* G   X  15      -5.113  53.123  55.523  1.00  0.00           C  
ATOM   3051  N1  G   X  15      -9.256  54.929  53.161  1.00  0.00           N  
ATOM   3052  C2  G   X  15      -8.068  54.466  52.634  1.00  0.00           C  
ATOM   3053  N2  G   X  15      -7.969  54.480  51.301  1.00  0.00           N  
ATOM   3054  N3  G   X  15      -7.060  54.012  53.376  1.00  0.00           N  
ATOM   3055  C4  G   X  15      -7.332  54.071  54.707  1.00  0.00           C  
ATOM   3056  C5  G   X  15      -8.484  54.527  55.322  1.00  0.00           C  
ATOM   3057  C6  G   X  15      -9.556  55.001  54.533  1.00  0.00           C  
ATOM   3058  O6  G   X  15     -10.649  55.440  54.891  1.00  0.00           O  
ATOM   3059  N7  G   X  15      -8.362  54.426  56.710  1.00  0.00           N  
ATOM   3060  C8  G   X  15      -7.168  53.922  56.887  1.00  0.00           C  
ATOM   3061  N9  G   X  15      -6.479  53.681  55.716  1.00  0.00           N  
ATOM   3071 H2A* G   X  15      -4.588  53.873  57.505  1.00  0.00           H  
ATOM   3072 H2B* G   X  15      -3.518  54.437  56.229  1.00  0.00           H  
ATOM   3073  P   C   X  16      -1.399  53.904  55.494  1.00  0.00           P  
ATOM   3074  O1P C   X  16      -0.005  53.645  55.084  1.00  0.00           O  
ATOM   3075  O2P C   X  16      -1.580  54.877  56.599  1.00  0.00           O1-
ATOM   3076  C5* C   X  16      -2.555  53.398  53.197  1.00  0.00           C  
ATOM   3077  O5* C   X  16      -2.262  54.367  54.235  1.00  0.00           O  
ATOM   3078  C4* C   X  16      -2.590  54.086  51.852  1.00  0.00           C  
ATOM   3079  O4* C   X  16      -3.895  54.728  51.689  1.00  0.00           O  
ATOM   3080  C3* C   X  16      -1.584  55.215  51.641  1.00  0.00           C  
ATOM   3081  O3* C   X  16      -1.303  55.437  50.262  1.00  0.00           O  
ATOM   3082  C2* C   X  16      -2.312  56.426  52.204  1.00  0.00           C  
ATOM   3083  C1* C   X  16      -3.758  56.129  51.829  1.00  0.00           C  
ATOM   3084  N1  C   X  16      -4.746  56.581  52.846  1.00  0.00           N  
ATOM   3085  C2  C   X  16      -5.953  57.108  52.392  1.00  0.00           C  
ATOM   3086  O2  C   X  16      -6.152  57.183  51.173  1.00  0.00           O  
ATOM   3087  N3  C   X  16      -6.866  57.527  53.303  1.00  0.00           N  
ATOM   3088  C4  C   X  16      -6.619  57.432  54.615  1.00  0.00           C  
ATOM   3089  N4  C   X  16      -7.547  57.852  55.460  1.00  0.00           N  
ATOM   3090  C5  C   X  16      -5.387  56.899  55.106  1.00  0.00           C  
ATOM   3091  C6  C   X  16      -4.486  56.482  54.175  1.00  0.00           C  
ATOM   3092 HN4A C   X  16      -7.384  57.792  56.476  1.00  0.00           H  
ATOM   3093 HN4B C   X  16      -8.432  58.239  55.104  1.00  0.00           H  
ATOM   3101 H2A* C   X  16      -2.172  56.507  53.282  1.00  0.00           H  
ATOM   3102 H2B* C   X  16      -1.950  57.352  51.756  1.00  0.00           H  
ATOM   3103  P   G   X  17      -0.641  57.047  49.865  1.00  0.00           P  
ATOM   3104  O1P G   X  17       0.264  56.933  48.706  1.00  0.00           O  
ATOM   3105  O2P G   X  17      -0.102  57.770  51.042  1.00  0.00           O1-
ATOM   3106  C5* G   X  17      -2.914  56.962  48.563  1.00  0.00           C  
ATOM   3107  O5* G   X  17      -2.019  57.714  49.419  1.00  0.00           O  
ATOM   3108  C4* G   X  17      -3.636  57.901  47.627  1.00  0.00           C  
ATOM   3109  O4* G   X  17      -4.756  58.509  48.344  1.00  0.00           O  
ATOM   3110  C3* G   X  17      -2.832  59.092  47.106  1.00  0.00           C  
ATOM   3111  O3* G   X  17      -3.350  59.596  45.877  1.00  0.00           O  
ATOM   3112  C2* G   X  17      -3.029  60.134  48.195  1.00  0.00           C  
ATOM   3113  C1* G   X  17      -4.456  59.858  48.646  1.00  0.00           C  
ATOM   3114  N1  G   X  17      -7.720  61.525  52.191  1.00  0.00           N  
ATOM   3115  C2  G   X  17      -7.847  61.492  50.818  1.00  0.00           C  
ATOM   3116  N2  G   X  17      -8.996  61.959  50.321  1.00  0.00           N  
ATOM   3117  N3  G   X  17      -6.907  61.018  50.003  1.00  0.00           N  
ATOM   3118  C4  G   X  17      -5.808  60.587  50.678  1.00  0.00           C  
ATOM   3119  C5  G   X  17      -5.590  60.592  52.045  1.00  0.00           C  
ATOM   3120  C6  G   X  17      -6.593  61.087  52.909  1.00  0.00           C  
ATOM   3121  O6  G   X  17      -6.587  61.172  54.137  1.00  0.00           O  
ATOM   3122  N7  G   X  17      -4.329  60.068  52.334  1.00  0.00           N  
ATOM   3123  C8  G   X  17      -3.835  59.767  51.160  1.00  0.00           C  
ATOM   3124  N9  G   X  17      -4.674  60.056  50.104  1.00  0.00           N  
ATOM   3134 H2A* G   X  17      -2.308  60.004  49.003  1.00  0.00           H  
ATOM   3135 H2B* G   X  17      -2.905  61.145  47.805  1.00  0.00           H  
ATOM   3136  P   C   X  18      -2.877  61.289  45.504  1.00  0.00           P  
ATOM   3137  O1P C   X  18      -2.771  61.445  44.041  1.00  0.00           O  
ATOM   3138  O2P C   X  18      -1.728  61.794  46.295  1.00  0.00           O1-
ATOM   3139  C5* C   X  18      -5.490  61.354  45.692  1.00  0.00           C  
ATOM   3140  O5* C   X  18      -4.221  61.967  46.030  1.00  0.00           O  
ATOM   3141  C4* C   X  18      -6.541  62.424  45.509  1.00  0.00           C  
ATOM   3142  O4* C   X  18      -7.033  62.827  46.826  1.00  0.00           O  
ATOM   3143  C3* C   X  18      -6.077  63.727  44.863  1.00  0.00           C  
ATOM   3144  O3* C   X  18      -7.149  64.437  44.248  1.00  0.00           O  
ATOM   3145  C2* C   X  18      -5.565  64.529  46.051  1.00  0.00           C  
ATOM   3146  C1* C   X  18      -6.523  64.105  47.155  1.00  0.00           C  
ATOM   3147  N1  C   X  18      -5.885  64.005  48.497  1.00  0.00           N  
ATOM   3148  C2  C   X  18      -6.627  64.415  49.603  1.00  0.00           C  
ATOM   3149  O2  C   X  18      -7.774  64.846  49.428  1.00  0.00           O  
ATOM   3150  N3  C   X  18      -6.063  64.334  50.833  1.00  0.00           N  
ATOM   3151  C4  C   X  18      -4.819  63.863  50.988  1.00  0.00           C  
ATOM   3152  N4  C   X  18      -4.319  63.802  52.212  1.00  0.00           N  
ATOM   3153  C5  C   X  18      -4.036  63.441  49.868  1.00  0.00           C  
ATOM   3154  C6  C   X  18      -4.623  63.529  48.644  1.00  0.00           C  
ATOM   3155 HN4A C   X  18      -3.365  63.445  52.362  1.00  0.00           H  
ATOM   3156 HN4B C   X  18      -4.884  64.111  53.016  1.00  0.00           H  
ATOM   3164 H2A* C   X  18      -4.530  64.278  46.281  1.00  0.00           H  
ATOM   3165 H2B* C   X  18      -5.607  65.601  45.855  1.00  0.00           H  
ATOM   3166  P   A   X  19      -6.808  66.156  44.018  1.00  0.00           P  
ATOM   3167  O1P A   X  19      -7.504  66.593  42.791  1.00  0.00           O  
ATOM   3168  O2P A   X  19      -5.381  66.545  44.126  1.00  0.00           O1-
ATOM   3169  C5* A   X  19      -8.888  66.087  45.613  1.00  0.00           C  
ATOM   3170  O5* A   X  19      -7.596  66.670  45.306  1.00  0.00           O  
ATOM   3171  C4* A   X  19      -9.786  67.131  46.230  1.00  0.00           C  
ATOM   3172  O4* A   X  19      -9.451  67.258  47.650  1.00  0.00           O  
ATOM   3173  C3* A   X  19      -9.651  68.551  45.683  1.00  0.00           C  
ATOM   3174  O3* A   X  19     -10.830  69.324  45.896  1.00  0.00           O  
ATOM   3175  C2* A   X  19      -8.519  69.129  46.519  1.00  0.00           C  
ATOM   3176  C1* A   X  19      -8.751  68.467  47.870  1.00  0.00           C  
ATOM   3177  N1  A   X  19      -6.445  68.247  52.448  1.00  0.00           N  
ATOM   3178  C2  A   X  19      -7.667  68.611  52.074  1.00  0.00           C  
ATOM   3179  N3  A   X  19      -8.201  68.641  50.871  1.00  0.00           N  
ATOM   3180  C4  A   X  19      -7.304  68.233  49.955  1.00  0.00           C  
ATOM   3181  C5  A   X  19      -6.015  67.838  50.171  1.00  0.00           C  
ATOM   3182  C6  A   X  19      -5.573  67.846  51.510  1.00  0.00           C  
ATOM   3183  N6  A   X  19      -4.334  67.477  51.876  1.00  0.00           N  
ATOM   3184  N7  A   X  19      -5.396  67.482  48.986  1.00  0.00           N  
ATOM   3185  C8  A   X  19      -6.311  67.684  48.084  1.00  0.00           C  
ATOM   3186  N9  A   X  19      -7.496  68.137  48.599  1.00  0.00           N  
ATOM   3187 HN6A A   X  19      -4.060  67.502  52.868  1.00  0.00           H  
ATOM   3188 HN6B A   X  19      -3.658  67.169  51.161  1.00  0.00           H  
ATOM   3196 H2A* A   X  19      -7.548  68.878  46.096  1.00  0.00           H  
ATOM   3197 H2B* A   X  19      -8.582  70.216  46.574  1.00  0.00           H  
ATOM   3198  P   C   X  20     -10.607  71.116  45.911  1.00  0.00           P  
ATOM   3199  O1P C   X  20     -11.838  71.759  45.408  1.00  0.00           O  
ATOM   3200  O2P C   X  20      -9.342  71.542  45.265  1.00  0.00           O1-
ATOM   3201  C5* C   X  20     -11.424  70.624  48.353  1.00  0.00           C  
ATOM   3202  O5* C   X  20     -10.490  71.320  47.488  1.00  0.00           O  
ATOM   3203  C4* C   X  20     -11.736  71.478  49.560  1.00  0.00           C  
ATOM   3204  O4* C   X  20     -10.652  71.329  50.531  1.00  0.00           O  
ATOM   3205  C3* C   X  20     -11.824  72.983  49.321  1.00  0.00           C  
ATOM   3206  O3* C   X  20     -12.615  73.641  50.308  1.00  0.00           O  
ATOM   3207  C2* C   X  20     -10.377  73.434  49.460  1.00  0.00           C  
ATOM   3208  C1* C   X  20      -9.858  72.501  50.545  1.00  0.00           C  
ATOM   3209  N1  C   X  20      -8.440  72.089  50.354  1.00  0.00           N  
ATOM   3210  C2  C   X  20      -7.639  71.969  51.487  1.00  0.00           C  
ATOM   3211  O2  C   X  20      -8.131  72.209  52.597  1.00  0.00           O  
ATOM   3212  N3  C   X  20      -6.344  71.598  51.334  1.00  0.00           N  
ATOM   3213  C4  C   X  20      -5.841  71.344  50.119  1.00  0.00           C  
ATOM   3214  N4  C   X  20      -4.572  70.981  50.028  1.00  0.00           N  
ATOM   3215  C5  C   X  20      -6.642  71.466  48.940  1.00  0.00           C  
ATOM   3216  C6  C   X  20      -7.940  71.837  49.118  1.00  0.00           C  
ATOM   3217 HN4A C   X  20      -4.158  70.781  49.106  1.00  0.00           H  
ATOM   3218 HN4B C   X  20      -3.997  70.899  50.879  1.00  0.00           H  
ATOM   3226 H2A* C   X  20      -9.836  73.320  48.522  1.00  0.00           H  
ATOM   3227 H2B* C   X  20     -10.314  74.483  49.752  1.00  0.00           H  
ATOM   3228  P   C   X  21     -12.303  75.403  50.472  1.00  0.00           P  
ATOM   3229  O1P C   X  21     -13.554  76.078  50.870  1.00  0.00           O  
ATOM   3230  O2P C   X  21     -11.580  76.002  49.323  1.00  0.00           O1-
ATOM   3231  C5* C   X  21     -11.664  74.407  52.811  1.00  0.00           C  
ATOM   3232  O5* C   X  21     -11.317  75.298  51.721  1.00  0.00           O  
ATOM   3233  C4* C   X  21     -11.190  74.993  54.120  1.00  0.00           C  
ATOM   3234  O4* C   X  21      -9.765  74.703  54.274  1.00  0.00           O  
ATOM   3235  C3* C   X  21     -11.284  76.511  54.258  1.00  0.00           C  
ATOM   3236  O3* C   X  21     -11.345  76.927  55.619  1.00  0.00           O  
ATOM   3237  C2* C   X  21      -9.975  76.987  53.648  1.00  0.00           C  
ATOM   3238  C1* C   X  21      -9.012  75.883  54.062  1.00  0.00           C  
ATOM   3239  N1  C   X  21      -7.973  75.579  53.041  1.00  0.00           N  
ATOM   3240  C2  C   X  21      -6.689  75.273  53.489  1.00  0.00           C  
ATOM   3241  O2  C   X  21      -6.466  75.270  54.705  1.00  0.00           O  
ATOM   3242  N3  C   X  21      -5.728  74.996  52.574  1.00  0.00           N  
ATOM   3243  C4  C   X  21      -6.004  75.008  51.264  1.00  0.00           C  
ATOM   3244  N4  C   X  21      -5.028  74.726  50.415  1.00  0.00           N  
ATOM   3245  C5  C   X  21      -7.311  75.323  50.779  1.00  0.00           C  
ATOM   3246  C6  C   X  21      -8.261  75.596  51.714  1.00  0.00           C  
ATOM   3247 HN4A C   X  21      -5.211  74.728  49.400  1.00  0.00           H  
ATOM   3248 HN4B C   X  21      -4.086  74.503  50.766  1.00  0.00           H  
ATOM   3256 H2A* C   X  21     -10.054  77.084  52.565  1.00  0.00           H  
ATOM   3257 H2B* C   X  21      -9.683  77.961  54.044  1.00  0.00           H  
ATOM   3258  P   C   X  22     -10.864  78.635  55.907  1.00  0.00           P  
ATOM   3259  O1P C   X  22     -11.632  79.164  57.053  1.00  0.00           O  
ATOM   3260  O2P C   X  22     -10.858  79.478  54.687  1.00  0.00           O1-
ATOM   3261  C5* C   X  22      -9.114  77.228  57.257  1.00  0.00           C  
ATOM   3262  O5* C   X  22      -9.364  78.330  56.349  1.00  0.00           O  
ATOM   3263  C4* C   X  22      -7.952  77.566  58.163  1.00  0.00           C  
ATOM   3264  O4* C   X  22      -6.706  77.313  57.438  1.00  0.00           O  
ATOM   3265  C3* C   X  22      -7.841  79.021  58.609  1.00  0.00           C  
ATOM   3266  O3* C   X  22      -7.106  79.159  59.823  1.00  0.00           O  
ATOM   3267  C2* C   X  22      -7.058  79.665  57.475  1.00  0.00           C  
ATOM   3268  C1* C   X  22      -6.112  78.543  57.067  1.00  0.00           C  
ATOM   3269  N1  C   X  22      -5.838  78.491  55.605  1.00  0.00           N  
ATOM   3270  C2  C   X  22      -4.548  78.159  55.196  1.00  0.00           C  
ATOM   3271  O2  C   X  22      -3.689  77.927  56.055  1.00  0.00           O  
ATOM   3272  N3  C   X  22      -4.279  78.109  53.868  1.00  0.00           N  
ATOM   3273  C4  C   X  22      -5.232  78.365  52.964  1.00  0.00           C  
ATOM   3274  N4  C   X  22      -4.914  78.298  51.681  1.00  0.00           N  
ATOM   3275  C5  C   X  22      -6.561  78.713  53.359  1.00  0.00           C  
ATOM   3276  C6  C   X  22      -6.810  78.755  54.697  1.00  0.00           C  
ATOM   3277 HN4A C   X  22      -5.627  78.490  50.962  1.00  0.00           H  
ATOM   3278 HN4B C   X  22      -3.954  78.051  51.399  1.00  0.00           H  
ATOM   3286 H2A* C   X  22      -7.715  79.968  56.662  1.00  0.00           H  
ATOM   3287 H2B* C   X  22      -6.524  80.553  57.815  1.00  0.00           H  
ATOM   3288  P   C   X  23      -6.422  80.797  60.107  1.00  0.00           P  
ATOM   3289  O1P C   X  23      -6.384  81.057  61.559  1.00  0.00           O  
ATOM   3290  O2P C   X  23      -7.029  81.862  59.272  1.00  0.00           O1-
ATOM   3291  C5* C   X  23      -4.326  79.229  59.961  1.00  0.00           C  
ATOM   3292  O5* C   X  23      -4.954  80.476  59.571  1.00  0.00           O  
ATOM   3293  C4* C   X  23      -2.837  79.433  60.109  1.00  0.00           C  
ATOM   3294  O4* C   X  23      -2.223  79.382  58.782  1.00  0.00           O  
ATOM   3295  C3* C   X  23      -2.389  80.776  60.681  1.00  0.00           C  
ATOM   3296  O3* C   X  23      -1.097  80.705  61.279  1.00  0.00           O  
ATOM   3297  C2* C   X  23      -2.319  81.663  59.447  1.00  0.00           C  
ATOM   3298  C1* C   X  23      -1.844  80.686  58.381  1.00  0.00           C  
ATOM   3299  N1  C   X  23      -2.431  80.933  57.035  1.00  0.00           N  
ATOM   3300  C2  C   X  23      -1.613  80.744  55.923  1.00  0.00           C  
ATOM   3301  O2  C   X  23      -0.441  80.385  56.096  1.00  0.00           O  
ATOM   3302  N3  C   X  23      -2.128  80.967  54.689  1.00  0.00           N  
ATOM   3303  C4  C   X  23      -3.401  81.354  54.537  1.00  0.00           C  
ATOM   3304  N4  C   X  23      -3.853  81.554  53.308  1.00  0.00           N  
ATOM   3305  C5  C   X  23      -4.259  81.560  55.662  1.00  0.00           C  
ATOM   3306  C6  C   X  23      -3.721  81.328  56.890  1.00  0.00           C  
ATOM   3307 HN4A C   X  23      -4.827  81.852  53.160  1.00  0.00           H  
ATOM   3308 HN4B C   X  23      -3.231  81.409  52.500  1.00  0.00           H  
ATOM   3316 H2A* C   X  23      -3.293  82.091  59.211  1.00  0.00           H  
ATOM   3317 H2B* C   X  23      -1.623  82.490  59.590  1.00  0.00           H  
ATOM   3318  P   T   X  24      -0.308  82.297  61.415  1.00  0.00           P  
ATOM   3319  O1P T   X  24       0.530  82.272  62.631  1.00  0.00           O  
ATOM   3320  O2P T   X  24      -1.191  83.478  61.260  1.00  0.00           O1-
ATOM   3321  C5* T   X  24       1.257  80.874  59.867  1.00  0.00           C  
ATOM   3322  O5* T   X  24       0.607  82.146  60.119  1.00  0.00           O  
ATOM   3323  C4* T   X  24       2.599  81.108  59.214  1.00  0.00           C  
ATOM   3324  O4* T   X  24       2.392  81.339  57.785  1.00  0.00           O  
ATOM   3325  C3* T   X  24       3.380  82.332  59.686  1.00  0.00           C  
ATOM   3326  O3* T   X  24       4.781  82.198  59.458  1.00  0.00           O  
ATOM   3327  C2* T   X  24       2.834  83.442  58.802  1.00  0.00           C  
ATOM   3328  C1* T   X  24       2.584  82.709  57.489  1.00  0.00           C  
ATOM   3329  N1  T   X  24       1.384  83.188  56.754  1.00  0.00           N  
ATOM   3330  C2  T   X  24       1.467  83.247  55.379  1.00  0.00           C  
ATOM   3331  O2  T   X  24       2.470  82.926  54.765  1.00  0.00           O  
ATOM   3332  N3  T   X  24       0.329  83.696  54.738  1.00  0.00           N  
ATOM   3333  C4  T   X  24      -0.850  84.083  55.333  1.00  0.00           C  
ATOM   3334  O4  T   X  24      -1.805  84.471  54.650  1.00  0.00           O  
ATOM   3335  C5  T   X  24      -0.843  83.994  56.772  1.00  0.00           C  
ATOM   3336  C5M T   X  24      -2.111  84.399  57.462  1.00  0.00           C  
ATOM   3337  C6  T   X  24       0.246  83.554  57.432  1.00  0.00           C  
ATOM   3348 H2A* T   X  24       1.921  83.867  59.216  1.00  0.00           H  
ATOM   3349 H2B* T   X  24       3.554  84.254  58.692  1.00  0.00           H  
ATOM   3350  P   C   X  25       5.711  83.747  59.346  1.00  0.00           P  
ATOM   3351  O1P C   X  25       7.085  83.521  59.837  1.00  0.00           O  
ATOM   3352  O2P C   X  25       4.987  84.893  59.949  1.00  0.00           O1-
ATOM   3353  C5* C   X  25       6.010  82.737  56.946  1.00  0.00           C  
ATOM   3354  O5* C   X  25       5.717  83.901  57.759  1.00  0.00           O  
ATOM   3355  C4* C   X  25       6.761  83.157  55.704  1.00  0.00           C  
ATOM   3356  O4* C   X  25       5.798  83.658  54.723  1.00  0.00           O  
ATOM   3357  C3* C   X  25       7.761  84.298  55.869  1.00  0.00           C  
ATOM   3358  O3* C   X  25       8.772  84.279  54.864  1.00  0.00           O  
ATOM   3359  C2* C   X  25       6.896  85.536  55.683  1.00  0.00           C  
ATOM   3360  C1* C   X  25       5.894  85.068  54.637  1.00  0.00           C  
ATOM   3361  N1  C   X  25       4.527  85.627  54.824  1.00  0.00           N  
ATOM   3362  C2  C   X  25       3.802  85.969  53.685  1.00  0.00           C  
ATOM   3363  O2  C   X  25       4.319  85.800  52.573  1.00  0.00           O  
ATOM   3364  N3  C   X  25       2.556  86.482  53.834  1.00  0.00           N  
ATOM   3365  C4  C   X  25       2.025  86.652  55.051  1.00  0.00           C  
ATOM   3366  N4  C   X  25       0.803  87.153  55.139  1.00  0.00           N  
ATOM   3367  C5  C   X  25       2.751  86.313  56.236  1.00  0.00           C  
ATOM   3368  C6  C   X  25       3.999  85.798  56.062  1.00  0.00           C  
ATOM   3369 HN4A C   X  25       0.369  87.295  56.062  1.00  0.00           H  
ATOM   3370 HN4B C   X  25       0.284  87.399  54.283  1.00  0.00           H  
ATOM   3378 H2A* C   X  25       6.415  85.827  56.617  1.00  0.00           H  
ATOM   3379 H2B* C   X  25       7.487  86.386  55.339  1.00  0.00           H  
ATOM   3380  P   C   X  26       9.608  85.850  54.608  1.00  0.00           P  
ATOM   3381  O1P C   X  26      11.003  85.591  54.198  1.00  0.00           O  
ATOM   3382  O2P C   X  26       9.427  86.822  55.713  1.00  0.00           O1-
ATOM   3383  C5* C   X  26       8.452  85.343  52.311  1.00  0.00           C  
ATOM   3384  O5* C   X  26       8.745  86.312  53.349  1.00  0.00           O  
ATOM   3385  C4* C   X  26       8.417  86.031  50.966  1.00  0.00           C  
ATOM   3386  O4* C   X  26       7.112  86.673  50.803  1.00  0.00           O  
ATOM   3387  C3* C   X  26       9.423  87.160  50.755  1.00  0.00           C  
ATOM   3388  O3* C   X  26       9.704  87.382  49.376  1.00  0.00           O  
ATOM   3389  C2* C   X  26       8.695  88.371  51.318  1.00  0.00           C  
ATOM   3390  C1* C   X  26       7.250  88.075  50.943  1.00  0.00           C  
ATOM   3391  N1  C   X  26       6.261  88.526  51.960  1.00  0.00           N  
ATOM   3392  C2  C   X  26       5.054  89.053  51.506  1.00  0.00           C  
ATOM   3393  O2  C   X  26       4.855  89.128  50.287  1.00  0.00           O  
ATOM   3394  N3  C   X  26       4.141  89.472  52.417  1.00  0.00           N  
ATOM   3395  C4  C   X  26       4.388  89.377  53.729  1.00  0.00           C  
ATOM   3396  N4  C   X  26       3.460  89.797  54.574  1.00  0.00           N  
ATOM   3397  C5  C   X  26       5.620  88.844  54.220  1.00  0.00           C  
ATOM   3398  C6  C   X  26       6.521  88.428  53.289  1.00  0.00           C  
ATOM   3399 HN4A C   X  26       3.623  89.737  55.590  1.00  0.00           H  
ATOM   3400 HN4B C   X  26       2.575  90.185  54.218  1.00  0.00           H  
ATOM   3408 H2A* C   X  26       8.835  88.452  52.396  1.00  0.00           H  
ATOM   3409 H2B* C   X  26       9.057  89.297  50.870  1.00  0.00           H  
ATOM   3410  P   G   X  27      10.366  88.992  48.979  1.00  0.00           P  
ATOM   3411  O1P G   X  27      11.271  88.878  47.820  1.00  0.00           O  
ATOM   3412  O2P G   X  27      10.905  89.716  50.156  1.00  0.00           O1-
ATOM   3413  C5* G   X  27       8.094  88.907  47.677  1.00  0.00           C  
ATOM   3414  O5* G   X  27       8.988  89.660  48.533  1.00  0.00           O  
ATOM   3415  C4* G   X  27       7.371  89.846  46.741  1.00  0.00           C  
ATOM   3416  O4* G   X  27       6.251  90.454  47.458  1.00  0.00           O  
ATOM   3417  C3* G   X  27       8.175  91.037  46.220  1.00  0.00           C  
ATOM   3418  O3* G   X  27       7.658  91.541  44.991  1.00  0.00           O  
ATOM   3419  C2* G   X  27       7.979  92.079  47.309  1.00  0.00           C  
ATOM   3420  C1* G   X  27       6.551  91.803  47.760  1.00  0.00           C  
ATOM   3421  N1  G   X  27       3.287  93.471  51.305  1.00  0.00           N  
ATOM   3422  C2  G   X  27       3.160  93.437  49.932  1.00  0.00           C  
ATOM   3423  N2  G   X  27       2.011  93.904  49.435  1.00  0.00           N  
ATOM   3424  N3  G   X  27       4.100  92.964  49.117  1.00  0.00           N  
ATOM   3425  C4  G   X  27       5.199  92.532  49.792  1.00  0.00           C  
ATOM   3426  C5  G   X  27       5.417  92.537  51.159  1.00  0.00           C  
ATOM   3427  C6  G   X  27       4.414  93.032  52.023  1.00  0.00           C  
ATOM   3428  O6  G   X  27       4.420  93.117  53.251  1.00  0.00           O  
ATOM   3429  N7  G   X  27       6.678  92.013  51.448  1.00  0.00           N  
ATOM   3430  C8  G   X  27       7.172  91.712  50.274  1.00  0.00           C  
ATOM   3431  N9  G   X  27       6.333  92.001  49.218  1.00  0.00           N  
ATOM   3441 H2A* G   X  27       8.699  91.949  48.117  1.00  0.00           H  
ATOM   3442 H2B* G   X  27       8.102  93.090  46.919  1.00  0.00           H  
ATOM   3443  P   G   X  28       8.115  93.222  44.605  1.00  0.00           P  
ATOM   3444  O1P G   X  28       8.216  93.378  43.141  1.00  0.00           O  
ATOM   3445  O2P G   X  28       9.268  93.724  45.392  1.00  0.00           O1-
ATOM   3446  C5* G   X  28       5.503  93.296  44.802  1.00  0.00           C  
ATOM   3447  O5* G   X  28       6.775  93.904  45.137  1.00  0.00           O  
ATOM   3448  C4* G   X  28       4.454  94.369  44.622  1.00  0.00           C  
ATOM   3449  O4* G   X  28       3.968  94.775  45.941  1.00  0.00           O  
ATOM   3450  C3* G   X  28       4.922  95.672  43.976  1.00  0.00           C  
ATOM   3451  O3* G   X  28       3.849  96.384  43.364  1.00  0.00           O  
ATOM   3452  C2* G   X  28       5.439  96.470  45.161  1.00  0.00           C  
ATOM   3453  C1* G   X  28       4.484  96.050  46.269  1.00  0.00           C  
ATOM   3454  N1  G   X  28       3.866  96.846  51.267  1.00  0.00           N  
ATOM   3455  C2  G   X  28       2.998  97.078  50.221  1.00  0.00           C  
ATOM   3456  N2  G   X  28       1.802  97.583  50.546  1.00  0.00           N  
ATOM   3457  N3  G   X  28       3.290  96.814  48.950  1.00  0.00           N  
ATOM   3458  C4  G   X  28       4.543  96.307  48.803  1.00  0.00           C  
ATOM   3459  C5  G   X  28       5.481  96.053  49.789  1.00  0.00           C  
ATOM   3460  C6  G   X  28       5.165  96.325  51.139  1.00  0.00           C  
ATOM   3461  O6  G   X  28       5.857  96.168  52.145  1.00  0.00           O  
ATOM   3462  N7  G   X  28       6.648  95.538  49.222  1.00  0.00           N  
ATOM   3463  C8  G   X  28       6.386  95.495  47.941  1.00  0.00           C  
ATOM   3464  N9  G   X  28       5.127  95.949  47.608  1.00  0.00           N  
ATOM   3474 H2A* G   X  28       6.475  96.216  45.388  1.00  0.00           H  
ATOM   3475 H2B* G   X  28       5.401  97.543  44.965  1.00  0.00           H  
ATOM   3476  P   C   X  29       4.160  98.137  43.115  1.00  0.00           P  
ATOM   3477  O1P C   X  29       3.448  98.581  41.901  1.00  0.00           O  
ATOM   3478  O2P C   X  29       5.589  98.526  43.209  1.00  0.00           O1-
ATOM   3479  C5* C   X  29       2.101  98.050  44.735  1.00  0.00           C  
ATOM   3480  O5* C   X  29       3.388  98.639  44.416  1.00  0.00           O  
ATOM   3481  C4* C   X  29       1.208  99.089  45.371  1.00  0.00           C  
ATOM   3482  O4* C   X  29       1.559  99.203  46.787  1.00  0.00           O  
ATOM   3483  C3* C   X  29       1.333 100.512  44.833  1.00  0.00           C  
ATOM   3484  O3* C   X  29       0.155 101.282  45.065  1.00  0.00           O  
ATOM   3485  C2* C   X  29       2.475 101.086  45.659  1.00  0.00           C  
ATOM   3486  C1* C   X  29       2.260 100.413  47.008  1.00  0.00           C  
ATOM   3487  N1  C   X  29       3.525 100.080  47.720  1.00  0.00           N  
ATOM   3488  C2  C   X  29       3.552 100.233  49.104  1.00  0.00           C  
ATOM   3489  O2  C   X  29       2.536 100.639  49.681  1.00  0.00           O  
ATOM   3490  N3  C   X  29       4.695  99.937  49.770  1.00  0.00           N  
ATOM   3491  C4  C   X  29       5.778  99.499  49.114  1.00  0.00           C  
ATOM   3492  N4  C   X  29       6.866  99.221  49.815  1.00  0.00           N  
ATOM   3493  C5  C   X  29       5.776  99.339  47.694  1.00  0.00           C  
ATOM   3494  C6  C   X  29       4.618  99.639  47.046  1.00  0.00           C  
ATOM   3495 HN4A C   X  29       7.715  98.882  49.337  1.00  0.00           H  
ATOM   3496 HN4B C   X  29       6.866  99.341  50.839  1.00  0.00           H  
ATOM   3504 H2A* C   X  29       3.442 100.840  45.222  1.00  0.00           H  
ATOM   3505 H2B* C   X  29       2.411 102.173  45.725  1.00  0.00           H  
ATOM   3506  P   C   X  30       0.400 103.062  45.025  1.00  0.00           P  
ATOM   3507  O1P C   X  30      -0.830 103.704  44.522  1.00  0.00           O  
ATOM   3508  O2P C   X  30       1.665 103.487  44.379  1.00  0.00           O1-
ATOM   3509  C5* C   X  30      -0.417 102.570  47.467  1.00  0.00           C  
ATOM   3510  O5* C   X  30       0.517 103.265  46.602  1.00  0.00           O  
ATOM   3511  C4* C   X  30      -0.728 103.424  48.674  1.00  0.00           C  
ATOM   3512  O4* C   X  30       0.355 103.274  49.645  1.00  0.00           O  
ATOM   3513  C3* C   X  30      -0.817 104.929  48.435  1.00  0.00           C  
ATOM   3514  O3* C   X  30      -1.608 105.586  49.422  1.00  0.00           O  
ATOM   3515  C2* C   X  30       0.630 105.379  48.574  1.00  0.00           C  
ATOM   3516  C1* C   X  30       1.149 104.446  49.659  1.00  0.00           C  
ATOM   3517  N1  C   X  30       2.567 104.035  49.467  1.00  0.00           N  
ATOM   3518  C2  C   X  30       3.368 103.914  50.601  1.00  0.00           C  
ATOM   3519  O2  C   X  30       2.876 104.155  51.711  1.00  0.00           O  
ATOM   3520  N3  C   X  30       4.663 103.543  50.447  1.00  0.00           N  
ATOM   3521  C4  C   X  30       5.166 103.289  49.233  1.00  0.00           C  
ATOM   3522  N4  C   X  30       6.435 102.927  49.142  1.00  0.00           N  
ATOM   3523  C5  C   X  30       4.365 103.411  48.054  1.00  0.00           C  
ATOM   3524  C6  C   X  30       3.067 103.783  48.232  1.00  0.00           C  
ATOM   3525 HN4A C   X  30       6.849 102.726  48.220  1.00  0.00           H  
ATOM   3526 HN4B C   X  30       7.010 102.844  49.992  1.00  0.00           H  
ATOM   3534 H2A* C   X  30       1.171 105.266  47.635  1.00  0.00           H  
ATOM   3535 H2B* C   X  30       0.694 106.428  48.866  1.00  0.00           H  
ATOM   3536  P   C   X  31      -1.296 107.349  49.586  1.00  0.00           P  
ATOM   3537  O1P C   X  31      -2.547 108.023  49.984  1.00  0.00           O  
ATOM   3538  O2P C   X  31      -0.573 107.947  48.437  1.00  0.00           O1-
ATOM   3539  C5* C   X  31      -0.657 106.352  51.925  1.00  0.00           C  
ATOM   3540  O5* C   X  31      -0.310 107.244  50.835  1.00  0.00           O  
ATOM   3541  C4* C   X  31      -0.183 106.938  53.234  1.00  0.00           C  
ATOM   3542  O4* C   X  31       1.242 106.648  53.387  1.00  0.00           O  
ATOM   3543  C3* C   X  31      -0.277 108.456  53.372  1.00  0.00           C  
ATOM   3544  O3* C   X  31      -0.338 108.872  54.733  1.00  0.00           O  
ATOM   3545  C2* C   X  31       1.032 108.933  52.762  1.00  0.00           C  
ATOM   3546  C1* C   X  31       1.995 107.828  53.176  1.00  0.00           C  
ATOM   3547  N1  C   X  31       3.034 107.524  52.155  1.00  0.00           N  
ATOM   3548  C2  C   X  31       4.318 107.219  52.603  1.00  0.00           C  
ATOM   3549  O2  C   X  31       4.541 107.215  53.819  1.00  0.00           O  
ATOM   3550  N3  C   X  31       5.279 106.941  51.688  1.00  0.00           N  
ATOM   3551  C4  C   X  31       5.003 106.953  50.378  1.00  0.00           C  
ATOM   3552  N4  C   X  31       5.979 106.671  49.529  1.00  0.00           N  
ATOM   3553  C5  C   X  31       3.696 107.269  49.893  1.00  0.00           C  
ATOM   3554  C6  C   X  31       2.746 107.542  50.828  1.00  0.00           C  
ATOM   3555 HN4A C   X  31       5.796 106.673  48.514  1.00  0.00           H  
ATOM   3556 HN4B C   X  31       6.921 106.448  49.880  1.00  0.00           H  
ATOM   3564 H2A* C   X  31       0.953 109.029  51.679  1.00  0.00           H  
ATOM   3565 H2B* C   X  31       1.324 109.906  53.158  1.00  0.00           H  
ATOM   3566  P   C   X  32       0.143 110.580  55.021  1.00  0.00           P  
ATOM   3567  O1P C   X  32      -0.625 111.109  56.167  1.00  0.00           O  
ATOM   3568  O2P C   X  32       0.149 111.423  53.801  1.00  0.00           O1-
ATOM   3569  C5* C   X  32       1.893 109.173  56.371  1.00  0.00           C  
ATOM   3570  O5* C   X  32       1.644 110.275  55.463  1.00  0.00           O  
ATOM   3571  C4* C   X  32       3.055 109.511  57.277  1.00  0.00           C  
ATOM   3572  O4* C   X  32       4.301 109.258  56.552  1.00  0.00           O  
ATOM   3573  C3* C   X  32       3.166 110.967  57.723  1.00  0.00           C  
ATOM   3574  O3* C   X  32       3.901 111.104  58.937  1.00  0.00           O  
ATOM   3575  C2* C   X  32       3.949 111.610  56.589  1.00  0.00           C  
ATOM   3576  C1* C   X  32       4.895 110.489  56.181  1.00  0.00           C  
ATOM   3577  N1  C   X  32       5.169 110.436  54.719  1.00  0.00           N  
ATOM   3578  C2  C   X  32       6.459 110.104  54.310  1.00  0.00           C  
ATOM   3579  O2  C   X  32       7.318 109.872  55.169  1.00  0.00           O  
ATOM   3580  N3  C   X  32       6.728 110.054  52.982  1.00  0.00           N  
ATOM   3581  C4  C   X  32       5.775 110.311  52.078  1.00  0.00           C  
ATOM   3582  N4  C   X  32       6.093 110.243  50.795  1.00  0.00           N  
ATOM   3583  C5  C   X  32       4.446 110.658  52.473  1.00  0.00           C  
ATOM   3584  C6  C   X  32       4.197 110.701  53.811  1.00  0.00           C  
ATOM   3585 HN4A C   X  32       5.380 110.436  50.076  1.00  0.00           H  
ATOM   3586 HN4B C   X  32       7.053 109.996  50.513  1.00  0.00           H  
ATOM   3595 H2A* C   X  32       3.292 111.913  55.776  1.00  0.00           H  
ATOM   3596 H2B* C   X  32       4.483 112.499  56.929  1.00  0.00           H  
TER    3597        C X  32 
ATOM   3598  C5* G   Y   1      16.481 109.667  49.420  1.00  0.00           C  
ATOM   3599  O5* G   Y   1      15.824 108.831  48.435  1.00  0.00           O  
ATOM   3600  C4* G   Y   1      16.406 109.010  50.778  1.00  0.00           C  
ATOM   3601  O4* G   Y   1      15.090 109.278  51.358  1.00  0.00           O  
ATOM   3602  C3* G   Y   1      16.527 107.487  50.804  1.00  0.00           C  
ATOM   3603  O3* G   Y   1      16.979 107.003  52.066  1.00  0.00           O  
ATOM   3604  C2* G   Y   1      15.093 107.032  50.581  1.00  0.00           C  
ATOM   3605  C1* G   Y   1      14.300 108.106  51.314  1.00  0.00           C  
ATOM   3606  N1  G   Y   1       9.423 109.367  52.102  1.00  0.00           N  
ATOM   3607  C2  G   Y   1      10.421 109.085  53.011  1.00  0.00           C  
ATOM   3608  N2  G   Y   1      10.080 109.151  54.302  1.00  0.00           N  
ATOM   3609  N3  G   Y   1      11.668 108.772  52.662  1.00  0.00           N  
ATOM   3610  C4  G   Y   1      11.836 108.750  51.313  1.00  0.00           C  
ATOM   3611  C5  G   Y   1      10.895 109.008  50.332  1.00  0.00           C  
ATOM   3612  C6  G   Y   1       9.574 109.348  50.704  1.00  0.00           C  
ATOM   3613  O6  G   Y   1       8.608 109.610  49.986  1.00  0.00           O  
ATOM   3614  N7  G   Y   1      11.468 108.875  49.066  1.00  0.00           N  
ATOM   3615  C8  G   Y   1      12.711 108.550  49.315  1.00  0.00           C  
ATOM   3616  N9  G   Y   1      13.010 108.452  50.658  1.00  0.00           N  
ATOM   3627 H2A* G   Y   1      14.851 106.992  49.519  1.00  0.00           H  
ATOM   3628 H2B* G   Y   1      14.923 106.038  50.993  1.00  0.00           H  
ATOM   3629  P   G   Y   2      16.608 105.302  52.410  1.00  0.00           P  
ATOM   3630  O1P G   Y   2      17.674 104.726  53.252  1.00  0.00           O  
ATOM   3631  O2P G   Y   2      16.240 104.521  51.204  1.00  0.00           O1-
ATOM   3632  C5* G   Y   2      15.334 106.620  54.283  1.00  0.00           C  
ATOM   3633  O5* G   Y   2      15.302 105.569  53.287  1.00  0.00           O  
ATOM   3634  C4* G   Y   2      14.487 106.225  55.470  1.00  0.00           C  
ATOM   3635  O4* G   Y   2      13.085 106.498  55.157  1.00  0.00           O  
ATOM   3636  C3* G   Y   2      14.506 104.747  55.856  1.00  0.00           C  
ATOM   3637  O3* G   Y   2      14.158 104.542  57.223  1.00  0.00           O  
ATOM   3638  C2* G   Y   2      13.422 104.153  54.970  1.00  0.00           C  
ATOM   3639  C1* G   Y   2      12.403 105.283  54.914  1.00  0.00           C  
ATOM   3640  N1  G   Y   2       7.974 106.304  52.602  1.00  0.00           N  
ATOM   3641  C2  G   Y   2       8.283 106.271  53.946  1.00  0.00           C  
ATOM   3642  N2  G   Y   2       7.284 106.551  54.789  1.00  0.00           N  
ATOM   3643  N3  G   Y   2       9.498 105.992  54.415  1.00  0.00           N  
ATOM   3644  C4  G   Y   2      10.388 105.732  53.422  1.00  0.00           C  
ATOM   3645  C5  G   Y   2      10.165 105.731  52.055  1.00  0.00           C  
ATOM   3646  C6  G   Y   2       8.877 106.035  51.559  1.00  0.00           C  
ATOM   3647  O6  G   Y   2       8.488 106.086  50.393  1.00  0.00           O  
ATOM   3648  N7  G   Y   2      11.341 105.407  51.376  1.00  0.00           N  
ATOM   3649  C8  G   Y   2      12.218 105.227  52.329  1.00  0.00           C  
ATOM   3650  N9  G   Y   2      11.714 105.403  53.600  1.00  0.00           N  
ATOM   3660 H2A* G   Y   2      13.811 103.898  53.984  1.00  0.00           H  
ATOM   3661 H2B* G   Y   2      13.008 103.244  55.405  1.00  0.00           H  
ATOM   3662  P   G   Y   3      13.585 102.912  57.629  1.00  0.00           P  
ATOM   3663  O1P G   Y   3      13.974 102.585  59.013  1.00  0.00           O  
ATOM   3664  O2P G   Y   3      13.917 101.895  56.602  1.00  0.00           O1-
ATOM   3665  C5* G   Y   3      11.541 104.459  58.180  1.00  0.00           C  
ATOM   3666  O5* G   Y   3      12.025 103.240  57.562  1.00  0.00           O  
ATOM   3667  C4* G   Y   3      10.161 104.231  58.749  1.00  0.00           C  
ATOM   3668  O4* G   Y   3       9.184 104.335  57.665  1.00  0.00           O  
ATOM   3669  C3* G   Y   3       9.898 102.856  59.361  1.00  0.00           C  
ATOM   3670  O3* G   Y   3       8.839 102.885  60.314  1.00  0.00           O  
ATOM   3671  C2* G   Y   3       9.467 102.029  58.161  1.00  0.00           C  
ATOM   3672  C1* G   Y   3       8.702 103.049  57.329  1.00  0.00           C  
ATOM   3673  N1  G   Y   3       6.361 103.289  52.806  1.00  0.00           N  
ATOM   3674  C2  G   Y   3       5.867 103.531  54.071  1.00  0.00           C  
ATOM   3675  N2  G   Y   3       4.581 103.888  54.143  1.00  0.00           N  
ATOM   3676  N3  G   Y   3       6.600 103.435  55.178  1.00  0.00           N  
ATOM   3677  C4  G   Y   3       7.881 103.061  54.918  1.00  0.00           C  
ATOM   3678  C5  G   Y   3       8.457 102.789  53.689  1.00  0.00           C  
ATOM   3679  C6  G   Y   3       7.679 102.898  52.514  1.00  0.00           C  
ATOM   3680  O6  G   Y   3       8.009 102.702  51.345  1.00  0.00           O  
ATOM   3681  N7  G   Y   3       9.797 102.431  53.854  1.00  0.00           N  
ATOM   3682  C8  G   Y   3       9.986 102.498  55.147  1.00  0.00           C  
ATOM   3683  N9  G   Y   3       8.867 102.871  55.862  1.00  0.00           N  
ATOM   3693 H2A* G   Y   3      10.327 101.623  57.628  1.00  0.00           H  
ATOM   3694 H2B* G   Y   3       8.841 101.188  58.462  1.00  0.00           H  
ATOM   3695  P   G   Y   4       8.066 101.321  60.646  1.00  0.00           P  
ATOM   3696  O1P G   Y   4       7.603 101.288  62.046  1.00  0.00           O  
ATOM   3697  O2P G   Y   4       8.870 100.158  60.199  1.00  0.00           O1-
ATOM   3698  C5* G   Y   4       6.131 102.788  59.656  1.00  0.00           C  
ATOM   3699  O5* G   Y   4       6.824 101.515  59.663  1.00  0.00           O  
ATOM   3700  C4* G   Y   4       4.660 102.568  59.397  1.00  0.00           C  
ATOM   3701  O4* G   Y   4       4.458 102.395  57.959  1.00  0.00           O  
ATOM   3702  C3* G   Y   4       4.041 101.316  60.017  1.00  0.00           C  
ATOM   3703  O3* G   Y   4       2.632 101.444  60.196  1.00  0.00           O  
ATOM   3704  C2* G   Y   4       4.316 100.249  58.968  1.00  0.00           C  
ATOM   3705  C1* G   Y   4       4.189 101.037  57.672  1.00  0.00           C  
ATOM   3706  N1  G   Y   4       4.779 100.254  52.668  1.00  0.00           N  
ATOM   3707  C2  G   Y   4       3.675 100.691  53.371  1.00  0.00           C  
ATOM   3708  N2  G   Y   4       2.584 100.959  52.647  1.00  0.00           N  
ATOM   3709  N3  G   Y   4       3.662 100.858  54.691  1.00  0.00           N  
ATOM   3710  C4  G   Y   4       4.853 100.537  55.263  1.00  0.00           C  
ATOM   3711  C5  G   Y   4       6.003 100.085  54.643  1.00  0.00           C  
ATOM   3712  C6  G   Y   4       6.018  99.915  53.240  1.00  0.00           C  
ATOM   3713  O6  G   Y   4       6.934  99.528  52.514  1.00  0.00           O  
ATOM   3714  N7  G   Y   4       7.007  99.864  55.588  1.00  0.00           N  
ATOM   3715  C8  G   Y   4       6.447 100.185  56.725  1.00  0.00           C  
ATOM   3716  N9  G   Y   4       5.137 100.601  56.610  1.00  0.00           N  
ATOM   3726 H2A* G   Y   4       5.309  99.817  59.094  1.00  0.00           H  
ATOM   3727 H2B* G   Y   4       3.594  99.436  59.031  1.00  0.00           H  
ATOM   3728  P   C   Y   5       1.750  99.896  60.342  1.00  0.00           P  
ATOM   3729  O1P C   Y   5       0.587 100.087  61.230  1.00  0.00           O  
ATOM   3730  O2P C   Y   5       2.615  98.730  60.648  1.00  0.00           O1-
ATOM   3731  C5* C   Y   5       0.757 101.015  58.191  1.00  0.00           C  
ATOM   3732  O5* C   Y   5       1.272  99.816  58.823  1.00  0.00           O  
ATOM   3733  C4* C   Y   5      -0.331 100.646  57.209  1.00  0.00           C  
ATOM   3734  O4* C   Y   5       0.295 100.200  55.964  1.00  0.00           O  
ATOM   3735  C3* C   Y   5      -1.243  99.490  57.610  1.00  0.00           C  
ATOM   3736  O3* C   Y   5      -2.507  99.547  56.953  1.00  0.00           O  
ATOM   3737  C2* C   Y   5      -0.480  98.270  57.118  1.00  0.00           C  
ATOM   3738  C1* C   Y   5       0.169  98.795  55.844  1.00  0.00           C  
ATOM   3739  N1  C   Y   5       1.527  98.240  55.589  1.00  0.00           N  
ATOM   3740  C2  C   Y   5       1.878  97.958  54.271  1.00  0.00           C  
ATOM   3741  O2  C   Y   5       1.055  98.175  53.373  1.00  0.00           O  
ATOM   3742  N3  C   Y   5       3.109  97.450  54.020  1.00  0.00           N  
ATOM   3743  C4  C   Y   5       3.977  97.227  55.015  1.00  0.00           C  
ATOM   3744  N4  C   Y   5       5.168  96.735  54.711  1.00  0.00           N  
ATOM   3745  C5  C   Y   5       3.639  97.504  56.376  1.00  0.00           C  
ATOM   3746  C6  C   Y   5       2.399  98.016  56.606  1.00  0.00           C  
ATOM   3747 HN4A C   Y   5       5.856  96.552  55.456  1.00  0.00           H  
ATOM   3748 HN4B C   Y   5       5.407  96.531  53.730  1.00  0.00           H  
ATOM   3756 H2A* C   Y   5       0.255  97.940  57.850  1.00  0.00           H  
ATOM   3757 H2B* C   Y   5      -1.150  97.432  56.924  1.00  0.00           H  
ATOM   3758  P   C   Y   6      -3.391  97.995  56.877  1.00  0.00           P  
ATOM   3759  O1P C   Y   6      -4.842  98.262  56.914  1.00  0.00           O  
ATOM   3760  O2P C   Y   6      -2.895  96.974  57.833  1.00  0.00           O1-
ATOM   3761  C5* C   Y   6      -2.967  98.616  54.368  1.00  0.00           C  
ATOM   3762  O5* C   Y   6      -2.944  97.598  55.400  1.00  0.00           O  
ATOM   3763  C4* C   Y   6      -3.338  97.991  53.043  1.00  0.00           C  
ATOM   3764  O4* C   Y   6      -2.145  97.367  52.469  1.00  0.00           O  
ATOM   3765  C3* C   Y   6      -4.368  96.865  53.089  1.00  0.00           C  
ATOM   3766  O3* C   Y   6      -5.048  96.705  51.846  1.00  0.00           O  
ATOM   3767  C2* C   Y   6      -3.513  95.635  53.352  1.00  0.00           C  
ATOM   3768  C1* C   Y   6      -2.243  95.960  52.579  1.00  0.00           C  
ATOM   3769  N1  C   Y   6      -1.000  95.469  53.233  1.00  0.00           N  
ATOM   3770  C2  C   Y   6       0.014  94.973  52.417  1.00  0.00           C  
ATOM   3771  O2  C   Y   6      -0.158  94.956  51.191  1.00  0.00           O  
ATOM   3772  N3  C   Y   6       1.153  94.519  52.994  1.00  0.00           N  
ATOM   3773  C4  C   Y   6       1.309  94.551  54.324  1.00  0.00           C  
ATOM   3774  N4  C   Y   6       2.443  94.101  54.835  1.00  0.00           N  
ATOM   3775  C5  C   Y   6       0.281  95.052  55.184  1.00  0.00           C  
ATOM   3776  C6  C   Y   6      -0.853  95.504  54.582  1.00  0.00           C  
ATOM   3777 HN4A C   Y   6       2.591  94.112  55.854  1.00  0.00           H  
ATOM   3778 HN4B C   Y   6       3.180  93.735  54.213  1.00  0.00           H  
ATOM   3786 H2A* C   Y   6      -3.327  95.503  54.417  1.00  0.00           H  
ATOM   3787 H2B* C   Y   6      -3.998  94.728  52.989  1.00  0.00           H  
ATOM   3788  P   G   Y   7      -5.806  95.121  51.584  1.00  0.00           P  
ATOM   3789  O1P G   Y   7      -7.015  95.282  50.753  1.00  0.00           O  
ATOM   3790  O2P G   Y   7      -5.976  94.340  52.833  1.00  0.00           O1-
ATOM   3791  C5* G   Y   7      -4.023  95.281  49.669  1.00  0.00           C  
ATOM   3792  O5* G   Y   7      -4.628  94.484  50.717  1.00  0.00           O  
ATOM   3793  C4* G   Y   7      -3.619  94.390  48.518  1.00  0.00           C  
ATOM   3794  O4* G   Y   7      -2.341  93.757  48.841  1.00  0.00           O  
ATOM   3795  C3* G   Y   7      -4.550  93.220  48.206  1.00  0.00           C  
ATOM   3796  O3* G   Y   7      -4.426  92.777  46.857  1.00  0.00           O  
ATOM   3797  C2* G   Y   7      -4.047  92.130  49.139  1.00  0.00           C  
ATOM   3798  C1* G   Y   7      -2.547  92.393  49.156  1.00  0.00           C  
ATOM   3799  N1  G   Y   7       1.610  90.584  51.489  1.00  0.00           N  
ATOM   3800  C2  G   Y   7       1.324  90.683  50.143  1.00  0.00           C  
ATOM   3801  N2  G   Y   7       2.269  90.246  49.305  1.00  0.00           N  
ATOM   3802  N3  G   Y   7       0.186  91.187  49.668  1.00  0.00           N  
ATOM   3803  C4  G   Y   7      -0.658  91.580  50.658  1.00  0.00           C  
ATOM   3804  C5  G   Y   7      -0.459  91.510  52.026  1.00  0.00           C  
ATOM   3805  C6  G   Y   7       0.751  90.981  52.529  1.00  0.00           C  
ATOM   3806  O6  G   Y   7       1.109  90.839  53.698  1.00  0.00           O  
ATOM   3807  N7  G   Y   7      -1.574  92.012  52.701  1.00  0.00           N  
ATOM   3808  C8  G   Y   7      -2.392  92.364  51.743  1.00  0.00           C  
ATOM   3809  N9  G   Y   7      -1.908  92.129  50.474  1.00  0.00           N  
ATOM   3819 H2A* G   Y   7      -4.494  92.217  50.129  1.00  0.00           H  
ATOM   3820 H2B* G   Y   7      -4.288  91.138  48.756  1.00  0.00           H  
ATOM   3821  P   G   Y   8      -4.984  91.122  46.542  1.00  0.00           P  
ATOM   3822  O1P G   Y   8      -5.516  91.035  45.169  1.00  0.00           O  
ATOM   3823  O2P G   Y   8      -5.855  90.577  47.612  1.00  0.00           O1-
ATOM   3824  C5* G   Y   8      -2.432  91.053  45.950  1.00  0.00           C  
ATOM   3825  O5* G   Y   8      -3.552  90.423  46.618  1.00  0.00           O  
ATOM   3826  C4* G   Y   8      -1.494  89.996  45.416  1.00  0.00           C  
ATOM   3827  O4* G   Y   8      -0.641  89.530  46.510  1.00  0.00           O  
ATOM   3828  C3* G   Y   8      -2.144  88.722  44.878  1.00  0.00           C  
ATOM   3829  O3* G   Y   8      -1.308  88.045  43.942  1.00  0.00           O  
ATOM   3830  C2* G   Y   8      -2.293  87.865  46.125  1.00  0.00           C  
ATOM   3831  C1* G   Y   8      -1.048  88.238  46.918  1.00  0.00           C  
ATOM   3832  N1  G   Y   8       1.022  87.210  51.463  1.00  0.00           N  
ATOM   3833  C2  G   Y   8       1.538  87.034  50.196  1.00  0.00           C  
ATOM   3834  N2  G   Y   8       2.770  86.520  50.128  1.00  0.00           N  
ATOM   3835  N3  G   Y   8       0.882  87.355  49.082  1.00  0.00           N  
ATOM   3836  C4  G   Y   8      -0.353  87.862  49.339  1.00  0.00           C  
ATOM   3837  C5  G   Y   8      -0.953  88.063  50.569  1.00  0.00           C  
ATOM   3838  C6  G   Y   8      -0.253  87.729  51.751  1.00  0.00           C  
ATOM   3839  O6  G   Y   8      -0.614  87.835  52.923  1.00  0.00           O  
ATOM   3840  N7  G   Y   8      -2.232  88.599  50.400  1.00  0.00           N  
ATOM   3841  C8  G   Y   8      -2.361  88.704  49.102  1.00  0.00           C  
ATOM   3842  N9  G   Y   8      -1.263  88.273  48.389  1.00  0.00           N  
ATOM   3852 H2A* G   Y   8      -3.211  88.103  46.662  1.00  0.00           H  
ATOM   3853 H2B* G   Y   8      -2.323  86.804  45.876  1.00  0.00           H  
ATOM   3854  P   A   Y   9      -1.715  86.349  43.741  1.00  0.00           P  
ATOM   3855  O1P A   Y   9      -1.418  85.976  42.344  1.00  0.00           O  
ATOM   3856  O2P A   Y   9      -3.050  85.950  44.250  1.00  0.00           O1-
ATOM   3857  C5* A   Y   9       0.744  86.352  44.648  1.00  0.00           C  
ATOM   3858  O5* A   Y   9      -0.585  85.778  44.712  1.00  0.00           O  
ATOM   3859  C4* A   Y   9       1.776  85.282  44.920  1.00  0.00           C  
ATOM   3860  O4* A   Y   9       1.876  85.086  46.368  1.00  0.00           O  
ATOM   3861  C3* A   Y   9       1.470  83.889  44.371  1.00  0.00           C  
ATOM   3862  O3* A   Y   9       2.651  83.113  44.187  1.00  0.00           O  
ATOM   3863  C2* A   Y   9       0.632  83.267  45.477  1.00  0.00           C  
ATOM   3864  C1* A   Y   9       1.261  83.863  46.728  1.00  0.00           C  
ATOM   3865  N1  A   Y   9       0.419  83.850  51.789  1.00  0.00           N  
ATOM   3866  C2  A   Y   9       1.473  83.510  51.053  1.00  0.00           C  
ATOM   3867  N3  A   Y   9       1.625  83.541  49.746  1.00  0.00           N  
ATOM   3868  C4  A   Y   9       0.500  83.989  49.157  1.00  0.00           C  
ATOM   3869  C5  A   Y   9      -0.662  84.368  49.766  1.00  0.00           C  
ATOM   3870  C6  A   Y   9      -0.688  84.292  51.174  1.00  0.00           C  
ATOM   3871  N6  A   Y   9      -1.758  84.638  51.907  1.00  0.00           N  
ATOM   3872  N7  A   Y   9      -1.602  84.778  48.836  1.00  0.00           N  
ATOM   3873  C8  A   Y   9      -0.997  84.624  47.695  1.00  0.00           C  
ATOM   3874  N9  A   Y   9       0.282  84.151  47.812  1.00  0.00           N  
ATOM   3875 HN6A A   Y   9      -1.725  84.563  52.933  1.00  0.00           H  
ATOM   3876 HN6B A   Y   9      -2.613  84.977  51.442  1.00  0.00           H  
ATOM   3884 H2A* A   Y   9      -0.420  83.534  45.374  1.00  0.00           H  
ATOM   3885 H2B* A   Y   9       0.698  82.178  45.459  1.00  0.00           H  
ATOM   3886  P   G   Y  10       2.458  81.339  44.184  1.00  0.00           P  
ATOM   3887  O1P G   Y  10       3.481  80.731  43.312  1.00  0.00           O  
ATOM   3888  O2P G   Y  10       1.055  80.941  43.914  1.00  0.00           O1-
ATOM   3889  C5* G   Y  10       3.957  81.709  46.301  1.00  0.00           C  
ATOM   3890  O5* G   Y  10       2.804  81.055  45.714  1.00  0.00           O  
ATOM   3891  C4* G   Y  10       4.599  80.797  47.320  1.00  0.00           C  
ATOM   3892  O4* G   Y  10       3.848  80.888  48.571  1.00  0.00           O  
ATOM   3893  C3* G   Y  10       4.599  79.305  46.989  1.00  0.00           C  
ATOM   3894  O3* G   Y  10       5.638  78.603  47.667  1.00  0.00           O  
ATOM   3895  C2* G   Y  10       3.254  78.841  47.522  1.00  0.00           C  
ATOM   3896  C1* G   Y  10       3.082  79.714  48.757  1.00  0.00           C  
ATOM   3897  N1  G   Y  10      -0.432  80.583  52.347  1.00  0.00           N  
ATOM   3898  C2  G   Y  10       0.878  80.172  52.474  1.00  0.00           C  
ATOM   3899  N2  G   Y  10       1.315  79.968  53.721  1.00  0.00           N  
ATOM   3900  N3  G   Y  10       1.695  79.988  51.439  1.00  0.00           N  
ATOM   3901  C4  G   Y  10       1.086  80.239  50.250  1.00  0.00           C  
ATOM   3902  C5  G   Y  10      -0.219  80.643  50.028  1.00  0.00           C  
ATOM   3903  C6  G   Y  10      -1.083  80.845  51.129  1.00  0.00           C  
ATOM   3904  O6  G   Y  10      -2.261  81.201  51.135  1.00  0.00           O  
ATOM   3905  N7  G   Y  10      -0.454  80.785  48.660  1.00  0.00           N  
ATOM   3906  C8  G   Y  10       0.690  80.472  48.108  1.00  0.00           C  
ATOM   3907  N9  G   Y  10       1.674  80.126  49.010  1.00  0.00           N  
ATOM   3917 H2A* G   Y  10       2.461  78.999  46.790  1.00  0.00           H  
ATOM   3918 H2B* G   Y  10       3.267  77.778  47.764  1.00  0.00           H  
ATOM   3919  P   G   Y  11       5.395  76.853  47.835  1.00  0.00           P  
ATOM   3920  O1P G   Y  11       6.702  76.170  47.815  1.00  0.00           O  
ATOM   3921  O2P G   Y  11       4.363  76.308  46.918  1.00  0.00           O1-
ATOM   3922  C5* G   Y  11       5.474  77.721  50.307  1.00  0.00           C  
ATOM   3923  O5* G   Y  11       4.817  76.885  49.321  1.00  0.00           O  
ATOM   3924  C4* G   Y  11       5.399  77.065  51.664  1.00  0.00           C  
ATOM   3925  O4* G   Y  11       4.083  77.333  52.244  1.00  0.00           O  
ATOM   3926  C3* G   Y  11       5.519  75.542  51.690  1.00  0.00           C  
ATOM   3927  O3* G   Y  11       5.972  75.058  52.952  1.00  0.00           O  
ATOM   3928  C2* G   Y  11       4.086  75.087  51.467  1.00  0.00           C  
ATOM   3929  C1* G   Y  11       3.293  76.160  52.200  1.00  0.00           C  
ATOM   3930  N1  G   Y  11      -1.584  77.421  52.988  1.00  0.00           N  
ATOM   3931  C2  G   Y  11      -0.586  77.140  53.897  1.00  0.00           C  
ATOM   3932  N2  G   Y  11      -0.927  77.205  55.188  1.00  0.00           N  
ATOM   3933  N3  G   Y  11       0.661  76.827  53.548  1.00  0.00           N  
ATOM   3934  C4  G   Y  11       0.829  76.805  52.199  1.00  0.00           C  
ATOM   3935  C5  G   Y  11      -0.112  77.063  51.218  1.00  0.00           C  
ATOM   3936  C6  G   Y  11      -1.433  77.403  51.590  1.00  0.00           C  
ATOM   3937  O6  G   Y  11      -2.399  77.665  50.873  1.00  0.00           O  
ATOM   3938  N7  G   Y  11       0.461  76.930  49.952  1.00  0.00           N  
ATOM   3939  C8  G   Y  11       1.704  76.605  50.201  1.00  0.00           C  
ATOM   3940  N9  G   Y  11       2.003  76.506  51.544  1.00  0.00           N  
ATOM   3950 H2A* G   Y  11       3.844  75.047  50.405  1.00  0.00           H  
ATOM   3951 H2B* G   Y  11       3.916  74.093  51.879  1.00  0.00           H  
ATOM   3952  P   G   Y  12       5.601  73.357  53.296  1.00  0.00           P  
ATOM   3953  O1P G   Y  12       6.667  72.781  54.138  1.00  0.00           O  
ATOM   3954  O2P G   Y  12       5.233  72.576  52.090  1.00  0.00           O1-
ATOM   3955  C5* G   Y  12       4.327  74.675  55.169  1.00  0.00           C  
ATOM   3956  O5* G   Y  12       4.295  73.623  54.173  1.00  0.00           O  
ATOM   3957  C4* G   Y  12       3.480  74.280  56.356  1.00  0.00           C  
ATOM   3958  O4* G   Y  12       2.077  74.553  56.043  1.00  0.00           O  
ATOM   3959  C3* G   Y  12       3.499  72.802  56.742  1.00  0.00           C  
ATOM   3960  O3* G   Y  12       3.151  72.597  58.109  1.00  0.00           O  
ATOM   3961  C2* G   Y  12       2.415  72.208  55.856  1.00  0.00           C  
ATOM   3962  C1* G   Y  12       1.396  73.338  55.800  1.00  0.00           C  
ATOM   3963  N1  G   Y  12      -3.033  74.358  53.488  1.00  0.00           N  
ATOM   3964  C2  G   Y  12      -2.724  74.326  54.832  1.00  0.00           C  
ATOM   3965  N2  G   Y  12      -3.723  74.606  55.675  1.00  0.00           N  
ATOM   3966  N3  G   Y  12      -1.509  74.047  55.302  1.00  0.00           N  
ATOM   3967  C4  G   Y  12      -0.619  73.786  54.308  1.00  0.00           C  
ATOM   3968  C5  G   Y  12      -0.842  73.786  52.942  1.00  0.00           C  
ATOM   3969  C6  G   Y  12      -2.130  74.090  52.445  1.00  0.00           C  
ATOM   3970  O6  G   Y  12      -2.519  74.141  51.279  1.00  0.00           O  
ATOM   3971  N7  G   Y  12       0.334  73.462  52.262  1.00  0.00           N  
ATOM   3972  C8  G   Y  12       1.211  73.282  53.215  1.00  0.00           C  
ATOM   3973  N9  G   Y  12       0.707  73.458  54.486  1.00  0.00           N  
ATOM   3983 H2A* G   Y  12       2.804  71.953  54.870  1.00  0.00           H  
ATOM   3984 H2B* G   Y  12       2.001  71.298  56.291  1.00  0.00           H  
ATOM   3985  P   G   Y  13       2.577  70.967  58.515  1.00  0.00           P  
ATOM   3986  O1P G   Y  13       2.967  70.640  59.899  1.00  0.00           O  
ATOM   3987  O2P G   Y  13       2.910  69.950  57.488  1.00  0.00           O1-
ATOM   3988  C5* G   Y  13       0.534  72.514  59.066  1.00  0.00           C  
ATOM   3989  O5* G   Y  13       1.018  71.295  58.448  1.00  0.00           O  
ATOM   3990  C4* G   Y  13      -0.846  72.285  59.635  1.00  0.00           C  
ATOM   3991  O4* G   Y  13      -1.823  72.390  58.551  1.00  0.00           O  
ATOM   3992  C3* G   Y  13      -1.109  70.911  60.247  1.00  0.00           C  
ATOM   3993  O3* G   Y  13      -2.168  70.939  61.200  1.00  0.00           O  
ATOM   3994  C2* G   Y  13      -1.541  70.083  59.047  1.00  0.00           C  
ATOM   3995  C1* G   Y  13      -2.305  71.104  58.215  1.00  0.00           C  
ATOM   3996  N1  G   Y  13      -4.646  71.344  53.692  1.00  0.00           N  
ATOM   3997  C2  G   Y  13      -5.140  71.586  54.957  1.00  0.00           C  
ATOM   3998  N2  G   Y  13      -6.426  71.943  55.030  1.00  0.00           N  
ATOM   3999  N3  G   Y  13      -4.407  71.490  56.064  1.00  0.00           N  
ATOM   4000  C4  G   Y  13      -3.126  71.115  55.804  1.00  0.00           C  
ATOM   4001  C5  G   Y  13      -2.550  70.844  54.575  1.00  0.00           C  
ATOM   4002  C6  G   Y  13      -3.328  70.953  53.400  1.00  0.00           C  
ATOM   4003  O6  G   Y  13      -2.998  70.756  52.231  1.00  0.00           O  
ATOM   4004  N7  G   Y  13      -1.210  70.486  54.740  1.00  0.00           N  
ATOM   4005  C8  G   Y  13      -1.021  70.553  56.033  1.00  0.00           C  
ATOM   4006  N9  G   Y  13      -2.140  70.926  56.748  1.00  0.00           N  
ATOM   4016 H2A* G   Y  13      -0.680  69.678  58.514  1.00  0.00           H  
ATOM   4017 H2B* G   Y  13      -2.166  69.243  59.348  1.00  0.00           H  
ATOM   4018  P   T   Y  14      -2.885  69.347  61.488  1.00  0.00           P  
ATOM   4019  O1P T   Y  14      -3.323  69.305  62.896  1.00  0.00           O  
ATOM   4020  O2P T   Y  14      -2.092  68.184  61.020  1.00  0.00           O1-
ATOM   4021  C5* T   Y  14      -4.831  70.826  60.544  1.00  0.00           C  
ATOM   4022  O5* T   Y  14      -4.143  69.550  60.530  1.00  0.00           O  
ATOM   4023  C4* T   Y  14      -6.309  70.611  60.309  1.00  0.00           C  
ATOM   4024  O4* T   Y  14      -6.536  70.449  58.873  1.00  0.00           O  
ATOM   4025  C3* T   Y  14      -6.920  69.358  60.931  1.00  0.00           C  
ATOM   4026  O3* T   Y  14      -8.325  69.487  61.136  1.00  0.00           O  
ATOM   4027  C2* T   Y  14      -6.666  68.296  59.872  1.00  0.00           C  
ATOM   4028  C1* T   Y  14      -6.814  69.093  58.582  1.00  0.00           C  
ATOM   4029  N1  T   Y  14      -5.888  68.662  57.501  1.00  0.00           N  
ATOM   4030  C2  T   Y  14      -6.377  68.668  56.211  1.00  0.00           C  
ATOM   4031  O2  T   Y  14      -7.515  69.007  55.939  1.00  0.00           O  
ATOM   4032  N3  T   Y  14      -5.482  68.262  55.241  1.00  0.00           N  
ATOM   4033  C4  T   Y  14      -4.182  67.858  55.438  1.00  0.00           C  
ATOM   4034  O4  T   Y  14      -3.473  67.512  54.485  1.00  0.00           O  
ATOM   4035  C5  T   Y  14      -3.760  67.879  56.819  1.00  0.00           C  
ATOM   4036  C5M T   Y  14      -2.346  67.453  57.081  1.00  0.00           C  
ATOM   4037  C6  T   Y  14      -4.602  68.275  57.792  1.00  0.00           C  
ATOM   4048 H2A* T   Y  14      -5.673  67.861  59.977  1.00  0.00           H  
ATOM   4049 H2B* T   Y  14      -7.389  67.484  59.941  1.00  0.00           H  
ATOM   4050  P   G   Y  15      -9.268  67.971  61.228  1.00  0.00           P  
ATOM   4051  O1P G   Y  15     -10.433  68.165  62.111  1.00  0.00           O  
ATOM   4052  O2P G   Y  15      -8.402  66.808  61.540  1.00  0.00           O1-
ATOM   4053  C5* G   Y  15     -10.257  69.080  59.069  1.00  0.00           C  
ATOM   4054  O5* G   Y  15      -9.742  67.885  59.707  1.00  0.00           O  
ATOM   4055  C4* G   Y  15     -11.342  68.707  58.086  1.00  0.00           C  
ATOM   4056  O4* G   Y  15     -10.716  68.254  56.844  1.00  0.00           O  
ATOM   4057  C3* G   Y  15     -12.255  67.550  58.490  1.00  0.00           C  
ATOM   4058  O3* G   Y  15     -13.517  67.604  57.830  1.00  0.00           O  
ATOM   4059  C2* G   Y  15     -11.489  66.330  58.004  1.00  0.00           C  
ATOM   4060  C1* G   Y  15     -10.838  66.850  56.730  1.00  0.00           C  
ATOM   4061  N1  G   Y  15      -7.595  65.192  53.162  1.00  0.00           N  
ATOM   4062  C2  G   Y  15      -8.882  65.669  53.033  1.00  0.00           C  
ATOM   4063  N2  G   Y  15      -9.373  65.716  51.791  1.00  0.00           N  
ATOM   4064  N3  G   Y  15      -9.622  66.079  54.062  1.00  0.00           N  
ATOM   4065  C4  G   Y  15      -8.968  65.960  55.247  1.00  0.00           C  
ATOM   4066  C5  G   Y  15      -7.686  65.486  55.471  1.00  0.00           C  
ATOM   4067  C6  G   Y  15      -6.901  65.059  54.376  1.00  0.00           C  
ATOM   4068  O6  G   Y  15      -5.753  64.613  54.373  1.00  0.00           O  
ATOM   4069  N7  G   Y  15      -7.391  65.521  56.835  1.00  0.00           N  
ATOM   4070  C8  G   Y  15      -8.475  66.006  57.382  1.00  0.00           C  
ATOM   4071  N9  G   Y  15      -9.479  66.295  56.482  1.00  0.00           N  
ATOM   4081 H2A* G   Y  15     -10.755  66.003  58.740  1.00  0.00           H  
ATOM   4082 H2B* G   Y  15     -12.158  65.491  57.815  1.00  0.00           H  
ATOM   4083  P   C   Y  16     -14.398  66.049  57.764  1.00  0.00           P  
ATOM   4084  O1P C   Y  16     -15.849  66.317  57.800  1.00  0.00           O  
ATOM   4085  O2P C   Y  16     -13.902  65.029  58.719  1.00  0.00           O1-
ATOM   4086  C5* C   Y  16     -13.974  66.671  55.254  1.00  0.00           C  
ATOM   4087  O5* C   Y  16     -13.952  65.653  56.286  1.00  0.00           O  
ATOM   4088  C4* C   Y  16     -14.346  66.046  53.929  1.00  0.00           C  
ATOM   4089  O4* C   Y  16     -13.152  65.422  53.355  1.00  0.00           O  
ATOM   4090  C3* C   Y  16     -15.375  64.919  53.975  1.00  0.00           C  
ATOM   4091  O3* C   Y  16     -16.055  64.759  52.732  1.00  0.00           O  
ATOM   4092  C2* C   Y  16     -14.520  63.689  54.238  1.00  0.00           C  
ATOM   4093  C1* C   Y  16     -13.250  64.014  53.465  1.00  0.00           C  
ATOM   4094  N1  C   Y  16     -12.007  63.524  54.119  1.00  0.00           N  
ATOM   4095  C2  C   Y  16     -10.993  63.028  53.303  1.00  0.00           C  
ATOM   4096  O2  C   Y  16     -11.166  63.011  52.077  1.00  0.00           O  
ATOM   4097  N3  C   Y  16      -9.854  62.574  53.880  1.00  0.00           N  
ATOM   4098  C4  C   Y  16      -9.698  62.606  55.210  1.00  0.00           C  
ATOM   4099  N4  C   Y  16      -8.564  62.155  55.721  1.00  0.00           N  
ATOM   4100  C5  C   Y  16     -10.726  63.107  56.070  1.00  0.00           C  
ATOM   4101  C6  C   Y  16     -11.860  63.559  55.468  1.00  0.00           C  
ATOM   4102 HN4A C   Y  16      -8.416  62.166  56.740  1.00  0.00           H  
ATOM   4103 HN4B C   Y  16      -7.827  61.790  55.099  1.00  0.00           H  
ATOM   4111 H2A* C   Y  16     -14.334  63.558  55.303  1.00  0.00           H  
ATOM   4112 H2B* C   Y  16     -15.006  62.783  53.875  1.00  0.00           H  
ATOM   4113  P   G   Y  17     -16.813  63.175  52.470  1.00  0.00           P  
ATOM   4114  O1P G   Y  17     -18.022  63.337  51.639  1.00  0.00           O  
ATOM   4115  O2P G   Y  17     -16.983  62.395  53.719  1.00  0.00           O1-
ATOM   4116  C5* G   Y  17     -15.030  63.335  50.555  1.00  0.00           C  
ATOM   4117  O5* G   Y  17     -15.635  62.538  51.603  1.00  0.00           O  
ATOM   4118  C4* G   Y  17     -14.626  62.445  49.404  1.00  0.00           C  
ATOM   4119  O4* G   Y  17     -13.348  61.811  49.727  1.00  0.00           O  
ATOM   4120  C3* G   Y  17     -15.557  61.275  49.092  1.00  0.00           C  
ATOM   4121  O3* G   Y  17     -15.433  60.831  47.743  1.00  0.00           O  
ATOM   4122  C2* G   Y  17     -15.054  60.184  50.025  1.00  0.00           C  
ATOM   4123  C1* G   Y  17     -13.554  60.448  50.042  1.00  0.00           C  
ATOM   4124  N1  G   Y  17      -9.397  58.639  52.375  1.00  0.00           N  
ATOM   4125  C2  G   Y  17      -9.684  58.737  51.029  1.00  0.00           C  
ATOM   4126  N2  G   Y  17      -8.738  58.301  50.191  1.00  0.00           N  
ATOM   4127  N3  G   Y  17     -10.821  59.242  50.554  1.00  0.00           N  
ATOM   4128  C4  G   Y  17     -11.665  59.634  51.544  1.00  0.00           C  
ATOM   4129  C5  G   Y  17     -11.466  59.565  52.912  1.00  0.00           C  
ATOM   4130  C6  G   Y  17     -10.256  59.036  53.415  1.00  0.00           C  
ATOM   4131  O6  G   Y  17      -9.898  58.894  54.584  1.00  0.00           O  
ATOM   4132  N7  G   Y  17     -12.581  60.067  53.587  1.00  0.00           N  
ATOM   4133  C8  G   Y  17     -13.399  60.419  52.629  1.00  0.00           C  
ATOM   4134  N9  G   Y  17     -12.915  60.184  51.360  1.00  0.00           N  
ATOM   4144 H2A* G   Y  17     -15.501  60.272  51.015  1.00  0.00           H  
ATOM   4145 H2B* G   Y  17     -15.295  59.193  49.642  1.00  0.00           H  
ATOM   4146  P   C   Y  18     -16.001  59.163  47.444  1.00  0.00           P  
ATOM   4147  O1P C   Y  18     -16.538  59.076  46.072  1.00  0.00           O  
ATOM   4148  O2P C   Y  18     -16.867  58.615  48.516  1.00  0.00           O1-
ATOM   4149  C5* C   Y  18     -13.451  59.105  46.843  1.00  0.00           C  
ATOM   4150  O5* C   Y  18     -14.567  58.469  47.515  1.00  0.00           O  
ATOM   4151  C4* C   Y  18     -12.512  58.050  46.306  1.00  0.00           C  
ATOM   4152  O4* C   Y  18     -11.654  57.588  47.396  1.00  0.00           O  
ATOM   4153  C3* C   Y  18     -13.158  56.775  45.768  1.00  0.00           C  
ATOM   4154  O3* C   Y  18     -12.324  56.102  44.829  1.00  0.00           O  
ATOM   4155  C2* C   Y  18     -13.302  55.917  47.015  1.00  0.00           C  
ATOM   4156  C1* C   Y  18     -12.055  56.293  47.804  1.00  0.00           C  
ATOM   4157  N1  C   Y  18     -12.263  56.325  49.277  1.00  0.00           N  
ATOM   4158  C2  C   Y  18     -11.230  55.868  50.092  1.00  0.00           C  
ATOM   4159  O2  C   Y  18     -10.191  55.453  49.564  1.00  0.00           O  
ATOM   4160  N3  C   Y  18     -11.402  55.887  51.436  1.00  0.00           N  
ATOM   4161  C4  C   Y  18     -12.541  56.343  51.977  1.00  0.00           C  
ATOM   4162  N4  C   Y  18     -12.653  56.344  53.295  1.00  0.00           N  
ATOM   4163  C5  C   Y  18     -13.616  56.814  51.161  1.00  0.00           C  
ATOM   4164  C6  C   Y  18     -13.421  56.788  49.814  1.00  0.00           C  
ATOM   4165 HN4A C   Y  18     -13.517  56.688  53.738  1.00  0.00           H  
ATOM   4166 HN4B C   Y  18     -11.877  55.999  53.879  1.00  0.00           H  
ATOM   4174 H2A* C   Y  18     -14.219  56.150  47.554  1.00  0.00           H  
ATOM   4175 H2B* C   Y  18     -13.328  54.856  46.766  1.00  0.00           H  
ATOM   4176  P   A   Y  19     -12.722  54.403  44.627  1.00  0.00           P  
ATOM   4177  O1P A   Y  19     -12.426  54.031  43.230  1.00  0.00           O  
ATOM   4178  O2P A   Y  19     -14.057  54.004  45.136  1.00  0.00           O1-
ATOM   4179  C5* A   Y  19     -10.263  54.406  45.534  1.00  0.00           C  
ATOM   4180  O5* A   Y  19     -11.593  53.833  45.598  1.00  0.00           O  
ATOM   4181  C4* A   Y  19      -9.231  53.337  45.806  1.00  0.00           C  
ATOM   4182  O4* A   Y  19      -9.131  53.140  47.254  1.00  0.00           O  
ATOM   4183  C3* A   Y  19      -9.537  51.944  45.257  1.00  0.00           C  
ATOM   4184  O3* A   Y  19      -8.356  51.168  45.073  1.00  0.00           O  
ATOM   4185  C2* A   Y  19     -10.375  51.321  46.363  1.00  0.00           C  
ATOM   4186  C1* A   Y  19      -9.746  51.918  47.614  1.00  0.00           C  
ATOM   4187  N1  A   Y  19     -10.588  51.905  52.675  1.00  0.00           N  
ATOM   4188  C2  A   Y  19      -9.534  51.565  51.939  1.00  0.00           C  
ATOM   4189  N3  A   Y  19      -9.382  51.596  50.632  1.00  0.00           N  
ATOM   4190  C4  A   Y  19     -10.507  52.044  50.043  1.00  0.00           C  
ATOM   4191  C5  A   Y  19     -11.669  52.423  50.652  1.00  0.00           C  
ATOM   4192  C6  A   Y  19     -11.695  52.347  52.060  1.00  0.00           C  
ATOM   4193  N6  A   Y  19     -12.765  52.693  52.793  1.00  0.00           N  
ATOM   4194  N7  A   Y  19     -12.609  52.833  49.722  1.00  0.00           N  
ATOM   4195  C8  A   Y  19     -12.004  52.679  48.581  1.00  0.00           C  
ATOM   4196  N9  A   Y  19     -10.725  52.206  48.698  1.00  0.00           N  
ATOM   4197 HN6A A   Y  19     -12.732  52.618  53.819  1.00  0.00           H  
ATOM   4198 HN6B A   Y  19     -13.620  53.031  52.328  1.00  0.00           H  
ATOM   4206 H2A* A   Y  19     -11.427  51.589  46.260  1.00  0.00           H  
ATOM   4207 H2B* A   Y  19     -10.309  50.233  46.345  1.00  0.00           H  
ATOM   4208  P   C   Y  20      -8.570  49.384  45.070  1.00  0.00           P  
ATOM   4209  O1P C   Y  20      -7.551  48.775  44.193  1.00  0.00           O  
ATOM   4210  O2P C   Y  20      -9.975  48.985  44.807  1.00  0.00           O1-
ATOM   4211  C5* C   Y  20      -7.062  49.760  47.180  1.00  0.00           C  
ATOM   4212  O5* C   Y  20      -8.217  49.103  46.599  1.00  0.00           O  
ATOM   4213  C4* C   Y  20      -6.415  48.849  48.197  1.00  0.00           C  
ATOM   4214  O4* C   Y  20      -7.161  48.944  49.452  1.00  0.00           O  
ATOM   4215  C3* C   Y  20      -6.415  47.358  47.869  1.00  0.00           C  
ATOM   4216  O3* C   Y  20      -5.373  46.658  48.544  1.00  0.00           O  
ATOM   4217  C2* C   Y  20      -7.759  46.893  48.409  1.00  0.00           C  
ATOM   4218  C1* C   Y  20      -7.925  47.769  49.643  1.00  0.00           C  
ATOM   4219  N1  C   Y  20      -9.332  48.180  49.902  1.00  0.00           N  
ATOM   4220  C2  C   Y  20      -9.760  48.240  51.226  1.00  0.00           C  
ATOM   4221  O2  C   Y  20      -8.963  47.948  52.126  1.00  0.00           O  
ATOM   4222  N3  C   Y  20     -11.038  48.611  51.482  1.00  0.00           N  
ATOM   4223  C4  C   Y  20     -11.876  48.921  50.484  1.00  0.00           C  
ATOM   4224  N4  C   Y  20     -13.113  49.281  50.792  1.00  0.00           N  
ATOM   4225  C5  C   Y  20     -11.463  48.863  49.117  1.00  0.00           C  
ATOM   4226  C6  C   Y  20     -10.174  48.491  48.883  1.00  0.00           C  
ATOM   4227 HN4A C   Y  20     -13.780  49.524  50.045  1.00  0.00           H  
ATOM   4228 HN4B C   Y  20     -13.410  49.316  51.777  1.00  0.00           H  
ATOM   4236 H2A* C   Y  20      -8.554  47.049  47.681  1.00  0.00           H  
ATOM   4237 H2B* C   Y  20      -7.743  45.831  48.655  1.00  0.00           H  
ATOM   4238  P   C   Y  21      -5.631  44.896  48.712  1.00  0.00           P  
ATOM   4239  O1P C   Y  21      -4.323  44.211  48.687  1.00  0.00           O  
ATOM   4240  O2P C   Y  21      -6.666  44.352  47.800  1.00  0.00           O1-
ATOM   4241  C5* C   Y  21      -5.540  45.770  51.180  1.00  0.00           C  
ATOM   4242  O5* C   Y  21      -6.201  44.932  50.199  1.00  0.00           O  
ATOM   4243  C4* C   Y  21      -5.609  45.116  52.540  1.00  0.00           C  
ATOM   4244  O4* C   Y  21      -6.923  45.388  53.124  1.00  0.00           O  
ATOM   4245  C3* C   Y  21      -5.492  43.594  52.568  1.00  0.00           C  
ATOM   4246  O3* C   Y  21      -5.033  43.111  53.828  1.00  0.00           O  
ATOM   4247  C2* C   Y  21      -6.927  43.139  52.351  1.00  0.00           C  
ATOM   4248  C1* C   Y  21      -7.714  44.215  53.086  1.00  0.00           C  
ATOM   4249  N1  C   Y  21      -9.007  44.562  52.436  1.00  0.00           N  
ATOM   4250  C2  C   Y  21     -10.098  44.837  53.258  1.00  0.00           C  
ATOM   4251  O2  C   Y  21      -9.951  44.778  54.486  1.00  0.00           O  
ATOM   4252  N3  C   Y  21     -11.284  45.153  52.684  1.00  0.00           N  
ATOM   4253  C4  C   Y  21     -11.410  45.208  51.352  1.00  0.00           C  
ATOM   4254  N4  C   Y  21     -12.590  45.526  50.845  1.00  0.00           N  
ATOM   4255  C5  C   Y  21     -10.306  44.926  50.486  1.00  0.00           C  
ATOM   4256  C6  C   Y  21      -9.124  44.614  51.084  1.00  0.00           C  
ATOM   4257 HN4A C   Y  21     -12.717  45.575  49.824  1.00  0.00           H  
ATOM   4258 HN4B C   Y  21     -13.384  45.723  51.472  1.00  0.00           H  
ATOM   4266 H2A* C   Y  21      -7.173  43.097  51.291  1.00  0.00           H  
ATOM   4267 H2B* C   Y  21      -7.096  42.146  52.767  1.00  0.00           H  
ATOM   4268  P   C   Y  22      -5.417  41.398  54.166  1.00  0.00           P  
ATOM   4269  O1P C   Y  22      -4.348  40.819  55.005  1.00  0.00           O  
ATOM   4270  O2P C   Y  22      -5.790  40.617  52.962  1.00  0.00           O1-
ATOM   4271  C5* C   Y  22      -6.679  42.722  56.043  1.00  0.00           C  
ATOM   4272  O5* C   Y  22      -6.717  41.668  55.048  1.00  0.00           O  
ATOM   4273  C4* C   Y  22      -7.522  42.329  57.234  1.00  0.00           C  
ATOM   4274  O4* C   Y  22      -8.925  42.607  56.925  1.00  0.00           O  
ATOM   4275  C3* C   Y  22      -7.506  40.851  57.619  1.00  0.00           C  
ATOM   4276  O3* C   Y  22      -7.849  40.648  58.989  1.00  0.00           O  
ATOM   4277  C2* C   Y  22      -8.596  40.260  56.738  1.00  0.00           C  
ATOM   4278  C1* C   Y  22      -9.611  41.392  56.686  1.00  0.00           C  
ATOM   4279  N1  C   Y  22     -10.306  41.515  55.375  1.00  0.00           N  
ATOM   4280  C2  C   Y  22     -11.656  41.857  55.383  1.00  0.00           C  
ATOM   4281  O2  C   Y  22     -12.221  42.039  56.468  1.00  0.00           O  
ATOM   4282  N3  C   Y  22     -12.307  41.971  54.199  1.00  0.00           N  
ATOM   4283  C4  C   Y  22     -11.667  41.767  53.041  1.00  0.00           C  
ATOM   4284  N4  C   Y  22     -12.349  41.897  51.915  1.00  0.00           N  
ATOM   4285  C5  C   Y  22     -10.282  41.411  53.007  1.00  0.00           C  
ATOM   4286  C6  C   Y  22      -9.649  41.305  54.206  1.00  0.00           C  
ATOM   4287 HN4A C   Y  22     -11.883  41.745  51.009  1.00  0.00           H  
ATOM   4288 HN4B C   Y  22     -13.349  42.148  51.944  1.00  0.00           H  
ATOM   4296 H2A* C   Y  22      -8.211  40.003  55.752  1.00  0.00           H  
ATOM   4297 H2B* C   Y  22      -9.010  39.352  57.175  1.00  0.00           H  
ATOM   4298  P   G   Y  23      -8.430  39.022  59.401  1.00  0.00           P  
ATOM   4299  O1P G   Y  23      -8.040  38.694  60.785  1.00  0.00           O  
ATOM   4300  O2P G   Y  23      -8.097  38.005  58.374  1.00  0.00           O1-
ATOM   4301  C5* G   Y  23     -10.473  40.568  59.952  1.00  0.00           C  
ATOM   4302  O5* G   Y  23      -9.989  39.350  59.334  1.00  0.00           O  
ATOM   4303  C4* G   Y  23     -11.853  40.340  60.521  1.00  0.00           C  
ATOM   4304  O4* G   Y  23     -12.830  40.445  59.437  1.00  0.00           O  
ATOM   4305  C3* G   Y  23     -12.116  38.966  61.133  1.00  0.00           C  
ATOM   4306  O3* G   Y  23     -13.175  38.994  62.087  1.00  0.00           O  
ATOM   4307  C2* G   Y  23     -12.548  38.138  59.933  1.00  0.00           C  
ATOM   4308  C1* G   Y  23     -13.313  39.158  59.101  1.00  0.00           C  
ATOM   4309  N1  G   Y  23     -15.653  39.398  54.578  1.00  0.00           N  
ATOM   4310  C2  G   Y  23     -16.147  39.641  55.843  1.00  0.00           C  
ATOM   4311  N2  G   Y  23     -17.433  39.998  55.916  1.00  0.00           N  
ATOM   4312  N3  G   Y  23     -15.414  39.545  56.950  1.00  0.00           N  
ATOM   4313  C4  G   Y  23     -14.133  39.170  56.690  1.00  0.00           C  
ATOM   4314  C5  G   Y  23     -13.557  38.898  55.461  1.00  0.00           C  
ATOM   4315  C6  G   Y  23     -14.335  39.008  54.286  1.00  0.00           C  
ATOM   4316  O6  G   Y  23     -14.005  38.811  53.117  1.00  0.00           O  
ATOM   4317  N7  G   Y  23     -12.217  38.541  55.626  1.00  0.00           N  
ATOM   4318  C8  G   Y  23     -12.028  38.608  56.919  1.00  0.00           C  
ATOM   4319  N9  G   Y  23     -13.147  38.980  57.634  1.00  0.00           N  
ATOM   4329 H2A* G   Y  23     -11.687  37.733  59.400  1.00  0.00           H  
ATOM   4330 H2B* G   Y  23     -13.173  37.297  60.234  1.00  0.00           H  
ATOM   4331  P   C   Y  24     -13.941  37.411  62.408  1.00  0.00           P  
ATOM   4332  O1P C   Y  24     -14.400  37.374  63.810  1.00  0.00           O  
ATOM   4333  O2P C   Y  24     -13.141  36.247  61.957  1.00  0.00           O1-
ATOM   4334  C5* C   Y  24     -15.873  38.886  61.430  1.00  0.00           C  
ATOM   4335  O5* C   Y  24     -15.185  37.610  61.431  1.00  0.00           O  
ATOM   4336  C4* C   Y  24     -17.346  38.671  61.172  1.00  0.00           C  
ATOM   4337  O4* C   Y  24     -17.551  38.504  59.734  1.00  0.00           O  
ATOM   4338  C3* C   Y  24     -17.967  37.419  61.789  1.00  0.00           C  
ATOM   4339  O3* C   Y  24     -19.374  37.549  61.973  1.00  0.00           O  
ATOM   4340  C2* C   Y  24     -17.697  36.354  60.738  1.00  0.00           C  
ATOM   4341  C1* C   Y  24     -17.825  37.147  59.444  1.00  0.00           C  
ATOM   4342  N1  C   Y  24     -16.881  36.711  58.378  1.00  0.00           N  
ATOM   4343  C2  C   Y  24     -17.341  36.709  57.063  1.00  0.00           C  
ATOM   4344  O2  C   Y  24     -18.505  37.062  56.835  1.00  0.00           O  
ATOM   4345  N3  C   Y  24     -16.497  36.314  56.078  1.00  0.00           N  
ATOM   4346  C4  C   Y  24     -15.242  35.938  56.358  1.00  0.00           C  
ATOM   4347  N4  C   Y  24     -14.461  35.567  55.358  1.00  0.00           N  
ATOM   4348  C5  C   Y  24     -14.749  35.928  57.700  1.00  0.00           C  
ATOM   4349  C6  C   Y  24     -15.612  36.331  58.672  1.00  0.00           C  
ATOM   4350 HN4A C   Y  24     -13.491  35.272  55.544  1.00  0.00           H  
ATOM   4351 HN4B C   Y  24     -14.821  35.570  54.392  1.00  0.00           H  
ATOM   4359 H2A* C   Y  24     -16.706  35.919  60.860  1.00  0.00           H  
ATOM   4360 H2B* C   Y  24     -18.422  35.543  60.799  1.00  0.00           H  
ATOM   4361  P   C   Y  25     -20.264  36.005  62.114  1.00  0.00           P  
ATOM   4362  O1P C   Y  25     -21.427  36.197  63.003  1.00  0.00           O  
ATOM   4363  O2P C   Y  25     -19.399  34.839  62.420  1.00  0.00           O1-
ATOM   4364  C5* C   Y  25     -21.257  37.125  59.963  1.00  0.00           C  
ATOM   4365  O5* C   Y  25     -20.742  35.926  60.595  1.00  0.00           O  
ATOM   4366  C4* C   Y  25     -22.345  36.756  58.981  1.00  0.00           C  
ATOM   4367  O4* C   Y  25     -21.720  36.309  57.736  1.00  0.00           O  
ATOM   4368  C3* C   Y  25     -23.258  35.599  59.383  1.00  0.00           C  
ATOM   4369  O3* C   Y  25     -24.521  35.657  58.725  1.00  0.00           O  
ATOM   4370  C2* C   Y  25     -22.494  34.380  58.890  1.00  0.00           C  
ATOM   4371  C1* C   Y  25     -21.845  34.905  57.616  1.00  0.00           C  
ATOM   4372  N1  C   Y  25     -20.487  34.349  57.361  1.00  0.00           N  
ATOM   4373  C2  C   Y  25     -20.136  34.068  56.043  1.00  0.00           C  
ATOM   4374  O2  C   Y  25     -20.959  34.284  55.145  1.00  0.00           O  
ATOM   4375  N3  C   Y  25     -18.905  33.560  55.792  1.00  0.00           N  
ATOM   4376  C4  C   Y  25     -18.037  33.337  56.787  1.00  0.00           C  
ATOM   4377  N4  C   Y  25     -16.846  32.844  56.483  1.00  0.00           N  
ATOM   4378  C5  C   Y  25     -18.375  33.614  58.148  1.00  0.00           C  
ATOM   4379  C6  C   Y  25     -19.616  34.126  58.378  1.00  0.00           C  
ATOM   4380 HN4A C   Y  25     -16.159  32.662  57.228  1.00  0.00           H  
ATOM   4381 HN4B C   Y  25     -16.607  32.640  55.502  1.00  0.00           H  
ATOM   4389 H2A* C   Y  25     -21.759  34.049  59.622  1.00  0.00           H  
ATOM   4390 H2B* C   Y  25     -23.164  33.542  58.696  1.00  0.00           H  
ATOM   4391  P   G   Y  26     -25.413  34.124  58.640  1.00  0.00           P  
ATOM   4392  O1P G   Y  26     -26.863  34.392  58.671  1.00  0.00           O  
ATOM   4393  O2P G   Y  26     -24.919  33.106  59.600  1.00  0.00           O1-
ATOM   4394  C5* G   Y  26     -24.982  34.733  56.127  1.00  0.00           C  
ATOM   4395  O5* G   Y  26     -24.962  33.720  57.163  1.00  0.00           O  
ATOM   4396  C4* G   Y  26     -25.351  34.104  54.805  1.00  0.00           C  
ATOM   4397  O4* G   Y  26     -24.159  33.475  54.235  1.00  0.00           O  
ATOM   4398  C3* G   Y  26     -26.384  32.979  54.852  1.00  0.00           C  
ATOM   4399  O3* G   Y  26     -27.060  32.814  53.608  1.00  0.00           O  
ATOM   4400  C2* G   Y  26     -25.531  31.749  55.123  1.00  0.00           C  
ATOM   4401  C1* G   Y  26     -24.258  32.069  54.351  1.00  0.00           C  
ATOM   4402  N1  G   Y  26     -19.652  30.020  53.584  1.00  0.00           N  
ATOM   4403  C2  G   Y  26     -20.627  30.368  52.674  1.00  0.00           C  
ATOM   4404  N2  G   Y  26     -20.340  30.145  51.387  1.00  0.00           N  
ATOM   4405  N3  G   Y  26     -21.796  30.906  53.016  1.00  0.00           N  
ATOM   4406  C4  G   Y  26     -21.919  31.059  54.362  1.00  0.00           C  
ATOM   4407  C5  G   Y  26     -21.002  30.732  55.344  1.00  0.00           C  
ATOM   4408  C6  G   Y  26     -19.758  30.167  54.978  1.00  0.00           C  
ATOM   4409  O6  G   Y  26     -18.824  29.814  55.699  1.00  0.00           O  
ATOM   4410  N7  G   Y  26     -21.514  31.043  56.606  1.00  0.00           N  
ATOM   4411  C8  G   Y  26     -22.698  31.540  56.351  1.00  0.00           C  
ATOM   4412  N9  G   Y  26     -23.017  31.580  55.010  1.00  0.00           N  
ATOM   4422 H2A* G   Y  26     -25.346  31.621  56.189  1.00  0.00           H  
ATOM   4423 H2B* G   Y  26     -26.016  30.842  54.763  1.00  0.00           H  
ATOM   4424  P   C   Y  27     -27.820  31.214  53.372  1.00  0.00           P  
ATOM   4425  O1P C   Y  27     -29.033  31.375  52.545  1.00  0.00           O  
ATOM   4426  O2P C   Y  27     -27.986  30.430  54.620  1.00  0.00           O1-
ATOM   4427  C5* C   Y  27     -26.043  31.385  51.454  1.00  0.00           C  
ATOM   4428  O5* C   Y  27     -26.644  30.582  52.501  1.00  0.00           O  
ATOM   4429  C4* C   Y  27     -25.641  30.498  50.298  1.00  0.00           C  
ATOM   4430  O4* C   Y  27     -24.359  29.869  50.617  1.00  0.00           O  
ATOM   4431  C3* C   Y  27     -26.570  29.327  49.987  1.00  0.00           C  
ATOM   4432  O3* C   Y  27     -26.448  28.888  48.635  1.00  0.00           O  
ATOM   4433  C2* C   Y  27     -26.060  28.235  50.914  1.00  0.00           C  
ATOM   4434  C1* C   Y  27     -24.562  28.503  50.928  1.00  0.00           C  
ATOM   4435  N1  C   Y  27     -23.917  28.237  52.243  1.00  0.00           N  
ATOM   4436  C2  C   Y  27     -22.642  27.674  52.241  1.00  0.00           C  
ATOM   4437  O2  C   Y  27     -22.104  27.416  51.158  1.00  0.00           O  
ATOM   4438  N3  C   Y  27     -22.039  27.422  53.429  1.00  0.00           N  
ATOM   4439  C4  C   Y  27     -22.649  27.713  54.584  1.00  0.00           C  
ATOM   4440  N4  C   Y  27     -22.013  27.450  55.714  1.00  0.00           N  
ATOM   4441  C5  C   Y  27     -23.959  28.287  54.612  1.00  0.00           C  
ATOM   4442  C6  C   Y  27     -24.544  28.534  53.409  1.00  0.00           C  
ATOM   4443 HN4A C   Y  27     -22.458  27.663  56.619  1.00  0.00           H  
ATOM   4444 HN4B C   Y  27     -21.071  27.031  55.690  1.00  0.00           H  
ATOM   4452 H2A* C   Y  27     -26.504  28.318  51.906  1.00  0.00           H  
ATOM   4453 H2B* C   Y  27     -26.300  27.243  50.530  1.00  0.00           H  
ATOM   4454  P   A   Y  28     -27.015  27.246  48.377  1.00  0.00           P  
ATOM   4455  O1P A   Y  28     -27.570  27.168  47.011  1.00  0.00           O  
ATOM   4456  O2P A   Y  28     -27.870  26.697  49.458  1.00  0.00           O1-
ATOM   4457  C5* A   Y  28     -24.472  27.177  47.741  1.00  0.00           C  
ATOM   4458  O5* A   Y  28     -25.583  26.546  48.427  1.00  0.00           O  
ATOM   4459  C4* A   Y  28     -23.546  26.121  47.187  1.00  0.00           C  
ATOM   4460  O4* A   Y  28     -22.675  25.649  48.266  1.00  0.00           O  
ATOM   4461  C3* A   Y  28     -24.207  24.851  46.653  1.00  0.00           C  
ATOM   4462  O3* A   Y  28     -23.387  24.178  45.701  1.00  0.00           O  
ATOM   4463  C2* A   Y  28     -24.337  23.988  47.898  1.00  0.00           C  
ATOM   4464  C1* A   Y  28     -23.077  24.354  48.672  1.00  0.00           C  
ATOM   4465  N1  A   Y  28     -20.972  23.313  53.233  1.00  0.00           N  
ATOM   4466  C2  A   Y  28     -20.533  23.170  51.987  1.00  0.00           C  
ATOM   4467  N3  A   Y  28     -21.128  23.463  50.850  1.00  0.00           N  
ATOM   4468  C4  A   Y  28     -22.353  23.968  51.085  1.00  0.00           C  
ATOM   4469  C5  A   Y  28     -22.952  24.170  52.295  1.00  0.00           C  
ATOM   4470  C6  A   Y  28     -22.198  23.818  53.435  1.00  0.00           C  
ATOM   4471  N6  A   Y  28     -22.655  23.966  54.689  1.00  0.00           N  
ATOM   4472  N7  A   Y  28     -24.216  24.713  52.143  1.00  0.00           N  
ATOM   4473  C8  A   Y  28     -24.357  24.812  50.854  1.00  0.00           C  
ATOM   4474  N9  A   Y  28     -23.267  24.382  50.148  1.00  0.00           N  
ATOM   4475 HN6A A   Y  28     -22.064  23.693  55.487  1.00  0.00           H  
ATOM   4476 HN6B A   Y  28     -23.596  24.352  54.853  1.00  0.00           H  
ATOM   4484 H2A* A   Y  28     -25.245  24.225  48.451  1.00  0.00           H  
ATOM   4485 H2B* A   Y  28     -24.372  22.928  47.645  1.00  0.00           H  
ATOM   4486  P   G   Y  29     -23.681  22.433  45.474  1.00  0.00           P  
ATOM   4487  O1P G   Y  29     -23.360  22.052  44.086  1.00  0.00           O  
ATOM   4488  O2P G   Y  29     -25.024  22.035  45.964  1.00  0.00           O1-
ATOM   4489  C5* G   Y  29     -21.237  22.445  46.423  1.00  0.00           C  
ATOM   4490  O5* G   Y  29     -22.567  21.869  46.467  1.00  0.00           O  
ATOM   4491  C4* G   Y  29     -20.209  21.379  46.717  1.00  0.00           C  
ATOM   4492  O4* G   Y  29     -20.132  21.190  48.166  1.00  0.00           O  
ATOM   4493  C3* G   Y  29     -20.502  19.983  46.171  1.00  0.00           C  
ATOM   4494  O3* G   Y  29     -19.317  19.207  46.010  1.00  0.00           O  
ATOM   4495  C2* G   Y  29     -21.358  19.365  47.266  1.00  0.00           C  
ATOM   4496  C1* G   Y  29     -20.751  19.971  48.524  1.00  0.00           C  
ATOM   4497  N1  G   Y  29     -21.612  19.966  53.550  1.00  0.00           N  
ATOM   4498  C2  G   Y  29     -20.486  19.595  52.845  1.00  0.00           C  
ATOM   4499  N2  G   Y  29     -19.448  19.170  53.573  1.00  0.00           N  
ATOM   4500  N3  G   Y  29     -20.395  19.653  51.519  1.00  0.00           N  
ATOM   4501  C4  G   Y  29     -21.540  20.105  50.943  1.00  0.00           C  
ATOM   4502  C5  G   Y  29     -22.714  20.488  51.566  1.00  0.00           C  
ATOM   4503  C6  G   Y  29     -22.807  20.433  52.975  1.00  0.00           C  
ATOM   4504  O6  G   Y  29     -23.754  20.729  53.703  1.00  0.00           O  
ATOM   4505  N7  G   Y  29     -23.657  20.886  50.615  1.00  0.00           N  
ATOM   4506  C8  G   Y  29     -23.038  20.737  49.473  1.00  0.00           C  
ATOM   4507  N9  G   Y  29     -21.748  20.263  49.590  1.00  0.00           N  
ATOM   4517 H2A* G   Y  29     -22.408  19.629  47.145  1.00  0.00           H  
ATOM   4518 H2B* G   Y  29     -21.291  18.277  47.256  1.00  0.00           H  
ATOM   4519  P   T   Y  30     -19.632  17.466  45.954  1.00  0.00           P  
ATOM   4520  O1P T   Y  30     -18.624  16.863  45.061  1.00  0.00           O  
ATOM   4521  O2P T   Y  30     -21.039  17.067  45.709  1.00  0.00           O1-
ATOM   4522  C5* T   Y  30     -18.093  17.829  48.045  1.00  0.00           C  
ATOM   4523  O5* T   Y  30     -19.256  17.175  47.475  1.00  0.00           O  
ATOM   4524  C4* T   Y  30     -17.431  16.911  49.046  1.00  0.00           C  
ATOM   4525  O4* T   Y  30     -18.160  16.996  50.313  1.00  0.00           O  
ATOM   4526  C3* T   Y  30     -17.435  15.422  48.710  1.00  0.00           C  
ATOM   4527  O3* T   Y  30     -16.384  14.717  49.365  1.00  0.00           O  
ATOM   4528  C2* T   Y  30     -18.772  14.953  49.264  1.00  0.00           C  
ATOM   4529  C1* T   Y  30     -18.922  15.821  50.508  1.00  0.00           C  
ATOM   4530  N1  T   Y  30     -20.323  16.229  50.789  1.00  0.00           N  
ATOM   4531  C2  T   Y  30     -20.715  16.275  52.111  1.00  0.00           C  
ATOM   4532  O2  T   Y  30     -19.965  15.997  53.030  1.00  0.00           O  
ATOM   4533  N3  T   Y  30     -22.023  16.661  52.325  1.00  0.00           N  
ATOM   4534  C4  T   Y  30     -22.951  16.992  51.363  1.00  0.00           C  
ATOM   4535  O4  T   Y  30     -24.100  17.322  51.678  1.00  0.00           O  
ATOM   4536  C5  T   Y  30     -22.453  16.911  50.011  1.00  0.00           C  
ATOM   4537  C5M T   Y  30     -23.428  17.271  48.929  1.00  0.00           C  
ATOM   4538  C6  T   Y  30     -21.180  16.545  49.763  1.00  0.00           C  
ATOM   4549 H2A* T   Y  30     -19.577  15.114  48.549  1.00  0.00           H  
ATOM   4550 H2B* T   Y  30     -18.752  13.889  49.502  1.00  0.00           H  
ATOM   4551  P   G   Y  31     -16.620  12.962  49.607  1.00  0.00           P  
ATOM   4552  O1P G   Y  31     -15.312  12.279  49.587  1.00  0.00           O  
ATOM   4553  O2P G   Y  31     -17.651  12.418  48.690  1.00  0.00           O1-
ATOM   4554  C5* G   Y  31     -16.541  13.831  52.079  1.00  0.00           C  
ATOM   4555  O5* G   Y  31     -17.198  12.995  51.093  1.00  0.00           O  
ATOM   4556  C4* G   Y  31     -16.615  13.175  53.436  1.00  0.00           C  
ATOM   4557  O4* G   Y  31     -17.931  13.442  54.016  1.00  0.00           O  
ATOM   4558  C3* G   Y  31     -16.495  11.652  53.462  1.00  0.00           C  
ATOM   4559  O3* G   Y  31     -16.042  11.168  54.724  1.00  0.00           O  
ATOM   4560  C2* G   Y  31     -17.928  11.196  53.239  1.00  0.00           C  
ATOM   4561  C1* G   Y  31     -18.721  12.270  53.972  1.00  0.00           C  
ATOM   4562  N1  G   Y  31     -23.598  13.531  54.760  1.00  0.00           N  
ATOM   4563  C2  G   Y  31     -22.600  13.249  55.669  1.00  0.00           C  
ATOM   4564  N2  G   Y  31     -22.941  13.315  56.960  1.00  0.00           N  
ATOM   4565  N3  G   Y  31     -21.354  12.936  55.320  1.00  0.00           N  
ATOM   4566  C4  G   Y  31     -21.185  12.915  53.971  1.00  0.00           C  
ATOM   4567  C5  G   Y  31     -22.127  13.173  52.990  1.00  0.00           C  
ATOM   4568  C6  G   Y  31     -23.448  13.512  53.363  1.00  0.00           C  
ATOM   4569  O6  G   Y  31     -24.413  13.774  52.645  1.00  0.00           O  
ATOM   4570  N7  G   Y  31     -21.553  13.039  51.724  1.00  0.00           N  
ATOM   4571  C8  G   Y  31     -20.310  12.714  51.974  1.00  0.00           C  
ATOM   4572  N9  G   Y  31     -20.011  12.616  53.316  1.00  0.00           N  
ATOM   4582 H2A* G   Y  31     -18.171  11.156  52.177  1.00  0.00           H  
ATOM   4583 H2B* G   Y  31     -18.098  10.202  53.651  1.00  0.00           H  
ATOM   4584  P   G   Y  32     -16.414   9.466  55.068  1.00  0.00           P  
ATOM   4585  O1P G   Y  32     -15.347   8.891  55.910  1.00  0.00           O  
ATOM   4586  O2P G   Y  32     -16.781   8.685  53.862  1.00  0.00           O1-
ATOM   4587  C5* G   Y  32     -17.687  10.785  56.942  1.00  0.00           C  
ATOM   4588  O5* G   Y  32     -17.719   9.733  55.945  1.00  0.00           O  
ATOM   4589  C4* G   Y  32     -18.534  10.390  58.128  1.00  0.00           C  
ATOM   4590  O4* G   Y  32     -19.937  10.662  57.815  1.00  0.00           O  
ATOM   4591  C3* G   Y  32     -18.516   8.912  58.514  1.00  0.00           C  
ATOM   4592  O3* G   Y  32     -18.863   8.707  59.881  1.00  0.00           O  
ATOM   4593  C2* G   Y  32     -19.599   8.318  57.628  1.00  0.00           C  
ATOM   4594  C1* G   Y  32     -20.618   9.447  57.572  1.00  0.00           C  
ATOM   4595  N1  G   Y  32     -25.047  10.468  55.261  1.00  0.00           N  
ATOM   4596  C2  G   Y  32     -24.738  10.436  56.605  1.00  0.00           C  
ATOM   4597  N2  G   Y  32     -25.737  10.716  57.447  1.00  0.00           N  
ATOM   4598  N3  G   Y  32     -23.524  10.156  57.074  1.00  0.00           N  
ATOM   4599  C4  G   Y  32     -22.634   9.896  56.080  1.00  0.00           C  
ATOM   4600  C5  G   Y  32     -22.857   9.896  54.714  1.00  0.00           C  
ATOM   4601  C6  G   Y  32     -24.144  10.200  54.217  1.00  0.00           C  
ATOM   4602  O6  G   Y  32     -24.533  10.251  53.051  1.00  0.00           O  
ATOM   4603  N7  G   Y  32     -21.680   9.571  54.034  1.00  0.00           N  
ATOM   4604  C8  G   Y  32     -20.803   9.391  54.987  1.00  0.00           C  
ATOM   4605  N9  G   Y  32     -21.307   9.568  56.258  1.00  0.00           N  
ATOM   4616 H2A* G   Y  32     -19.210   8.062  56.642  1.00  0.00           H  
ATOM   4617 H2B* G   Y  32     -20.013   7.408  58.063  1.00  0.00           H  
TER    4618        G Y  32 
ATOM   4619  N   CYS B 225      -8.743  77.648  51.271  1.00  0.00           N  
ATOM   4620  CA  CYS B 225      -9.958  78.094  50.599  1.00  0.00           C  
ATOM   4621  C   CYS B 225      -9.630  78.883  49.331  1.00  0.00           C  
ATOM   4622  O   CYS B 225      -9.546  80.113  49.356  1.00  0.00           O  
ATOM   4623  CB  CYS B 225     -10.609  78.998  51.647  1.00  0.00           C  
ATOM   4624  SG  CYS B 225     -11.228  78.128  53.107  1.00  0.00           S  
ATOM   4632  N   GLU B 226      -9.415  78.172  48.209  1.00  0.00           N  
ATOM   4633  CA  GLU B 226      -9.083  78.733  46.895  1.00  0.00           C  
ATOM   4634  C   GLU B 226     -10.228  79.357  46.082  1.00  0.00           C  
ATOM   4635  O   GLU B 226     -10.006  79.848  44.969  1.00  0.00           O  
ATOM   4636  CB  GLU B 226      -8.425  77.639  46.050  1.00  0.00           C  
ATOM   4637  CG  GLU B 226      -7.051  77.204  46.543  1.00  0.00           C  
ATOM   4638  CD  GLU B 226      -6.527  76.045  45.744  1.00  0.00           C  
ATOM   4639  OE1 GLU B 226      -7.228  75.578  44.878  1.00  0.00           O  
ATOM   4640  OE2 GLU B 226      -5.383  75.696  45.921  1.00  0.00           O1-
ATOM   4647  N   LYS B 227     -11.447  79.325  46.608  1.00  0.00           N  
ATOM   4648  CA  LYS B 227     -12.600  79.876  45.906  1.00  0.00           C  
ATOM   4649  C   LYS B 227     -12.573  81.400  45.912  1.00  0.00           C  
ATOM   4650  O   LYS B 227     -12.059  82.017  46.845  1.00  0.00           O  
ATOM   4651  CB  LYS B 227     -13.902  79.372  46.535  1.00  0.00           C  
ATOM   4652  CG  LYS B 227     -14.149  77.879  46.356  1.00  0.00           C  
ATOM   4653  CD  LYS B 227     -15.472  77.460  46.979  1.00  0.00           C  
ATOM   4654  CE  LYS B 227     -15.722  75.970  46.797  1.00  0.00           C  
ATOM   4655  NZ  LYS B 227     -17.015  75.546  47.399  1.00  0.00           N1+
ATOM   4669  N   PRO B 228     -13.127  81.999  44.865  1.00  0.00           N  
ATOM   4670  CA  PRO B 228     -13.168  83.453  44.747  1.00  0.00           C  
ATOM   4671  C   PRO B 228     -14.185  84.053  45.708  1.00  0.00           C  
ATOM   4672  O   PRO B 228     -15.268  83.500  45.909  1.00  0.00           O  
ATOM   4673  CB  PRO B 228     -13.542  83.700  43.283  1.00  0.00           C  
ATOM   4674  CG  PRO B 228     -14.321  82.491  42.889  1.00  0.00           C  
ATOM   4675  CD  PRO B 228     -13.695  81.350  43.645  1.00  0.00           C  
ATOM   4683  N   TYR B 229     -13.834  85.189  46.301  1.00  0.00           N  
ATOM   4684  CA  TYR B 229     -14.727  85.881  47.219  1.00  0.00           C  
ATOM   4685  C   TYR B 229     -14.702  87.387  46.985  1.00  0.00           C  
ATOM   4686  O   TYR B 229     -13.779  87.911  46.361  1.00  0.00           O  
ATOM   4687  CB  TYR B 229     -14.351  85.571  48.670  1.00  0.00           C  
ATOM   4688  CG  TYR B 229     -14.567  84.127  49.064  1.00  0.00           C  
ATOM   4689  CD1 TYR B 229     -13.520  83.219  49.050  1.00  0.00           C  
ATOM   4690  CD2 TYR B 229     -15.822  83.678  49.451  1.00  0.00           C  
ATOM   4691  CE1 TYR B 229     -13.714  81.899  49.408  1.00  0.00           C  
ATOM   4692  CE2 TYR B 229     -16.027  82.358  49.811  1.00  0.00           C  
ATOM   4693  CZ  TYR B 229     -14.969  81.472  49.789  1.00  0.00           C  
ATOM   4694  OH  TYR B 229     -15.167  80.159  50.148  1.00  0.00           O  
ATOM   4704  N   ALA B 230     -15.719  88.078  47.487  1.00  0.00           N  
ATOM   4705  CA  ALA B 230     -15.676  89.531  47.603  1.00  0.00           C  
ATOM   4706  C   ALA B 230     -16.416  90.007  48.847  1.00  0.00           C  
ATOM   4707  O   ALA B 230     -17.063  89.219  49.535  1.00  0.00           O  
ATOM   4708  CB  ALA B 230     -16.259  90.179  46.356  1.00  0.00           C  
ATOM   4714  N   CYS B 231     -16.315  91.301  49.130  1.00  0.00           N  
ATOM   4715  CA  CYS B 231     -17.183  91.941  50.109  1.00  0.00           C  
ATOM   4716  C   CYS B 231     -17.626  93.320  49.635  1.00  0.00           C  
ATOM   4717  O   CYS B 231     -16.806  94.225  49.476  1.00  0.00           O  
ATOM   4718  CB  CYS B 231     -16.280  92.059  51.337  1.00  0.00           C  
ATOM   4719  SG  CYS B 231     -17.070  92.807  52.780  1.00  0.00           S  
ATOM   4725  N   PRO B 232     -18.926  93.475  49.412  1.00  0.00           N  
ATOM   4726  CA  PRO B 232     -19.473  94.724  48.897  1.00  0.00           C  
ATOM   4727  C   PRO B 232     -19.401  95.829  49.944  1.00  0.00           C  
ATOM   4728  O   PRO B 232     -19.445  97.014  49.613  1.00  0.00           O  
ATOM   4729  CB  PRO B 232     -20.918  94.376  48.525  1.00  0.00           C  
ATOM   4730  CG  PRO B 232     -21.256  93.213  49.395  1.00  0.00           C  
ATOM   4731  CD  PRO B 232     -19.982  92.420  49.513  1.00  0.00           C  
ATOM   4739  N   GLU B 233     -19.363  95.461  51.232  1.00  0.00           N  
ATOM   4740  CA  GLU B 233     -19.170  96.437  52.298  1.00  0.00           C  
ATOM   4741  C   GLU B 233     -17.891  97.237  52.087  1.00  0.00           C  
ATOM   4742  O   GLU B 233     -17.855  98.444  52.327  1.00  0.00           O  
ATOM   4743  CB  GLU B 233     -19.137  95.743  53.661  1.00  0.00           C  
ATOM   4744  CG  GLU B 233     -20.482  95.208  54.128  1.00  0.00           C  
ATOM   4745  CD  GLU B 233     -20.359  94.492  55.445  1.00  0.00           C  
ATOM   4746  OE1 GLU B 233     -19.262  94.368  55.932  1.00  0.00           O  
ATOM   4747  OE2 GLU B 233     -21.373  94.171  56.020  1.00  0.00           O1-
ATOM   4754  N   CYS B 234     -16.843  96.558  51.635  1.00  0.00           N  
ATOM   4755  CA  CYS B 234     -15.556  97.202  51.399  1.00  0.00           C  
ATOM   4756  C   CYS B 234     -15.430  97.672  49.955  1.00  0.00           C  
ATOM   4757  O   CYS B 234     -14.818  98.702  49.679  1.00  0.00           O  
ATOM   4758  CB  CYS B 234     -14.558  96.078  51.690  1.00  0.00           C  
ATOM   4759  SG  CYS B 234     -14.594  95.466  53.390  1.00  0.00           S  
ATOM   4765  N   GLY B 235     -16.012  96.907  49.037  1.00  0.00           N  
ATOM   4766  CA  GLY B 235     -15.894  97.197  47.614  1.00  0.00           C  
ATOM   4767  C   GLY B 235     -14.646  96.557  47.022  1.00  0.00           C  
ATOM   4768  O   GLY B 235     -14.207  96.921  45.930  1.00  0.00           O  
ATOM   4772  N   LYS B 236     -14.078  95.600  47.748  1.00  0.00           N  
ATOM   4773  CA  LYS B 236     -12.904  94.876  47.277  1.00  0.00           C  
ATOM   4774  C   LYS B 236     -13.201  93.391  47.109  1.00  0.00           C  
ATOM   4775  O   LYS B 236     -14.013  92.825  47.841  1.00  0.00           O  
ATOM   4776  CB  LYS B 236     -11.732  95.071  48.241  1.00  0.00           C  
ATOM   4777  CG  LYS B 236     -11.330  96.524  48.457  1.00  0.00           C  
ATOM   4778  CD  LYS B 236     -10.762  97.136  47.185  1.00  0.00           C  
ATOM   4779  CE  LYS B 236     -10.294  98.564  47.420  1.00  0.00           C  
ATOM   4780  NZ  LYS B 236      -9.841  99.217  46.161  1.00  0.00           N1+
ATOM   4794  N   SER B 237     -12.543  92.767  46.140  1.00  0.00           N  
ATOM   4795  CA  SER B 237     -12.718  91.340  45.854  1.00  0.00           C  
ATOM   4796  C   SER B 237     -11.338  90.672  45.862  1.00  0.00           C  
ATOM   4797  O   SER B 237     -10.351  91.276  45.434  1.00  0.00           O  
ATOM   4798  CB  SER B 237     -13.415  91.136  44.522  1.00  0.00           C  
ATOM   4799  OG  SER B 237     -12.653  91.617  43.450  1.00  0.00           O  
ATOM   4805  N   PHE B 238     -11.279  89.410  46.284  1.00  0.00           N  
ATOM   4806  CA  PHE B 238     -10.013  88.696  46.381  1.00  0.00           C  
ATOM   4807  C   PHE B 238     -10.036  87.295  45.792  1.00  0.00           C  
ATOM   4808  O   PHE B 238     -11.090  86.667  45.721  1.00  0.00           O  
ATOM   4809  CB  PHE B 238      -9.578  88.618  47.846  1.00  0.00           C  
ATOM   4810  CG  PHE B 238      -9.365  89.960  48.486  1.00  0.00           C  
ATOM   4811  CD1 PHE B 238     -10.387  90.581  49.185  1.00  0.00           C  
ATOM   4812  CD2 PHE B 238      -8.140  90.604  48.389  1.00  0.00           C  
ATOM   4813  CE1 PHE B 238     -10.193  91.816  49.774  1.00  0.00           C  
ATOM   4814  CE2 PHE B 238      -7.942  91.838  48.979  1.00  0.00           C  
ATOM   4815  CZ  PHE B 238      -8.970  92.444  49.672  1.00  0.00           C  
ATOM   4825  N   SER B 239      -8.852  86.800  45.422  1.00  0.00           N  
ATOM   4826  CA  SER B 239      -8.672  85.471  44.835  1.00  0.00           C  
ATOM   4827  C   SER B 239      -8.799  84.336  45.842  1.00  0.00           C  
ATOM   4828  O   SER B 239      -9.357  83.277  45.535  1.00  0.00           O  
ATOM   4829  CB  SER B 239      -7.322  85.398  44.150  1.00  0.00           C  
ATOM   4830  OG  SER B 239      -7.239  86.267  43.054  1.00  0.00           O  
ATOM   4836  N   GLN B 240      -8.235  84.532  47.029  1.00  0.00           N  
ATOM   4837  CA  GLN B 240      -8.283  83.511  48.063  1.00  0.00           C  
ATOM   4838  C   GLN B 240      -9.062  83.999  49.273  1.00  0.00           C  
ATOM   4839  O   GLN B 240      -9.128  85.206  49.545  1.00  0.00           O  
ATOM   4840  CB  GLN B 240      -6.868  83.104  48.484  1.00  0.00           C  
ATOM   4841  CG  GLN B 240      -6.027  82.520  47.362  1.00  0.00           C  
ATOM   4842  CD  GLN B 240      -4.638  82.127  47.825  1.00  0.00           C  
ATOM   4843  NE2 GLN B 240      -3.833  81.610  46.903  1.00  0.00           N  
ATOM   4844  OE1 GLN B 240      -4.289  82.292  48.998  1.00  0.00           O  
ATOM   4853  N   SER B 241      -9.617  83.053  50.021  1.00  0.00           N  
ATOM   4854  CA  SER B 241     -10.383  83.388  51.206  1.00  0.00           C  
ATOM   4855  C   SER B 241      -9.539  84.043  52.281  1.00  0.00           C  
ATOM   4856  O   SER B 241     -10.022  84.900  52.992  1.00  0.00           O  
ATOM   4857  CB  SER B 241     -11.048  82.140  51.755  1.00  0.00           C  
ATOM   4858  OG  SER B 241     -12.011  82.440  52.727  1.00  0.00           O  
ATOM   4864  N   SER B 242      -8.277  83.647  52.403  1.00  0.00           N  
ATOM   4865  CA  SER B 242      -7.417  84.228  53.428  1.00  0.00           C  
ATOM   4866  C   SER B 242      -7.133  85.709  53.184  1.00  0.00           C  
ATOM   4867  O   SER B 242      -6.898  86.469  54.129  1.00  0.00           O  
ATOM   4868  CB  SER B 242      -6.116  83.455  53.503  1.00  0.00           C  
ATOM   4869  OG  SER B 242      -5.357  83.584  52.331  1.00  0.00           O  
ATOM   4875  N   HIS B 243      -7.171  86.115  51.918  1.00  0.00           N  
ATOM   4876  CA  HIS B 243      -6.953  87.513  51.571  1.00  0.00           C  
ATOM   4877  C   HIS B 243      -8.162  88.318  52.062  1.00  0.00           C  
ATOM   4878  O   HIS B 243      -8.013  89.468  52.473  1.00  0.00           O  
ATOM   4879  CB  HIS B 243      -6.752  87.687  50.062  1.00  0.00           C  
ATOM   4880  CG  HIS B 243      -5.507  87.039  49.542  1.00  0.00           C  
ATOM   4881  CD2 HIS B 243      -4.348  86.711  50.159  1.00  0.00           C  
ATOM   4882  ND1 HIS B 243      -5.367  86.650  48.226  1.00  0.00           N  
ATOM   4883  CE1 HIS B 243      -4.172  86.110  48.056  1.00  0.00           C  
ATOM   4884  NE2 HIS B 243      -3.536  86.135  49.213  1.00  0.00           N  
ATOM   4892  N   LEU B 244      -9.353  87.715  52.014  1.00  0.00           N  
ATOM   4893  CA  LEU B 244     -10.564  88.395  52.472  1.00  0.00           C  
ATOM   4894  C   LEU B 244     -10.534  88.544  53.981  1.00  0.00           C  
ATOM   4895  O   LEU B 244     -10.857  89.604  54.511  1.00  0.00           O  
ATOM   4896  CB  LEU B 244     -11.816  87.628  52.031  1.00  0.00           C  
ATOM   4897  CG  LEU B 244     -13.149  88.269  52.434  1.00  0.00           C  
ATOM   4898  CD1 LEU B 244     -13.259  89.666  51.839  1.00  0.00           C  
ATOM   4899  CD2 LEU B 244     -14.300  87.390  51.964  1.00  0.00           C  
ATOM   4911  N   VAL B 245     -10.109  87.494  54.675  1.00  0.00           N  
ATOM   4912  CA  VAL B 245     -10.041  87.526  56.132  1.00  0.00           C  
ATOM   4913  C   VAL B 245      -9.042  88.574  56.619  1.00  0.00           C  
ATOM   4914  O   VAL B 245      -9.309  89.295  57.572  1.00  0.00           O  
ATOM   4915  CB  VAL B 245      -9.650  86.152  56.708  1.00  0.00           C  
ATOM   4916  CG1 VAL B 245      -9.394  86.255  58.203  1.00  0.00           C  
ATOM   4917  CG2 VAL B 245     -10.738  85.128  56.425  1.00  0.00           C  
ATOM   4927  N   ARG B 246      -7.904  88.681  55.944  1.00  0.00           N  
ATOM   4928  CA  ARG B 246      -6.904  89.667  56.329  1.00  0.00           C  
ATOM   4929  C   ARG B 246      -7.442  91.086  56.087  1.00  0.00           C  
ATOM   4930  O   ARG B 246      -7.315  91.956  56.944  1.00  0.00           O  
ATOM   4931  CB  ARG B 246      -5.617  89.437  55.529  1.00  0.00           C  
ATOM   4932  CG  ARG B 246      -4.473  90.377  55.893  1.00  0.00           C  
ATOM   4933  CD  ARG B 246      -3.230  90.049  55.096  1.00  0.00           C  
ATOM   4934  NE  ARG B 246      -3.449  90.267  53.676  1.00  0.00           N  
ATOM   4935  CZ  ARG B 246      -2.698  89.747  52.710  1.00  0.00           C  
ATOM   4936  NH1 ARG B 246      -1.667  88.958  53.005  1.00  0.00           N1+
ATOM   4937  NH2 ARG B 246      -2.973  90.031  51.447  1.00  0.00           N  
ATOM   4951  N   HIS B 247      -8.073  91.292  54.929  1.00  0.00           N  
ATOM   4952  CA  HIS B 247      -8.644  92.584  54.543  1.00  0.00           C  
ATOM   4953  C   HIS B 247      -9.751  93.022  55.495  1.00  0.00           C  
ATOM   4954  O   HIS B 247      -9.835  94.196  55.855  1.00  0.00           O  
ATOM   4955  CB  HIS B 247      -9.186  92.529  53.111  1.00  0.00           C  
ATOM   4956  CG  HIS B 247      -9.788  93.818  52.646  1.00  0.00           C  
ATOM   4957  CD2 HIS B 247     -11.077  94.172  52.425  1.00  0.00           C  
ATOM   4958  ND1 HIS B 247      -9.030  94.931  52.352  1.00  0.00           N  
ATOM   4959  CE1 HIS B 247      -9.826  95.913  51.968  1.00  0.00           C  
ATOM   4960  NE2 HIS B 247     -11.072  95.479  52.006  1.00  0.00           N  
ATOM   4968  N   GLN B 248     -10.596  92.069  55.886  1.00  0.00           N  
ATOM   4969  CA  GLN B 248     -11.724  92.307  56.784  1.00  0.00           C  
ATOM   4970  C   GLN B 248     -11.319  93.077  58.045  1.00  0.00           C  
ATOM   4971  O   GLN B 248     -12.092  93.884  58.569  1.00  0.00           O  
ATOM   4972  CB  GLN B 248     -12.363  90.973  57.186  1.00  0.00           C  
ATOM   4973  CG  GLN B 248     -13.642  91.115  57.992  1.00  0.00           C  
ATOM   4974  CD  GLN B 248     -14.780  91.695  57.174  1.00  0.00           C  
ATOM   4975  NE2 GLN B 248     -15.479  92.671  57.742  1.00  0.00           N  
ATOM   4976  OE1 GLN B 248     -15.027  91.270  56.041  1.00  0.00           O  
ATOM   4985  N   ARG B 249     -10.083  92.853  58.488  1.00  0.00           N  
ATOM   4986  CA  ARG B 249      -9.550  93.518  59.672  1.00  0.00           C  
ATOM   4987  C   ARG B 249      -9.547  95.044  59.618  1.00  0.00           C  
ATOM   4988  O   ARG B 249      -9.546  95.689  60.662  1.00  0.00           O  
ATOM   4989  CB  ARG B 249      -8.162  92.995  60.005  1.00  0.00           C  
ATOM   4990  CG  ARG B 249      -8.114  91.545  60.460  1.00  0.00           C  
ATOM   4991  CD  ARG B 249      -6.747  91.031  60.733  1.00  0.00           C  
ATOM   4992  NE  ARG B 249      -6.681  89.602  60.983  1.00  0.00           N  
ATOM   4993  CZ  ARG B 249      -5.538  88.908  61.153  1.00  0.00           C  
ATOM   4994  NH1 ARG B 249      -4.367  89.498  61.065  1.00  0.00           N1+
ATOM   4995  NH2 ARG B 249      -5.624  87.610  61.389  1.00  0.00           N  
ATOM   5009  N   THR B 250      -9.519  95.634  58.426  1.00  0.00           N  
ATOM   5010  CA  THR B 250      -9.539  97.098  58.332  1.00  0.00           C  
ATOM   5011  C   THR B 250     -10.929  97.592  58.750  1.00  0.00           C  
ATOM   5012  O   THR B 250     -11.070  98.707  59.246  1.00  0.00           O  
ATOM   5013  CB  THR B 250      -9.216  97.598  56.912  1.00  0.00           C  
ATOM   5014  CG2 THR B 250      -7.843  97.109  56.474  1.00  0.00           C  
ATOM   5015  OG1 THR B 250     -10.206  97.114  55.995  1.00  0.00           O  
ATOM   5023  N   HIS B 251     -11.942  96.743  58.552  1.00  0.00           N  
ATOM   5024  CA  HIS B 251     -13.327  97.067  58.902  1.00  0.00           C  
ATOM   5025  C   HIS B 251     -13.651  96.764  60.366  1.00  0.00           C  
ATOM   5026  O   HIS B 251     -14.354  97.533  61.021  1.00  0.00           O  
ATOM   5027  CB  HIS B 251     -14.297  96.304  57.993  1.00  0.00           C  
ATOM   5028  CG  HIS B 251     -15.737  96.624  58.248  1.00  0.00           C  
ATOM   5029  CD2 HIS B 251     -16.733  95.881  58.783  1.00  0.00           C  
ATOM   5030  ND1 HIS B 251     -16.293  97.848  57.939  1.00  0.00           N  
ATOM   5031  CE1 HIS B 251     -17.574  97.842  58.273  1.00  0.00           C  
ATOM   5032  NE2 HIS B 251     -17.864  96.662  58.788  1.00  0.00           N  
ATOM   5040  N   THR B 252     -13.153  95.644  60.876  1.00  0.00           N  
ATOM   5041  CA  THR B 252     -13.420  95.271  62.262  1.00  0.00           C  
ATOM   5042  C   THR B 252     -12.514  95.993  63.261  1.00  0.00           C  
ATOM   5043  O   THR B 252     -12.808  96.022  64.453  1.00  0.00           O  
ATOM   5044  CB  THR B 252     -13.265  93.752  62.464  1.00  0.00           C  
ATOM   5045  CG2 THR B 252     -14.162  92.991  61.500  1.00  0.00           C  
ATOM   5046  OG1 THR B 252     -11.900  93.375  62.239  1.00  0.00           O  
ATOM   5054  N   GLY B 253     -11.411  96.559  62.762  1.00  0.00           N  
ATOM   5055  CA  GLY B 253     -10.462  97.270  63.605  1.00  0.00           C  
ATOM   5056  C   GLY B 253      -9.588  96.360  64.444  1.00  0.00           C  
ATOM   5057  O   GLY B 253      -8.835  96.831  65.301  1.00  0.00           O  
ATOM   5061  N   GLU B 254      -9.670  95.059  64.184  1.00  0.00           N  
ATOM   5062  CA  GLU B 254      -8.911  94.058  64.916  1.00  0.00           C  
ATOM   5063  C   GLU B 254      -7.433  94.100  64.554  1.00  0.00           C  
ATOM   5064  O   GLU B 254      -7.070  94.119  63.378  1.00  0.00           O  
ATOM   5065  CB  GLU B 254      -9.475  92.662  64.649  1.00  0.00           C  
ATOM   5066  CG  GLU B 254      -8.818  91.551  65.455  1.00  0.00           C  
ATOM   5067  CD  GLU B 254      -9.449  90.218  65.167  1.00  0.00           C  
ATOM   5068  OE1 GLU B 254     -10.350  90.169  64.364  1.00  0.00           O  
ATOM   5069  OE2 GLU B 254      -8.957  89.231  65.661  1.00  0.00           O1-
ATOM   5076  N   LYS B 255      -6.592  94.124  65.582  1.00  0.00           N  
ATOM   5077  CA  LYS B 255      -5.139  94.156  65.433  1.00  0.00           C  
ATOM   5078  C   LYS B 255      -4.565  93.125  66.406  1.00  0.00           C  
ATOM   5079  O   LYS B 255      -4.209  93.443  67.536  1.00  0.00           O  
ATOM   5080  CB  LYS B 255      -4.619  95.560  65.743  1.00  0.00           C  
ATOM   5081  CG  LYS B 255      -5.058  96.609  64.744  1.00  0.00           C  
ATOM   5082  CD  LYS B 255      -4.346  97.925  64.983  1.00  0.00           C  
ATOM   5083  CE  LYS B 255      -4.763  98.953  63.949  1.00  0.00           C  
ATOM   5084  NZ  LYS B 255      -4.263 100.322  64.270  1.00  0.00           N1+
ATOM   5098  N   PRO B 256      -4.450  91.869  65.951  1.00  0.00           N  
ATOM   5099  CA  PRO B 256      -3.948  90.706  66.690  1.00  0.00           C  
ATOM   5100  C   PRO B 256      -2.516  90.725  67.226  1.00  0.00           C  
ATOM   5101  O   PRO B 256      -2.213  90.037  68.194  1.00  0.00           O  
ATOM   5102  CB  PRO B 256      -4.115  89.561  65.678  1.00  0.00           C  
ATOM   5103  CG  PRO B 256      -5.240  90.008  64.786  1.00  0.00           C  
ATOM   5104  CD  PRO B 256      -4.935  91.455  64.609  1.00  0.00           C  
ATOM   5112  N   TYR B 257      -1.637  91.503  66.607  1.00  0.00           N  
ATOM   5113  CA  TYR B 257      -0.237  91.522  67.024  1.00  0.00           C  
ATOM   5114  C   TYR B 257       0.174  92.763  67.799  1.00  0.00           C  
ATOM   5115  O   TYR B 257      -0.098  93.878  67.387  1.00  0.00           O  
ATOM   5116  CB  TYR B 257       0.665  91.374  65.798  1.00  0.00           C  
ATOM   5117  CG  TYR B 257       0.692  89.977  65.221  1.00  0.00           C  
ATOM   5118  CD1 TYR B 257      -0.271  89.560  64.314  1.00  0.00           C  
ATOM   5119  CD2 TYR B 257       1.684  89.077  65.584  1.00  0.00           C  
ATOM   5120  CE1 TYR B 257      -0.252  88.283  63.785  1.00  0.00           C  
ATOM   5121  CE2 TYR B 257       1.715  87.798  65.060  1.00  0.00           C  
ATOM   5122  CZ  TYR B 257       0.746  87.406  64.161  1.00  0.00           C  
ATOM   5123  OH  TYR B 257       0.771  86.134  63.637  1.00  0.00           O  
ATOM   5133  N   LYS B 258       0.823  92.557  68.935  1.00  0.00           N  
ATOM   5134  CA  LYS B 258       1.240  93.660  69.787  1.00  0.00           C  
ATOM   5135  C   LYS B 258       2.756  93.740  69.942  1.00  0.00           C  
ATOM   5136  O   LYS B 258       3.429  92.718  70.098  1.00  0.00           O  
ATOM   5137  CB  LYS B 258       0.582  93.536  71.163  1.00  0.00           C  
ATOM   5138  CG  LYS B 258      -0.927  93.729  71.158  1.00  0.00           C  
ATOM   5139  CD  LYS B 258      -1.499  93.653  72.566  1.00  0.00           C  
ATOM   5140  CE  LYS B 258      -3.010  93.840  72.561  1.00  0.00           C  
ATOM   5141  NZ  LYS B 258      -3.584  93.768  73.932  1.00  0.00           N1+
ATOM   5155  N   CYS B 259       3.290  94.959  69.890  1.00  0.00           N  
ATOM   5156  CA  CYS B 259       4.724  95.178  70.041  1.00  0.00           C  
ATOM   5157  C   CYS B 259       5.095  95.025  71.510  1.00  0.00           C  
ATOM   5158  O   CYS B 259       4.576  95.744  72.376  1.00  0.00           O  
ATOM   5159  CB  CYS B 259       5.125  96.575  69.557  1.00  0.00           C  
ATOM   5160  SG  CYS B 259       6.906  96.880  69.655  1.00  0.00           S  
ATOM   5166  N   PRO B 260       6.012  94.102  71.774  1.00  0.00           N  
ATOM   5167  CA  PRO B 260       6.485  93.809  73.122  1.00  0.00           C  
ATOM   5168  C   PRO B 260       7.118  95.043  73.757  1.00  0.00           C  
ATOM   5169  O   PRO B 260       7.094  95.205  74.981  1.00  0.00           O  
ATOM   5170  CB  PRO B 260       7.498  92.675  72.928  1.00  0.00           C  
ATOM   5171  CG  PRO B 260       7.097  92.037  71.643  1.00  0.00           C  
ATOM   5172  CD  PRO B 260       6.596  93.162  70.777  1.00  0.00           C  
ATOM   5180  N   GLU B 261       7.647  95.931  72.916  1.00  0.00           N  
ATOM   5181  CA  GLU B 261       8.304  97.136  73.408  1.00  0.00           C  
ATOM   5182  C   GLU B 261       7.410  98.337  73.697  1.00  0.00           C  
ATOM   5183  O   GLU B 261       7.361  98.792  74.833  1.00  0.00           O  
ATOM   5184  CB  GLU B 261       9.380  97.556  72.407  1.00  0.00           C  
ATOM   5185  CG  GLU B 261      10.395  96.466  72.082  1.00  0.00           C  
ATOM   5186  CD  GLU B 261      11.312  96.210  73.244  1.00  0.00           C  
ATOM   5187  OE1 GLU B 261      11.306  96.991  74.165  1.00  0.00           O  
ATOM   5188  OE2 GLU B 261      11.937  95.176  73.264  1.00  0.00           O1-
ATOM   5195  N   CYS B 262       6.710  98.853  72.693  1.00  0.00           N  
ATOM   5196  CA  CYS B 262       5.863 100.025  72.903  1.00  0.00           C  
ATOM   5197  C   CYS B 262       4.380  99.735  73.140  1.00  0.00           C  
ATOM   5198  O   CYS B 262       3.603 100.662  73.389  1.00  0.00           O  
ATOM   5199  CB  CYS B 262       5.995 100.992  71.730  1.00  0.00           C  
ATOM   5200  SG  CYS B 262       5.307 100.328  70.198  1.00  0.00           S  
ATOM   5206  N   GLY B 263       3.991  98.466  73.058  1.00  0.00           N  
ATOM   5207  CA  GLY B 263       2.599  98.045  73.266  1.00  0.00           C  
ATOM   5208  C   GLY B 263       1.609  98.400  72.150  1.00  0.00           C  
ATOM   5209  O   GLY B 263       0.419  98.116  72.268  1.00  0.00           O  
ATOM   5213  N   LYS B 264       2.086  98.998  71.061  1.00  0.00           N  
ATOM   5214  CA  LYS B 264       1.197  99.340  69.957  1.00  0.00           C  
ATOM   5215  C   LYS B 264       0.756  98.064  69.252  1.00  0.00           C  
ATOM   5216  O   LYS B 264       1.538  97.123  69.119  1.00  0.00           O  
ATOM   5217  CB  LYS B 264       1.884 100.288  68.972  1.00  0.00           C  
ATOM   5218  CG  LYS B 264       1.032 100.668  67.769  1.00  0.00           C  
ATOM   5219  CD  LYS B 264       1.751 101.672  66.878  1.00  0.00           C  
ATOM   5220  CE  LYS B 264       0.923 102.011  65.646  1.00  0.00           C  
ATOM   5221  NZ  LYS B 264       1.609 103.000  64.770  1.00  0.00           N1+
ATOM   5235  N   SER B 265      -0.494  98.045  68.796  1.00  0.00           N  
ATOM   5236  CA  SER B 265      -1.055  96.886  68.113  1.00  0.00           C  
ATOM   5237  C   SER B 265      -1.019  97.049  66.599  1.00  0.00           C  
ATOM   5238  O   SER B 265      -1.094  98.160  66.084  1.00  0.00           O  
ATOM   5239  CB  SER B 265      -2.478  96.646  68.581  1.00  0.00           C  
ATOM   5240  OG  SER B 265      -3.314  97.734  68.297  1.00  0.00           O  
ATOM   5246  N   PHE B 266      -0.926  95.923  65.895  1.00  0.00           N  
ATOM   5247  CA  PHE B 266      -0.844  95.923  64.443  1.00  0.00           C  
ATOM   5248  C   PHE B 266      -1.773  94.878  63.842  1.00  0.00           C  
ATOM   5249  O   PHE B 266      -2.036  93.825  64.448  1.00  0.00           O  
ATOM   5250  CB  PHE B 266       0.595  95.640  63.997  1.00  0.00           C  
ATOM   5251  CG  PHE B 266       1.573  96.701  64.402  1.00  0.00           C  
ATOM   5252  CD1 PHE B 266       2.258  96.609  65.609  1.00  0.00           C  
ATOM   5253  CD2 PHE B 266       1.780  97.816  63.593  1.00  0.00           C  
ATOM   5254  CE1 PHE B 266       3.139  97.619  66.016  1.00  0.00           C  
ATOM   5255  CE2 PHE B 266       2.661  98.835  63.989  1.00  0.00           C  
ATOM   5256  CZ  PHE B 266       3.339  98.735  65.204  1.00  0.00           C  
ATOM   5266  N   SER B 267      -2.226  95.159  62.624  1.00  0.00           N  
ATOM   5267  CA  SER B 267      -3.126  94.267  61.904  1.00  0.00           C  
ATOM   5268  C   SER B 267      -2.416  93.043  61.358  1.00  0.00           C  
ATOM   5269  O   SER B 267      -3.043  91.998  61.159  1.00  0.00           O  
ATOM   5270  CB  SER B 267      -3.806  95.019  60.744  1.00  0.00           C  
ATOM   5271  OG  SER B 267      -2.892  95.420  59.725  1.00  0.00           O  
ATOM   5277  N   ASP B 268      -1.107  93.160  61.136  1.00  0.00           N  
ATOM   5278  CA  ASP B 268      -0.340  92.066  60.557  1.00  0.00           C  
ATOM   5279  C   ASP B 268       0.989  91.755  61.242  1.00  0.00           C  
ATOM   5280  O   ASP B 268       1.625  92.638  61.809  1.00  0.00           O  
ATOM   5281  CB  ASP B 268      -0.084  92.363  59.079  1.00  0.00           C  
ATOM   5282  CG  ASP B 268       0.288  91.141  58.247  1.00  0.00           C  
ATOM   5283  OD1 ASP B 268       0.197  90.050  58.756  1.00  0.00           O  
ATOM   5284  OD2 ASP B 268       0.509  91.295  57.069  1.00  0.00           O1-
ATOM   5289  N   CYS B 269       1.397  90.486  61.145  1.00  0.00           N  
ATOM   5290  CA  CYS B 269       2.639  89.984  61.734  1.00  0.00           C  
ATOM   5291  C   CYS B 269       3.890  90.512  61.053  1.00  0.00           C  
ATOM   5292  O   CYS B 269       4.886  90.809  61.716  1.00  0.00           O  
ATOM   5293  CB  CYS B 269       2.517  88.476  61.512  1.00  0.00           C  
ATOM   5294  SG  CYS B 269       3.808  87.494  62.312  1.00  0.00           S  
ATOM   5300  N   ARG B 270       3.875  90.551  59.726  1.00  0.00           N  
ATOM   5301  CA  ARG B 270       5.036  91.055  58.993  1.00  0.00           C  
ATOM   5302  C   ARG B 270       5.278  92.540  59.277  1.00  0.00           C  
ATOM   5303  O   ARG B 270       6.426  92.978  59.387  1.00  0.00           O  
ATOM   5304  CB  ARG B 270       4.926  90.783  57.499  1.00  0.00           C  
ATOM   5305  CG  ARG B 270       5.055  89.322  57.104  1.00  0.00           C  
ATOM   5306  CD  ARG B 270       4.840  89.057  55.658  1.00  0.00           C  
ATOM   5307  NE  ARG B 270       4.910  87.653  55.286  1.00  0.00           N  
ATOM   5308  CZ  ARG B 270       4.614  87.171  54.064  1.00  0.00           C  
ATOM   5309  NH1 ARG B 270       4.192  87.966  53.106  1.00  0.00           N1+
ATOM   5310  NH2 ARG B 270       4.736  85.871  53.858  1.00  0.00           N  
ATOM   5324  N   ASP B 271       4.201  93.298  59.454  1.00  0.00           N  
ATOM   5325  CA  ASP B 271       4.326  94.722  59.746  1.00  0.00           C  
ATOM   5326  C   ASP B 271       4.822  94.925  61.183  1.00  0.00           C  
ATOM   5327  O   ASP B 271       5.480  95.923  61.490  1.00  0.00           O  
ATOM   5328  CB  ASP B 271       2.990  95.437  59.536  1.00  0.00           C  
ATOM   5329  CG  ASP B 271       2.603  95.627  58.075  1.00  0.00           C  
ATOM   5330  OD1 ASP B 271       3.458  95.493  57.232  1.00  0.00           O  
ATOM   5331  OD2 ASP B 271       1.432  95.748  57.802  1.00  0.00           O1-
ATOM   5336  N   LEU B 272       4.516  93.972  62.059  1.00  0.00           N  
ATOM   5337  CA  LEU B 272       4.995  94.055  63.436  1.00  0.00           C  
ATOM   5338  C   LEU B 272       6.505  93.809  63.416  1.00  0.00           C  
ATOM   5339  O   LEU B 272       7.268  94.495  64.097  1.00  0.00           O  
ATOM   5340  CB  LEU B 272       4.315  92.999  64.316  1.00  0.00           C  
ATOM   5341  CG  LEU B 272       4.969  92.792  65.688  1.00  0.00           C  
ATOM   5342  CD1 LEU B 272       4.709  93.991  66.600  1.00  0.00           C  
ATOM   5343  CD2 LEU B 272       4.445  91.512  66.317  1.00  0.00           C  
ATOM   5355  N   ALA B 273       6.931  92.848  62.602  1.00  0.00           N  
ATOM   5356  CA  ALA B 273       8.343  92.503  62.480  1.00  0.00           C  
ATOM   5357  C   ALA B 273       9.192  93.686  62.040  1.00  0.00           C  
ATOM   5358  O   ALA B 273      10.229  93.964  62.631  1.00  0.00           O  
ATOM   5359  CB  ALA B 273       8.532  91.347  61.484  1.00  0.00           C  
ATOM   5365  N   ARG B 274       8.736  94.403  61.017  1.00  0.00           N  
ATOM   5366  CA  ARG B 274       9.497  95.544  60.550  1.00  0.00           C  
ATOM   5367  C   ARG B 274       9.378  96.717  61.516  1.00  0.00           C  
ATOM   5368  O   ARG B 274      10.332  97.462  61.725  1.00  0.00           O  
ATOM   5369  CB  ARG B 274       9.114  95.945  59.132  1.00  0.00           C  
ATOM   5370  CG  ARG B 274       7.623  96.146  58.905  1.00  0.00           C  
ATOM   5371  CD  ARG B 274       7.151  97.536  59.133  1.00  0.00           C  
ATOM   5372  NE  ARG B 274       5.751  97.758  58.810  1.00  0.00           N  
ATOM   5373  CZ  ARG B 274       5.102  98.925  58.981  1.00  0.00           C  
ATOM   5374  NH1 ARG B 274       5.709  99.967  59.504  1.00  0.00           N1+
ATOM   5375  NH2 ARG B 274       3.830  98.988  58.630  1.00  0.00           N  
ATOM   5389  N   HIS B 275       8.237  96.824  62.184  1.00  0.00           N  
ATOM   5390  CA  HIS B 275       8.054  97.892  63.143  1.00  0.00           C  
ATOM   5391  C   HIS B 275       9.054  97.764  64.290  1.00  0.00           C  
ATOM   5392  O   HIS B 275       9.593  98.771  64.772  1.00  0.00           O  
ATOM   5393  CB  HIS B 275       6.650  97.877  63.742  1.00  0.00           C  
ATOM   5394  CG  HIS B 275       6.503  98.823  64.893  1.00  0.00           C  
ATOM   5395  CD2 HIS B 275       6.518  98.606  66.229  1.00  0.00           C  
ATOM   5396  ND1 HIS B 275       6.438 100.191  64.727  1.00  0.00           N  
ATOM   5397  CE1 HIS B 275       6.425 100.775  65.909  1.00  0.00           C  
ATOM   5398  NE2 HIS B 275       6.471  99.837  66.838  1.00  0.00           N  
ATOM   5406  N   GLN B 276       9.268  96.537  64.752  1.00  0.00           N  
ATOM   5407  CA  GLN B 276      10.181  96.303  65.870  1.00  0.00           C  
ATOM   5408  C   GLN B 276      11.589  96.809  65.613  1.00  0.00           C  
ATOM   5409  O   GLN B 276      12.261  97.255  66.552  1.00  0.00           O  
ATOM   5410  CB  GLN B 276      10.239  94.809  66.197  1.00  0.00           C  
ATOM   5411  CG  GLN B 276       9.018  94.284  66.930  1.00  0.00           C  
ATOM   5412  CD  GLN B 276       9.068  92.782  67.138  1.00  0.00           C  
ATOM   5413  NE2 GLN B 276       8.013  92.233  67.731  1.00  0.00           N  
ATOM   5414  OE1 GLN B 276      10.042  92.122  66.769  1.00  0.00           O  
ATOM   5423  N   ARG B 277      12.008  96.806  64.345  1.00  0.00           N  
ATOM   5424  CA  ARG B 277      13.336  97.300  63.972  1.00  0.00           C  
ATOM   5425  C   ARG B 277      13.556  98.784  64.289  1.00  0.00           C  
ATOM   5426  O   ARG B 277      14.692  99.232  64.455  1.00  0.00           O  
ATOM   5427  CB  ARG B 277      13.606  97.049  62.499  1.00  0.00           C  
ATOM   5428  CG  ARG B 277      13.777  95.586  62.194  1.00  0.00           C  
ATOM   5429  CD  ARG B 277      13.916  95.333  60.706  1.00  0.00           C  
ATOM   5430  NE  ARG B 277      14.003  93.898  60.502  1.00  0.00           N  
ATOM   5431  CZ  ARG B 277      13.783  93.278  59.350  1.00  0.00           C  
ATOM   5432  NH1 ARG B 277      13.479  93.961  58.254  1.00  0.00           N1+
ATOM   5433  NH2 ARG B 277      13.777  91.951  59.332  1.00  0.00           N  
ATOM   5447  N   THR B 278      12.462  99.530  64.404  1.00  0.00           N  
ATOM   5448  CA  THR B 278      12.533 100.949  64.725  1.00  0.00           C  
ATOM   5449  C   THR B 278      13.008 101.114  66.182  1.00  0.00           C  
ATOM   5450  O   THR B 278      13.517 102.177  66.572  1.00  0.00           O  
ATOM   5451  CB  THR B 278      11.153 101.652  64.530  1.00  0.00           C  
ATOM   5452  CG2 THR B 278      10.628 101.415  63.120  1.00  0.00           C  
ATOM   5453  OG1 THR B 278      10.200 101.136  65.468  1.00  0.00           O  
ATOM   5461  N   HIS B 279      12.812 100.063  66.976  1.00  0.00           N  
ATOM   5462  CA  HIS B 279      13.210 100.061  68.375  1.00  0.00           C  
ATOM   5463  C   HIS B 279      14.630  99.561  68.544  1.00  0.00           C  
ATOM   5464  O   HIS B 279      15.422 100.143  69.298  1.00  0.00           O  
ATOM   5465  CB  HIS B 279      12.255  99.205  69.211  1.00  0.00           C  
ATOM   5466  CG  HIS B 279      10.860  99.748  69.276  1.00  0.00           C  
ATOM   5467  CD2 HIS B 279       9.686  99.245  68.828  1.00  0.00           C  
ATOM   5468  ND1 HIS B 279      10.561 100.960  69.861  1.00  0.00           N  
ATOM   5469  CE1 HIS B 279       9.261 101.179  69.773  1.00  0.00           C  
ATOM   5470  NE2 HIS B 279       8.708 100.154  69.150  1.00  0.00           N  
ATOM   5478  N   THR B 280      14.935  98.467  67.847  1.00  0.00           N  
ATOM   5479  CA  THR B 280      16.240  97.821  67.941  1.00  0.00           C  
ATOM   5480  C   THR B 280      17.356  98.455  67.135  1.00  0.00           C  
ATOM   5481  O   THR B 280      18.524  98.291  67.478  1.00  0.00           O  
ATOM   5482  CB  THR B 280      16.138  96.344  67.516  1.00  0.00           C  
ATOM   5483  CG2 THR B 280      15.162  95.598  68.413  1.00  0.00           C  
ATOM   5484  OG1 THR B 280      15.688  96.265  66.157  1.00  0.00           O  
ATOM   5492  N   GLY B 281      16.997  99.173  66.072  1.00  0.00           N  
ATOM   5493  CA  GLY B 281      17.998  99.808  65.223  1.00  0.00           C  
ATOM   5494  C   GLY B 281      18.625  98.828  64.254  1.00  0.00           C  
ATOM   5495  O   GLY B 281      19.677  99.082  63.661  1.00  0.00           O  
ATOM   5499  N   GLU B 282      17.971  97.682  64.113  1.00  0.00           N  
ATOM   5500  CA  GLU B 282      18.413  96.624  63.229  1.00  0.00           C  
ATOM   5501  C   GLU B 282      18.127  97.017  61.780  1.00  0.00           C  
ATOM   5502  O   GLU B 282      17.010  97.440  61.446  1.00  0.00           O  
ATOM   5503  CB  GLU B 282      17.724  95.303  63.577  1.00  0.00           C  
ATOM   5504  CG  GLU B 282      18.192  94.113  62.752  1.00  0.00           C  
ATOM   5505  CD  GLU B 282      17.492  92.849  63.170  1.00  0.00           C  
ATOM   5506  OE1 GLU B 282      16.666  92.912  64.049  1.00  0.00           O  
ATOM   5507  OE2 GLU B 282      17.699  91.842  62.535  1.00  0.00           O1-
ATOM   5514  N   LYS B 283      19.149  96.888  60.932  1.00  0.00           N  
ATOM   5515  CA  LYS B 283      19.051  97.225  59.512  1.00  0.00           C  
ATOM   5516  C   LYS B 283      19.751  96.146  58.690  1.00  0.00           C  
ATOM   5517  O   LYS B 283      20.929  96.266  58.345  1.00  0.00           O  
ATOM   5518  CB  LYS B 283      19.662  98.598  59.228  1.00  0.00           C  
ATOM   5519  CG  LYS B 283      18.914  99.763  59.864  1.00  0.00           C  
ATOM   5520  CD  LYS B 283      19.485 101.099  59.412  1.00  0.00           C  
ATOM   5521  CE  LYS B 283      18.703 102.264  59.999  1.00  0.00           C  
ATOM   5522  NZ  LYS B 283      19.361 103.570  59.729  1.00  0.00           N1+
ATOM   5536  N   PRO B 284      19.011  95.089  58.337  1.00  0.00           N  
ATOM   5537  CA  PRO B 284      19.492  93.946  57.560  1.00  0.00           C  
ATOM   5538  C   PRO B 284      19.785  94.168  56.065  1.00  0.00           C  
ATOM   5539  O   PRO B 284      20.451  93.335  55.447  1.00  0.00           O  
ATOM   5540  CB  PRO B 284      18.362  92.928  57.747  1.00  0.00           C  
ATOM   5541  CG  PRO B 284      17.154  93.759  58.008  1.00  0.00           C  
ATOM   5542  CD  PRO B 284      17.647  94.947  58.793  1.00  0.00           C  
ATOM   5550  N   TYR B 285      19.334  95.283  55.490  1.00  0.00           N  
ATOM   5551  CA  TYR B 285      19.533  95.509  54.054  1.00  0.00           C  
ATOM   5552  C   TYR B 285      20.494  96.630  53.709  1.00  0.00           C  
ATOM   5553  O   TYR B 285      20.219  97.793  53.969  1.00  0.00           O  
ATOM   5554  CB  TYR B 285      18.185  95.789  53.386  1.00  0.00           C  
ATOM   5555  CG  TYR B 285      17.161  94.696  53.590  1.00  0.00           C  
ATOM   5556  CD1 TYR B 285      16.289  94.729  54.669  1.00  0.00           C  
ATOM   5557  CD2 TYR B 285      17.067  93.635  52.702  1.00  0.00           C  
ATOM   5558  CE1 TYR B 285      15.350  93.732  54.860  1.00  0.00           C  
ATOM   5559  CE2 TYR B 285      16.133  92.633  52.885  1.00  0.00           C  
ATOM   5560  CZ  TYR B 285      15.276  92.685  53.964  1.00  0.00           C  
ATOM   5561  OH  TYR B 285      14.343  91.691  54.149  1.00  0.00           O  
ATOM   5571  N   LYS B 286      21.586  96.285  53.045  1.00  0.00           N  
ATOM   5572  CA  LYS B 286      22.578  97.282  52.668  1.00  0.00           C  
ATOM   5573  C   LYS B 286      22.614  97.522  51.169  1.00  0.00           C  
ATOM   5574  O   LYS B 286      22.389  96.612  50.378  1.00  0.00           O  
ATOM   5575  CB  LYS B 286      23.963  96.862  53.160  1.00  0.00           C  
ATOM   5576  CG  LYS B 286      24.111  96.826  54.673  1.00  0.00           C  
ATOM   5577  CD  LYS B 286      25.520  96.427  55.085  1.00  0.00           C  
ATOM   5578  CE  LYS B 286      25.668  96.391  56.599  1.00  0.00           C  
ATOM   5579  NZ  LYS B 286      27.043  96.004  57.014  1.00  0.00           N1+
ATOM   5593  N   CYS B 287      22.903  98.760  50.794  1.00  0.00           N  
ATOM   5594  CA  CYS B 287      23.009  99.138  49.393  1.00  0.00           C  
ATOM   5595  C   CYS B 287      24.279  98.495  48.830  1.00  0.00           C  
ATOM   5596  O   CYS B 287      25.340  98.601  49.437  1.00  0.00           O  
ATOM   5597  CB  CYS B 287      23.130 100.662  49.443  1.00  0.00           C  
ATOM   5598  SG  CYS B 287      21.652 101.512  50.044  1.00  0.00           S  
ATOM   5604  N   PRO B 288      24.169  97.823  47.685  1.00  0.00           N  
ATOM   5605  CA  PRO B 288      25.327  97.175  47.065  1.00  0.00           C  
ATOM   5606  C   PRO B 288      26.384  98.164  46.611  1.00  0.00           C  
ATOM   5607  O   PRO B 288      27.561  97.824  46.524  1.00  0.00           O  
ATOM   5608  CB  PRO B 288      24.727  96.406  45.882  1.00  0.00           C  
ATOM   5609  CG  PRO B 288      23.450  97.115  45.588  1.00  0.00           C  
ATOM   5610  CD  PRO B 288      22.939  97.585  46.923  1.00  0.00           C  
ATOM   5618  N   GLU B 289      25.954  99.384  46.315  1.00  0.00           N  
ATOM   5619  CA  GLU B 289      26.845 100.419  45.831  1.00  0.00           C  
ATOM   5620  C   GLU B 289      27.546 101.260  46.894  1.00  0.00           C  
ATOM   5621  O   GLU B 289      28.772 101.442  46.833  1.00  0.00           O  
ATOM   5622  CB  GLU B 289      26.064 101.347  44.897  1.00  0.00           C  
ATOM   5623  CG  GLU B 289      26.925 102.339  44.130  1.00  0.00           C  
ATOM   5624  CD  GLU B 289      27.941 101.632  43.275  1.00  0.00           C  
ATOM   5625  OE1 GLU B 289      27.563 100.746  42.546  1.00  0.00           O  
ATOM   5626  OE2 GLU B 289      29.075 102.049  43.268  1.00  0.00           O1-
ATOM   5633  N   CYS B 290      26.804 101.723  47.899  1.00  0.00           N  
ATOM   5634  CA  CYS B 290      27.414 102.556  48.924  1.00  0.00           C  
ATOM   5635  C   CYS B 290      27.408 101.972  50.338  1.00  0.00           C  
ATOM   5636  O   CYS B 290      27.948 102.579  51.265  1.00  0.00           O  
ATOM   5637  CB  CYS B 290      26.527 103.803  48.871  1.00  0.00           C  
ATOM   5638  SG  CYS B 290      26.519 104.648  47.272  1.00  0.00           S  
ATOM   5644  N   GLY B 291      26.814 100.796  50.507  1.00  0.00           N  
ATOM   5645  CA  GLY B 291      26.783 100.177  51.819  1.00  0.00           C  
ATOM   5646  C   GLY B 291      25.823 100.768  52.842  1.00  0.00           C  
ATOM   5647  O   GLY B 291      25.796 100.324  53.986  1.00  0.00           O  
ATOM   5651  N   LYS B 292      25.035 101.767  52.461  1.00  0.00           N  
ATOM   5652  CA  LYS B 292      24.085 102.341  53.402  1.00  0.00           C  
ATOM   5653  C   LYS B 292      23.044 101.282  53.772  1.00  0.00           C  
ATOM   5654  O   LYS B 292      22.527 100.578  52.910  1.00  0.00           O  
ATOM   5655  CB  LYS B 292      23.410 103.580  52.811  1.00  0.00           C  
ATOM   5656  CG  LYS B 292      22.459 104.291  53.763  1.00  0.00           C  
ATOM   5657  CD  LYS B 292      21.893 105.557  53.138  1.00  0.00           C  
ATOM   5658  CE  LYS B 292      20.951 106.275  54.092  1.00  0.00           C  
ATOM   5659  NZ  LYS B 292      20.392 107.519  53.494  1.00  0.00           N1+
ATOM   5673  N   SER B 293      22.763 101.171  55.064  1.00  0.00           N  
ATOM   5674  CA  SER B 293      21.828 100.181  55.586  1.00  0.00           C  
ATOM   5675  C   SER B 293      20.420 100.697  55.821  1.00  0.00           C  
ATOM   5676  O   SER B 293      20.210 101.869  56.149  1.00  0.00           O  
ATOM   5677  CB  SER B 293      22.378  99.611  56.879  1.00  0.00           C  
ATOM   5678  OG  SER B 293      22.497 100.587  57.877  1.00  0.00           O  
ATOM   5684  N   PHE B 294      19.470  99.781  55.708  1.00  0.00           N  
ATOM   5685  CA  PHE B 294      18.068 100.094  55.890  1.00  0.00           C  
ATOM   5686  C   PHE B 294      17.372  98.988  56.647  1.00  0.00           C  
ATOM   5687  O   PHE B 294      17.758  97.828  56.576  1.00  0.00           O  
ATOM   5688  CB  PHE B 294      17.386 100.321  54.539  1.00  0.00           C  
ATOM   5689  CG  PHE B 294      17.836 101.570  53.835  1.00  0.00           C  
ATOM   5690  CD1 PHE B 294      18.871 101.528  52.912  1.00  0.00           C  
ATOM   5691  CD2 PHE B 294      17.226 102.789  54.095  1.00  0.00           C  
ATOM   5692  CE1 PHE B 294      19.286 102.676  52.265  1.00  0.00           C  
ATOM   5693  CE2 PHE B 294      17.639 103.936  53.447  1.00  0.00           C  
ATOM   5694  CZ  PHE B 294      18.670 103.881  52.532  1.00  0.00           C  
ATOM   5704  N   SER B 295      16.281  99.361  57.303  1.00  0.00           N  
ATOM   5705  CA  SER B 295      15.469  98.433  58.067  1.00  0.00           C  
ATOM   5706  C   SER B 295      14.585  97.578  57.151  1.00  0.00           C  
ATOM   5707  O   SER B 295      14.302  96.428  57.464  1.00  0.00           O  
ATOM   5708  CB  SER B 295      14.622  99.196  59.068  1.00  0.00           C  
ATOM   5709  OG  SER B 295      13.542  99.848  58.456  1.00  0.00           O  
ATOM   5715  N   ARG B 296      14.187  98.123  56.002  1.00  0.00           N  
ATOM   5716  CA  ARG B 296      13.320  97.390  55.062  1.00  0.00           C  
ATOM   5717  C   ARG B 296      13.860  97.335  53.637  1.00  0.00           C  
ATOM   5718  O   ARG B 296      14.538  98.260  53.176  1.00  0.00           O  
ATOM   5719  CB  ARG B 296      11.899  97.936  55.072  1.00  0.00           C  
ATOM   5720  CG  ARG B 296      11.179  97.821  56.406  1.00  0.00           C  
ATOM   5721  CD  ARG B 296       9.852  98.486  56.446  1.00  0.00           C  
ATOM   5722  NE  ARG B 296       8.860  97.907  55.555  1.00  0.00           N  
ATOM   5723  CZ  ARG B 296       7.614  98.387  55.381  1.00  0.00           C  
ATOM   5724  NH1 ARG B 296       7.190  99.432  56.057  1.00  0.00           N1+
ATOM   5725  NH2 ARG B 296       6.820  97.766  54.528  1.00  0.00           N  
ATOM   5739  N   SER B 297      13.536  96.247  52.939  1.00  0.00           N  
ATOM   5740  CA  SER B 297      13.987  96.041  51.566  1.00  0.00           C  
ATOM   5741  C   SER B 297      13.450  97.090  50.603  1.00  0.00           C  
ATOM   5742  O   SER B 297      14.116  97.454  49.642  1.00  0.00           O  
ATOM   5743  CB  SER B 297      13.585  94.656  51.099  1.00  0.00           C  
ATOM   5744  OG  SER B 297      12.194  94.512  51.015  1.00  0.00           O  
ATOM   5750  N   ASP B 298      12.227  97.549  50.832  1.00  0.00           N  
ATOM   5751  CA  ASP B 298      11.638  98.564  49.956  1.00  0.00           C  
ATOM   5752  C   ASP B 298      12.342  99.910  50.151  1.00  0.00           C  
ATOM   5753  O   ASP B 298      12.379 100.726  49.240  1.00  0.00           O  
ATOM   5754  CB  ASP B 298      10.137  98.705  50.220  1.00  0.00           C  
ATOM   5755  CG  ASP B 298       9.297  97.543  49.710  1.00  0.00           C  
ATOM   5756  OD1 ASP B 298       9.809  96.751  48.954  1.00  0.00           O  
ATOM   5757  OD2 ASP B 298       8.205  97.365  50.199  1.00  0.00           O1-
ATOM   5762  N   LYS B 299      12.927 100.121  51.324  1.00  0.00           N  
ATOM   5763  CA  LYS B 299      13.674 101.345  51.571  1.00  0.00           C  
ATOM   5764  C   LYS B 299      14.966 101.245  50.766  1.00  0.00           C  
ATOM   5765  O   LYS B 299      15.393 102.216  50.134  1.00  0.00           O  
ATOM   5766  CB  LYS B 299      13.961 101.540  53.060  1.00  0.00           C  
ATOM   5767  CG  LYS B 299      12.733 101.865  53.901  1.00  0.00           C  
ATOM   5768  CD  LYS B 299      13.100 102.057  55.365  1.00  0.00           C  
ATOM   5769  CE  LYS B 299      11.869 102.346  56.212  1.00  0.00           C  
ATOM   5770  NZ  LYS B 299      12.211 102.514  57.650  1.00  0.00           N1+
ATOM   5784  N   LEU B 300      15.590 100.071  50.783  1.00  0.00           N  
ATOM   5785  CA  LEU B 300      16.824  99.891  50.041  1.00  0.00           C  
ATOM   5786  C   LEU B 300      16.544 100.047  48.553  1.00  0.00           C  
ATOM   5787  O   LEU B 300      17.282 100.736  47.852  1.00  0.00           O  
ATOM   5788  CB  LEU B 300      17.441  98.518  50.344  1.00  0.00           C  
ATOM   5789  CG  LEU B 300      18.739  98.207  49.588  1.00  0.00           C  
ATOM   5790  CD1 LEU B 300      19.377  96.943  50.148  1.00  0.00           C  
ATOM   5791  CD2 LEU B 300      18.441  98.050  48.105  1.00  0.00           C  
ATOM   5803  N   VAL B 301      15.451  99.444  48.081  1.00  0.00           N  
ATOM   5804  CA  VAL B 301      15.067  99.522  46.670  1.00  0.00           C  
ATOM   5805  C   VAL B 301      14.848 100.971  46.223  1.00  0.00           C  
ATOM   5806  O   VAL B 301      15.309 101.376  45.150  1.00  0.00           O  
ATOM   5807  CB  VAL B 301      13.790  98.710  46.390  1.00  0.00           C  
ATOM   5808  CG1 VAL B 301      13.298  98.963  44.973  1.00  0.00           C  
ATOM   5809  CG2 VAL B 301      14.042  97.225  46.606  1.00  0.00           C  
ATOM   5819  N   ARG B 302      14.169 101.758  47.061  1.00  0.00           N  
ATOM   5820  CA  ARG B 302      13.916 103.152  46.733  1.00  0.00           C  
ATOM   5821  C   ARG B 302      15.241 103.919  46.665  1.00  0.00           C  
ATOM   5822  O   ARG B 302      15.429 104.785  45.802  1.00  0.00           O  
ATOM   5823  CB  ARG B 302      12.927 103.800  47.693  1.00  0.00           C  
ATOM   5824  CG  ARG B 302      11.491 103.323  47.550  1.00  0.00           C  
ATOM   5825  CD  ARG B 302      10.495 104.151  48.280  1.00  0.00           C  
ATOM   5826  NE  ARG B 302      10.632 104.122  49.727  1.00  0.00           N  
ATOM   5827  CZ  ARG B 302      10.068 103.200  50.531  1.00  0.00           C  
ATOM   5828  NH1 ARG B 302       9.300 102.253  50.041  1.00  0.00           N1+
ATOM   5829  NH2 ARG B 302      10.289 103.285  51.832  1.00  0.00           N  
ATOM   5843  N   HIS B 303      16.175 103.550  47.533  1.00  0.00           N  
ATOM   5844  CA  HIS B 303      17.486 104.190  47.584  1.00  0.00           C  
ATOM   5845  C   HIS B 303      18.468 103.838  46.454  1.00  0.00           C  
ATOM   5846  O   HIS B 303      19.128 104.733  45.915  1.00  0.00           O  
ATOM   5847  CB  HIS B 303      18.144 103.869  48.930  1.00  0.00           C  
ATOM   5848  CG  HIS B 303      19.331 104.728  49.238  1.00  0.00           C  
ATOM   5849  CD2 HIS B 303      19.426 105.937  49.837  1.00  0.00           C  
ATOM   5850  ND1 HIS B 303      20.621 104.356  48.918  1.00  0.00           N  
ATOM   5851  CE1 HIS B 303      21.458 105.303  49.307  1.00  0.00           C  
ATOM   5852  NE2 HIS B 303      20.757 106.272  49.867  1.00  0.00           N  
ATOM   5860  N   GLN B 304      18.581 102.558  46.102  1.00  0.00           N  
ATOM   5861  CA  GLN B 304      19.538 102.122  45.092  1.00  0.00           C  
ATOM   5862  C   GLN B 304      19.359 102.901  43.794  1.00  0.00           C  
ATOM   5863  O   GLN B 304      20.318 103.121  43.055  1.00  0.00           O  
ATOM   5864  CB  GLN B 304      19.383 100.624  44.820  1.00  0.00           C  
ATOM   5865  CG  GLN B 304      20.390 100.065  43.827  1.00  0.00           C  
ATOM   5866  CD  GLN B 304      20.253  98.565  43.645  1.00  0.00           C  
ATOM   5867  NE2 GLN B 304      21.130  97.985  42.834  1.00  0.00           N  
ATOM   5868  OE1 GLN B 304      19.367  97.934  44.230  1.00  0.00           O  
ATOM   5877  N   ARG B 305      18.125 103.315  43.523  1.00  0.00           N  
ATOM   5878  CA  ARG B 305      17.794 103.952  42.254  1.00  0.00           C  
ATOM   5879  C   ARG B 305      18.648 105.191  42.020  1.00  0.00           C  
ATOM   5880  O   ARG B 305      18.999 105.510  40.884  1.00  0.00           O  
ATOM   5881  CB  ARG B 305      16.308 104.267  42.142  1.00  0.00           C  
ATOM   5882  CG  ARG B 305      15.407 103.054  41.980  1.00  0.00           C  
ATOM   5883  CD  ARG B 305      13.957 103.371  41.936  1.00  0.00           C  
ATOM   5884  NE  ARG B 305      13.090 102.210  41.812  1.00  0.00           N  
ATOM   5885  CZ  ARG B 305      11.744 102.253  41.856  1.00  0.00           C  
ATOM   5886  NH1 ARG B 305      11.108 103.384  42.057  1.00  0.00           N1+
ATOM   5887  NH2 ARG B 305      11.079 101.118  41.716  1.00  0.00           N  
ATOM   5901  N   THR B 306      18.978 105.888  43.100  1.00  0.00           N  
ATOM   5902  CA  THR B 306      19.856 107.050  43.025  1.00  0.00           C  
ATOM   5903  C   THR B 306      21.242 106.661  42.523  1.00  0.00           C  
ATOM   5904  O   THR B 306      22.006 107.510  42.062  1.00  0.00           O  
ATOM   5905  CB  THR B 306      19.993 107.744  44.394  1.00  0.00           C  
ATOM   5906  CG2 THR B 306      18.636 108.219  44.887  1.00  0.00           C  
ATOM   5907  OG1 THR B 306      20.551 106.827  45.344  1.00  0.00           O  
ATOM   5915  N   HIS B 307      21.559 105.375  42.615  1.00  0.00           N  
ATOM   5916  CA  HIS B 307      22.907 104.896  42.335  1.00  0.00           C  
ATOM   5917  C   HIS B 307      23.181 104.869  40.836  1.00  0.00           C  
ATOM   5918  O   HIS B 307      24.303 104.605  40.404  1.00  0.00           O  
ATOM   5919  CB  HIS B 307      23.121 103.501  42.931  1.00  0.00           C  
ATOM   5920  CG  HIS B 307      23.173 103.489  44.427  1.00  0.00           C  
ATOM   5921  CD2 HIS B 307      23.137 104.498  45.328  1.00  0.00           C  
ATOM   5922  ND1 HIS B 307      23.277 102.324  45.158  1.00  0.00           N  
ATOM   5923  CE1 HIS B 307      23.302 102.618  46.447  1.00  0.00           C  
ATOM   5924  NE2 HIS B 307      23.218 103.929  46.577  1.00  0.00           N  
ATOM   5932  N   THR B 308      22.149 105.142  40.045  1.00  0.00           N  
ATOM   5933  CA  THR B 308      22.310 105.321  38.609  1.00  0.00           C  
ATOM   5934  C   THR B 308      22.726 106.747  38.273  1.00  0.00           C  
ATOM   5935  O   THR B 308      23.635 106.967  37.473  1.00  0.00           O  
ATOM   5936  CB  THR B 308      21.014 104.983  37.848  1.00  0.00           C  
ATOM   5937  CG2 THR B 308      20.621 103.534  38.081  1.00  0.00           C  
ATOM   5938  OG1 THR B 308      19.956 105.841  38.297  1.00  0.00           O  
ATOM   5946  N   GLY B 309      22.055 107.714  38.891  1.00  0.00           N  
ATOM   5947  CA  GLY B 309      22.342 109.121  38.647  1.00  0.00           C  
ATOM   5948  C   GLY B 309      21.655 109.612  37.379  1.00  0.00           C  
ATOM   5949  O   GLY B 309      22.217 110.408  36.626  1.00  0.00           O  
ATOM   5953  N   LYS B 310      20.437 109.136  37.149  1.00  0.00           N  
ATOM   5954  CA  LYS B 310      19.656 109.554  35.991  1.00  0.00           C  
ATOM   5955  C   LYS B 310      18.517 110.478  36.402  1.00  0.00           C  
ATOM   5956  O   LYS B 310      17.754 110.951  35.559  1.00  0.00           O  
ATOM   5957  CB  LYS B 310      19.103 108.338  35.249  1.00  0.00           C  
ATOM   5958  CG  LYS B 310      20.168 107.440  34.630  1.00  0.00           C  
ATOM   5959  CD  LYS B 310      19.542 106.276  33.877  1.00  0.00           C  
ATOM   5960  CE  LYS B 310      20.605 105.353  33.301  1.00  0.00           C  
ATOM   5961  NZ  LYS B 310      20.007 104.204  32.568  1.00  0.00           N1+
ATOM   5975  N   LYS B 311      18.404 110.730  37.701  1.00  0.00           N  
ATOM   5976  CA  LYS B 311      17.419 111.673  38.218  1.00  0.00           C  
ATOM   5977  C   LYS B 311      17.627 113.064  37.631  1.00  0.00           C  
ATOM   5978  O   LYS B 311      16.899 113.496  37.100  1.00  0.00           O  
ATOM   5979  CB  LYS B 311      17.483 111.733  39.745  1.00  0.00           C  
ATOM   5980  CG  LYS B 311      16.433 112.634  40.381  1.00  0.00           C  
ATOM   5981  CD  LYS B 311      16.502 112.573  41.903  1.00  0.00           C  
ATOM   5982  CE  LYS B 311      15.469 113.488  42.541  1.00  0.00           C  
ATOM   5983  NZ  LYS B 311      15.515 113.428  44.027  1.00  0.00           N1+
ATOM   5984  OXT LYS B 311      18.666 113.639  37.807  1.00  0.00           O1-
TER    5998      LYS B 311 
ATOM   5999  N   MET A   1     -31.148   7.693  46.608  1.00  0.00           N  
ATOM   6000  CA  MET A   1     -32.100   8.632  46.028  1.00  0.00           C  
ATOM   6001  C   MET A   1     -31.503  10.037  45.929  1.00  0.00           C  
ATOM   6002  O   MET A   1     -31.681  10.864  46.824  1.00  0.00           O  
ATOM   6003  CB  MET A   1     -33.383   8.658  46.857  1.00  0.00           C  
ATOM   6004  CG  MET A   1     -34.487   9.535  46.282  1.00  0.00           C  
ATOM   6005  SD  MET A   1     -36.086   9.240  47.064  1.00  0.00           S  
ATOM   6006  CE  MET A   1     -37.065  10.550  46.336  1.00  0.00           C  
ATOM   6018  N   GLU A   2     -30.758  10.306  44.841  1.00  0.00           N  
ATOM   6019  CA  GLU A   2     -30.094  11.583  44.556  1.00  0.00           C  
ATOM   6020  C   GLU A   2     -30.970  12.738  44.042  1.00  0.00           C  
ATOM   6021  O   GLU A   2     -30.465  13.839  43.790  1.00  0.00           O  
ATOM   6022  CB  GLU A   2     -28.971  11.337  43.549  1.00  0.00           C  
ATOM   6023  CG  GLU A   2     -27.812  10.512  44.088  1.00  0.00           C  
ATOM   6024  CD  GLU A   2     -26.811  10.207  43.009  1.00  0.00           C  
ATOM   6025  OE1 GLU A   2     -27.041  10.584  41.884  1.00  0.00           O  
ATOM   6026  OE2 GLU A   2     -25.762   9.695  43.326  1.00  0.00           O1-
ATOM   6033  N   LYS A   3     -32.264  12.498  43.862  1.00  0.00           N  
ATOM   6034  CA  LYS A   3     -33.171  13.523  43.362  1.00  0.00           C  
ATOM   6035  C   LYS A   3     -32.996  14.833  44.118  1.00  0.00           C  
ATOM   6036  O   LYS A   3     -33.068  14.866  45.346  1.00  0.00           O  
ATOM   6037  CB  LYS A   3     -34.624  13.050  43.462  1.00  0.00           C  
ATOM   6038  CG  LYS A   3     -35.646  14.039  42.918  1.00  0.00           C  
ATOM   6039  CD  LYS A   3     -37.056  13.469  42.982  1.00  0.00           C  
ATOM   6040  CE  LYS A   3     -38.082  14.470  42.474  1.00  0.00           C  
ATOM   6041  NZ  LYS A   3     -39.456  13.897  42.453  1.00  0.00           N1+
ATOM   6055  N   PRO A   4     -32.760  15.911  43.377  1.00  0.00           N  
ATOM   6056  CA  PRO A   4     -32.574  17.227  43.977  1.00  0.00           C  
ATOM   6057  C   PRO A   4     -33.874  17.748  44.578  1.00  0.00           C  
ATOM   6058  O   PRO A   4     -34.963  17.355  44.160  1.00  0.00           O  
ATOM   6059  CB  PRO A   4     -32.083  18.100  42.819  1.00  0.00           C  
ATOM   6060  CG  PRO A   4     -32.624  17.437  41.598  1.00  0.00           C  
ATOM   6061  CD  PRO A   4     -32.584  15.962  41.895  1.00  0.00           C  
ATOM   6069  N   TYR A   5     -33.751  18.633  45.562  1.00  0.00           N  
ATOM   6070  CA  TYR A   5     -34.918  19.216  46.215  1.00  0.00           C  
ATOM   6071  C   TYR A   5     -34.972  20.721  46.001  1.00  0.00           C  
ATOM   6072  O   TYR A   5     -33.945  21.401  46.023  1.00  0.00           O  
ATOM   6073  CB  TYR A   5     -34.906  18.899  47.712  1.00  0.00           C  
ATOM   6074  CG  TYR A   5     -34.845  17.421  48.027  1.00  0.00           C  
ATOM   6075  CD1 TYR A   5     -33.630  16.784  48.238  1.00  0.00           C  
ATOM   6076  CD2 TYR A   5     -36.005  16.665  48.110  1.00  0.00           C  
ATOM   6077  CE1 TYR A   5     -33.570  15.436  48.524  1.00  0.00           C  
ATOM   6078  CE2 TYR A   5     -35.955  15.315  48.398  1.00  0.00           C  
ATOM   6079  CZ  TYR A   5     -34.737  14.702  48.602  1.00  0.00           C  
ATOM   6080  OH  TYR A   5     -34.682  13.357  48.890  1.00  0.00           O  
ATOM   6090  N   ALA A   6     -36.177  21.241  45.792  1.00  0.00           N  
ATOM   6091  CA  ALA A   6     -36.367  22.668  45.561  1.00  0.00           C  
ATOM   6092  C   ALA A   6     -37.007  23.342  46.770  1.00  0.00           C  
ATOM   6093  O   ALA A   6     -37.846  22.750  47.450  1.00  0.00           O  
ATOM   6094  CB  ALA A   6     -37.213  22.896  44.318  1.00  0.00           C  
ATOM   6100  N   CYS A   7     -36.605  24.579  47.034  1.00  0.00           N  
ATOM   6101  CA  CYS A   7     -37.277  25.410  48.025  1.00  0.00           C  
ATOM   6102  C   CYS A   7     -38.157  26.459  47.360  1.00  0.00           C  
ATOM   6103  O   CYS A   7     -37.664  27.347  46.663  1.00  0.00           O  
ATOM   6104  CB  CYS A   7     -36.111  26.070  48.759  1.00  0.00           C  
ATOM   6105  SG  CYS A   7     -36.594  27.064  50.192  1.00  0.00           S  
ATOM   6111  N   PRO A   8     -39.463  26.353  47.577  1.00  0.00           N  
ATOM   6112  CA  PRO A   8     -40.416  27.291  46.994  1.00  0.00           C  
ATOM   6113  C   PRO A   8     -40.340  28.650  47.679  1.00  0.00           C  
ATOM   6114  O   PRO A   8     -40.848  29.645  47.163  1.00  0.00           O  
ATOM   6115  CB  PRO A   8     -41.778  26.619  47.200  1.00  0.00           C  
ATOM   6116  CG  PRO A   8     -41.594  25.768  48.409  1.00  0.00           C  
ATOM   6117  CD  PRO A   8     -40.172  25.274  48.337  1.00  0.00           C  
ATOM   6125  N   GLU A   9     -39.653  28.733  48.834  1.00  0.00           N  
ATOM   6126  CA  GLU A   9     -39.646  29.956  49.629  1.00  0.00           C  
ATOM   6127  C   GLU A   9     -38.457  30.838  49.270  1.00  0.00           C  
ATOM   6128  O   GLU A   9     -38.437  32.029  49.586  1.00  0.00           O  
ATOM   6129  CB  GLU A   9     -39.619  29.623  51.123  1.00  0.00           C  
ATOM   6130  CG  GLU A   9     -40.830  28.842  51.614  1.00  0.00           C  
ATOM   6131  CD  GLU A   9     -42.108  29.573  51.319  1.00  0.00           C  
ATOM   6132  OE1 GLU A   9     -42.212  30.720  51.680  1.00  0.00           O  
ATOM   6133  OE2 GLU A   9     -42.939  29.024  50.632  1.00  0.00           O1-
ATOM   6140  N   CYS A  10     -37.467  30.250  48.605  1.00  0.00           N  
ATOM   6141  CA  CYS A  10     -36.231  30.954  48.290  1.00  0.00           C  
ATOM   6142  C   CYS A  10     -35.940  30.914  46.796  1.00  0.00           C  
ATOM   6143  O   CYS A  10     -35.447  31.885  46.223  1.00  0.00           O  
ATOM   6144  CB  CYS A  10     -35.180  30.159  49.065  1.00  0.00           C  
ATOM   6145  SG  CYS A  10     -35.387  30.197  50.862  1.00  0.00           S  
ATOM   6151  N   GLY A  11     -36.248  29.784  46.168  1.00  0.00           N  
ATOM   6152  CA  GLY A  11     -35.988  29.603  44.745  1.00  0.00           C  
ATOM   6153  C   GLY A  11     -34.634  28.947  44.510  1.00  0.00           C  
ATOM   6154  O   GLY A  11     -34.072  29.031  43.418  1.00  0.00           O  
ATOM   6158  N   LYS A  12     -34.111  28.295  45.545  1.00  0.00           N  
ATOM   6159  CA  LYS A  12     -32.869  27.540  45.426  1.00  0.00           C  
ATOM   6160  C   LYS A  12     -33.130  26.040  45.458  1.00  0.00           C  
ATOM   6161  O   LYS A  12     -34.109  25.583  46.046  1.00  0.00           O  
ATOM   6162  CB  LYS A  12     -31.899  27.929  46.543  1.00  0.00           C  
ATOM   6163  CG  LYS A  12     -31.583  29.419  46.612  1.00  0.00           C  
ATOM   6164  CD  LYS A  12     -30.848  29.887  45.366  1.00  0.00           C  
ATOM   6165  CE  LYS A  12     -30.413  31.340  45.492  1.00  0.00           C  
ATOM   6166  NZ  LYS A  12     -29.798  31.848  44.236  1.00  0.00           N1+
ATOM   6180  N   SER A  13     -32.248  25.278  44.820  1.00  0.00           N  
ATOM   6181  CA  SER A  13     -32.382  23.822  44.722  1.00  0.00           C  
ATOM   6182  C   SER A  13     -31.081  23.181  45.219  1.00  0.00           C  
ATOM   6183  O   SER A  13     -29.997  23.721  44.994  1.00  0.00           O  
ATOM   6184  CB  SER A  13     -32.691  23.401  43.297  1.00  0.00           C  
ATOM   6185  OG  SER A  13     -33.912  23.915  42.849  1.00  0.00           O  
ATOM   6191  N   PHE A  14     -31.184  22.002  45.830  1.00  0.00           N  
ATOM   6192  CA  PHE A  14     -30.018  21.327  46.386  1.00  0.00           C  
ATOM   6193  C   PHE A  14     -29.922  19.850  46.037  1.00  0.00           C  
ATOM   6194  O   PHE A  14     -30.934  19.207  45.775  1.00  0.00           O  
ATOM   6195  CB  PHE A  14     -30.011  21.488  47.907  1.00  0.00           C  
ATOM   6196  CG  PHE A  14     -29.947  22.916  48.366  1.00  0.00           C  
ATOM   6197  CD1 PHE A  14     -31.105  23.618  48.660  1.00  0.00           C  
ATOM   6198  CD2 PHE A  14     -28.727  23.564  48.502  1.00  0.00           C  
ATOM   6199  CE1 PHE A  14     -31.049  24.933  49.082  1.00  0.00           C  
ATOM   6200  CE2 PHE A  14     -28.667  24.877  48.924  1.00  0.00           C  
ATOM   6201  CZ  PHE A  14     -29.830  25.561  49.214  1.00  0.00           C  
ATOM   6211  N   SER A  15     -28.699  19.318  46.095  1.00  0.00           N  
ATOM   6212  CA  SER A  15     -28.407  17.917  45.795  1.00  0.00           C  
ATOM   6213  C   SER A  15     -28.845  16.953  46.891  1.00  0.00           C  
ATOM   6214  O   SER A  15     -29.332  15.852  46.610  1.00  0.00           O  
ATOM   6215  CB  SER A  15     -26.922  17.753  45.536  1.00  0.00           C  
ATOM   6216  OG  SER A  15     -26.511  18.439  44.385  1.00  0.00           O  
ATOM   6222  N   ARG A  16     -28.627  17.340  48.143  1.00  0.00           N  
ATOM   6223  CA  ARG A  16     -28.993  16.494  49.267  1.00  0.00           C  
ATOM   6224  C   ARG A  16     -30.062  17.160  50.120  1.00  0.00           C  
ATOM   6225  O   ARG A  16     -30.161  18.392  50.174  1.00  0.00           O  
ATOM   6226  CB  ARG A  16     -27.787  16.086  50.098  1.00  0.00           C  
ATOM   6227  CG  ARG A  16     -26.806  15.165  49.392  1.00  0.00           C  
ATOM   6228  CD  ARG A  16     -25.640  14.761  50.218  1.00  0.00           C  
ATOM   6229  NE  ARG A  16     -24.630  13.994  49.504  1.00  0.00           N  
ATOM   6230  CZ  ARG A  16     -24.661  12.658  49.337  1.00  0.00           C  
ATOM   6231  NH1 ARG A  16     -25.624  11.932  49.860  1.00  0.00           N1+
ATOM   6232  NH2 ARG A  16     -23.682  12.093  48.652  1.00  0.00           N  
ATOM   6246  N   LYS A  17     -30.833  16.337  50.820  1.00  0.00           N  
ATOM   6247  CA  LYS A  17     -31.888  16.845  51.678  1.00  0.00           C  
ATOM   6248  C   LYS A  17     -31.353  17.672  52.830  1.00  0.00           C  
ATOM   6249  O   LYS A  17     -31.987  18.623  53.236  1.00  0.00           O  
ATOM   6250  CB  LYS A  17     -32.728  15.688  52.217  1.00  0.00           C  
ATOM   6251  CG  LYS A  17     -33.913  16.116  53.074  1.00  0.00           C  
ATOM   6252  CD  LYS A  17     -34.746  14.919  53.508  1.00  0.00           C  
ATOM   6253  CE  LYS A  17     -35.915  15.343  54.383  1.00  0.00           C  
ATOM   6254  NZ  LYS A  17     -36.720  14.178  54.841  1.00  0.00           N1+
ATOM   6268  N   ASP A  18     -30.188  17.316  53.359  1.00  0.00           N  
ATOM   6269  CA  ASP A  18     -29.629  18.062  54.481  1.00  0.00           C  
ATOM   6270  C   ASP A  18     -29.238  19.489  54.102  1.00  0.00           C  
ATOM   6271  O   ASP A  18     -29.251  20.391  54.942  1.00  0.00           O  
ATOM   6272  CB  ASP A  18     -28.410  17.326  55.046  1.00  0.00           C  
ATOM   6273  CG  ASP A  18     -28.745  16.065  55.828  1.00  0.00           C  
ATOM   6274  OD1 ASP A  18     -29.896  15.871  56.144  1.00  0.00           O  
ATOM   6275  OD2 ASP A  18     -27.884  15.231  55.970  1.00  0.00           O1-
ATOM   6280  N   SER A  19     -28.911  19.689  52.829  1.00  0.00           N  
ATOM   6281  CA  SER A  19     -28.562  21.017  52.344  1.00  0.00           C
[truncated: 43,660 more chars]
