# Supplementary material for: Targeted DNA Methylation Using an Artificially Bisected M.HhaI Fused to Zinc Fingers
Source: PLoS One. 2012 Sep 11;7(9):e44852. doi: 10.1371/journal.pone.0044852 (PMC3439449; doi:10.1371/journal.pone.0044852)
Supplement: Models S1 — PDB files of all models in a.zip file format. (ZIP) [file pone.0044852.s005.zip › Models_S1/ZN_CZ.2.pdb]

ATOM   6847  N   MET A   1     -17.283  58.664  48.687  1.00  0.00           N  
ATOM   6848  CA  MET A   1     -18.000  58.258  47.485  1.00  0.00           C  
ATOM   6849  C   MET A   1     -18.557  56.840  47.625  1.00  0.00           C  
ATOM   6850  O   MET A   1     -17.919  55.867  47.217  1.00  0.00           O  
ATOM   6851  CB  MET A   1     -17.081  58.349  46.268  1.00  0.00           C  
ATOM   6852  CG  MET A   1     -17.759  58.040  44.940  1.00  0.00           C  
ATOM   6853  SD  MET A   1     -16.760  58.529  43.520  1.00  0.00           S  
ATOM   6854  CE  MET A   1     -17.722  57.838  42.177  1.00  0.00           C  
ATOM   6866  N   GLU A   2     -19.750  56.712  48.235  1.00  0.00           N  
ATOM   6867  CA  GLU A   2     -20.454  55.448  48.474  1.00  0.00           C  
ATOM   6868  C   GLU A   2     -21.179  54.803  47.279  1.00  0.00           C  
ATOM   6869  O   GLU A   2     -21.785  53.734  47.422  1.00  0.00           O  
ATOM   6870  CB  GLU A   2     -21.464  55.656  49.602  1.00  0.00           C  
ATOM   6871  CG  GLU A   2     -20.840  55.912  50.966  1.00  0.00           C  
ATOM   6872  CD  GLU A   2     -21.888  56.230  51.995  1.00  0.00           C  
ATOM   6873  OE1 GLU A   2     -23.042  56.294  51.644  1.00  0.00           O  
ATOM   6874  OE2 GLU A   2     -21.552  56.301  53.155  1.00  0.00           O1-
ATOM   6881  N   LYS A   3     -21.144  55.445  46.118  1.00  0.00           N  
ATOM   6882  CA  LYS A   3     -21.815  54.924  44.934  1.00  0.00           C  
ATOM   6883  C   LYS A   3     -21.485  53.453  44.714  1.00  0.00           C  
ATOM   6884  O   LYS A   3     -20.316  53.071  44.655  1.00  0.00           O  
ATOM   6885  CB  LYS A   3     -21.430  55.738  43.696  1.00  0.00           C  
ATOM   6886  CG  LYS A   3     -22.120  55.295  42.413  1.00  0.00           C  
ATOM   6887  CD  LYS A   3     -21.747  56.196  41.244  1.00  0.00           C  
ATOM   6888  CE  LYS A   3     -22.406  55.733  39.954  1.00  0.00           C  
ATOM   6889  NZ  LYS A   3     -22.117  56.652  38.820  1.00  0.00           N1+
ATOM   6903  N   PRO A   4     -22.522  52.629  44.599  1.00  0.00           N  
ATOM   6904  CA  PRO A   4     -22.344  51.199  44.386  1.00  0.00           C  
ATOM   6905  C   PRO A   4     -21.780  50.914  42.999  1.00  0.00           C  
ATOM   6906  O   PRO A   4     -21.951  51.709  42.074  1.00  0.00           O  
ATOM   6907  CB  PRO A   4     -23.748  50.615  44.569  1.00  0.00           C  
ATOM   6908  CG  PRO A   4     -24.665  51.743  44.236  1.00  0.00           C  
ATOM   6909  CD  PRO A   4     -23.968  52.982  44.727  1.00  0.00           C  
ATOM   6917  N   TYR A   5     -21.107  49.776  42.862  1.00  0.00           N  
ATOM   6918  CA  TYR A   5     -20.526  49.381  41.583  1.00  0.00           C  
ATOM   6919  C   TYR A   5     -21.152  48.093  41.070  1.00  0.00           C  
ATOM   6920  O   TYR A   5     -21.433  47.175  41.842  1.00  0.00           O  
ATOM   6921  CB  TYR A   5     -19.011  49.213  41.715  1.00  0.00           C  
ATOM   6922  CG  TYR A   5     -18.298  50.444  42.228  1.00  0.00           C  
ATOM   6923  CD1 TYR A   5     -18.046  50.612  43.582  1.00  0.00           C  
ATOM   6924  CD2 TYR A   5     -17.880  51.437  41.355  1.00  0.00           C  
ATOM   6925  CE1 TYR A   5     -17.397  51.734  44.054  1.00  0.00           C  
ATOM   6926  CE2 TYR A   5     -17.228  52.564  41.817  1.00  0.00           C  
ATOM   6927  CZ  TYR A   5     -16.989  52.711  43.168  1.00  0.00           C  
ATOM   6928  OH  TYR A   5     -16.339  53.831  43.633  1.00  0.00           O  
ATOM   6938  N   ALA A   6     -21.370  48.027  39.761  1.00  0.00           N  
ATOM   6939  CA  ALA A   6     -21.975  46.854  39.142  1.00  0.00           C  
ATOM   6940  C   ALA A   6     -20.945  46.058  38.348  1.00  0.00           C  
ATOM   6941  O   ALA A   6     -20.040  46.630  37.739  1.00  0.00           O  
ATOM   6942  CB  ALA A   6     -23.134  47.264  38.247  1.00  0.00           C  
ATOM   6948  N   CYS A   7     -21.088  44.738  38.358  1.00  0.00           N  
ATOM   6949  CA  CYS A   7     -20.308  43.874  37.481  1.00  0.00           C  
ATOM   6950  C   CYS A   7     -21.146  43.373  36.312  1.00  0.00           C  
ATOM   6951  O   CYS A   7     -22.114  42.635  36.501  1.00  0.00           O  
ATOM   6952  CB  CYS A   7     -19.920  42.719  38.402  1.00  0.00           C  
ATOM   6953  SG  CYS A   7     -18.786  41.519  37.663  1.00  0.00           S  
ATOM   6959  N   PRO A   8     -20.769  43.776  35.104  1.00  0.00           N  
ATOM   6960  CA  PRO A   8     -21.489  43.372  33.902  1.00  0.00           C  
ATOM   6961  C   PRO A   8     -21.231  41.907  33.572  1.00  0.00           C  
ATOM   6962  O   PRO A   8     -21.951  41.304  32.777  1.00  0.00           O  
ATOM   6963  CB  PRO A   8     -20.957  44.309  32.813  1.00  0.00           C  
ATOM   6964  CG  PRO A   8     -19.583  44.664  33.267  1.00  0.00           C  
ATOM   6965  CD  PRO A   8     -19.663  44.729  34.769  1.00  0.00           C  
ATOM   6973  N   GLU A   9     -20.227  41.286  34.220  1.00  0.00           N  
ATOM   6974  CA  GLU A   9     -19.817  39.931  33.867  1.00  0.00           C  
ATOM   6975  C   GLU A   9     -20.537  38.898  34.726  1.00  0.00           C  
ATOM   6976  O   GLU A   9     -20.575  37.714  34.387  1.00  0.00           O  
ATOM   6977  CB  GLU A   9     -18.302  39.774  34.018  1.00  0.00           C  
ATOM   6978  CG  GLU A   9     -17.483  40.680  33.110  1.00  0.00           C  
ATOM   6979  CD  GLU A   9     -17.836  40.470  31.665  1.00  0.00           C  
ATOM   6980  OE1 GLU A   9     -17.806  39.348  31.223  1.00  0.00           O  
ATOM   6981  OE2 GLU A   9     -18.246  41.414  31.030  1.00  0.00           O1-
ATOM   6988  N   CYS A  10     -21.109  39.352  35.836  1.00  0.00           N  
ATOM   6989  CA  CYS A  10     -21.741  38.454  36.794  1.00  0.00           C  
ATOM   6990  C   CYS A  10     -23.185  38.860  37.060  1.00  0.00           C  
ATOM   6991  O   CYS A  10     -24.059  38.009  37.225  1.00  0.00           O  
ATOM   6992  CB  CYS A  10     -20.889  38.643  38.050  1.00  0.00           C  
ATOM   6993  SG  CYS A  10     -19.165  38.122  37.870  1.00  0.00           S  
ATOM   6999  N   GLY A  11     -23.429  40.165  37.101  1.00  0.00           N  
ATOM   7000  CA  GLY A  11     -24.761  40.687  37.380  1.00  0.00           C  
ATOM   7001  C   GLY A  11     -24.943  40.968  38.866  1.00  0.00           C  
ATOM   7002  O   GLY A  11     -26.068  41.063  39.358  1.00  0.00           O  
ATOM   7006  N   LYS A  12     -23.828  41.098  39.579  1.00  0.00           N  
ATOM   7007  CA  LYS A  12     -23.859  41.467  40.989  1.00  0.00           C  
ATOM   7008  C   LYS A  12     -23.376  42.895  41.197  1.00  0.00           C  
ATOM   7009  O   LYS A  12     -22.581  43.412  40.413  1.00  0.00           O  
ATOM   7010  CB  LYS A  12     -23.009  40.497  41.813  1.00  0.00           C  
ATOM   7011  CG  LYS A  12     -23.400  39.032  41.662  1.00  0.00           C  
ATOM   7012  CD  LYS A  12     -24.798  38.774  42.199  1.00  0.00           C  
ATOM   7013  CE  LYS A  12     -25.137  37.290  42.174  1.00  0.00           C  
ATOM   7014  NZ  LYS A  12     -26.544  37.033  42.585  1.00  0.00           N1+
ATOM   7028  N   SER A  13     -23.861  43.529  42.260  1.00  0.00           N  
ATOM   7029  CA  SER A  13     -23.527  44.921  42.573  1.00  0.00           C  
ATOM   7030  C   SER A  13     -23.010  44.983  44.015  1.00  0.00           C  
ATOM   7031  O   SER A  13     -23.493  44.250  44.880  1.00  0.00           O  
ATOM   7032  CB  SER A  13     -24.732  45.824  42.385  1.00  0.00           C  
ATOM   7033  OG  SER A  13     -25.175  45.840  41.058  1.00  0.00           O  
ATOM   7039  N   PHE A  14     -22.082  45.898  44.286  1.00  0.00           N  
ATOM   7040  CA  PHE A  14     -21.485  46.011  45.610  1.00  0.00           C  
ATOM   7041  C   PHE A  14     -21.408  47.432  46.146  1.00  0.00           C  
ATOM   7042  O   PHE A  14     -21.367  48.385  45.373  1.00  0.00           O  
ATOM   7043  CB  PHE A  14     -20.082  45.402  45.593  1.00  0.00           C  
ATOM   7044  CG  PHE A  14     -20.057  43.947  45.226  1.00  0.00           C  
ATOM   7045  CD1 PHE A  14     -19.853  43.549  43.914  1.00  0.00           C  
ATOM   7046  CD2 PHE A  14     -20.241  42.968  46.194  1.00  0.00           C  
ATOM   7047  CE1 PHE A  14     -19.830  42.210  43.575  1.00  0.00           C  
ATOM   7048  CE2 PHE A  14     -20.218  41.629  45.857  1.00  0.00           C  
ATOM   7049  CZ  PHE A  14     -20.012  41.251  44.547  1.00  0.00           C  
ATOM   7059  N   SER A  15     -21.332  47.550  47.473  1.00  0.00           N  
ATOM   7060  CA  SER A  15     -21.252  48.832  48.173  1.00  0.00           C  
ATOM   7061  C   SER A  15     -19.887  49.502  48.067  1.00  0.00           C  
ATOM   7062  O   SER A  15     -19.790  50.726  47.934  1.00  0.00           O  
ATOM   7063  CB  SER A  15     -21.611  48.635  49.634  1.00  0.00           C  
ATOM   7064  OG  SER A  15     -22.946  48.243  49.798  1.00  0.00           O  
ATOM   7070  N   ARG A  16     -18.828  48.707  48.177  1.00  0.00           N  
ATOM   7071  CA  ARG A  16     -17.477  49.241  48.104  1.00  0.00           C  
ATOM   7072  C   ARG A  16     -16.740  48.682  46.896  1.00  0.00           C  
ATOM   7073  O   ARG A  16     -17.027  47.574  46.428  1.00  0.00           O  
ATOM   7074  CB  ARG A  16     -16.698  49.016  49.390  1.00  0.00           C  
ATOM   7075  CG  ARG A  16     -17.214  49.788  50.593  1.00  0.00           C  
ATOM   7076  CD  ARG A  16     -16.436  49.571  51.840  1.00  0.00           C  
ATOM   7077  NE  ARG A  16     -17.007  50.197  53.024  1.00  0.00           N  
ATOM   7078  CZ  ARG A  16     -16.783  51.472  53.398  1.00  0.00           C  
ATOM   7079  NH1 ARG A  16     -15.976  52.248  52.710  1.00  0.00           N1+
ATOM   7080  NH2 ARG A  16     -17.380  51.913  54.491  1.00  0.00           N  
ATOM   7094  N   LYS A  17     -15.756  49.438  46.423  1.00  0.00           N  
ATOM   7095  CA  LYS A  17     -14.971  49.018  45.278  1.00  0.00           C  
ATOM   7096  C   LYS A  17     -14.164  47.764  45.554  1.00  0.00           C  
ATOM   7097  O   LYS A  17     -13.980  46.957  44.668  1.00  0.00           O  
ATOM   7098  CB  LYS A  17     -14.038  50.147  44.838  1.00  0.00           C  
ATOM   7099  CG  LYS A  17     -13.217  49.837  43.593  1.00  0.00           C  
ATOM   7100  CD  LYS A  17     -12.375  51.031  43.171  1.00  0.00           C  
ATOM   7101  CE  LYS A  17     -11.537  50.714  41.943  1.00  0.00           C  
ATOM   7102  NZ  LYS A  17     -10.683  51.864  41.538  1.00  0.00           N1+
ATOM   7116  N   ASP A  18     -13.683  47.595  46.780  1.00  0.00           N  
ATOM   7117  CA  ASP A  18     -12.885  46.418  47.104  1.00  0.00           C  
ATOM   7118  C   ASP A  18     -13.694  45.124  47.036  1.00  0.00           C  
ATOM   7119  O   ASP A  18     -13.148  44.053  46.763  1.00  0.00           O  
ATOM   7120  CB  ASP A  18     -12.269  46.568  48.498  1.00  0.00           C  
ATOM   7121  CG  ASP A  18     -11.129  47.574  48.575  1.00  0.00           C  
ATOM   7122  OD1 ASP A  18     -10.651  47.982  47.543  1.00  0.00           O  
ATOM   7123  OD2 ASP A  18     -10.850  48.043  49.652  1.00  0.00           O1-
ATOM   7128  N   SER A  19     -14.999  45.233  47.266  1.00  0.00           N  
ATOM   7129  CA  SER A  19     -15.875  44.074  47.187  1.00  0.00           C  
ATOM   7130  C   SER A  19     -15.983  43.655  45.717  1.00  0.00           C  
ATOM   7131  O   SER A  19     -16.089  42.467  45.418  1.00  0.00           O  
ATOM   7132  CB  SER A  19     -17.239  44.388  47.772  1.00  0.00           C  
ATOM   7133  OG  SER A  19     -17.174  44.656  49.146  1.00  0.00           O  
ATOM   7139  N   LEU A  20     -15.955  44.632  44.805  1.00  0.00           N  
ATOM   7140  CA  LEU A  20     -16.037  44.333  43.376  1.00  0.00           C  
ATOM   7141  C   LEU A  20     -14.756  43.663  42.914  1.00  0.00           C  
ATOM   7142  O   LEU A  20     -14.795  42.686  42.174  1.00  0.00           O  
ATOM   7143  CB  LEU A  20     -16.298  45.612  42.570  1.00  0.00           C  
ATOM   7144  CG  LEU A  20     -16.406  45.415  41.052  1.00  0.00           C  
ATOM   7145  CD1 LEU A  20     -17.570  44.485  40.729  1.00  0.00           C  
ATOM   7146  CD2 LEU A  20     -16.590  46.765  40.376  1.00  0.00           C  
ATOM   7158  N   VAL A  21     -13.620  44.166  43.384  1.00  0.00           N  
ATOM   7159  CA  VAL A  21     -12.329  43.600  43.004  1.00  0.00           C  
ATOM   7160  C   VAL A  21     -12.187  42.160  43.487  1.00  0.00           C  
ATOM   7161  O   VAL A  21     -11.695  41.304  42.763  1.00  0.00           O  
ATOM   7162  CB  VAL A  21     -11.162  44.436  43.562  1.00  0.00           C  
ATOM   7163  CG1 VAL A  21      -9.836  43.729  43.323  1.00  0.00           C  
ATOM   7164  CG2 VAL A  21     -11.146  45.819  42.931  1.00  0.00           C  
ATOM   7174  N   ARG A  22     -12.652  41.883  44.701  1.00  0.00           N  
ATOM   7175  CA  ARG A  22     -12.574  40.529  45.233  1.00  0.00           C  
ATOM   7176  C   ARG A  22     -13.489  39.594  44.428  1.00  0.00           C  
ATOM   7177  O   ARG A  22     -13.082  38.497  44.052  1.00  0.00           O  
ATOM   7178  CB  ARG A  22     -12.978  40.533  46.712  1.00  0.00           C  
ATOM   7179  CG  ARG A  22     -13.092  39.149  47.337  1.00  0.00           C  
ATOM   7180  CD  ARG A  22     -13.488  39.243  48.793  1.00  0.00           C  
ATOM   7181  NE  ARG A  22     -14.809  39.837  48.934  1.00  0.00           N  
ATOM   7182  CZ  ARG A  22     -15.290  40.337  50.069  1.00  0.00           C  
ATOM   7183  NH1 ARG A  22     -14.555  40.326  51.179  1.00  0.00           N1+
ATOM   7184  NH2 ARG A  22     -16.515  40.835  50.091  1.00  0.00           N  
ATOM   7198  N   HIS A  23     -14.705  40.058  44.137  1.00  0.00           N  
ATOM   7199  CA  HIS A  23     -15.698  39.291  43.378  1.00  0.00           C  
ATOM   7200  C   HIS A  23     -15.219  38.990  41.963  1.00  0.00           C  
ATOM   7201  O   HIS A  23     -15.419  37.885  41.460  1.00  0.00           O  
ATOM   7202  CB  HIS A  23     -17.033  40.042  43.323  1.00  0.00           C  
ATOM   7203  CG  HIS A  23     -18.097  39.322  42.557  1.00  0.00           C  
ATOM   7204  CD2 HIS A  23     -18.666  39.584  41.357  1.00  0.00           C  
ATOM   7205  ND1 HIS A  23     -18.702  38.174  43.025  1.00  0.00           N  
ATOM   7206  CE1 HIS A  23     -19.597  37.760  42.144  1.00  0.00           C  
ATOM   7207  NE2 HIS A  23     -19.594  38.599  41.123  1.00  0.00           N  
ATOM   7215  N   GLN A  24     -14.596  39.983  41.332  1.00  0.00           N  
ATOM   7216  CA  GLN A  24     -14.082  39.881  39.968  1.00  0.00           C  
ATOM   7217  C   GLN A  24     -13.230  38.627  39.755  1.00  0.00           C  
ATOM   7218  O   GLN A  24     -13.238  38.034  38.672  1.00  0.00           O  
ATOM   7219  CB  GLN A  24     -13.253  41.124  39.627  1.00  0.00           C  
ATOM   7220  CG  GLN A  24     -12.798  41.188  38.179  1.00  0.00           C  
ATOM   7221  CD  GLN A  24     -13.955  41.390  37.218  1.00  0.00           C  
ATOM   7222  NE2 GLN A  24     -13.977  40.605  36.148  1.00  0.00           N  
ATOM   7223  OE1 GLN A  24     -14.822  42.241  37.438  1.00  0.00           O  
ATOM   7232  N   ARG A  25     -12.543  38.207  40.814  1.00  0.00           N  
ATOM   7233  CA  ARG A  25     -11.693  37.022  40.770  1.00  0.00           C  
ATOM   7234  C   ARG A  25     -12.398  35.725  40.374  1.00  0.00           C  
ATOM   7235  O   ARG A  25     -11.749  34.806  39.890  1.00  0.00           O  
ATOM   7236  CB  ARG A  25     -10.963  36.831  42.101  1.00  0.00           C  
ATOM   7237  CG  ARG A  25      -9.789  37.775  42.301  1.00  0.00           C  
ATOM   7238  CD  ARG A  25      -8.833  37.240  43.354  1.00  0.00           C  
ATOM   7239  NE  ARG A  25      -9.353  37.400  44.708  1.00  0.00           N  
ATOM   7240  CZ  ARG A  25      -9.200  38.500  45.441  1.00  0.00           C  
ATOM   7241  NH1 ARG A  25      -8.532  39.536  44.954  1.00  0.00           N1+
ATOM   7242  NH2 ARG A  25      -9.702  38.558  46.665  1.00  0.00           N  
ATOM   7256  N   THR A  26     -13.707  35.628  40.593  1.00  0.00           N  
ATOM   7257  CA  THR A  26     -14.427  34.409  40.204  1.00  0.00           C  
ATOM   7258  C   THR A  26     -14.492  34.352  38.674  1.00  0.00           C  
ATOM   7259  O   THR A  26     -14.553  33.269  38.096  1.00  0.00           O  
ATOM   7260  CB  THR A  26     -15.851  34.360  40.788  1.00  0.00           C  
ATOM   7261  CG2 THR A  26     -15.807  34.426  42.306  1.00  0.00           C  
ATOM   7262  OG1 THR A  26     -16.615  35.462  40.285  1.00  0.00           O  
ATOM   7270  N   HIS A  27     -14.462  35.526  38.038  1.00  0.00           N  
ATOM   7271  CA  HIS A  27     -14.513  35.637  36.578  1.00  0.00           C  
ATOM   7272  C   HIS A  27     -13.134  35.501  35.928  1.00  0.00           C  
ATOM   7273  O   HIS A  27     -12.997  34.871  34.881  1.00  0.00           O  
ATOM   7274  CB  HIS A  27     -15.147  36.970  36.167  1.00  0.00           C  
ATOM   7275  CG  HIS A  27     -15.296  37.135  34.687  1.00  0.00           C  
ATOM   7276  CD2 HIS A  27     -14.669  37.958  33.815  1.00  0.00           C  
ATOM   7277  ND1 HIS A  27     -16.183  36.388  33.940  1.00  0.00           N  
ATOM   7278  CE1 HIS A  27     -16.098  36.748  32.670  1.00  0.00           C  
ATOM   7279  NE2 HIS A  27     -15.186  37.697  32.570  1.00  0.00           N  
ATOM   7287  N   THR A  28     -12.119  36.101  36.536  1.00  0.00           N  
ATOM   7288  CA  THR A  28     -10.770  36.035  35.982  1.00  0.00           C  
ATOM   7289  C   THR A  28     -10.049  34.728  36.318  1.00  0.00           C  
ATOM   7290  O   THR A  28      -9.050  34.394  35.686  1.00  0.00           O  
ATOM   7291  CB  THR A  28      -9.910  37.212  36.477  1.00  0.00           C  
ATOM   7292  CG2 THR A  28     -10.582  38.536  36.150  1.00  0.00           C  
ATOM   7293  OG1 THR A  28      -9.728  37.110  37.894  1.00  0.00           O  
ATOM   7301  N   GLY A  29     -10.560  34.008  37.321  1.00  0.00           N  
ATOM   7302  CA  GLY A  29      -9.967  32.750  37.746  1.00  0.00           C  
ATOM   7303  C   GLY A  29      -8.689  32.915  38.544  1.00  0.00           C  
ATOM   7304  O   GLY A  29      -8.011  31.929  38.849  1.00  0.00           O  
ATOM   7308  N   GLU A  30      -8.373  34.154  38.899  1.00  0.00           N  
ATOM   7309  CA  GLU A  30      -7.168  34.477  39.649  1.00  0.00           C  
ATOM   7310  C   GLU A  30      -7.270  34.024  41.098  1.00  0.00           C  
ATOM   7311  O   GLU A  30      -8.264  34.284  41.774  1.00  0.00           O  
ATOM   7312  CB  GLU A  30      -6.893  35.982  39.592  1.00  0.00           C  
ATOM   7313  CG  GLU A  30      -5.598  36.411  40.266  1.00  0.00           C  
ATOM   7314  CD  GLU A  30      -5.390  37.897  40.156  1.00  0.00           C  
ATOM   7315  OE1 GLU A  30      -6.227  38.553  39.586  1.00  0.00           O  
ATOM   7316  OE2 GLU A  30      -4.453  38.390  40.739  1.00  0.00           O1-
ATOM   7323  N   LYS A  31      -6.232  33.330  41.556  1.00  0.00           N  
ATOM   7324  CA  LYS A  31      -6.148  32.817  42.921  1.00  0.00           C  
ATOM   7325  C   LYS A  31      -4.748  33.151  43.439  1.00  0.00           C  
ATOM   7326  O   LYS A  31      -3.825  32.347  43.340  1.00  0.00           O  
ATOM   7327  CB  LYS A  31      -6.393  31.308  42.924  1.00  0.00           C  
ATOM   7328  CG  LYS A  31      -7.805  30.920  42.532  1.00  0.00           C  
ATOM   7329  CD  LYS A  31      -8.044  29.441  42.756  1.00  0.00           C  
ATOM   7330  CE  LYS A  31      -9.474  29.075  42.402  1.00  0.00           C  
ATOM   7331  NZ  LYS A  31      -9.701  27.597  42.392  1.00  0.00           N1+
ATOM   7345  N   PRO A  32      -4.589  34.349  44.019  1.00  0.00           N  
ATOM   7346  CA  PRO A  32      -3.351  34.904  44.575  1.00  0.00           C  
ATOM   7347  C   PRO A  32      -2.655  34.167  45.720  1.00  0.00           C  
ATOM   7348  O   PRO A  32      -1.448  34.307  45.898  1.00  0.00           O  
ATOM   7349  CB  PRO A  32      -3.782  36.306  45.032  1.00  0.00           C  
ATOM   7350  CG  PRO A  32      -4.950  36.649  44.150  1.00  0.00           C  
ATOM   7351  CD  PRO A  32      -5.679  35.352  44.089  1.00  0.00           C  
ATOM   7359  N   TYR A  33      -3.398  33.392  46.497  1.00  0.00           N  
ATOM   7360  CA  TYR A  33      -2.813  32.712  47.649  1.00  0.00           C  
ATOM   7361  C   TYR A  33      -2.596  31.221  47.458  1.00  0.00           C  
ATOM   7362  O   TYR A  33      -3.485  30.506  47.029  1.00  0.00           O  
ATOM   7363  CB  TYR A  33      -3.692  32.936  48.881  1.00  0.00           C  
ATOM   7364  CG  TYR A  33      -4.073  34.383  49.107  1.00  0.00           C  
ATOM   7365  CD1 TYR A  33      -5.221  34.916  48.539  1.00  0.00           C  
ATOM   7366  CD2 TYR A  33      -3.284  35.211  49.891  1.00  0.00           C  
ATOM   7367  CE1 TYR A  33      -5.574  36.236  48.744  1.00  0.00           C  
ATOM   7368  CE2 TYR A  33      -3.626  36.533  50.102  1.00  0.00           C  
ATOM   7369  CZ  TYR A  33      -4.772  37.042  49.525  1.00  0.00           C  
ATOM   7370  OH  TYR A  33      -5.117  38.358  49.732  1.00  0.00           O  
ATOM   7380  N   LYS A  34      -1.393  30.758  47.771  1.00  0.00           N  
ATOM   7381  CA  LYS A  34      -1.044  29.356  47.599  1.00  0.00           C  
ATOM   7382  C   LYS A  34      -0.698  28.672  48.919  1.00  0.00           C  
ATOM   7383  O   LYS A  34      -0.011  29.249  49.766  1.00  0.00           O  
ATOM   7384  CB  LYS A  34       0.124  29.222  46.622  1.00  0.00           C  
ATOM   7385  CG  LYS A  34      -0.206  29.616  45.188  1.00  0.00           C  
ATOM   7386  CD  LYS A  34       0.985  29.399  44.268  1.00  0.00           C  
ATOM   7387  CE  LYS A  34       0.659  29.797  42.835  1.00  0.00           C  
ATOM   7388  NZ  LYS A  34       1.815  29.590  41.920  1.00  0.00           N1+
ATOM   7402  N   CYS A  35      -1.184  27.445  49.092  1.00  0.00           N  
ATOM   7403  CA  CYS A  35      -0.918  26.672  50.300  1.00  0.00           C  
ATOM   7404  C   CYS A  35       0.513  26.152  50.244  1.00  0.00           C  
ATOM   7405  O   CYS A  35       0.888  25.420  49.316  1.00  0.00           O  
ATOM   7406  CB  CYS A  35      -1.884  25.494  50.430  1.00  0.00           C  
ATOM   7407  SG  CYS A  35      -1.644  24.539  51.949  1.00  0.00           S  
ATOM   7413  N   PRO A  36       1.292  26.514  51.255  1.00  0.00           N  
ATOM   7414  CA  PRO A  36       2.692  26.115  51.368  1.00  0.00           C  
ATOM   7415  C   PRO A  36       2.825  24.599  51.422  1.00  0.00           C  
ATOM   7416  O   PRO A  36       3.836  24.038  50.992  1.00  0.00           O  
ATOM   7417  CB  PRO A  36       3.171  26.786  52.660  1.00  0.00           C  
ATOM   7418  CG  PRO A  36       2.240  27.935  52.848  1.00  0.00           C  
ATOM   7419  CD  PRO A  36       0.907  27.456  52.341  1.00  0.00           C  
ATOM   7427  N   GLU A  37       1.779  23.934  51.916  1.00  0.00           N  
ATOM   7428  CA  GLU A  37       1.802  22.483  52.041  1.00  0.00           C  
ATOM   7429  C   GLU A  37       1.397  21.677  50.812  1.00  0.00           C  
ATOM   7430  O   GLU A  37       2.201  20.906  50.304  1.00  0.00           O  
ATOM   7431  CB  GLU A  37       0.904  22.076  53.212  1.00  0.00           C  
ATOM   7432  CG  GLU A  37       1.247  22.751  54.532  1.00  0.00           C  
ATOM   7433  CD  GLU A  37       2.537  22.223  55.095  1.00  0.00           C  
ATOM   7434  OE1 GLU A  37       3.017  21.231  54.605  1.00  0.00           O  
ATOM   7435  OE2 GLU A  37       3.102  22.875  55.944  1.00  0.00           O1-
ATOM   7442  N   CYS A  38       0.170  21.845  50.329  1.00  0.00           N  
ATOM   7443  CA  CYS A  38      -0.285  21.076  49.173  1.00  0.00           C  
ATOM   7444  C   CYS A  38      -0.187  21.790  47.824  1.00  0.00           C  
ATOM   7445  O   CYS A  38      -0.491  21.193  46.788  1.00  0.00           O  
ATOM   7446  CB  CYS A  38      -1.723  20.608  49.380  1.00  0.00           C  
ATOM   7447  SG  CYS A  38      -2.906  21.973  49.386  1.00  0.00           S  
ATOM   7453  N   GLY A  39       0.224  23.056  47.837  1.00  0.00           N  
ATOM   7454  CA  GLY A  39       0.370  23.859  46.617  1.00  0.00           C  
ATOM   7455  C   GLY A  39      -0.933  24.311  45.945  1.00  0.00           C  
ATOM   7456  O   GLY A  39      -0.898  24.953  44.897  1.00  0.00           O  
ATOM   7460  N   LYS A  40      -2.081  24.004  46.542  1.00  0.00           N  
ATOM   7461  CA  LYS A  40      -3.352  24.426  45.965  1.00  0.00           C  
ATOM   7462  C   LYS A  40      -3.499  25.934  46.118  1.00  0.00           C  
ATOM   7463  O   LYS A  40      -3.084  26.502  47.129  1.00  0.00           O  
ATOM   7464  CB  LYS A  40      -4.524  23.705  46.628  1.00  0.00           C  
ATOM   7465  CG  LYS A  40      -5.896  24.111  46.100  1.00  0.00           C  
ATOM   7466  CD  LYS A  40      -7.003  23.292  46.746  1.00  0.00           C  
ATOM   7467  CE  LYS A  40      -8.374  23.728  46.253  1.00  0.00           C  
ATOM   7468  NZ  LYS A  40      -9.466  22.921  46.860  1.00  0.00           N1+
ATOM   7482  N   SER A  41      -4.095  26.573  45.115  1.00  0.00           N  
ATOM   7483  CA  SER A  41      -4.290  28.017  45.119  1.00  0.00           C  
ATOM   7484  C   SER A  41      -5.700  28.397  45.559  1.00  0.00           C  
ATOM   7485  O   SER A  41      -6.648  27.648  45.341  1.00  0.00           O  
ATOM   7486  CB  SER A  41      -3.999  28.585  43.744  1.00  0.00           C  
ATOM   7487  OG  SER A  41      -4.855  28.059  42.767  1.00  0.00           O  
ATOM   7493  N   PHE A  42      -5.826  29.577  46.158  1.00  0.00           N  
ATOM   7494  CA  PHE A  42      -7.099  30.057  46.665  1.00  0.00           C  
ATOM   7495  C   PHE A  42      -7.331  31.513  46.278  1.00  0.00           C  
ATOM   7496  O   PHE A  42      -6.382  32.300  46.145  1.00  0.00           O  
ATOM   7497  CB  PHE A  42      -7.143  29.924  48.192  1.00  0.00           C  
ATOM   7498  CG  PHE A  42      -7.083  28.509  48.677  1.00  0.00           C  
ATOM   7499  CD1 PHE A  42      -5.860  27.914  48.974  1.00  0.00           C  
ATOM   7500  CD2 PHE A  42      -8.244  27.755  48.803  1.00  0.00           C  
ATOM   7501  CE1 PHE A  42      -5.789  26.577  49.385  1.00  0.00           C  
ATOM   7502  CE2 PHE A  42      -8.191  26.414  49.215  1.00  0.00           C  
ATOM   7503  CZ  PHE A  42      -6.960  25.827  49.503  1.00  0.00           C  
ATOM   7513  N   SER A  43      -8.607  31.865  46.150  1.00  0.00           N  
ATOM   7514  CA  SER A  43      -9.006  33.219  45.783  1.00  0.00           C  
ATOM   7515  C   SER A  43      -8.849  34.202  46.928  1.00  0.00           C  
ATOM   7516  O   SER A  43      -8.674  35.401  46.698  1.00  0.00           O  
ATOM   7517  CB  SER A  43     -10.468  33.231  45.300  1.00  0.00           C  
ATOM   7518  OG  SER A  43     -11.398  32.885  46.325  1.00  0.00           O  
ATOM   7524  N   GLN A  44      -8.886  33.693  48.159  1.00  0.00           N  
ATOM   7525  CA  GLN A  44      -8.804  34.553  49.330  1.00  0.00           C  
ATOM   7526  C   GLN A  44      -7.850  34.090  50.429  1.00  0.00           C  
ATOM   7527  O   GLN A  44      -7.625  32.895  50.601  1.00  0.00           O  
ATOM   7528  CB  GLN A  44     -10.203  34.715  49.931  1.00  0.00           C  
ATOM   7529  CG  GLN A  44     -11.186  35.450  49.036  1.00  0.00           C  
ATOM   7530  CD  GLN A  44     -12.542  35.635  49.691  1.00  0.00           C  
ATOM   7531  NE2 GLN A  44     -13.552  34.959  49.158  1.00  0.00           N  
ATOM   7532  OE1 GLN A  44     -12.676  36.373  50.669  1.00  0.00           O  
ATOM   7541  N   SER A  45      -7.322  35.065  51.174  1.00  0.00           N  
ATOM   7542  CA  SER A  45      -6.384  34.831  52.274  1.00  0.00           C  
ATOM   7543  C   SER A  45      -7.015  34.153  53.477  1.00  0.00           C  
ATOM   7544  O   SER A  45      -6.397  33.296  54.110  1.00  0.00           O  
ATOM   7545  CB  SER A  45      -5.767  36.152  52.740  1.00  0.00           C  
ATOM   7546  OG  SER A  45      -6.742  36.955  53.389  1.00  0.00           O  
ATOM   7552  N   GLY A  46      -8.212  34.591  53.849  1.00  0.00           N  
ATOM   7553  CA  GLY A  46      -8.896  33.986  54.991  1.00  0.00           C  
ATOM   7554  C   GLY A  46      -9.245  32.518  54.725  1.00  0.00           C  
ATOM   7555  O   GLY A  46      -9.153  31.680  55.623  1.00  0.00           O  
ATOM   7559  N   ASP A  47      -9.588  32.203  53.478  1.00  0.00           N  
ATOM   7560  CA  ASP A  47      -9.921  30.830  53.120  1.00  0.00           C  
ATOM   7561  C   ASP A  47      -8.656  29.967  53.091  1.00  0.00           C  
ATOM   7562  O   ASP A  47      -8.709  28.758  53.331  1.00  0.00           O  
ATOM   7563  CB  ASP A  47     -10.633  30.784  51.765  1.00  0.00           C  
ATOM   7564  CG  ASP A  47     -12.063  31.302  51.788  1.00  0.00           C  
ATOM   7565  OD1 ASP A  47     -12.600  31.465  52.859  1.00  0.00           O  
ATOM   7566  OD2 ASP A  47     -12.554  31.681  50.751  1.00  0.00           O1-
ATOM   7571  N   LEU A  48      -7.515  30.591  52.810  1.00  0.00           N  
ATOM   7572  CA  LEU A  48      -6.253  29.860  52.816  1.00  0.00           C  
ATOM   7573  C   LEU A  48      -5.922  29.521  54.272  1.00  0.00           C  
ATOM   7574  O   LEU A  48      -5.491  28.410  54.582  1.00  0.00           O  
ATOM   7575  CB  LEU A  48      -5.125  30.709  52.221  1.00  0.00           C  
ATOM   7576  CG  LEU A  48      -3.713  30.157  52.454  1.00  0.00           C  
ATOM   7577  CD1 LEU A  48      -3.600  28.720  51.944  1.00  0.00           C  
ATOM   7578  CD2 LEU A  48      -2.693  31.053  51.770  1.00  0.00           C  
ATOM   7590  N   ARG A  49      -6.162  30.477  55.165  1.00  0.00           N  
ATOM   7591  CA  ARG A  49      -5.893  30.294  56.587  1.00  0.00           C  
ATOM   7592  C   ARG A  49      -6.660  29.116  57.175  1.00  0.00           C  
ATOM   7593  O   ARG A  49      -6.089  28.285  57.871  1.00  0.00           O  
ATOM   7594  CB  ARG A  49      -6.152  31.566  57.381  1.00  0.00           C  
ATOM   7595  CG  ARG A  49      -5.119  32.663  57.183  1.00  0.00           C  
ATOM   7596  CD  ARG A  49      -5.415  33.923  57.914  1.00  0.00           C  
ATOM   7597  NE  ARG A  49      -4.417  34.968  57.745  1.00  0.00           N  
ATOM   7598  CZ  ARG A  49      -4.492  36.193  58.297  1.00  0.00           C  
ATOM   7599  NH1 ARG A  49      -5.530  36.548  59.021  1.00  0.00           N1+
ATOM   7600  NH2 ARG A  49      -3.505  37.042  58.071  1.00  0.00           N  
ATOM   7614  N   ARG A  50      -7.950  29.028  56.866  1.00  0.00           N  
ATOM   7615  CA  ARG A  50      -8.736  27.927  57.390  1.00  0.00           C  
ATOM   7616  C   ARG A  50      -8.401  26.624  56.676  1.00  0.00           C  
ATOM   7617  O   ARG A  50      -8.386  25.558  57.283  1.00  0.00           O  
ATOM   7618  CB  ARG A  50     -10.228  28.224  57.352  1.00  0.00           C  
ATOM   7619  CG  ARG A  50     -10.694  29.294  58.326  1.00  0.00           C  
ATOM   7620  CD  ARG A  50     -12.141  29.614  58.239  1.00  0.00           C  
ATOM   7621  NE  ARG A  50     -12.586  30.655  59.152  1.00  0.00           N  
ATOM   7622  CZ  ARG A  50     -13.811  31.215  59.135  1.00  0.00           C  
ATOM   7623  NH1 ARG A  50     -14.702  30.867  58.236  1.00  0.00           N1+
ATOM   7624  NH2 ARG A  50     -14.084  32.145  60.036  1.00  0.00           N  
ATOM   7638  N   HIS A  51      -8.040  26.720  55.404  1.00  0.00           N  
ATOM   7639  CA  HIS A  51      -7.679  25.530  54.659  1.00  0.00           C  
ATOM   7640  C   HIS A  51      -6.445  24.868  55.269  1.00  0.00           C  
ATOM   7641  O   HIS A  51      -6.365  23.635  55.345  1.00  0.00           O  
ATOM   7642  CB  HIS A  51      -7.365  25.852  53.201  1.00  0.00           C  
ATOM   7643  CG  HIS A  51      -6.772  24.690  52.469  1.00  0.00           C  
ATOM   7644  CD2 HIS A  51      -5.490  24.402  52.145  1.00  0.00           C  
ATOM   7645  ND1 HIS A  51      -7.521  23.595  52.083  1.00  0.00           N  
ATOM   7646  CE1 HIS A  51      -6.724  22.682  51.562  1.00  0.00           C  
ATOM   7647  NE2 HIS A  51      -5.486  23.147  51.586  1.00  0.00           N  
ATOM   7655  N   GLN A  52      -5.470  25.684  55.661  1.00  0.00           N  
ATOM   7656  CA  GLN A  52      -4.231  25.154  56.229  1.00  0.00           C  
ATOM   7657  C   GLN A  52      -4.450  24.287  57.457  1.00  0.00           C  
ATOM   7658  O   GLN A  52      -3.702  23.329  57.670  1.00  0.00           O  
ATOM   7659  CB  GLN A  52      -3.286  26.302  56.590  1.00  0.00           C  
ATOM   7660  CG  GLN A  52      -2.602  26.945  55.398  1.00  0.00           C  
ATOM   7661  CD  GLN A  52      -1.754  28.141  55.790  1.00  0.00           C  
ATOM   7662  NE2 GLN A  52      -1.161  28.795  54.799  1.00  0.00           N  
ATOM   7663  OE1 GLN A  52      -1.637  28.475  56.972  1.00  0.00           O  
ATOM   7672  N   ARG A  53      -5.509  24.581  58.217  1.00  0.00           N  
ATOM   7673  CA  ARG A  53      -5.841  23.797  59.410  1.00  0.00           C  
ATOM   7674  C   ARG A  53      -6.163  22.328  59.114  1.00  0.00           C  
ATOM   7675  O   ARG A  53      -6.029  21.463  59.982  1.00  0.00           O  
ATOM   7676  CB  ARG A  53      -6.997  24.430  60.163  1.00  0.00           C  
ATOM   7677  CG  ARG A  53      -6.626  25.762  60.754  1.00  0.00           C  
ATOM   7678  CD  ARG A  53      -7.813  26.435  61.415  1.00  0.00           C  
ATOM   7679  NE  ARG A  53      -7.414  27.779  61.795  1.00  0.00           N  
ATOM   7680  CZ  ARG A  53      -8.248  28.766  62.100  1.00  0.00           C  
ATOM   7681  NH1 ARG A  53      -9.559  28.572  62.102  1.00  0.00           N1+
ATOM   7682  NH2 ARG A  53      -7.750  29.975  62.311  1.00  0.00           N  
ATOM   7696  N   THR A  54      -6.559  22.051  57.874  1.00  0.00           N  
ATOM   7697  CA  THR A  54      -6.874  20.690  57.459  1.00  0.00           C  
ATOM   7698  C   THR A  54      -5.577  19.860  57.415  1.00  0.00           C  
ATOM   7699  O   THR A  54      -5.607  18.621  57.476  1.00  0.00           O  
ATOM   7700  CB  THR A  54      -7.572  20.664  56.063  1.00  0.00           C  
ATOM   7701  CG2 THR A  54      -8.803  21.564  56.064  1.00  0.00           C  
ATOM   7702  OG1 THR A  54      -6.667  21.124  55.051  1.00  0.00           O  
ATOM   7710  N   HIS A  55      -4.451  20.559  57.287  1.00  0.00           N  
ATOM   7711  CA  HIS A  55      -3.143  19.922  57.234  1.00  0.00           C  
ATOM   7712  C   HIS A  55      -2.552  19.768  58.619  1.00  0.00           C  
ATOM   7713  O   HIS A  55      -2.005  18.707  58.961  1.00  0.00           O  
ATOM   7714  CB  HIS A  55      -2.185  20.718  56.344  1.00  0.00           C  
ATOM   7715  CG  HIS A  55      -2.585  20.745  54.902  1.00  0.00           C  
ATOM   7716  CD2 HIS A  55      -2.953  21.770  54.097  1.00  0.00           C  
ATOM   7717  ND1 HIS A  55      -2.636  19.608  54.122  1.00  0.00           N  
ATOM   7718  CE1 HIS A  55      -3.019  19.934  52.899  1.00  0.00           C  
ATOM   7719  NE2 HIS A  55      -3.217  21.239  52.858  1.00  0.00           N  
ATOM   7727  N   THR A  56      -2.649  20.840  59.403  1.00  0.00           N  
ATOM   7728  CA  THR A  56      -2.076  20.880  60.746  1.00  0.00           C  
ATOM   7729  C   THR A  56      -2.887  20.206  61.835  1.00  0.00           C  
ATOM   7730  O   THR A  56      -2.325  19.793  62.845  1.00  0.00           O  
ATOM   7731  CB  THR A  56      -1.833  22.337  61.180  1.00  0.00           C  
ATOM   7732  CG2 THR A  56      -0.871  23.026  60.224  1.00  0.00           C  
ATOM   7733  OG1 THR A  56      -3.078  23.048  61.194  1.00  0.00           O  
ATOM   7741  N   GLY A  57      -4.198  20.095  61.627  1.00  0.00           N  
ATOM   7742  CA  GLY A  57      -5.066  19.476  62.622  1.00  0.00           C  
ATOM   7743  C   GLY A  57      -5.403  20.429  63.751  1.00  0.00           C  
ATOM   7744  O   GLY A  57      -5.869  20.029  64.821  1.00  0.00           O  
ATOM   7748  N   GLU A  58      -5.137  21.706  63.504  1.00  0.00           N  
ATOM   7749  CA  GLU A  58      -5.395  22.764  64.458  1.00  0.00           C  
ATOM   7750  C   GLU A  58      -6.896  23.039  64.523  1.00  0.00           C  
ATOM   7751  O   GLU A  58      -7.554  23.205  63.485  1.00  0.00           O  
ATOM   7752  CB  GLU A  58      -4.626  24.032  64.084  1.00  0.00           C  
ATOM   7753  CG  GLU A  58      -4.769  25.172  65.082  1.00  0.00           C  
ATOM   7754  CD  GLU A  58      -3.967  26.371  64.660  1.00  0.00           C  
ATOM   7755  OE1 GLU A  58      -3.346  26.314  63.626  1.00  0.00           O  
ATOM   7756  OE2 GLU A  58      -4.061  27.383  65.312  1.00  0.00           O1-
ATOM   7763  N   LYS A  59      -7.428  23.072  65.744  1.00  0.00           N  
ATOM   7764  CA  LYS A  59      -8.852  23.316  65.986  1.00  0.00           C  
ATOM   7765  C   LYS A  59      -9.003  24.275  67.164  1.00  0.00           C  
ATOM   7766  O   LYS A  59      -9.172  23.856  68.312  1.00  0.00           O  
ATOM   7767  CB  LYS A  59      -9.598  22.008  66.259  1.00  0.00           C  
ATOM   7768  CG  LYS A  59      -9.655  21.058  65.071  1.00  0.00           C  
ATOM   7769  CD  LYS A  59     -10.540  19.855  65.367  1.00  0.00           C  
ATOM   7770  CE  LYS A  59     -10.647  18.935  64.159  1.00  0.00           C  
ATOM   7771  NZ  LYS A  59     -11.346  17.665  64.488  1.00  0.00           N1+
ATOM   7785  N   PRO A  60      -8.980  25.581  66.880  1.00  0.00           N  
ATOM   7786  CA  PRO A  60      -9.099  26.659  67.862  1.00  0.00           C  
ATOM   7787  C   PRO A  60     -10.475  26.885  68.514  1.00  0.00           C  
ATOM   7788  O   PRO A  60     -10.557  27.574  69.533  1.00  0.00           O  
ATOM   7789  CB  PRO A  60      -8.673  27.886  67.049  1.00  0.00           C  
ATOM   7790  CG  PRO A  60      -8.993  27.525  65.640  1.00  0.00           C  
ATOM   7791  CD  PRO A  60      -8.732  26.047  65.534  1.00  0.00           C  
ATOM   7799  N   TYR A  61     -11.539  26.295  67.969  1.00  0.00           N  
ATOM   7800  CA  TYR A  61     -12.878  26.532  68.517  1.00  0.00           C  
ATOM   7801  C   TYR A  61     -13.515  25.333  69.194  1.00  0.00           C  
ATOM   7802  O   TYR A  61     -13.831  24.342  68.548  1.00  0.00           O  
ATOM   7803  CB  TYR A  61     -13.808  27.023  67.404  1.00  0.00           C  
ATOM   7804  CG  TYR A  61     -13.432  28.377  66.846  1.00  0.00           C  
ATOM   7805  CD1 TYR A  61     -12.576  28.487  65.760  1.00  0.00           C  
ATOM   7806  CD2 TYR A  61     -13.938  29.543  67.405  1.00  0.00           C  
ATOM   7807  CE1 TYR A  61     -12.230  29.723  65.246  1.00  0.00           C  
ATOM   7808  CE2 TYR A  61     -13.600  30.781  66.898  1.00  0.00           C  
ATOM   7809  CZ  TYR A  61     -12.744  30.869  65.817  1.00  0.00           C  
ATOM   7810  OH  TYR A  61     -12.404  32.102  65.311  1.00  0.00           O  
ATOM   7820  N   LYS A  62     -13.780  25.461  70.485  1.00  0.00           N  
ATOM   7821  CA  LYS A  62     -14.386  24.368  71.233  1.00  0.00           C  
ATOM   7822  C   LYS A  62     -15.816  24.674  71.648  1.00  0.00           C  
ATOM   7823  O   LYS A  62     -16.161  25.818  71.922  1.00  0.00           O  
ATOM   7824  CB  LYS A  62     -13.547  24.046  72.471  1.00  0.00           C  
ATOM   7825  CG  LYS A  62     -12.163  23.490  72.165  1.00  0.00           C  
ATOM   7826  CD  LYS A  62     -11.399  23.168  73.442  1.00  0.00           C  
ATOM   7827  CE  LYS A  62     -10.017  22.614  73.137  1.00  0.00           C  
ATOM   7828  NZ  LYS A  62      -9.261  22.292  74.379  1.00  0.00           N1+
ATOM   7842  N   CYS A  63     -16.636  23.635  71.688  1.00  0.00           N  
ATOM   7843  CA  CYS A  63     -18.026  23.762  72.098  1.00  0.00           C  
ATOM   7844  C   CYS A  63     -18.042  24.043  73.604  1.00  0.00           C  
ATOM   7845  O   CYS A  63     -17.380  23.348  74.363  1.00  0.00           O  
ATOM   7846  CB  CYS A  63     -18.619  22.388  71.781  1.00  0.00           C  
ATOM   7847  SG  CYS A  63     -20.375  22.220  72.178  1.00  0.00           S  
ATOM   7853  N   PRO A  64     -18.789  25.066  74.026  1.00  0.00           N  
ATOM   7854  CA  PRO A  64     -18.873  25.413  75.446  1.00  0.00           C  
ATOM   7855  C   PRO A  64     -19.535  24.330  76.278  1.00  0.00           C  
ATOM   7856  O   PRO A  64     -19.276  24.218  77.474  1.00  0.00           O  
ATOM   7857  CB  PRO A  64     -19.688  26.710  75.458  1.00  0.00           C  
ATOM   7858  CG  PRO A  64     -20.460  26.676  74.182  1.00  0.00           C  
ATOM   7859  CD  PRO A  64     -19.560  25.991  73.189  1.00  0.00           C  
ATOM   7867  N   GLU A  65     -20.392  23.543  75.642  1.00  0.00           N  
ATOM   7868  CA  GLU A  65     -21.127  22.495  76.321  1.00  0.00           C  
ATOM   7869  C   GLU A  65     -20.432  21.139  76.416  1.00  0.00           C  
ATOM   7870  O   GLU A  65     -20.371  20.553  77.507  1.00  0.00           O  
ATOM   7871  CB  GLU A  65     -22.482  22.315  75.633  1.00  0.00           C  
ATOM   7872  CG  GLU A  65     -23.416  23.509  75.761  1.00  0.00           C  
ATOM   7873  CD  GLU A  65     -24.714  23.267  75.043  1.00  0.00           C  
ATOM   7874  OE1 GLU A  65     -24.866  22.216  74.468  1.00  0.00           O  
ATOM   7875  OE2 GLU A  65     -25.599  24.082  75.166  1.00  0.00           O1-
ATOM   7882  N   CYS A  66     -19.861  20.662  75.314  1.00  0.00           N  
ATOM   7883  CA  CYS A  66     -19.211  19.360  75.339  1.00  0.00           C  
ATOM   7884  C   CYS A  66     -17.704  19.365  75.072  1.00  0.00           C  
ATOM   7885  O   CYS A  66     -17.057  18.319  75.126  1.00  0.00           O  
ATOM   7886  CB  CYS A  66     -19.939  18.635  74.206  1.00  0.00           C  
ATOM   7887  SG  CYS A  66     -21.724  18.475  74.441  1.00  0.00           S  
ATOM   7893  N   GLY A  67     -17.144  20.538  74.798  1.00  0.00           N  
ATOM   7894  CA  GLY A  67     -15.716  20.622  74.546  1.00  0.00           C  
ATOM   7895  C   GLY A  67     -15.216  20.108  73.203  1.00  0.00           C  
ATOM   7896  O   GLY A  67     -14.013  20.098  72.961  1.00  0.00           O  
ATOM   7900  N   LYS A  68     -16.113  19.675  72.327  1.00  0.00           N  
ATOM   7901  CA  LYS A  68     -15.676  19.201  71.020  1.00  0.00           C  
ATOM   7902  C   LYS A  68     -15.058  20.366  70.245  1.00  0.00           C  
ATOM   7903  O   LYS A  68     -15.603  21.465  70.219  1.00  0.00           O  
ATOM   7904  CB  LYS A  68     -16.842  18.591  70.239  1.00  0.00           C  
ATOM   7905  CG  LYS A  68     -16.455  17.999  68.890  1.00  0.00           C  
ATOM   7906  CD  LYS A  68     -17.646  17.338  68.215  1.00  0.00           C  
ATOM   7907  CE  LYS A  68     -17.260  16.733  66.874  1.00  0.00           C  
ATOM   7908  NZ  LYS A  68     -18.415  16.079  66.202  1.00  0.00           N1+
ATOM   7922  N   SER A  69     -13.907  20.113  69.634  1.00  0.00           N  
ATOM   7923  CA  SER A  69     -13.167  21.126  68.891  1.00  0.00           C  
ATOM   7924  C   SER A  69     -13.408  21.119  67.395  1.00  0.00           C  
ATOM   7925  O   SER A  69     -13.655  20.074  66.784  1.00  0.00           O  
ATOM   7926  CB  SER A  69     -11.686  20.959  69.164  1.00  0.00           C  
ATOM   7927  OG  SER A  69     -11.202  19.725  68.713  1.00  0.00           O  
ATOM   7933  N   PHE A  70     -13.263  22.297  66.806  1.00  0.00           N  
ATOM   7934  CA  PHE A  70     -13.467  22.470  65.373  1.00  0.00           C  
ATOM   7935  C   PHE A  70     -12.430  23.413  64.778  1.00  0.00           C  
ATOM   7936  O   PHE A  70     -11.936  24.315  65.455  1.00  0.00           O  
ATOM   7937  CB  PHE A  70     -14.877  22.993  65.093  1.00  0.00           C  
ATOM   7938  CG  PHE A  70     -15.963  21.997  65.388  1.00  0.00           C  
ATOM   7939  CD1 PHE A  70     -16.590  21.983  66.625  1.00  0.00           C  
ATOM   7940  CD2 PHE A  70     -16.357  21.075  64.433  1.00  0.00           C  
ATOM   7941  CE1 PHE A  70     -17.590  21.068  66.899  1.00  0.00           C  
ATOM   7942  CE2 PHE A  70     -17.357  20.160  64.703  1.00  0.00           C  
ATOM   7943  CZ  PHE A  70     -17.973  20.154  65.939  1.00  0.00           C  
ATOM   7953  N   SER A  71     -12.160  23.256  63.392  1.00  0.00           N  
ATOM   7954  CA  SER A  71     -11.107  24.041  62.762  1.00  0.00           C  
ATOM   7955  C   SER A  71     -11.564  25.472  62.509  1.00  0.00           C  
ATOM   7956  O   SER A  71     -10.758  26.402  62.513  1.00  0.00           O  
ATOM   7957  CB  SER A  71     -10.675  23.388  61.464  1.00  0.00           C  
ATOM   7958  OG  SER A  71     -11.700  23.383  60.510  1.00  0.00           O  
ATOM   7964  N   ASP A  72     -12.864  25.642  62.288  1.00  0.00           N  
ATOM   7965  CA  ASP A  72     -13.428  26.960  62.018  1.00  0.00           C  
ATOM   7966  C   ASP A  72     -14.595  27.261  62.951  1.00  0.00           C  
ATOM   7967  O   ASP A  72     -15.312  26.355  63.376  1.00  0.00           O  
ATOM   7968  CB  ASP A  72     -13.883  27.059  60.560  1.00  0.00           C  
ATOM   7969  CG  ASP A  72     -15.014  26.109  60.187  1.00  0.00           C  
ATOM   7970  OD1 ASP A  72     -16.100  26.286  60.685  1.00  0.00           O  
ATOM   7971  OD2 ASP A  72     -14.827  25.318  59.295  1.00  0.00           O1-
ATOM   7976  N   CYS A  73     -14.779  28.539  63.264  1.00  0.00           N  
ATOM   7977  CA  CYS A  73     -15.856  28.962  64.152  1.00  0.00           C  
ATOM   7978  C   CYS A  73     -17.220  28.647  63.555  1.00  0.00           C  
ATOM   7979  O   CYS A  73     -18.162  28.316  64.274  1.00  0.00           O  
ATOM   7980  CB  CYS A  73     -15.641  30.472  64.243  1.00  0.00           C  
ATOM   7981  SG  CYS A  73     -16.748  31.316  65.400  1.00  0.00           S  
ATOM   7987  N   ARG A  74     -17.320  28.752  62.234  1.00  0.00           N  
ATOM   7988  CA  ARG A  74     -18.601  28.551  61.583  1.00  0.00           C  
ATOM   7989  C   ARG A  74     -18.982  27.079  61.663  1.00  0.00           C  
ATOM   7990  O   ARG A  74     -20.163  26.743  61.655  1.00  0.00           O  
ATOM   7991  CB  ARG A  74     -18.619  29.071  60.153  1.00  0.00           C  
ATOM   7992  CG  ARG A  74     -18.583  30.585  60.022  1.00  0.00           C  
ATOM   7993  CD  ARG A  74     -18.538  31.078  58.621  1.00  0.00           C  
ATOM   7994  NE  ARG A  74     -18.475  32.524  58.493  1.00  0.00           N  
ATOM   7995  CZ  ARG A  74     -18.254  33.181  57.338  1.00  0.00           C  
ATOM   7996  NH1 ARG A  74     -18.040  32.527  56.218  1.00  0.00           N1+
ATOM   7997  NH2 ARG A  74     -18.235  34.502  57.364  1.00  0.00           N  
ATOM   8011  N   ASP A  75     -17.979  26.206  61.784  1.00  0.00           N  
ATOM   8012  CA  ASP A  75     -18.220  24.771  61.875  1.00  0.00           C  
ATOM   8013  C   ASP A  75     -18.814  24.397  63.227  1.00  0.00           C  
ATOM   8014  O   ASP A  75     -19.736  23.586  63.306  1.00  0.00           O  
ATOM   8015  CB  ASP A  75     -16.923  23.994  61.636  1.00  0.00           C  
ATOM   8016  CG  ASP A  75     -17.124  22.523  61.302  1.00  0.00           C  
ATOM   8017  OD1 ASP A  75     -18.239  22.140  61.028  1.00  0.00           O  
ATOM   8018  OD2 ASP A  75     -16.148  21.823  61.169  1.00  0.00           O1-
ATOM   8023  N   LEU A  76     -18.277  24.990  64.288  1.00  0.00           N  
ATOM   8024  CA  LEU A  76     -18.799  24.773  65.631  1.00  0.00           C  
ATOM   8025  C   LEU A  76     -20.223  25.298  65.762  1.00  0.00           C  
ATOM   8026  O   LEU A  76     -21.087  24.638  66.340  1.00  0.00           O  
ATOM   8027  CB  LEU A  76     -17.885  25.441  66.667  1.00  0.00           C  
ATOM   8028  CG  LEU A  76     -18.436  25.468  68.101  1.00  0.00           C  
ATOM   8029  CD1 LEU A  76     -18.645  24.047  68.607  1.00  0.00           C  
ATOM   8030  CD2 LEU A  76     -17.469  26.223  69.001  1.00  0.00           C  
ATOM   8042  N   ALA A  77     -20.460  26.487  65.222  1.00  0.00           N  
ATOM   8043  CA  ALA A  77     -21.810  27.033  65.130  1.00  0.00           C  
ATOM   8044  C   ALA A  77     -22.719  26.117  64.321  1.00  0.00           C  
ATOM   8045  O   ALA A  77     -23.843  25.822  64.730  1.00  0.00           O  
ATOM   8046  CB  ALA A  77     -21.779  28.427  64.524  1.00  0.00           C  
ATOM   8052  N   ARG A  78     -22.245  25.577  63.176  1.00  0.00           N  
ATOM   8053  CA  ARG A  78     -23.099  24.844  62.249  1.00  0.00           C  
ATOM   8054  C   ARG A  78     -23.638  23.571  62.890  1.00  0.00           C  
ATOM   8055  O   ARG A  78     -24.776  23.172  62.634  1.00  0.00           O  
ATOM   8056  CB  ARG A  78     -22.396  24.550  60.932  1.00  0.00           C  
ATOM   8057  CG  ARG A  78     -23.252  23.848  59.893  1.00  0.00           C  
ATOM   8058  CD  ARG A  78     -22.601  23.689  58.566  1.00  0.00           C  
ATOM   8059  NE  ARG A  78     -23.406  22.986  57.580  1.00  0.00           N  
ATOM   8060  CZ  ARG A  78     -22.985  22.659  56.344  1.00  0.00           C  
ATOM   8061  NH1 ARG A  78     -21.788  23.004  55.920  1.00  0.00           N1+
ATOM   8062  NH2 ARG A  78     -23.819  22.006  55.553  1.00  0.00           N  
ATOM   8076  N   HIS A  79     -22.818  22.938  63.720  1.00  0.00           N  
ATOM   8077  CA  HIS A  79     -23.195  21.685  64.362  1.00  0.00           C  
ATOM   8078  C   HIS A  79     -24.205  21.919  65.480  1.00  0.00           C  
ATOM   8079  O   HIS A  79     -25.191  21.194  65.597  1.00  0.00           O  
ATOM   8080  CB  HIS A  79     -21.959  20.968  64.917  1.00  0.00           C  
ATOM   8081  CG  HIS A  79     -22.267  19.659  65.576  1.00  0.00           C  
ATOM   8082  CD2 HIS A  79     -22.234  19.285  66.876  1.00  0.00           C  
ATOM   8083  ND1 HIS A  79     -22.671  18.547  64.866  1.00  0.00           N  
ATOM   8084  CE1 HIS A  79     -22.872  17.543  65.704  1.00  0.00           C  
ATOM   8085  NE2 HIS A  79     -22.612  17.966  66.927  1.00  0.00           N  
ATOM   8093  N   GLN A  80     -23.951  22.938  66.295  1.00  0.00           N  
ATOM   8094  CA  GLN A  80     -24.830  23.262  67.411  1.00  0.00           C  
ATOM   8095  C   GLN A  80     -26.270  23.441  66.946  1.00  0.00           C  
ATOM   8096  O   GLN A  80     -27.211  23.166  67.689  1.00  0.00           O  
ATOM   8097  CB  GLN A  80     -24.351  24.531  68.119  1.00  0.00           C  
ATOM   8098  CG  GLN A  80     -23.076  24.351  68.926  1.00  0.00           C  
ATOM   8099  CD  GLN A  80     -22.586  25.654  69.530  1.00  0.00           C  
ATOM   8100  NE2 GLN A  80     -21.506  25.579  70.298  1.00  0.00           N  
ATOM   8101  OE1 GLN A  80     -23.173  26.718  69.308  1.00  0.00           O  
ATOM   8110  N   ARG A  81     -26.434  23.909  65.712  1.00  0.00           N  
ATOM   8111  CA  ARG A  81     -27.729  24.083  65.076  1.00  0.00           C  
ATOM   8112  C   ARG A  81     -28.551  22.787  65.007  1.00  0.00           C  
ATOM   8113  O   ARG A  81     -29.782  22.815  65.090  1.00  0.00           O  
ATOM   8114  CB  ARG A  81     -27.586  24.719  63.701  1.00  0.00           C  
ATOM   8115  CG  ARG A  81     -27.176  26.183  63.713  1.00  0.00           C  
ATOM   8116  CD  ARG A  81     -26.978  26.774  62.365  1.00  0.00           C  
ATOM   8117  NE  ARG A  81     -26.554  28.164  62.372  1.00  0.00           N  
ATOM   8118  CZ  ARG A  81     -26.218  28.867  61.273  1.00  0.00           C  
ATOM   8119  NH1 ARG A  81     -26.218  28.307  60.083  1.00  0.00           N1+
ATOM   8120  NH2 ARG A  81     -25.865  30.131  61.425  1.00  0.00           N  
ATOM   8134  N   THR A  82     -27.875  21.651  64.845  1.00  0.00           N  
ATOM   8135  CA  THR A  82     -28.578  20.374  64.721  1.00  0.00           C  
ATOM   8136  C   THR A  82     -29.392  19.983  65.950  1.00  0.00           C  
ATOM   8137  O   THR A  82     -30.310  19.155  65.852  1.00  0.00           O  
ATOM   8138  CB  THR A  82     -27.586  19.236  64.418  1.00  0.00           C  
ATOM   8139  CG2 THR A  82     -26.852  19.502  63.114  1.00  0.00           C  
ATOM   8140  OG1 THR A  82     -26.636  19.131  65.486  1.00  0.00           O  
ATOM   8148  N   HIS A  83     -29.089  20.585  67.097  1.00  0.00           N  
ATOM   8149  CA  HIS A  83     -29.804  20.285  68.330  1.00  0.00           C  
ATOM   8150  C   HIS A  83     -31.183  20.935  68.340  1.00  0.00           C  
ATOM   8151  O   HIS A  83     -31.983  20.702  69.246  1.00  0.00           O  
ATOM   8152  CB  HIS A  83     -28.998  20.749  69.549  1.00  0.00           C  
ATOM   8153  CG  HIS A  83     -27.725  19.987  69.755  1.00  0.00           C  
ATOM   8154  CD2 HIS A  83     -27.458  18.876  70.481  1.00  0.00           C  
ATOM   8155  ND1 HIS A  83     -26.534  20.359  69.166  1.00  0.00           N  
ATOM   8156  CE1 HIS A  83     -25.588  19.506  69.524  1.00  0.00           C  
ATOM   8157  NE2 HIS A  83     -26.123  18.599  70.319  1.00  0.00           N  
ATOM   8165  N   THR A  84     -31.454  21.750  67.327  1.00  0.00           N  
ATOM   8166  CA  THR A  84     -32.709  22.489  67.253  1.00  0.00           C  
ATOM   8167  C   THR A  84     -33.813  21.637  66.641  1.00  0.00           C  
ATOM   8168  O   THR A  84     -34.933  21.596  67.153  1.00  0.00           O  
ATOM   8169  CB  THR A  84     -32.555  23.780  66.429  1.00  0.00           C  
ATOM   8170  CG2 THR A  84     -33.877  24.527  66.358  1.00  0.00           C  
ATOM   8171  OG1 THR A  84     -31.567  24.624  67.037  1.00  0.00           O  
ATOM   8179  N   GLY A  85     -33.493  20.957  65.546  1.00  0.00           N  
ATOM   8180  CA  GLY A  85     -34.470  20.138  64.840  1.00  0.00           C  
ATOM   8181  C   GLY A  85     -35.145  20.922  63.722  1.00  0.00           C  
ATOM   8182  O   GLY A  85     -35.067  20.609  62.776  1.00  0.00           O  
ATOM   8183  OXT GLY A  85     -35.765  21.918  63.977  1.00  0.00           O1-
ATOM   8188  N   LYS A  91      11.171  55.271  50.350  1.00 42.10           N  
ATOM   8189  CA  LYS A  91      12.079  55.851  49.380  1.00 43.12           C  
ATOM   8190  C   LYS A  91      11.580  57.179  48.845  1.00 42.98           C  
ATOM   8191  O   LYS A  91      12.389  58.080  48.592  1.00 43.54           O  
ATOM   8192  CB  LYS A  91      12.321  54.849  48.243  1.00 45.24           C  
ATOM   8193  CG  LYS A  91      13.316  53.754  48.646  1.00 47.98           C  
ATOM   8194  CD  LYS A  91      13.190  52.494  47.803  1.00 49.89           C  
ATOM   8195  CE  LYS A  91      14.246  51.460  48.197  1.00 51.21           C  
ATOM   8196  NZ  LYS A  91      14.213  51.095  49.653  1.00 52.03           N1+
ATOM   8197  N   ASP A  92      10.263  57.326  48.699  1.00 41.90           N  
ATOM   8198  CA  ASP A  92       9.717  58.582  48.183  1.00 41.03           C  
ATOM   8199  C   ASP A  92       9.515  59.649  49.259  1.00 40.09           C  
ATOM   8200  O   ASP A  92       8.772  60.611  49.067  1.00 39.84           O  
ATOM   8201  CB  ASP A  92       8.412  58.333  47.413  1.00 40.19           C  
ATOM   8202  CG  ASP A  92       7.281  57.870  48.308  1.00 41.55           C  
ATOM   8203  OD1 ASP A  92       7.542  57.517  49.472  1.00 39.13           O  
ATOM   8204  OD2 ASP A  92       6.127  57.846  47.832  1.00 42.19           O1-
ATOM   8205  N   LEU A  93      10.191  59.480  50.390  1.00 40.11           N  
ATOM   8206  CA  LEU A  93      10.138  60.448  51.485  1.00 40.56           C  
ATOM   8207  C   LEU A  93      10.963  61.649  51.022  1.00 40.93           C  
ATOM   8208  O   LEU A  93      12.117  61.491  50.626  1.00 41.21           O  
ATOM   8209  CB  LEU A  93      10.773  59.848  52.749  1.00 41.75           C  
ATOM   8210  CG  LEU A  93      10.917  60.695  54.021  1.00 43.71           C  
ATOM   8211  CD1 LEU A  93      11.479  59.815  55.130  1.00 44.61           C  
ATOM   8212  CD2 LEU A  93      11.847  61.884  53.800  1.00 43.58           C  
ATOM   8213  N   VAL A  94      10.386  62.845  51.083  1.00 40.45           N  
ATOM   8214  CA  VAL A  94      11.089  64.050  50.651  1.00 40.47           C  
ATOM   8215  C   VAL A  94      10.960  65.163  51.676  1.00 41.28           C  
ATOM   8216  O   VAL A  94       9.856  65.659  51.927  1.00 41.46           O  
ATOM   8217  CB  VAL A  94      10.523  64.571  49.318  1.00 40.17           C  
ATOM   8218  CG1 VAL A  94      11.272  65.816  48.886  1.00 40.88           C  
ATOM   8219  CG2 VAL A  94      10.616  63.493  48.262  1.00 41.05           C  
ATOM   8220  N   MET A  95      12.078  65.566  52.266  1.00 41.42           N  
ATOM   8221  CA  MET A  95      12.044  66.634  53.250  1.00 42.33           C  
ATOM   8222  C   MET A  95      12.112  67.972  52.533  1.00 42.71           C  
ATOM   8223  O   MET A  95      13.028  68.238  51.762  1.00 43.33           O  
ATOM   8224  CB  MET A  95      13.196  66.491  54.239  1.00 43.61           C  
ATOM   8225  CG  MET A  95      13.097  65.250  55.093  1.00 44.09           C  
ATOM   8226  SD  MET A  95      11.508  65.210  55.941  1.00 47.40           S  
ATOM   8227  CE  MET A  95      11.895  65.985  57.491  1.00 45.31           C  
ATOM   8228  N   THR A  96      11.118  68.811  52.784  1.00 42.71           N  
ATOM   8229  CA  THR A  96      11.046  70.109  52.142  1.00 42.66           C  
ATOM   8230  C   THR A  96      11.447  71.247  53.075  1.00 42.89           C  
ATOM   8231  O   THR A  96      11.727  72.353  52.612  1.00 44.04           O  
ATOM   8232  CB  THR A  96       9.623  70.372  51.646  1.00 42.27           C  
ATOM   8233  CG2 THR A  96       9.183  69.270  50.697  1.00 40.97           C  
ATOM   8234  OG1 THR A  96       8.730  70.409  52.770  1.00 41.56           O  
ATOM   8235  N   ASN A  97      11.479  70.980  54.380  1.00 41.88           N  
ATOM   8236  CA  ASN A  97      11.825  72.020  55.350  1.00 42.00           C  
ATOM   8237  C   ASN A  97      12.655  71.547  56.530  1.00 41.44           C  
ATOM   8238  O   ASN A  97      12.406  70.484  57.104  1.00 40.73           O  
ATOM   8239  CB  ASN A  97      10.552  72.676  55.881  1.00 43.93           C  
ATOM   8240  CG  ASN A  97       9.826  73.460  54.822  1.00 45.50           C  
ATOM   8241  ND2 ASN A  97       8.675  72.954  54.389  1.00 44.84           N  
ATOM   8242  OD1 ASN A  97      10.298  74.513  54.388  1.00 46.93           O  
ATOM   8243  N   GLN A  98      13.637  72.360  56.900  1.00 41.96           N  
ATOM   8244  CA  GLN A  98      14.515  72.051  58.023  1.00 41.20           C  
ATOM   8245  C   GLN A  98      13.776  72.032  59.354  1.00 38.93           C  
ATOM   8246  O   GLN A  98      12.899  72.860  59.609  1.00 37.92           O  
ATOM   8247  CB  GLN A  98      15.655  73.071  58.111  1.00 43.42           C  
ATOM   8248  CG  GLN A  98      16.929  72.666  57.374  1.00 47.79           C  
ATOM   8249  CD  GLN A  98      18.105  73.551  57.747  1.00 50.39           C  
ATOM   8250  NE2 GLN A  98      17.826  74.613  58.506  1.00 48.28           N  
ATOM   8251  OE1 GLN A  98      19.257  73.285  57.363  1.00 52.42           O  
ATOM   8252  N   GLU A  99      14.146  71.074  60.196  1.00 37.24           N  
ATOM   8253  CA  GLU A  99      13.558  70.927  61.518  1.00 36.42           C  
ATOM   8254  C   GLU A  99      13.729  72.248  62.255  1.00 35.68           C  
ATOM   8255  O   GLU A  99      14.729  72.949  62.065  1.00 34.42           O  
ATOM   8256  CB  GLU A  99      14.278  69.806  62.276  1.00 34.99           C  
ATOM   8257  CG  GLU A  99      13.963  69.711  63.762  1.00 34.85           C  
ATOM   8258  CD  GLU A  99      12.531  69.290  64.055  1.00 34.73           C  
ATOM   8259  OE1 GLU A  99      11.588  70.013  63.648  1.00 30.29           O  
ATOM   8260  OE2 GLU A  99      12.358  68.235  64.710  1.00 34.33           O1-
ATOM   8261  N   ILE A 100      12.749  72.593  63.081  1.00 34.78           N  
ATOM   8262  CA  ILE A 100      12.822  73.825  63.856  1.00 35.77           C  
ATOM   8263  C   ILE A 100      13.328  73.506  65.256  1.00 36.21           C  
ATOM   8264  O   ILE A 100      13.022  72.459  65.826  1.00 35.87           O  
ATOM   8265  CB  ILE A 100      11.452  74.529  63.975  1.00 35.70           C  
ATOM   8266  CG1 ILE A 100      10.403  73.553  64.517  1.00 35.46           C  
ATOM   8267  CG2 ILE A 100      11.050  75.114  62.619  1.00 34.38           C  
ATOM   8268  CD1 ILE A 100       9.051  74.205  64.810  1.00 34.75           C  
ATOM   8269  N   GLU A 101      14.108  74.429  65.795  1.00 36.54           N  
ATOM   8270  CA  GLU A 101      14.703  74.312  67.116  1.00 37.35           C  
ATOM   8271  C   GLU A 101      13.779  74.889  68.196  1.00 36.99           C  
ATOM   8272  O   GLU A 101      13.692  74.356  69.307  1.00 35.60           O  
ATOM   8273  CB  GLU A 101      16.037  75.068  67.105  1.00 40.32           C  
ATOM   8274  CG  GLU A 101      16.239  75.884  65.807  1.00 43.10           C  
ATOM   8275  CD  GLU A 101      15.101  76.868  65.552  1.00 43.76           C  
ATOM   8276  OE1 GLU A 101      14.776  77.139  64.378  1.00 43.06           O  
ATOM   8277  OE2 GLU A 101      14.533  77.380  66.538  1.00 47.50           O1-
ATOM   8278  N   GLN A 102      13.089  75.975  67.865  1.00 36.29           N  
ATOM   8279  CA  GLN A 102      12.197  76.624  68.820  1.00 37.29           C  
ATOM   8280  C   GLN A 102      10.747  76.196  68.681  1.00 35.07           C  
ATOM   8281  O   GLN A 102      10.208  76.128  67.576  1.00 34.72           O  
ATOM   8282  CB  GLN A 102      12.292  78.145  68.677  1.00 39.15           C  
ATOM   8283  CG  GLN A 102      13.676  78.702  68.984  1.00 44.60           C  
ATOM   8284  CD  GLN A 102      13.647  80.204  69.214  1.00 47.28           C  
ATOM   8285  NE2 GLN A 102      14.415  80.942  68.421  1.00 47.11           N  
ATOM   8286  OE1 GLN A 102      12.935  80.693  70.101  1.00 50.45           O  
ATOM   8287  N   THR A 103      10.117  75.922  69.815  1.00 35.44           N  
ATOM   8288  CA  THR A 103       8.723  75.500  69.839  1.00 34.25           C  
ATOM   8289  C   THR A 103       7.819  76.638  69.375  1.00 35.40           C  
ATOM   8290  O   THR A 103       8.044  77.804  69.719  1.00 35.69           O  
ATOM   8291  CB  THR A 103       8.319  75.048  71.250  1.00 33.87           C  
ATOM   8292  CG2 THR A 103       9.016  73.747  71.594  1.00 32.47           C  
ATOM   8293  OG1 THR A 103       8.697  76.045  72.210  1.00 32.84           O  
ATOM   8294  N   THR A 104       6.804  76.297  68.584  1.00 33.55           N  
ATOM   8295  CA  THR A 104       5.875  77.282  68.042  1.00 33.46           C  
ATOM   8296  C   THR A 104       4.457  76.754  68.154  1.00 32.63           C  
ATOM   8297  O   THR A 104       4.226  75.560  68.005  1.00 31.52           O  
ATOM   8298  CB  THR A 104       6.183  77.540  66.580  1.00 34.37           C  
ATOM   8299  CG2 THR A 104       5.474  78.794  66.085  1.00 33.95           C  
ATOM   8300  OG1 THR A 104       7.595  77.720  66.435  1.00 40.70           O  
ATOM   8301  N   PRO A 105       3.481  77.637  68.411  1.00 32.61           N  
ATOM   8302  CA  PRO A 105       2.098  77.170  68.532  1.00 31.93           C  
ATOM   8303  C   PRO A 105       1.377  77.016  67.191  1.00 30.59           C  
ATOM   8304  O   PRO A 105       0.289  77.542  67.003  1.00 31.59           O  
ATOM   8305  CB  PRO A 105       1.470  78.234  69.423  1.00 33.02           C  
ATOM   8306  CG  PRO A 105       2.118  79.479  68.909  1.00 32.84           C  
ATOM   8307  CD  PRO A 105       3.582  79.071  68.741  1.00 33.05           C  
ATOM   8308  N   LYS A 106       1.991  76.291  66.259  1.00 30.26           N  
ATOM   8309  CA  LYS A 106       1.381  76.075  64.946  1.00 30.54           C  
ATOM   8310  C   LYS A 106       1.919  74.792  64.329  1.00 29.19           C  
ATOM   8311  O   LYS A 106       2.897  74.235  64.812  1.00 27.37           O  
ATOM   8312  CB  LYS A 106       1.682  77.250  64.010  1.00 32.58           C  
ATOM   8313  CG  LYS A 106       3.151  77.407  63.665  1.00 35.73           C  
ATOM   8314  CD  LYS A 106       3.375  78.541  62.671  1.00 38.10           C  
ATOM   8315  CE  LYS A 106       4.812  78.545  62.145  1.00 39.46           C  
ATOM   8316  NZ  LYS A 106       4.999  79.542  61.033  1.00 40.46           N1+
ATOM   8317  N   THR A 107       1.270  74.316  63.273  1.00 29.61           N  
ATOM   8318  CA  THR A 107       1.731  73.107  62.607  1.00 29.38           C  
ATOM   8319  C   THR A 107       2.836  73.523  61.641  1.00 29.33           C  
ATOM   8320  O   THR A 107       2.711  74.516  60.919  1.00 30.06           O  
ATOM   8321  CB  THR A 107       0.608  72.420  61.794  1.00 30.19           C  
ATOM   8322  CG2 THR A 107      -0.549  72.013  62.704  1.00 28.61           C  
ATOM   8323  OG1 THR A 107       0.141  73.316  60.775  1.00 30.23           O  
ATOM   8324  N   VAL A 108       3.927  72.775  61.638  1.00 27.75           N  
ATOM   8325  CA  VAL A 108       5.025  73.085  60.736  1.00 28.86           C  
ATOM   8326  C   VAL A 108       5.386  71.847  59.921  1.00 28.32           C  
ATOM   8327  O   VAL A 108       5.911  70.866  60.451  1.00 27.16           O  
ATOM   8328  CB  VAL A 108       6.257  73.657  61.525  1.00 29.33           C  
ATOM   8329  CG1 VAL A 108       6.169  73.281  62.974  1.00 30.61           C  
ATOM   8330  CG2 VAL A 108       7.564  73.170  60.918  1.00 28.85           C  
ATOM   8331  N   ARG A 109       5.060  71.891  58.634  1.00 28.05           N  
ATOM   8332  CA  ARG A 109       5.351  70.770  57.757  1.00 30.38           C  
ATOM   8333  C   ARG A 109       6.848  70.728  57.432  1.00 30.35           C  
ATOM   8334  O   ARG A 109       7.468  71.758  57.166  1.00 30.05           O  
ATOM   8335  CB  ARG A 109       4.541  70.865  56.458  1.00 30.73           C  
ATOM   8336  CG  ARG A 109       4.600  69.568  55.656  1.00 33.79           C  
ATOM   8337  CD  ARG A 109       3.994  69.678  54.267  1.00 37.25           C  
ATOM   8338  NE  ARG A 109       2.533  69.694  54.278  1.00 38.95           N  
ATOM   8339  CZ  ARG A 109       1.789  69.708  53.175  1.00 40.63           C  
ATOM   8340  NH1 ARG A 109       2.375  69.706  51.984  1.00 43.99           N1+
ATOM   8341  NH2 ARG A 109       0.465  69.727  53.251  1.00 40.10           N  
ATOM   8342  N   LEU A 110       7.418  69.531  57.464  1.00 28.79           N  
ATOM   8343  CA  LEU A 110       8.835  69.347  57.179  1.00 29.65           C  
ATOM   8344  C   LEU A 110       9.037  68.549  55.897  1.00 30.88           C  
ATOM   8345  O   LEU A 110      10.031  68.730  55.187  1.00 31.20           O  
ATOM   8346  CB  LEU A 110       9.512  68.608  58.338  1.00 28.41           C  
ATOM   8347  CG  LEU A 110       9.417  69.306  59.694  1.00 26.53           C  
ATOM   8348  CD1 LEU A 110      10.024  68.434  60.774  1.00 27.97           C  
ATOM   8349  CD2 LEU A 110      10.129  70.650  59.617  1.00 23.97           C  
ATOM   8350  N   GLY A 111       8.096  67.660  55.596  1.00 30.15           N  
ATOM   8351  CA  GLY A 111       8.242  66.850  54.411  1.00 30.04           C  
ATOM   8352  C   GLY A 111       6.978  66.143  53.984  1.00 30.54           C  
ATOM   8353  O   GLY A 111       5.902  66.330  54.558  1.00 27.79           O  
ATOM   8354  N   ILE A 112       7.130  65.294  52.977  1.00 29.74           N  
ATOM   8355  CA  ILE A 112       6.005  64.585  52.425  1.00 32.19           C  
ATOM   8356  C   ILE A 112       6.419  63.260  51.815  1.00 33.37           C  
ATOM   8357  O   ILE A 112       7.571  63.066  51.417  1.00 34.52           O  
ATOM   8358  CB  ILE A 112       5.351  65.450  51.337  1.00 32.93           C  
ATOM   8359  CG1 ILE A 112       4.481  66.525  51.986  1.00 33.10           C  
ATOM   8360  CG2 ILE A 112       4.582  64.597  50.371  1.00 34.68           C  
ATOM   8361  CD1 ILE A 112       4.053  67.600  51.027  1.00 36.13           C  
ATOM   8362  N   VAL A 113       5.457  62.348  51.764  1.00 33.52           N  
ATOM   8363  CA  VAL A 113       5.649  61.042  51.166  1.00 34.15           C  
ATOM   8364  C   VAL A 113       4.653  61.001  50.019  1.00 34.26           C  
ATOM   8365  O   VAL A 113       3.609  61.658  50.084  1.00 33.86           O  
ATOM   8366  CB  VAL A 113       5.343  59.921  52.184  1.00 36.13           C  
ATOM   8367  CG1 VAL A 113       5.042  58.614  51.457  1.00 37.54           C  
ATOM   8368  CG2 VAL A 113       6.541  59.741  53.109  1.00 35.54           C  
ATOM   8369  N   GLY A 114       4.975  60.262  48.959  1.00 34.38           N  
ATOM   8370  CA  GLY A 114       4.064  60.164  47.828  1.00 33.79           C  
ATOM   8371  C   GLY A 114       3.680  61.516  47.240  1.00 33.66           C  
ATOM   8372  O   GLY A 114       4.550  62.344  46.984  1.00 33.12           O  
ATOM   8373  N   LYS A 115       2.384  61.739  47.021  1.00 32.28           N  
ATOM   8374  CA  LYS A 115       1.907  63.002  46.462  1.00 31.17           C  
ATOM   8375  C   LYS A 115       1.652  64.037  47.552  1.00 30.02           C  
ATOM   8376  O   LYS A 115       1.338  65.189  47.265  1.00 28.82           O  
ATOM   8377  CB  LYS A 115       0.627  62.783  45.652  1.00 31.17           C  
ATOM   8378  CG  LYS A 115       0.777  61.710  44.580  1.00 34.50           C  
ATOM   8379  CD  LYS A 115      -0.346  61.736  43.554  1.00 35.58           C  
ATOM   8380  CE  LYS A 115      -0.052  60.740  42.430  1.00 37.62           C  
ATOM   8381  NZ  LYS A 115      -1.057  60.778  41.329  1.00 39.66           N1+
ATOM   8382  N   GLY A 116       1.782  63.627  48.805  1.00 28.45           N  
ATOM   8383  CA  GLY A 116       1.578  64.560  49.896  1.00 27.89           C  
ATOM   8384  C   GLY A 116       0.132  64.881  50.200  1.00 27.35           C  
ATOM   8385  O   GLY A 116      -0.181  65.978  50.661  1.00 27.85           O  
ATOM   8386  N   GLY A 117      -0.753  63.927  49.933  1.00 26.71           N  
ATOM   8387  CA  GLY A 117      -2.156  64.132  50.220  1.00 25.20           C  
ATOM   8388  C   GLY A 117      -2.346  63.860  51.702  1.00 24.82           C  
ATOM   8389  O   GLY A 117      -1.366  63.686  52.426  1.00 25.00           O  
ATOM   8390  N   GLN A 118      -3.591  63.823  52.161  1.00 25.16           N  
ATOM   8391  CA  GLN A 118      -3.862  63.561  53.567  1.00 25.09           C  
ATOM   8392  C   GLN A 118      -3.156  62.290  54.048  1.00 25.20           C  
ATOM   8393  O   GLN A 118      -3.178  61.262  53.369  1.00 25.71           O  
ATOM   8394  CB  GLN A 118      -5.370  63.462  53.790  1.00 25.53           C  
ATOM   8395  CG  GLN A 118      -6.062  64.818  53.783  1.00 26.66           C  
ATOM   8396  CD  GLN A 118      -7.574  64.706  53.861  1.00 27.77           C  
ATOM   8397  NE2 GLN A 118      -8.144  65.113  54.993  1.00 26.36           N  
ATOM   8398  OE1 GLN A 118      -8.217  64.256  52.915  1.00 27.75           O  
ATOM   8399  N   GLY A 119      -2.519  62.381  55.212  1.00 23.05           N  
ATOM   8400  CA  GLY A 119      -1.812  61.240  55.769  1.00 25.16           C  
ATOM   8401  C   GLY A 119      -0.500  60.928  55.061  1.00 26.19           C  
ATOM   8402  O   GLY A 119       0.054  59.847  55.234  1.00 26.84           O  
ATOM   8403  N   GLU A 120      -0.007  61.869  54.263  1.00 26.26           N  
ATOM   8404  CA  GLU A 120       1.245  61.692  53.539  1.00 25.82           C  
ATOM   8405  C   GLU A 120       2.118  62.912  53.825  1.00 25.66           C  
ATOM   8406  O   GLU A 120       3.069  63.202  53.104  1.00 25.67           O  
ATOM   8407  CB  GLU A 120       0.969  61.592  52.034  1.00 28.87           C  
ATOM   8408  CG  GLU A 120      -0.181  60.652  51.659  1.00 28.44           C  
ATOM   8409  CD  GLU A 120      -0.312  60.443  50.149  1.00 31.92           C  
ATOM   8410  OE1 GLU A 120      -0.221  61.437  49.391  1.00 32.37           O  
ATOM   8411  OE2 GLU A 120      -0.518  59.285  49.721  1.00 31.57           O1-
ATOM   8412  N   ARG A 121       1.785  63.614  54.900  1.00 25.31           N  
ATOM   8413  CA  ARG A 121       2.494  64.824  55.293  1.00 24.71           C  
ATOM   8414  C   ARG A 121       3.217  64.647  56.622  1.00 25.82           C  
ATOM   8415  O   ARG A 121       2.692  64.029  57.551  1.00 25.19           O  
ATOM   8416  CB  ARG A 121       1.495  65.972  55.376  1.00 25.96           C  
ATOM   8417  CG  ARG A 121       0.703  66.151  54.085  1.00 24.27           C  
ATOM   8418  CD  ARG A 121      -0.647  66.801  54.337  1.00 26.26           C  
ATOM   8419  NE  ARG A 121      -1.449  66.881  53.119  1.00 24.37           N  
ATOM   8420  CZ  ARG A 121      -2.720  67.260  53.092  1.00 26.14           C  
ATOM   8421  NH1 ARG A 121      -3.333  67.594  54.219  1.00 24.89           N1+
ATOM   8422  NH2 ARG A 121      -3.379  67.301  51.946  1.00 25.33           N  
ATOM   8423  N   ILE A 122       4.420  65.199  56.712  1.00 25.58           N  
ATOM   8424  CA  ILE A 122       5.231  65.067  57.919  1.00 25.60           C  
ATOM   8425  C   ILE A 122       5.459  66.408  58.604  1.00 26.80           C  
ATOM   8426  O   ILE A 122       5.859  67.381  57.959  1.00 26.62           O  
ATOM   8427  CB  ILE A 122       6.577  64.413  57.570  1.00 28.50           C  
ATOM   8428  CG1 ILE A 122       6.305  63.041  56.931  1.00 26.98           C  
ATOM   8429  CG2 ILE A 122       7.447  64.282  58.827  1.00 27.31           C  
ATOM   8430  CD1 ILE A 122       7.520  62.377  56.351  1.00 32.44           C  
ATOM   8431  N   TYR A 123       5.216  66.442  59.911  1.00 24.46           N  
ATOM   8432  CA  TYR A 123       5.353  67.674  60.675  1.00 25.37           C  
ATOM   8433  C   TYR A 123       6.377  67.618  61.803  1.00 24.18           C  
ATOM   8434  O   TYR A 123       6.842  66.547  62.188  1.00 24.56           O  
ATOM   8435  CB  TYR A 123       3.986  68.074  61.243  1.00 23.91           C  
ATOM   8436  CG  TYR A 123       2.895  68.159  60.192  1.00 22.44           C  
ATOM   8437  CD1 TYR A 123       2.183  67.028  59.799  1.00 21.71           C  
ATOM   8438  CD2 TYR A 123       2.595  69.368  59.573  1.00 21.90           C  
ATOM   8439  CE1 TYR A 123       1.198  67.101  58.814  1.00 20.88           C  
ATOM   8440  CE2 TYR A 123       1.612  69.452  58.588  1.00 23.35           C  
ATOM   8441  CZ  TYR A 123       0.922  68.314  58.216  1.00 21.99           C  
ATOM   8442  OH  TYR A 123      -0.044  68.401  57.247  1.00 23.51           O  
ATOM   8443  N   SER A 124       6.710  68.793  62.327  1.00 24.66           N  
ATOM   8444  CA  SER A 124       7.663  68.921  63.413  1.00 24.31           C  
ATOM   8445  C   SER A 124       6.980  68.723  64.754  1.00 26.00           C  
ATOM   8446  O   SER A 124       5.891  69.255  64.986  1.00 25.52           O  
ATOM   8447  CB  SER A 124       8.311  70.306  63.384  1.00 24.00           C  
ATOM   8448  OG  SER A 124       9.027  70.533  64.584  1.00 26.58           O  
ATOM   8449  N   THR A 125       7.618  67.962  65.638  1.00 24.08           N  
ATOM   8450  CA  THR A 125       7.054  67.729  66.957  1.00 24.77           C  
ATOM   8451  C   THR A 125       7.272  68.970  67.815  1.00 26.19           C  
ATOM   8452  O   THR A 125       6.795  69.044  68.950  1.00 26.44           O  
ATOM   8453  CB  THR A 125       7.695  66.510  67.655  1.00 24.49           C  
ATOM   8454  CG2 THR A 125       7.361  65.234  66.904  1.00 26.25           C  
ATOM   8455  OG1 THR A 125       9.119  66.674  67.718  1.00 26.17           O  
ATOM   8456  N   ARG A 126       7.989  69.947  67.261  1.00 26.95           N  
ATOM   8457  CA  ARG A 126       8.255  71.195  67.968  1.00 29.35           C  
ATOM   8458  C   ARG A 126       7.089  72.153  67.789  1.00 29.24           C  
ATOM   8459  O   ARG A 126       6.989  73.173  68.480  1.00 30.42           O  
ATOM   8460  CB  ARG A 126       9.546  71.831  67.463  1.00 30.24           C  
ATOM   8461  CG  ARG A 126      10.682  71.740  68.467  1.00 33.27           C  
ATOM   8462  CD  ARG A 126      10.983  70.299  68.857  1.00 39.08           C  
ATOM   8463  NE  ARG A 126      12.076  69.742  68.070  1.00 41.15           N  
ATOM   8464  CZ  ARG A 126      13.294  70.275  68.013  1.00 42.13           C  
ATOM   8465  NH1 ARG A 126      13.574  71.372  68.707  1.00 43.41           N1+
ATOM   8466  NH2 ARG A 126      14.223  69.728  67.248  1.00 40.69           N  
ATOM   8467  N   GLY A 127       6.224  71.819  66.836  1.00 28.18           N  
ATOM   8468  CA  GLY A 127       5.037  72.612  66.590  1.00 26.79           C  
ATOM   8469  C   GLY A 127       3.879  71.864  67.229  1.00 26.45           C  
ATOM   8470  O   GLY A 127       4.058  71.186  68.246  1.00 25.77           O  
ATOM   8471  N   ILE A 128       2.692  71.963  66.642  1.00 25.11           N  
ATOM   8472  CA  ILE A 128       1.540  71.269  67.200  1.00 24.13           C  
ATOM   8473  C   ILE A 128       1.042  70.215  66.226  1.00 24.22           C  
ATOM   8474  O   ILE A 128       1.402  70.234  65.048  1.00 24.20           O  
ATOM   8475  CB  ILE A 128       0.406  72.250  67.543  1.00 24.42           C  
ATOM   8476  CG1 ILE A 128      -0.032  73.003  66.283  1.00 25.08           C  
ATOM   8477  CG2 ILE A 128       0.878  73.223  68.618  1.00 25.94           C  
ATOM   8478  CD1 ILE A 128      -1.113  74.058  66.533  1.00 28.57           C  
ATOM   8479  N   ALA A 129       0.218  69.297  66.724  1.00 24.56           N  
ATOM   8480  CA  ALA A 129      -0.314  68.207  65.908  1.00 23.60           C  
ATOM   8481  C   ALA A 129      -1.435  68.652  64.990  1.00 24.36           C  
ATOM   8482  O   ALA A 129      -2.194  69.564  65.325  1.00 25.98           O  
ATOM   8483  CB  ALA A 129      -0.809  67.085  66.808  1.00 23.97           C  
ATOM   8484  N   ILE A 130      -1.536  68.019  63.825  1.00 22.57           N  
ATOM   8485  CA  ILE A 130      -2.621  68.352  62.914  1.00 23.19           C  
ATOM   8486  C   ILE A 130      -3.876  67.684  63.472  1.00 24.96           C  
ATOM   8487  O   ILE A 130      -3.813  66.935  64.452  1.00 26.16           O  
ATOM   8488  CB  ILE A 130      -2.368  67.824  61.488  1.00 23.62           C  
ATOM   8489  CG1 ILE A 130      -2.156  66.307  61.525  1.00 24.57           C  
ATOM   8490  CG2 ILE A 130      -1.168  68.531  60.881  1.00 21.98           C  
ATOM   8491  CD1 ILE A 130      -2.119  65.662  60.154  1.00 25.69           C  
ATOM   8492  N   THR A 131      -5.014  67.964  62.854  1.00 23.90           N  
ATOM   8493  CA  THR A 131      -6.285  67.403  63.299  1.00 23.72           C  
ATOM   8494  C   THR A 131      -6.395  65.890  63.105  1.00 23.35           C  
ATOM   8495  O   THR A 131      -6.329  65.395  61.982  1.00 22.49           O  
ATOM   8496  CB  THR A 131      -7.461  68.089  62.542  1.00 23.78           C  
ATOM   8497  CG2 THR A 131      -8.796  67.493  62.951  1.00 20.47           C  
ATOM   8498  OG1 THR A 131      -7.454  69.495  62.819  1.00 24.14           O  
ATOM   8499  N   LEU A 132      -6.565  65.153  64.202  1.00 23.26           N  
ATOM   8500  CA  LEU A 132      -6.733  63.699  64.116  1.00 23.03           C  
ATOM   8501  C   LEU A 132      -8.075  63.426  63.420  1.00 22.88           C  
ATOM   8502  O   LEU A 132      -9.057  64.117  63.687  1.00 21.62           O  
ATOM   8503  CB  LEU A 132      -6.751  63.069  65.516  1.00 25.30           C  
ATOM   8504  CG  LEU A 132      -5.434  62.943  66.298  1.00 27.54           C  
ATOM   8505  CD1 LEU A 132      -4.808  64.303  66.505  1.00 33.14           C  
ATOM   8506  CD2 LEU A 132      -5.708  62.289  67.646  1.00 27.54           C  
ATOM   8507  N   SER A 133      -8.126  62.434  62.534  1.00 21.59           N  
ATOM   8508  CA  SER A 133      -9.370  62.115  61.825  1.00 20.27           C  
ATOM   8509  C   SER A 133      -9.855  60.696  62.100  1.00 20.86           C  
ATOM   8510  O   SER A 133      -9.103  59.869  62.604  1.00 21.68           O  
ATOM   8511  CB  SER A 133      -9.198  62.319  60.319  1.00 21.09           C  
ATOM   8512  OG  SER A 133      -8.115  61.562  59.813  1.00 24.26           O  
ATOM   8513  N   ALA A 134     -11.110  60.419  61.746  1.00 22.09           N  
ATOM   8514  CA  ALA A 134     -11.717  59.112  61.997  1.00 21.38           C  
ATOM   8515  C   ALA A 134     -11.670  58.105  60.852  1.00 22.83           C  
ATOM   8516  O   ALA A 134     -11.538  56.905  61.092  1.00 22.01           O  
ATOM   8517  CB  ALA A 134     -13.161  59.303  62.464  1.00 22.73           C  
ATOM   8518  N   TYR A 135     -11.777  58.586  59.617  1.00 21.83           N  
ATOM   8519  CA  TYR A 135     -11.751  57.712  58.453  1.00 22.90           C  
ATOM   8520  C   TYR A 135     -10.556  58.035  57.561  1.00 23.47           C  
ATOM   8521  O   TYR A 135     -10.455  57.533  56.443  1.00 25.11           O  
ATOM   8522  CB  TYR A 135     -13.047  57.873  57.646  1.00 23.06           C  
ATOM   8523  CG  TYR A 135     -14.307  57.470  58.394  1.00 23.12           C  
ATOM   8524  CD1 TYR A 135     -14.745  56.147  58.398  1.00 24.37           C  
ATOM   8525  CD2 TYR A 135     -15.051  58.411  59.105  1.00 23.82           C  
ATOM   8526  CE1 TYR A 135     -15.898  55.766  59.094  1.00 23.82           C  
ATOM   8527  CE2 TYR A 135     -16.203  58.043  59.805  1.00 24.93           C  
ATOM   8528  CZ  TYR A 135     -16.620  56.719  59.794  1.00 26.13           C  
ATOM   8529  OH  TYR A 135     -17.756  56.348  60.479  1.00 26.43           O  
ATOM   8530  N   GLY A 136      -9.656  58.875  58.063  1.00 22.97           N  
ATOM   8531  CA  GLY A 136      -8.484  59.278  57.301  1.00 24.17           C  
ATOM   8532  C   GLY A 136      -7.610  58.179  56.720  1.00 23.62           C  
ATOM   8533  O   GLY A 136      -7.416  57.129  57.332  1.00 23.39           O  
ATOM   8534  N   GLY A 137      -7.073  58.438  55.532  1.00 23.49           N  
ATOM   8535  CA  GLY A 137      -6.205  57.479  54.867  1.00 23.78           C  
ATOM   8536  C   GLY A 137      -4.757  57.939  54.773  1.00 24.28           C  
ATOM   8537  O   GLY A 137      -4.307  58.780  55.552  1.00 22.67           O  
ATOM   8538  N   GLY A 138      -4.018  57.392  53.812  1.00 23.44           N  
ATOM   8539  CA  GLY A 138      -2.621  57.766  53.676  1.00 25.25           C  
ATOM   8540  C   GLY A 138      -1.769  56.898  54.586  1.00 25.24           C  
ATOM   8541  O   GLY A 138      -2.275  56.330  55.556  1.00 25.38           O  
ATOM   8542  N   ILE A 139      -0.479  56.791  54.291  1.00 25.11           N  
ATOM   8543  CA  ILE A 139       0.391  55.945  55.095  1.00 26.08           C  
ATOM   8544  C   ILE A 139       0.374  56.285  56.591  1.00 25.79           C  
ATOM   8545  O   ILE A 139       0.492  55.390  57.427  1.00 24.77           O  
ATOM   8546  CB  ILE A 139       1.845  55.977  54.568  1.00 27.06           C  
ATOM   8547  CG1 ILE A 139       2.639  54.829  55.195  1.00 27.72           C  
ATOM   8548  CG2 ILE A 139       2.496  57.319  54.877  1.00 28.14           C  
ATOM   8549  CD1 ILE A 139       2.159  53.454  54.767  1.00 28.43           C  
ATOM   8550  N   PHE A 140       0.234  57.566  56.926  1.00 25.33           N  
ATOM   8551  CA  PHE A 140       0.176  57.999  58.332  1.00 25.59           C  
ATOM   8552  C   PHE A 140      -1.292  58.240  58.692  1.00 25.43           C  
ATOM   8553  O   PHE A 140      -1.627  59.214  59.365  1.00 24.98           O  
ATOM   8554  CB  PHE A 140       0.952  59.310  58.533  1.00 27.10           C  
ATOM   8555  CG  PHE A 140       2.408  59.221  58.177  1.00 27.16           C  
ATOM   8556  CD1 PHE A 140       3.273  58.426  58.925  1.00 27.96           C  
ATOM   8557  CD2 PHE A 140       2.916  59.941  57.098  1.00 29.16           C  
ATOM   8558  CE1 PHE A 140       4.633  58.345  58.603  1.00 28.71           C  
ATOM   8559  CE2 PHE A 140       4.273  59.869  56.763  1.00 29.12           C  
ATOM   8560  CZ  PHE A 140       5.134  59.066  57.522  1.00 28.42           C  
ATOM   8561  N   ALA A 141      -2.151  57.341  58.225  1.00 23.76           N  
ATOM   8562  CA  ALA A 141      -3.592  57.424  58.435  1.00 23.90           C  
ATOM   8563  C   ALA A 141      -4.095  57.853  59.813  1.00 23.35           C  
ATOM   8564  O   ALA A 141      -3.669  57.329  60.843  1.00 22.96           O  
ATOM   8565  CB  ALA A 141      -4.238  56.088  58.054  1.00 23.86           C  
ATOM   8566  N   LYS A 142      -5.011  58.816  59.796  1.00 23.23           N  
ATOM   8567  CA  LYS A 142      -5.680  59.336  60.987  1.00 23.39           C  
ATOM   8568  C   LYS A 142      -4.882  60.161  61.986  1.00 23.80           C  
ATOM   8569  O   LYS A 142      -5.465  60.746  62.903  1.00 24.85           O  
ATOM   8570  CB  LYS A 142      -6.352  58.183  61.733  1.00 23.55           C  
ATOM   8571  CG  LYS A 142      -7.346  57.392  60.892  1.00 25.19           C  
ATOM   8572  CD  LYS A 142      -7.628  56.072  61.563  1.00 30.11           C  
ATOM   8573  CE  LYS A 142      -8.501  55.176  60.719  1.00 32.67           C  
ATOM   8574  NZ  LYS A 142      -8.576  53.830  61.361  1.00 35.82           N1+
ATOM   8575  N   THR A 143      -3.566  60.221  61.837  1.00 24.52           N  
ATOM   8576  CA  THR A 143      -2.773  60.996  62.788  1.00 24.44           C  
ATOM   8577  C   THR A 143      -1.752  61.906  62.124  1.00 23.62           C  
ATOM   8578  O   THR A 143      -1.378  62.936  62.680  1.00 23.65           O  
ATOM   8579  CB  THR A 143      -2.008  60.075  63.775  1.00 25.56           C  
ATOM   8580  CG2 THR A 143      -2.812  58.822  64.090  1.00 23.95           C  
ATOM   8581  OG1 THR A 143      -0.764  59.684  63.188  1.00 28.46           O  
ATOM   8582  N   GLY A 144      -1.303  61.528  60.932  1.00 24.97           N  
ATOM   8583  CA  GLY A 144      -0.300  62.329  60.254  1.00 24.12           C  
ATOM   8584  C   GLY A 144       1.079  61.873  60.699  1.00 25.24           C  
ATOM   8585  O   GLY A 144       1.208  61.147  61.691  1.00 24.00           O  
ATOM   8586  N   GLY A 145       2.110  62.294  59.976  1.00 23.99           N  
ATOM   8587  CA  GLY A 145       3.457  61.878  60.318  1.00 24.01           C  
ATOM   8588  C   GLY A 145       4.261  62.920  61.068  1.00 24.29           C  
ATOM   8589  O   GLY A 145       4.019  64.113  60.930  1.00 24.73           O  
ATOM   8590  N   TYR A 146       5.216  62.459  61.872  1.00 24.43           N  
ATOM   8591  CA  TYR A 146       6.068  63.363  62.632  1.00 24.81           C  
ATOM   8592  C   TYR A 146       7.524  62.934  62.586  1.00 26.28           C  
ATOM   8593  O   TYR A 146       7.832  61.744  62.525  1.00 23.51           O  
ATOM   8594  CB  TYR A 146       5.598  63.442  64.081  1.00 26.11           C  
ATOM   8595  CG  TYR A 146       4.206  64.016  64.192  1.00 26.28           C  
ATOM   8596  CD1 TYR A 146       3.081  63.207  64.049  1.00 25.90           C  
ATOM   8597  CD2 TYR A 146       4.016  65.386  64.331  1.00 28.22           C  
ATOM   8598  CE1 TYR A 146       1.804  63.758  64.036  1.00 25.55           C  
ATOM   8599  CE2 TYR A 146       2.745  65.943  64.314  1.00 27.04           C  
ATOM   8600  CZ  TYR A 146       1.650  65.127  64.163  1.00 26.47           C  
ATOM   8601  OH  TYR A 146       0.397  65.691  64.101  1.00 28.48           O  
ATOM   8602  N   LEU A 147       8.411  63.926  62.603  1.00 25.20           N  
ATOM   8603  CA  LEU A 147       9.842  63.682  62.577  1.00 27.37           C  
ATOM   8604  C   LEU A 147      10.291  63.554  64.030  1.00 26.78           C  
ATOM   8605  O   LEU A 147      10.252  64.521  64.784  1.00 27.59           O  
ATOM   8606  CB  LEU A 147      10.548  64.858  61.886  1.00 29.59           C  
ATOM   8607  CG  LEU A 147      12.045  64.780  61.565  1.00 32.17           C  
ATOM   8608  CD1 LEU A 147      12.858  64.941  62.828  1.00 36.53           C  
ATOM   8609  CD2 LEU A 147      12.351  63.463  60.876  1.00 31.48           C  
ATOM   8610  N   VAL A 148      10.684  62.350  64.429  1.00 25.81           N  
ATOM   8611  CA  VAL A 148      11.136  62.119  65.798  1.00 28.10           C  
ATOM   8612  C   VAL A 148      12.514  61.463  65.795  1.00 28.60           C  
ATOM   8613  O   VAL A 148      12.690  60.375  65.250  1.00 27.14           O  
ATOM   8614  CB  VAL A 148      10.151  61.216  66.583  1.00 28.29           C  
ATOM   8615  CG1 VAL A 148      10.540  61.178  68.062  1.00 28.66           C  
ATOM   8616  CG2 VAL A 148       8.724  61.732  66.427  1.00 27.67           C  
ATOM   8617  N   ASN A 149      13.487  62.141  66.402  1.00 29.89           N  
ATOM   8618  CA  ASN A 149      14.857  61.640  66.487  1.00 29.92           C  
ATOM   8619  C   ASN A 149      15.387  61.122  65.149  1.00 30.36           C  
ATOM   8620  O   ASN A 149      15.970  60.039  65.079  1.00 29.60           O  
ATOM   8621  CB  ASN A 149      14.939  60.537  67.547  1.00 31.89           C  
ATOM   8622  CG  ASN A 149      14.779  61.072  68.958  1.00 31.99           C  
ATOM   8623  ND2 ASN A 149      15.230  62.300  69.171  1.00 31.45           N  
ATOM   8624  OD1 ASN A 149      14.260  60.386  69.847  1.00 34.43           O  
ATOM   8625  N   GLY A 150      15.172  61.897  64.090  1.00 30.20           N  
ATOM   8626  CA  GLY A 150      15.648  61.501  62.776  1.00 30.74           C  
ATOM   8627  C   GLY A 150      14.823  60.464  62.034  1.00 31.76           C  
ATOM   8628  O   GLY A 150      15.189  60.053  60.931  1.00 31.91           O  
ATOM   8629  N   LYS A 151      13.714  60.032  62.623  1.00 30.49           N  
ATOM   8630  CA  LYS A 151      12.853  59.039  61.979  1.00 32.04           C  
ATOM   8631  C   LYS A 151      11.438  59.586  61.809  1.00 31.80           C  
ATOM   8632  O   LYS A 151      10.978  60.420  62.600  1.00 31.61           O  
ATOM   8633  CB  LYS A 151      12.795  57.756  62.814  1.00 32.70           C  
ATOM   8634  CG  LYS A 151      14.146  57.058  63.013  1.00 36.65           C  
ATOM   8635  CD  LYS A 151      14.002  55.808  63.884  1.00 35.67           C  
ATOM   8636  CE  LYS A 151      15.350  55.159  64.173  1.00 38.92           C  
ATOM   8637  NZ  LYS A 151      16.002  54.606  62.937  1.00 38.94           N1+
ATOM   8638  N   THR A 152      10.750  59.122  60.776  1.00 30.83           N  
ATOM   8639  CA  THR A 152       9.384  59.558  60.527  1.00 29.69           C  
ATOM   8640  C   THR A 152       8.425  58.428  60.896  1.00 28.37           C  
ATOM   8641  O   THR A 152       8.643  57.281  60.515  1.00 25.85           O  
ATOM   8642  CB  THR A 152       9.190  59.952  59.046  1.00 32.42           C  
ATOM   8643  CG2 THR A 152       9.482  58.788  58.132  1.00 30.93           C  
ATOM   8644  OG1 THR A 152       7.832  60.365  58.844  1.00 37.32           O  
ATOM   8645  N   ARG A 153       7.373  58.756  61.645  1.00 25.76           N  
ATOM   8646  CA  ARG A 153       6.389  57.761  62.079  1.00 25.96           C  
ATOM   8647  C   ARG A 153       5.057  58.422  62.424  1.00 24.93           C  
ATOM   8648  O   ARG A 153       5.013  59.627  62.670  1.00 23.83           O  
ATOM   8649  CB  ARG A 153       6.891  57.032  63.334  1.00 25.16           C  
ATOM   8650  CG  ARG A 153       6.899  57.896  64.609  1.00 23.56           C  
ATOM   8651  CD  ARG A 153       7.307  57.079  65.842  1.00 24.57           C  
ATOM   8652  NE  ARG A 153       7.420  57.843  67.092  1.00 26.17           N  
ATOM   8653  CZ  ARG A 153       6.392  58.257  67.832  1.00 27.51           C  
ATOM   8654  NH1 ARG A 153       5.148  58.000  67.459  1.00 25.70           N1+
ATOM   8655  NH2 ARG A 153       6.614  58.892  68.982  1.00 25.21           N  
ATOM   8656  N   LYS A 154       3.983  57.634  62.451  1.00 23.90           N  
ATOM   8657  CA  LYS A 154       2.673  58.177  62.823  1.00 26.17           C  
ATOM   8658  C   LYS A 154       2.594  58.085  64.343  1.00 25.59           C  
ATOM   8659  O   LYS A 154       3.486  57.504  64.977  1.00 26.03           O  
ATOM   8660  CB  LYS A 154       1.521  57.386  62.165  1.00 26.71           C  
ATOM   8661  CG  LYS A 154       1.418  55.922  62.557  1.00 28.73           C  
ATOM   8662  CD  LYS A 154       0.281  55.191  61.820  1.00 30.78           C  
ATOM   8663  CE  LYS A 154      -1.107  55.722  62.202  1.00 36.29           C  
ATOM   8664  NZ  LYS A 154      -2.258  54.933  61.600  1.00 37.98           N1+
ATOM   8665  N   LEU A 155       1.558  58.668  64.934  1.00 24.86           N  
ATOM   8666  CA  LEU A 155       1.405  58.630  66.383  1.00 24.93           C  
ATOM   8667  C   LEU A 155       0.837  57.295  66.852  1.00 24.69           C  
ATOM   8668  O   LEU A 155       0.140  56.600  66.104  1.00 24.38           O  
ATOM   8669  CB  LEU A 155       0.481  59.758  66.866  1.00 22.49           C  
ATOM   8670  CG  LEU A 155       0.831  61.203  66.497  1.00 23.08           C  
ATOM   8671  CD1 LEU A 155      -0.307  62.117  66.941  1.00 23.46           C  
ATOM   8672  CD2 LEU A 155       2.136  61.619  67.149  1.00 22.33           C  
ATOM   8673  N   HIS A 156       1.161  56.952  68.095  1.00 24.86           N  
ATOM   8674  CA  HIS A 156       0.693  55.738  68.766  1.00 24.30           C  
ATOM   8675  C   HIS A 156      -0.681  56.117  69.341  1.00 24.35           C  
ATOM   8676  O   HIS A 156      -0.919  57.284  69.651  1.00 22.85           O  
ATOM   8677  CB  HIS A 156       1.672  55.399  69.904  1.00 26.45           C  
ATOM   8678  CG  HIS A 156       1.280  54.204  70.724  1.00 25.84           C  
ATOM   8679  CD2 HIS A 156       0.376  54.066  71.723  1.00 23.15           C  
ATOM   8680  ND1 HIS A 156       1.882  52.970  70.580  1.00 27.68           N  
ATOM   8681  CE1 HIS A 156       1.368  52.124  71.455  1.00 25.72           C  
ATOM   8682  NE2 HIS A 156       0.452  52.766  72.162  1.00 29.68           N  
ATOM   8683  N   PRO A 157      -1.603  55.151  69.476  1.00 24.26           N  
ATOM   8684  CA  PRO A 157      -2.921  55.493  70.024  1.00 23.17           C  
ATOM   8685  C   PRO A 157      -2.847  56.269  71.342  1.00 24.11           C  
ATOM   8686  O   PRO A 157      -3.663  57.145  71.601  1.00 21.91           O  
ATOM   8687  CB  PRO A 157      -3.578  54.126  70.197  1.00 25.16           C  
ATOM   8688  CG  PRO A 157      -3.026  53.357  69.030  1.00 24.34           C  
ATOM   8689  CD  PRO A 157      -1.560  53.738  69.051  1.00 25.41           C  
ATOM   8690  N   ARG A 158      -1.860  55.939  72.170  1.00 22.23           N  
ATOM   8691  CA  ARG A 158      -1.685  56.610  73.456  1.00 23.96           C  
ATOM   8692  C   ARG A 158      -1.381  58.090  73.249  1.00 22.79           C  
ATOM   8693  O   ARG A 158      -1.892  58.953  73.964  1.00 20.88           O  
ATOM   8694  CB  ARG A 158      -0.536  55.979  74.237  1.00 24.61           C  
ATOM   8695  CG  ARG A 158      -0.482  56.401  75.685  1.00 28.33           C  
ATOM   8696  CD  ARG A 158      -1.495  55.603  76.474  1.00 32.34           C  
ATOM   8697  NE  ARG A 158      -2.583  56.429  76.953  1.00 30.67           N  
ATOM   8698  CZ  ARG A 158      -3.701  55.948  77.480  1.00 29.85           C  
ATOM   8699  NH1 ARG A 158      -3.881  54.638  77.589  1.00 29.77           N1+
ATOM   8700  NH2 ARG A 158      -4.630  56.782  77.915  1.00 27.40           N  
ATOM   8701  N   GLU A 159      -0.530  58.372  72.272  1.00 22.02           N  
ATOM   8702  CA  GLU A 159      -0.164  59.746  71.973  1.00 24.15           C  
ATOM   8703  C   GLU A 159      -1.403  60.485  71.437  1.00 24.16           C  
ATOM   8704  O   GLU A 159      -1.619  61.657  71.750  1.00 25.17           O  
ATOM   8705  CB  GLU A 159       1.000  59.761  70.972  1.00 24.07           C  
ATOM   8706  CG  GLU A 159       2.263  59.090  71.536  1.00 24.18           C  
ATOM   8707  CD  GLU A 159       3.377  58.923  70.515  1.00 26.17           C  
ATOM   8708  OE1 GLU A 159       3.064  58.630  69.343  1.00 23.95           O  
ATOM   8709  OE2 GLU A 159       4.565  59.066  70.893  1.00 26.33           O1-
ATOM   8710  N   CYS A 160      -2.226  59.793  70.651  1.00 24.01           N  
ATOM   8711  CA  CYS A 160      -3.454  60.403  70.140  1.00 24.99           C  
ATOM   8712  C   CYS A 160      -4.315  60.768  71.352  1.00 24.76           C  
ATOM   8713  O   CYS A 160      -4.909  61.845  71.409  1.00 24.77           O  
ATOM   8714  CB  CYS A 160      -4.225  59.426  69.246  1.00 23.91           C  
ATOM   8715  SG  CYS A 160      -3.428  59.066  67.659  1.00 25.44           S  
ATOM   8716  N   ALA A 161      -4.371  59.862  72.321  1.00 23.60           N  
ATOM   8717  CA  ALA A 161      -5.154  60.105  73.529  1.00 22.08           C  
ATOM   8718  C   ALA A 161      -4.659  61.389  74.186  1.00 21.59           C  
ATOM   8719  O   ALA A 161      -5.450  62.239  74.608  1.00 20.22           O  
ATOM   8720  CB  ALA A 161      -5.016  58.930  74.491  1.00 21.67           C  
ATOM   8721  N   ARG A 162      -3.340  61.533  74.257  1.00 21.93           N  
ATOM   8722  CA  ARG A 162      -2.738  62.710  74.877  1.00 22.69           C  
ATOM   8723  C   ARG A 162      -2.985  63.969  74.062  1.00 23.04           C  
ATOM   8724  O   ARG A 162      -3.218  65.038  74.626  1.00 23.01           O  
ATOM   8725  CB  ARG A 162      -1.243  62.496  75.076  1.00 24.76           C  
ATOM   8726  CG  ARG A 162      -0.918  61.478  76.155  1.00 23.60           C  
ATOM   8727  CD  ARG A 162       0.569  61.180  76.199  1.00 25.08           C  
ATOM   8728  NE  ARG A 162       0.892  60.269  77.293  1.00 25.80           N  
ATOM   8729  CZ  ARG A 162       2.073  59.677  77.458  1.00 27.40           C  
ATOM   8730  NH1 ARG A 162       3.060  59.894  76.599  1.00 24.96           N1+
ATOM   8731  NH2 ARG A 162       2.257  58.859  78.485  1.00 28.72           N  
ATOM   8732  N   VAL A 163      -2.929  63.831  72.743  1.00 22.89           N  
ATOM   8733  CA  VAL A 163      -3.171  64.948  71.836  1.00 25.75           C  
ATOM   8734  C   VAL A 163      -4.630  65.409  71.953  1.00 25.22           C  
ATOM   8735  O   VAL A 163      -4.957  66.556  71.620  1.00 25.75           O  
ATOM   8736  CB  VAL A 163      -2.856  64.540  70.379  1.00 26.93           C  
ATOM   8737  CG1 VAL A 163      -3.452  65.533  69.405  1.00 27.27           C  
ATOM   8738  CG2 VAL A 163      -1.344  64.491  70.190  1.00 29.50           C  
ATOM   8739  N   MET A 164      -5.490  64.514  72.431  1.00 24.70           N  
ATOM   8740  CA  MET A 164      -6.911  64.816  72.613  1.00 23.91           C  
ATOM   8741  C   MET A 164      -7.230  65.195  74.055  1.00 25.17           C  
ATOM   8742  O   MET A 164      -8.392  65.431  74.402  1.00 24.66           O  
ATOM   8743  CB  MET A 164      -7.769  63.617  72.216  1.00 23.28           C  
ATOM   8744  CG  MET A 164      -7.746  63.299  70.737  1.00 24.74           C  
ATOM   8745  SD  MET A 164      -8.287  64.688  69.722  1.00 25.33           S  
ATOM   8746  CE  MET A 164     -10.084  64.469  69.782  1.00 22.88           C  
ATOM   8747  N   GLY A 165      -6.197  65.245  74.891  1.00 25.59           N  
ATOM   8748  CA  GLY A 165      -6.385  65.616  76.284  1.00 24.53           C  
ATOM   8749  C   GLY A 165      -6.900  64.525  77.211  1.00 24.75           C  
ATOM   8750  O   GLY A 165      -7.289  64.806  78.347  1.00 24.94           O  
ATOM   8751  N   TYR A 166      -6.921  63.282  76.742  1.00 22.13           N  
ATOM   8752  CA  TYR A 166      -7.382  62.187  77.591  1.00 24.24           C  
ATOM   8753  C   TYR A 166      -6.292  61.813  78.608  1.00 24.27           C  
ATOM   8754  O   TYR A 166      -5.108  61.863  78.296  1.00 22.82           O  
ATOM   8755  CB  TYR A 166      -7.736  60.957  76.748  1.00 23.77           C  
ATOM   8756  CG  TYR A 166      -9.111  60.994  76.110  1.00 25.30           C  
ATOM   8757  CD1 TYR A 166      -9.393  61.860  75.056  1.00 24.90           C  
ATOM   8758  CD2 TYR A 166     -10.129  60.150  76.555  1.00 24.33           C  
ATOM   8759  CE1 TYR A 166     -10.652  61.882  74.457  1.00 22.55           C  
ATOM   8760  CE2 TYR A 166     -11.392  60.165  75.964  1.00 24.70           C  
ATOM   8761  CZ  TYR A 166     -11.646  61.034  74.915  1.00 24.49           C  
ATOM   8762  OH  TYR A 166     -12.901  61.068  74.340  1.00 23.61           O  
ATOM   8763  N   PRO A 167      -6.683  61.453  79.843  1.00 25.26           N  
ATOM   8764  CA  PRO A 167      -5.697  61.076  80.866  1.00 25.67           C  
ATOM   8765  C   PRO A 167      -5.084  59.713  80.548  1.00 25.44           C  
ATOM   8766  O   PRO A 167      -5.714  58.889  79.883  1.00 24.49           O  
ATOM   8767  CB  PRO A 167      -6.524  61.047  82.149  1.00 27.02           C  
ATOM   8768  CG  PRO A 167      -7.865  60.603  81.663  1.00 25.63           C  
ATOM   8769  CD  PRO A 167      -8.051  61.418  80.393  1.00 26.34           C  
ATOM   8770  N   ASP A 168      -3.864  59.459  81.012  1.00 25.47           N  
ATOM   8771  CA  ASP A 168      -3.249  58.169  80.724  1.00 25.73           C  
ATOM   8772  C   ASP A 168      -4.023  57.012  81.357  1.00 25.96           C  
ATOM   8773  O   ASP A 168      -3.874  55.863  80.942  1.00 26.31           O  
ATOM   8774  CB  ASP A 168      -1.788  58.138  81.177  1.00 28.44           C  
ATOM   8775  CG  ASP A 168      -0.895  59.041  80.337  1.00 28.58           C  
ATOM   8776  OD1 ASP A 168      -1.291  59.430  79.212  1.00 27.25           O  
ATOM   8777  OD2 ASP A 168       0.215  59.350  80.798  1.00 28.85           O1-
ATOM   8778  N   SER A 169      -4.863  57.314  82.343  1.00 25.96           N  
ATOM   8779  CA  SER A 169      -5.659  56.278  82.995  1.00 25.67           C  
ATOM   8780  C   SER A 169      -6.769  55.762  82.074  1.00 25.80           C  
ATOM   8781  O   SER A 169      -7.305  54.674  82.293  1.00 26.43           O  
ATOM   8782  CB  SER A 169      -6.276  56.808  84.292  1.00 27.13           C  
ATOM   8783  OG  SER A 169      -7.041  57.966  84.041  1.00 30.66           O  
ATOM   8784  N   TYR A 170      -7.117  56.533  81.047  1.00 23.71           N  
ATOM   8785  CA  TYR A 170      -8.161  56.092  80.123  1.00 23.92           C  
ATOM   8786  C   TYR A 170      -7.662  54.920  79.287  1.00 22.15           C  
ATOM   8787  O   TYR A 170      -6.589  54.980  78.689  1.00 23.61           O  
ATOM   8788  CB  TYR A 170      -8.607  57.240  79.219  1.00 23.88           C  
ATOM   8789  CG  TYR A 170      -9.814  56.888  78.375  1.00 23.62           C  
ATOM   8790  CD1 TYR A 170      -9.689  56.100  77.231  1.00 21.75           C  
ATOM   8791  CD2 TYR A 170     -11.092  57.310  78.749  1.00 23.47           C  
ATOM   8792  CE1 TYR A 170     -10.810  55.736  76.483  1.00 22.67           C  
ATOM   8793  CE2 TYR A 170     -12.218  56.948  78.011  1.00 22.22           C  
ATOM   8794  CZ  TYR A 170     -12.070  56.162  76.883  1.00 22.45           C  
ATOM   8795  OH  TYR A 170     -13.180  55.788  76.162  1.00 23.07           O  
ATOM   8796  N   LYS A 171      -8.457  53.857  79.248  1.00 22.30           N  
ATOM   8797  CA  LYS A 171      -8.111  52.638  78.528  1.00 24.75           C  
ATOM   8798  C   LYS A 171      -8.510  52.676  77.054  1.00 24.20           C  
ATOM   8799  O   LYS A 171      -9.684  52.803  76.734  1.00 24.55           O  
ATOM   8800  CB  LYS A 171      -8.775  51.447  79.230  1.00 26.30           C  
ATOM   8801  CG  LYS A 171      -8.555  51.455  80.749  1.00 29.04           C  
ATOM   8802  CD  LYS A 171      -9.493  50.506  81.487  1.00 32.46           C  
ATOM   8803  CE  LYS A 171      -9.031  49.068  81.392  1.00 33.67           C  
ATOM   8804  NZ  LYS A 171      -7.778  48.863  82.176  1.00 36.78           N1+
ATOM   8805  N   VAL A 172      -7.531  52.551  76.162  1.00 24.35           N  
ATOM   8806  CA  VAL A 172      -7.809  52.578  74.725  1.00 24.34           C  
ATOM   8807  C   VAL A 172      -8.329  51.229  74.224  1.00 24.66           C  
ATOM   8808  O   VAL A 172      -8.066  50.193  74.829  1.00 25.14           O  
ATOM   8809  CB  VAL A 172      -6.546  52.953  73.912  1.00 25.58           C  
ATOM   8810  CG1 VAL A 172      -6.018  54.301  74.369  1.00 25.56           C  
ATOM   8811  CG2 VAL A 172      -5.489  51.887  74.079  1.00 28.35           C  
ATOM   8812  N   HIS A 173      -9.070  51.244  73.119  1.00 23.24           N  
ATOM   8813  CA  HIS A 173      -9.616  50.011  72.560  1.00 22.40           C  
ATOM   8814  C   HIS A 173      -8.485  49.126  72.014  1.00 23.34           C  
ATOM   8815  O   HIS A 173      -7.512  49.627  71.445  1.00 22.97           O  
ATOM   8816  CB  HIS A 173     -10.623  50.345  71.452  1.00 21.41           C  
ATOM   8817  CG  HIS A 173     -11.422  49.170  70.986  1.00 21.07           C  
ATOM   8818  CD2 HIS A 173     -12.670  48.756  71.313  1.00 21.94           C  
ATOM   8819  ND1 HIS A 173     -10.922  48.230  70.113  1.00 21.57           N  
ATOM   8820  CE1 HIS A 173     -11.828  47.284  69.924  1.00 22.41           C  
ATOM   8821  NE2 HIS A 173     -12.898  47.580  70.643  1.00 22.98           N  
ATOM   8822  N   PRO A 174      -8.605  47.796  72.180  1.00 23.65           N  
ATOM   8823  CA  PRO A 174      -7.591  46.838  71.709  1.00 24.50           C  
ATOM   8824  C   PRO A 174      -7.298  46.832  70.214  1.00 24.94           C  
ATOM   8825  O   PRO A 174      -6.240  46.371  69.791  1.00 25.39           O  
ATOM   8826  CB  PRO A 174      -8.112  45.491  72.222  1.00 23.38           C  
ATOM   8827  CG  PRO A 174      -9.594  45.700  72.301  1.00 24.77           C  
ATOM   8828  CD  PRO A 174      -9.712  47.095  72.857  1.00 22.71           C  
ATOM   8829  N   SER A 175      -8.239  47.314  69.407  1.00 25.79           N  
ATOM   8830  CA  SER A 175      -8.016  47.393  67.972  1.00 24.34           C  
ATOM   8831  C   SER A 175      -7.378  48.757  67.722  1.00 24.71           C  
ATOM   8832  O   SER A 175      -7.999  49.792  67.975  1.00 21.66           O  
ATOM   8833  CB  SER A 175      -9.333  47.298  67.205  1.00 26.25           C  
ATOM   8834  OG  SER A 175      -9.151  47.690  65.854  1.00 22.87           O  
ATOM   8835  N   THR A 176      -6.143  48.769  67.235  1.00 22.42           N  
ATOM   8836  CA  THR A 176      -5.484  50.039  66.999  1.00 23.28           C  
ATOM   8837  C   THR A 176      -6.251  50.863  65.980  1.00 23.21           C  
ATOM   8838  O   THR A 176      -6.447  52.058  66.168  1.00 22.63           O  
ATOM   8839  CB  THR A 176      -4.015  49.862  66.523  1.00 22.91           C  
ATOM   8840  CG2 THR A 176      -3.170  49.217  67.629  1.00 24.01           C  
ATOM   8841  OG1 THR A 176      -3.979  49.052  65.347  1.00 22.82           O  
ATOM   8842  N   SER A 177      -6.702  50.221  64.911  1.00 22.59           N  
ATOM   8843  CA  SER A 177      -7.430  50.938  63.881  1.00 22.07           C  
ATOM   8844  C   SER A 177      -8.687  51.600  64.442  1.00 21.45           C  
ATOM   8845  O   SER A 177      -8.975  52.753  64.115  1.00 20.33           O  
ATOM   8846  CB  SER A 177      -7.806  49.997  62.738  1.00 22.92           C  
ATOM   8847  OG  SER A 177      -8.277  50.749  61.638  1.00 23.87           O  
ATOM   8848  N   GLN A 178      -9.433  50.888  65.282  1.00 18.88           N  
ATOM   8849  CA  GLN A 178     -10.642  51.470  65.862  1.00 19.84           C  
ATOM   8850  C   GLN A 178     -10.265  52.540  66.883  1.00 21.22           C  
ATOM   8851  O   GLN A 178     -10.981  53.529  67.059  1.00 22.11           O  
ATOM   8852  CB  GLN A 178     -11.510  50.390  66.525  1.00 20.02           C  
ATOM   8853  CG  GLN A 178     -12.100  49.366  65.555  1.00 23.38           C  
ATOM   8854  CD  GLN A 178     -13.037  49.991  64.530  1.00 24.81           C  
ATOM   8855  NE2 GLN A 178     -12.928  49.553  63.278  1.00 24.08           N  
ATOM   8856  OE1 GLN A 178     -13.855  50.847  64.863  1.00 21.47           O  
ATOM   8857  N   ALA A 179      -9.138  52.342  67.557  1.00 20.69           N  
ATOM   8858  CA  ALA A 179      -8.669  53.308  68.548  1.00 22.16           C  
ATOM   8859  C   ALA A 179      -8.377  54.646  67.852  1.00 21.73           C  
ATOM   8860  O   ALA A 179      -8.774  55.704  68.336  1.00 19.23           O  
ATOM   8861  CB  ALA A 179      -7.409  52.780  69.240  1.00 22.75           C  
ATOM   8862  N   TYR A 180      -7.684  54.597  66.714  1.00 20.03           N  
ATOM   8863  CA  TYR A 180      -7.374  55.814  65.958  1.00 20.87           C  
ATOM   8864  C   TYR A 180      -8.670  56.470  65.468  1.00 20.68           C  
ATOM   8865  O   TYR A 180      -8.822  57.691  65.521  1.00 19.18           O  
ATOM   8866  CB  TYR A 180      -6.496  55.497  64.739  1.00 20.57           C  
ATOM   8867  CG  TYR A 180      -5.046  55.160  65.037  1.00 23.68           C  
ATOM   8868  CD1 TYR A 180      -4.257  56.011  65.815  1.00 23.92           C  
ATOM   8869  CD2 TYR A 180      -4.444  54.027  64.483  1.00 22.91           C  
ATOM   8870  CE1 TYR A 180      -2.898  55.742  66.027  1.00 24.48           C  
ATOM   8871  CE2 TYR A 180      -3.086  53.746  64.694  1.00 24.82           C  
ATOM   8872  CZ  TYR A 180      -2.320  54.613  65.466  1.00 25.06           C  
ATOM   8873  OH  TYR A 180      -0.981  54.364  65.672  1.00 24.56           O  
ATOM   8874  N   LYS A 181      -9.595  55.648  64.980  1.00 20.28           N  
ATOM   8875  CA  LYS A 181     -10.874  56.150  64.486  1.00 23.26           C  
ATOM   8876  C   LYS A 181     -11.619  56.837  65.624  1.00 22.70           C  
ATOM   8877  O   LYS A 181     -12.144  57.939  65.468  1.00 22.52           O  
ATOM   8878  CB  LYS A 181     -11.725  54.999  63.934  1.00 22.60           C  
ATOM   8879  CG  LYS A 181     -13.161  55.389  63.600  1.00 23.47           C  
ATOM   8880  CD  LYS A 181     -13.932  54.199  63.034  1.00 23.11           C  
ATOM   8881  CE  LYS A 181     -15.356  54.597  62.678  1.00 25.16           C  
ATOM   8882  NZ  LYS A 181     -16.072  53.547  61.914  1.00 22.73           N1+
ATOM   8883  N   GLN A 182     -11.642  56.178  66.775  1.00 22.08           N  
ATOM   8884  CA  GLN A 182     -12.317  56.706  67.947  1.00 22.73           C  
ATOM   8885  C   GLN A 182     -11.739  58.051  68.382  1.00 22.84           C  
ATOM   8886  O   GLN A 182     -12.474  59.028  68.517  1.00 20.64           O  
ATOM   8887  CB  GLN A 182     -12.262  55.670  69.074  1.00 22.35           C  
ATOM   8888  CG  GLN A 182     -13.103  54.435  68.733  1.00 20.92           C  
ATOM   8889  CD  GLN A 182     -12.877  53.270  69.664  1.00 21.98           C  
ATOM   8890  NE2 GLN A 182     -13.659  52.208  69.480  1.00 23.16           N  
ATOM   8891  OE1 GLN A 182     -12.008  53.314  70.541  1.00 23.63           O  
ATOM   8892  N   PHE A 183     -10.428  58.116  68.586  1.00 22.60           N  
ATOM   8893  CA  PHE A 183      -9.831  59.387  68.966  1.00 22.84           C  
ATOM   8894  C   PHE A 183     -10.008  60.381  67.822  1.00 23.23           C  
ATOM   8895  O   PHE A 183     -10.125  61.584  68.050  1.00 21.52           O  
ATOM   8896  CB  PHE A 183      -8.354  59.201  69.318  1.00 21.45           C  
ATOM   8897  CG  PHE A 183      -8.141  58.552  70.661  1.00 21.17           C  
ATOM   8898  CD1 PHE A 183      -8.514  59.217  71.828  1.00 21.37           C  
ATOM   8899  CD2 PHE A 183      -7.637  57.265  70.759  1.00 21.85           C  
ATOM   8900  CE1 PHE A 183      -8.390  58.602  73.077  1.00 21.29           C  
ATOM   8901  CE2 PHE A 183      -7.509  56.634  72.005  1.00 23.38           C  
ATOM   8902  CZ  PHE A 183      -7.890  57.310  73.167  1.00 22.50           C  
ATOM   8903  N   GLY A 184     -10.065  59.854  66.602  1.00 22.88           N  
ATOM   8904  CA  GLY A 184     -10.233  60.692  65.421  1.00 25.18           C  
ATOM   8905  C   GLY A 184     -11.478  61.570  65.418  1.00 25.32           C  
ATOM   8906  O   GLY A 184     -11.404  62.752  65.118  1.00 25.79           O  
ATOM   8907  N   ASN A 185     -12.644  61.023  65.727  1.00 26.15           N  
ATOM   8908  CA  ASN A 185     -13.808  61.898  65.709  1.00 27.45           C  
ATOM   8909  C   ASN A 185     -14.209  62.345  67.113  1.00 25.21           C  
ATOM   8910  O   ASN A 185     -15.318  62.812  67.321  1.00 26.97           O  
ATOM   8911  CB  ASN A 185     -14.989  61.246  64.959  1.00 31.47           C  
ATOM   8912  CG  ASN A 185     -15.304  59.883  65.463  1.00 30.61           C  
ATOM   8913  ND2 ASN A 185     -15.965  59.072  64.646  1.00 29.31           N  
ATOM   8914  OD1 ASN A 185     -14.964  59.558  66.591  1.00 34.68           O  
ATOM   8915  N   SER A 186     -13.286  62.241  68.068  1.00 21.87           N  
ATOM   8916  CA  SER A 186     -13.577  62.640  69.442  1.00 21.39           C  
ATOM   8917  C   SER A 186     -13.360  64.128  69.711  1.00 21.44           C  
ATOM   8918  O   SER A 186     -13.184  64.922  68.789  1.00 21.41           O  
ATOM   8919  CB  SER A 186     -12.745  61.806  70.428  1.00 22.16           C  
ATOM   8920  OG  SER A 186     -13.235  61.950  71.756  1.00 25.30           O  
ATOM   8921  N   VAL A 187     -13.360  64.495  70.988  1.00 23.18           N  
ATOM   8922  CA  VAL A 187     -13.202  65.885  71.401  1.00 24.74           C  
ATOM   8923  C   VAL A 187     -12.010  66.104  72.337  1.00 26.13           C  
ATOM   8924  O   VAL A 187     -11.583  65.185  73.031  1.00 26.87           O  
ATOM   8925  CB  VAL A 187     -14.476  66.359  72.113  1.00 25.29           C  
ATOM   8926  CG1 VAL A 187     -14.760  65.460  73.313  1.00 25.70           C  
ATOM   8927  CG2 VAL A 187     -14.327  67.790  72.547  1.00 30.75           C  
ATOM   8928  N   VAL A 188     -11.479  67.325  72.351  1.00 24.49           N  
ATOM   8929  CA  VAL A 188     -10.354  67.651  73.219  1.00 25.07           C  
ATOM   8930  C   VAL A 188     -10.939  67.985  74.588  1.00 24.60           C  
ATOM   8931  O   VAL A 188     -11.546  69.043  74.780  1.00 23.44           O  
ATOM   8932  CB  VAL A 188      -9.539  68.851  72.664  1.00 24.87           C  
ATOM   8933  CG1 VAL A 188      -8.448  69.265  73.652  1.00 22.03           C  
ATOM   8934  CG2 VAL A 188      -8.910  68.464  71.333  1.00 24.99           C  
ATOM   8935  N   ILE A 189     -10.750  67.067  75.529  1.00 25.18           N  
ATOM   8936  CA  ILE A 189     -11.283  67.200  76.884  1.00 25.66           C  
ATOM   8937  C   ILE A 189     -11.073  68.562  77.556  1.00 25.26           C  
ATOM   8938  O   ILE A 189     -12.002  69.113  78.145  1.00 26.39           O  
ATOM   8939  CB  ILE A 189     -10.691  66.116  77.813  1.00 26.91           C  
ATOM   8940  CG1 ILE A 189     -10.817  64.728  77.167  1.00 27.05           C  
ATOM   8941  CG2 ILE A 189     -11.401  66.148  79.161  1.00 26.86           C  
ATOM   8942  CD1 ILE A 189     -12.230  64.229  77.015  1.00 28.30           C  
ATOM   8943  N   ASN A 190      -9.858  69.094  77.481  1.00 25.38           N  
ATOM   8944  CA  ASN A 190      -9.533  70.373  78.118  1.00 24.26           C  
ATOM   8945  C   ASN A 190     -10.461  71.506  77.684  1.00 24.15           C  
ATOM   8946  O   ASN A 190     -10.927  72.293  78.515  1.00 25.00           O  
ATOM   8947  CB  ASN A 190      -8.080  70.762  77.815  1.00 24.34           C  
ATOM   8948  CG  ASN A 190      -7.081  69.740  78.322  1.00 25.53           C  
ATOM   8949  ND2 ASN A 190      -6.080  70.204  79.063  1.00 24.47           N  
ATOM   8950  OD1 ASN A 190      -7.203  68.548  78.046  1.00 23.82           O  
ATOM   8951  N   VAL A 191     -10.714  71.593  76.381  1.00 22.67           N  
ATOM   8952  CA  VAL A 191     -11.581  72.625  75.839  1.00 22.21           C  
ATOM   8953  C   VAL A 191     -12.961  72.469  76.463  1.00 23.14           C  
ATOM   8954  O   VAL A 191     -13.555  73.442  76.932  1.00 22.43           O  
ATOM   8955  CB  VAL A 191     -11.689  72.507  74.310  1.00 22.86           C  
ATOM   8956  CG1 VAL A 191     -12.709  73.499  73.771  1.00 22.05           C  
ATOM   8957  CG2 VAL A 191     -10.331  72.756  73.689  1.00 23.82           C  
ATOM   8958  N   LEU A 192     -13.453  71.235  76.473  1.00 22.63           N  
ATOM   8959  CA  LEU A 192     -14.753  70.932  77.050  1.00 25.09           C  
ATOM   8960  C   LEU A 192     -14.798  71.318  78.513  1.00 25.62           C  
ATOM   8961  O   LEU A 192     -15.798  71.846  78.984  1.00 27.02           O  
ATOM   8962  CB  LEU A 192     -15.068  69.439  76.904  1.00 26.32           C  
ATOM   8963  CG  LEU A 192     -16.008  69.096  75.751  1.00 28.90           C  
ATOM   8964  CD1 LEU A 192     -15.613  69.884  74.530  1.00 30.83           C  
ATOM   8965  CD2 LEU A 192     -15.983  67.608  75.486  1.00 28.07           C  
ATOM   8966  N   GLN A 193     -13.710  71.057  79.229  1.00 24.30           N  
ATOM   8967  CA  GLN A 193     -13.653  71.390  80.643  1.00 25.67           C  
ATOM   8968  C   GLN A 193     -13.874  72.878  80.905  1.00 25.91           C  
ATOM   8969  O   GLN A 193     -14.735  73.248  81.705  1.00 25.46           O  
ATOM   8970  CB  GLN A 193     -12.316  70.949  81.240  1.00 24.29           C  
ATOM   8971  CG  GLN A 193     -12.244  69.463  81.521  1.00 24.52           C  
ATOM   8972  CD  GLN A 193     -10.950  69.063  82.208  1.00 26.85           C  
ATOM   8973  NE2 GLN A 193     -11.045  68.678  83.475  1.00 24.85           N  
ATOM   8974  OE1 GLN A 193      -9.875  69.104  81.603  1.00 30.01           O  
ATOM   8975  N   TYR A 194     -13.110  73.726  80.218  1.00 25.73           N  
ATOM   8976  CA  TYR A 194     -13.231  75.172  80.394  1.00 26.58           C  
ATOM   8977  C   TYR A 194     -14.645  75.653  80.082  1.00 26.75           C  
ATOM   8978  O   TYR A 194     -15.198  76.487  80.798  1.00 26.47           O  
ATOM   8979  CB  TYR A 194     -12.213  75.907  79.514  1.00 26.15           C  
ATOM   8980  CG  TYR A 194     -10.774  75.608  79.877  1.00 26.65           C  
ATOM   8981  CD1 TYR A 194     -10.302  75.819  81.173  1.00 27.40           C  
ATOM   8982  CD2 TYR A 194      -9.892  75.084  78.932  1.00 28.02           C  
ATOM   8983  CE1 TYR A 194      -8.986  75.504  81.524  1.00 27.81           C  
ATOM   8984  CE2 TYR A 194      -8.573  74.768  79.272  1.00 27.07           C  
ATOM   8985  CZ  TYR A 194      -8.129  74.975  80.567  1.00 27.14           C  
ATOM   8986  OH  TYR A 194      -6.840  74.628  80.910  1.00 27.14           O  
ATOM   8987  N   ILE A 195     -15.234  75.122  79.014  1.00 26.58           N  
ATOM   8988  CA  ILE A 195     -16.596  75.500  78.653  1.00 26.63           C  
ATOM   8989  C   ILE A 195     -17.577  74.988  79.710  1.00 27.08           C  
ATOM   8990  O   ILE A 195     -18.442  75.737  80.176  1.00 25.40           O  
ATOM   8991  CB  ILE A 195     -16.988  74.936  77.266  1.00 26.77           C  
ATOM   8992  CG1 ILE A 195     -16.120  75.597  76.190  1.00 26.57           C  
ATOM   8993  CG2 ILE A 195     -18.484  75.167  76.998  1.00 26.66           C  
ATOM   8994  CD1 ILE A 195     -16.312  75.051  74.801  1.00 28.46           C  
ATOM   8995  N   ALA A 196     -17.441  73.719  80.088  1.00 25.86           N  
ATOM   8996  CA  ALA A 196     -18.321  73.140  81.096  1.00 26.23           C  
ATOM   8997  C   ALA A 196     -18.259  73.974  82.379  1.00 26.58           C  
ATOM   8998  O   ALA A 196     -19.283  74.263  82.997  1.00 26.29           O  
ATOM   8999  CB  ALA A 196     -17.912  71.705  81.387  1.00 25.81           C  
ATOM   9000  N   TYR A 197     -17.049  74.361  82.764  1.00 25.69           N  
ATOM   9001  CA  TYR A 197     -16.837  75.162  83.958  1.00 27.49           C  
ATOM   9002  C   TYR A 197     -17.618  76.462  83.858  1.00 27.89           C  
ATOM   9003  O   TYR A 197     -18.259  76.892  84.820  1.00 25.95           O  
ATOM   9004  CB  TYR A 197     -15.358  75.496  84.120  1.00 29.23           C  
ATOM   9005  CG  TYR A 197     -15.034  76.145  85.445  1.00 32.24           C  
ATOM   9006  CD1 TYR A 197     -14.751  75.370  86.568  1.00 33.49           C  
ATOM   9007  CD2 TYR A 197     -15.039  77.537  85.584  1.00 34.00           C  
ATOM   9008  CE1 TYR A 197     -14.479  75.963  87.800  1.00 34.46           C  
ATOM   9009  CE2 TYR A 197     -14.772  78.137  86.816  1.00 35.00           C  
ATOM   9010  CZ  TYR A 197     -14.493  77.342  87.914  1.00 35.42           C  
ATOM   9011  OH  TYR A 197     -14.232  77.925  89.136  1.00 38.86           O  
ATOM   9012  N   ASN A 198     -17.538  77.090  82.688  1.00 26.98           N  
ATOM   9013  CA  ASN A 198     -18.227  78.349  82.442  1.00 28.70           C  
ATOM   9014  C   ASN A 198     -19.747  78.187  82.359  1.00 28.55           C  
ATOM   9015  O   ASN A 198     -20.494  79.125  82.652  1.00 27.04           O  
ATOM   9016  CB  ASN A 198     -17.673  78.997  81.173  1.00 27.49           C  
ATOM   9017  CG  ASN A 198     -16.329  79.683  81.409  1.00 26.64           C  
ATOM   9018  ND2 ASN A 198     -15.936  80.552  80.482  1.00 24.43           N  
ATOM   9019  OD1 ASN A 198     -15.654  79.426  82.410  1.00 25.16           O  
ATOM   9020  N   ILE A 199     -20.203  76.998  81.961  1.00 28.91           N  
ATOM   9021  CA  ILE A 199     -21.636  76.737  81.885  1.00 28.49           C  
ATOM   9022  C   ILE A 199     -22.181  76.723  83.315  1.00 28.64           C  
ATOM   9023  O   ILE A 199     -23.185  77.372  83.615  1.00 27.56           O  
ATOM   9024  CB  ILE A 199     -21.937  75.378  81.198  1.00 27.92           C  
ATOM   9025  CG1 ILE A 199     -21.735  75.511  79.683  1.00 27.40           C  
ATOM   9026  CG2 ILE A 199     -23.366  74.943  81.496  1.00 29.47           C  
ATOM   9027  CD1 ILE A 199     -21.934  74.207  78.913  1.00 28.04           C  
ATOM   9028  N   GLY A 200     -21.500  75.996  84.196  1.00 27.49           N  
ATOM   9029  CA  GLY A 200     -21.929  75.925  85.585  1.00 28.56           C  
ATOM   9030  C   GLY A 200     -21.793  77.257  86.307  1.00 28.81           C  
ATOM   9031  O   GLY A 200     -22.587  77.573  87.205  1.00 28.60           O  
ATOM   9032  N   SER A 201     -20.776  78.033  85.942  1.00 28.19           N  
ATOM   9033  CA  SER A 201     -20.571  79.347  86.549  1.00 30.90           C  
ATOM   9034  C   SER A 201     -21.830  80.180  86.323  1.00 31.60           C  
ATOM   9035  O   SER A 201     -22.355  80.804  87.251  1.00 32.73           O  
ATOM   9036  CB  SER A 201     -19.378  80.065  85.910  1.00 30.36           C  
ATOM   9037  OG  SER A 201     -18.148  79.443  86.240  1.00 31.94           O  
ATOM   9038  N   SER A 202     -22.310  80.191  85.084  1.00 30.93           N  
ATOM   9039  CA  SER A 202     -23.507  80.953  84.745  1.00 30.91           C  
ATOM   9040  C   SER A 202     -24.744  80.372  85.424  1.00 31.54           C  
ATOM   9041  O   SER A 202     -25.581  81.117  85.944  1.00 32.90           O  
ATOM   9042  CB  SER A 202     -23.700  80.992  83.221  1.00 31.32           C  
ATOM   9043  OG  SER A 202     -22.675  81.763  82.604  1.00 30.27           O  
ATOM   9044  N   LEU A 203     -24.866  79.052  85.436  1.00 30.61           N  
ATOM   9045  CA  LEU A 203     -26.013  78.428  86.079  1.00 31.18           C  
ATOM   9046  C   LEU A 203     -26.052  78.746  87.572  1.00 31.23           C  
ATOM   9047  O   LEU A 203     -27.129  78.906  88.157  1.00 31.14           O  
ATOM   9048  CB  LEU A 203     -25.980  76.908  85.887  1.00 31.35           C  
ATOM   9049  CG  LEU A 203     -26.225  76.372  84.473  1.00 32.71           C  
ATOM   9050  CD1 LEU A 203     -26.074  74.851  84.457  1.00 32.75           C  
ATOM   9051  CD2 LEU A 203     -27.614  76.774  84.021  1.00 32.94           C  
ATOM   9052  N   ASN A 204     -24.880  78.847  88.188  1.00 30.24           N  
ATOM   9053  CA  ASN A 204     -24.810  79.104  89.620  1.00 31.40           C  
ATOM   9054  C   ASN A 204     -24.943  80.565  90.071  1.00 31.81           C  
ATOM   9055  O   ASN A 204     -25.076  80.825  91.269  1.00 32.00           O  
ATOM   9056  CB  ASN A 204     -23.520  78.508  90.196  1.00 31.62           C  
ATOM   9057  CG  ASN A 204     -23.482  76.991  90.099  1.00 33.28           C  
ATOM   9058  ND2 ASN A 204     -22.284  76.439  89.908  1.00 33.55           N  
ATOM   9059  OD1 ASN A 204     -24.508  76.322  90.211  1.00 32.54           O  
ATOM   9060  N   PHE A 205     -24.912  81.513  89.136  1.00 32.05           N  
ATOM   9061  CA  PHE A 205     -25.028  82.926  89.509  1.00 32.12           C  
ATOM   9062  C   PHE A 205     -26.494  83.310  89.550  1.00 32.59           C  
ATOM   9063  O   PHE A 205     -27.073  83.688  88.528  1.00 30.45           O  
ATOM   9064  CB  PHE A 205     -24.294  83.815  88.506  1.00 32.13           C  
ATOM   9065  CG  PHE A 205     -24.330  85.281  88.852  1.00 32.68           C  
ATOM   9066  CD1 PHE A 205     -23.690  85.759  89.993  1.00 33.71           C  
ATOM   9067  CD2 PHE A 205     -25.019  86.182  88.043  1.00 32.47           C  
ATOM   9068  CE1 PHE A 205     -23.739  87.114  90.322  1.00 32.84           C  
ATOM   9069  CE2 PHE A 205     -25.075  87.539  88.368  1.00 33.07           C  
ATOM   9070  CZ  PHE A 205     -24.438  88.004  89.501  1.00 32.84           C  
ATOM   9071  N   LYS A 206     -27.087  83.215  90.739  1.00 32.88           N  
ATOM   9072  CA  LYS A 206     -28.499  83.527  90.919  1.00 33.73           C  
ATOM   9073  C   LYS A 206     -28.685  84.445  92.120  1.00 33.32           C  
ATOM   9074  O   LYS A 206     -29.186  84.016  93.151  1.00 33.92           O  
ATOM   9075  CB  LYS A 206     -29.287  82.238  91.160  1.00 35.50           C  
ATOM   9076  CG  LYS A 206     -29.166  81.185  90.071  1.00 40.01           C  
ATOM   9077  CD  LYS A 206     -29.867  79.900  90.513  1.00 43.68           C  
ATOM   9078  CE  LYS A 206     -29.935  78.860  89.405  1.00 46.37           C  
ATOM   9079  NZ  LYS A 206     -30.739  77.668  89.830  1.00 47.87           N1+
ATOM   9080  N   PRO A 207     -28.288  85.719  92.005  1.00 32.57           N  
ATOM   9081  CA  PRO A 207     -28.455  86.615  93.151  1.00 32.82           C  
ATOM   9082  C   PRO A 207     -29.896  86.989  93.470  1.00 32.96           C  
ATOM   9083  O   PRO A 207     -30.804  86.837  92.649  1.00 33.28           O  
ATOM   9084  CB  PRO A 207     -27.624  87.832  92.761  1.00 32.32           C  
ATOM   9085  CG  PRO A 207     -27.811  87.888  91.263  1.00 32.43           C  
ATOM   9086  CD  PRO A 207     -27.688  86.429  90.859  1.00 33.24           C  
ATOM   9087  N   TYR A 208     -30.091  87.472  94.685  1.00 32.43           N  
ATOM   9088  CA  TYR A 208     -31.394  87.915  95.142  1.00 31.93           C  
ATOM   9089  C   TYR A 208     -31.608  89.317  94.591  1.00 32.34           C  
ATOM   9090  O   TYR A 208     -32.777  89.740  94.478  1.00 32.30           O  
ATOM   9091  CB  TYR A 208     -31.424  87.935  96.670  1.00 29.46           C  
ATOM   9092  CG  TYR A 208     -31.704  86.585  97.301  1.00 30.70           C  
ATOM   9093  CD1 TYR A 208     -33.011  86.112  97.433  1.00 30.25           C  
ATOM   9094  CD2 TYR A 208     -30.671  85.797  97.794  1.00 30.42           C  
ATOM   9095  CE1 TYR A 208     -33.278  84.890  98.045  1.00 30.05           C  
ATOM   9096  CE2 TYR A 208     -30.928  84.569  98.409  1.00 31.51           C  
ATOM   9097  CZ  TYR A 208     -32.236  84.127  98.530  1.00 30.30           C  
ATOM   9098  OH  TYR A 208     -32.501  82.919  99.138  1.00 32.11           O  
ATOM   9099  OXT TYR A 208     -30.592  89.988  94.295  1.00 32.04           O1-
ATOM   9101  N   MET B   1      -6.195  66.336  80.264  1.00 31.15           N  
ATOM   9102  CA  MET B   1      -7.269  67.064  80.987  1.00 32.32           C  
ATOM   9103  C   MET B   1      -6.723  67.732  82.251  1.00 33.57           C  
ATOM   9104  O   MET B   1      -5.628  67.404  82.721  1.00 34.73           O  
ATOM   9105  CB  MET B   1      -8.448  66.123  81.300  1.00 32.07           C  
ATOM   9106  CG  MET B   1      -8.217  65.046  82.337  1.00 32.86           C  
ATOM   9107  SD  MET B   1      -9.652  63.913  82.476  1.00 34.59           S  
ATOM   9108  CE  MET B   1     -10.836  64.955  83.390  1.00 32.02           C  
ATOM   9109  N   ILE B   2      -7.487  68.665  82.799  1.00 32.21           N  
ATOM   9110  CA  ILE B   2      -7.060  69.439  83.957  1.00 33.22           C  
ATOM   9111  C   ILE B   2      -7.775  69.100  85.278  1.00 33.65           C  
ATOM   9112  O   ILE B   2      -8.856  68.518  85.279  1.00 31.41           O  
ATOM   9113  CB  ILE B   2      -7.233  70.952  83.600  1.00 34.25           C  
ATOM   9114  CG1 ILE B   2      -5.910  71.683  83.776  1.00 36.05           C  
ATOM   9115  CG2 ILE B   2      -8.376  71.574  84.370  1.00 33.47           C  
ATOM   9116  CD1 ILE B   2      -4.939  71.439  82.644  1.00 37.81           C  
ATOM   9117  N   GLU B   3      -7.155  69.444  86.405  1.00 36.14           N  
ATOM   9118  CA  GLU B   3      -7.767  69.195  87.714  1.00 37.12           C  
ATOM   9119  C   GLU B   3      -8.717  70.347  88.011  1.00 36.46           C  
ATOM   9120  O   GLU B   3      -8.343  71.506  87.863  1.00 36.80           O  
ATOM   9121  CB  GLU B   3      -6.713  69.137  88.830  1.00 40.31           C  
ATOM   9122  CG  GLU B   3      -7.332  69.140  90.226  1.00 44.53           C  
ATOM   9123  CD  GLU B   3      -6.303  69.130  91.353  1.00 47.65           C  
ATOM   9124  OE1 GLU B   3      -5.522  70.105  91.459  1.00 47.34           O  
ATOM   9125  OE2 GLU B   3      -6.282  68.145  92.131  1.00 48.75           O1-
ATOM   9126  N   ILE B   4      -9.938  70.038  88.424  1.00 34.76           N  
ATOM   9127  CA  ILE B   4     -10.892  71.090  88.732  1.00 36.28           C  
ATOM   9128  C   ILE B   4     -11.231  71.086  90.207  1.00 36.01           C  
ATOM   9129  O   ILE B   4     -11.969  70.234  90.679  1.00 36.02           O  
ATOM   9130  CB  ILE B   4     -12.182  70.920  87.932  1.00 37.53           C  
ATOM   9131  CG1 ILE B   4     -11.872  71.048  86.440  1.00 36.30           C  
ATOM   9132  CG2 ILE B   4     -13.200  71.974  88.368  1.00 36.24           C  
ATOM   9133  CD1 ILE B   4     -13.001  70.600  85.552  1.00 40.53           C  
ATOM   9134  N   LYS B   5     -10.680  72.045  90.936  1.00 37.50           N  
ATOM   9135  CA  LYS B   5     -10.921  72.145  92.374  1.00 39.88           C  
ATOM   9136  C   LYS B   5     -12.341  72.577  92.732  1.00 39.26           C  
ATOM   9137  O   LYS B   5     -12.982  71.958  93.581  1.00 39.85           O  
ATOM   9138  CB  LYS B   5      -9.907  73.104  92.987  1.00 41.69           C  
ATOM   9139  CG  LYS B   5      -8.504  72.529  92.996  1.00 45.59           C  
ATOM   9140  CD  LYS B   5      -8.443  71.311  93.914  1.00 47.06           C  
ATOM   9141  CE  LYS B   5      -7.023  70.786  94.031  1.00 48.75           C  
ATOM   9142  NZ  LYS B   5      -6.878  69.811  95.154  1.00 48.42           N1+
ATOM   9143  N   ASP B   6     -12.831  73.627  92.077  1.00 40.00           N  
ATOM   9144  CA  ASP B   6     -14.184  74.140  92.320  1.00 41.26           C  
ATOM   9145  C   ASP B   6     -15.219  73.486  91.407  1.00 39.56           C  
ATOM   9146  O   ASP B   6     -15.414  73.924  90.276  1.00 39.43           O  
ATOM   9147  CB  ASP B   6     -14.229  75.655  92.101  1.00 44.94           C  
ATOM   9148  CG  ASP B   6     -13.771  76.435  93.316  1.00 49.05           C  
ATOM   9149  OD1 ASP B   6     -12.546  76.476  93.591  1.00 51.31           O  
ATOM   9150  OD2 ASP B   6     -14.652  77.009  94.004  1.00 51.92           O1-
ATOM   9151  N   LYS B   7     -15.902  72.460  91.909  1.00 38.22           N  
ATOM   9152  CA  LYS B   7     -16.897  71.745  91.120  1.00 38.25           C  
ATOM   9153  C   LYS B   7     -18.119  72.616  90.856  1.00 38.69           C  
ATOM   9154  O   LYS B   7     -18.911  72.877  91.755  1.00 41.04           O  
ATOM   9155  CB  LYS B   7     -17.309  70.462  91.847  1.00 37.09           C  
ATOM   9156  CG  LYS B   7     -16.129  69.605  92.282  1.00 37.54           C  
ATOM   9157  CD  LYS B   7     -15.134  69.407  91.154  1.00 37.34           C  
ATOM   9158  CE  LYS B   7     -13.953  68.556  91.602  1.00 38.30           C  
ATOM   9159  NZ  LYS B   7     -14.386  67.189  92.002  1.00 39.34           N1+
ATOM   9160  N   GLN B   8     -18.279  73.065  89.617  1.00 37.47           N  
ATOM   9161  CA  GLN B   8     -19.406  73.924  89.280  1.00 37.02           C  
ATOM   9162  C   GLN B   8     -20.675  73.186  88.899  1.00 35.75           C  
ATOM   9163  O   GLN B   8     -21.741  73.789  88.851  1.00 36.02           O  
ATOM   9164  CB  GLN B   8     -19.037  74.855  88.125  1.00 38.53           C  
ATOM   9165  CG  GLN B   8     -17.869  75.773  88.400  1.00 38.85           C  
ATOM   9166  CD  GLN B   8     -18.096  76.650  89.606  1.00 38.85           C  
ATOM   9167  NE2 GLN B   8     -17.063  76.812  90.410  1.00 38.80           N  
ATOM   9168  OE1 GLN B   8     -19.189  77.191  89.807  1.00 40.16           O  
ATOM   9169  N   LEU B   9     -20.571  71.891  88.624  1.00 34.31           N  
ATOM   9170  CA  LEU B   9     -21.748  71.136  88.211  1.00 33.54           C  
ATOM   9171  C   LEU B   9     -22.238  70.096  89.221  1.00 32.36           C  
ATOM   9172  O   LEU B   9     -23.041  69.221  88.885  1.00 31.41           O  
ATOM   9173  CB  LEU B   9     -21.472  70.472  86.857  1.00 32.61           C  
ATOM   9174  CG  LEU B   9     -21.034  71.422  85.736  1.00 34.14           C  
ATOM   9175  CD1 LEU B   9     -20.711  70.610  84.475  1.00 30.58           C  
ATOM   9176  CD2 LEU B   9     -22.127  72.450  85.462  1.00 30.61           C  
ATOM   9177  N   THR B  10     -21.764  70.188  90.457  1.00 32.94           N  
ATOM   9178  CA  THR B  10     -22.198  69.259  91.497  1.00 34.59           C  
ATOM   9179  C   THR B  10     -23.723  69.284  91.575  1.00 33.36           C  
ATOM   9180  O   THR B  10     -24.332  70.346  91.490  1.00 33.37           O  
ATOM   9181  CB  THR B  10     -21.648  69.664  92.878  1.00 35.16           C  
ATOM   9182  CG2 THR B  10     -22.231  68.774  93.965  1.00 35.39           C  
ATOM   9183  OG1 THR B  10     -20.219  69.548  92.874  1.00 39.19           O  
ATOM   9184  N   GLY B  11     -24.336  68.116  91.725  1.00 33.94           N  
ATOM   9185  CA  GLY B  11     -25.784  68.053  91.828  1.00 34.81           C  
ATOM   9186  C   GLY B  11     -26.544  68.045  90.514  1.00 36.23           C  
ATOM   9187  O   GLY B  11     -27.762  67.844  90.506  1.00 36.86           O  
ATOM   9188  N   LEU B  12     -25.850  68.273  89.397  1.00 35.10           N  
ATOM   9189  CA  LEU B  12     -26.512  68.264  88.096  1.00 33.93           C  
ATOM   9190  C   LEU B  12     -26.309  66.935  87.381  1.00 33.92           C  
ATOM   9191  O   LEU B  12     -25.259  66.299  87.518  1.00 33.47           O  
ATOM   9192  CB  LEU B  12     -26.000  69.412  87.228  1.00 35.07           C  
ATOM   9193  CG  LEU B  12     -26.280  70.793  87.829  1.00 36.02           C  
ATOM   9194  CD1 LEU B  12     -25.856  71.881  86.862  1.00 36.58           C  
ATOM   9195  CD2 LEU B  12     -27.764  70.913  88.152  1.00 34.90           C  
ATOM   9196  N   ARG B  13     -27.326  66.520  86.629  1.00 33.07           N  
ATOM   9197  CA  ARG B  13     -27.291  65.265  85.884  1.00 33.06           C  
ATOM   9198  C   ARG B  13     -27.193  65.588  84.395  1.00 31.41           C  
ATOM   9199  O   ARG B  13     -27.787  66.557  83.934  1.00 30.63           O  
ATOM   9200  CB  ARG B  13     -28.574  64.465  86.144  1.00 35.75           C  
ATOM   9201  CG  ARG B  13     -28.932  64.312  87.619  1.00 37.64           C  
ATOM   9202  CD  ARG B  13     -30.417  63.992  87.815  1.00 40.33           C  
ATOM   9203  NE  ARG B  13     -30.802  62.792  87.080  1.00 44.60           N  
ATOM   9204  CZ  ARG B  13     -31.858  62.039  87.365  1.00 45.70           C  
ATOM   9205  NH1 ARG B  13     -32.648  62.357  88.385  1.00 48.38           N1+
ATOM   9206  NH2 ARG B  13     -32.125  60.965  86.626  1.00 45.37           N  
ATOM   9207  N   PHE B  14     -26.446  64.787  83.643  1.00 29.00           N  
ATOM   9208  CA  PHE B  14     -26.332  65.035  82.214  1.00 27.63           C  
ATOM   9209  C   PHE B  14     -26.473  63.762  81.397  1.00 26.84           C  
ATOM   9210  O   PHE B  14     -26.351  62.656  81.926  1.00 25.96           O  
ATOM   9211  CB  PHE B  14     -24.997  65.712  81.875  1.00 27.25           C  
ATOM   9212  CG  PHE B  14     -23.797  64.821  82.032  1.00 26.81           C  
ATOM   9213  CD1 PHE B  14     -23.196  64.653  83.273  1.00 25.89           C  
ATOM   9214  CD2 PHE B  14     -23.254  64.167  80.930  1.00 27.10           C  
ATOM   9215  CE1 PHE B  14     -22.071  63.855  83.420  1.00 27.84           C  
ATOM   9216  CE2 PHE B  14     -22.127  63.364  81.060  1.00 27.29           C  
ATOM   9217  CZ  PHE B  14     -21.533  63.207  82.311  1.00 27.34           C  
ATOM   9218  N   ILE B  15     -26.747  63.945  80.105  1.00 26.76           N  
ATOM   9219  CA  ILE B  15     -26.893  62.846  79.154  1.00 28.32           C  
ATOM   9220  C   ILE B  15     -25.734  62.906  78.168  1.00 26.95           C  
ATOM   9221  O   ILE B  15     -25.404  63.971  77.655  1.00 27.85           O  
ATOM   9222  CB  ILE B  15     -28.204  62.958  78.362  1.00 30.01           C  
ATOM   9223  CG1 ILE B  15     -29.379  62.890  79.324  1.00 32.56           C  
ATOM   9224  CG2 ILE B  15     -28.307  61.837  77.362  1.00 35.15           C  
ATOM   9225  CD1 ILE B  15     -29.347  61.707  80.234  1.00 32.89           C  
ATOM   9226  N   ASP B  16     -25.131  61.755  77.903  1.00 27.83           N  
ATOM   9227  CA  ASP B  16     -23.985  61.654  77.003  1.00 27.38           C  
ATOM   9228  C   ASP B  16     -24.455  61.054  75.672  1.00 26.94           C  
ATOM   9229  O   ASP B  16     -24.442  59.832  75.510  1.00 28.07           O  
ATOM   9230  CB  ASP B  16     -22.927  60.755  77.677  1.00 29.09           C  
ATOM   9231  CG  ASP B  16     -21.564  60.806  76.994  1.00 30.82           C  
ATOM   9232  OD1 ASP B  16     -21.380  61.608  76.060  1.00 32.34           O  
ATOM   9233  OD2 ASP B  16     -20.663  60.041  77.412  1.00 31.56           O1-
ATOM   9234  N   LEU B  17     -24.888  61.903  74.732  1.00 25.69           N  
ATOM   9235  CA  LEU B  17     -25.353  61.424  73.421  1.00 25.65           C  
ATOM   9236  C   LEU B  17     -24.189  61.296  72.431  1.00 24.98           C  
ATOM   9237  O   LEU B  17     -23.216  62.038  72.526  1.00 25.91           O  
ATOM   9238  CB  LEU B  17     -26.418  62.366  72.846  1.00 26.25           C  
ATOM   9239  CG  LEU B  17     -27.690  62.572  73.680  1.00 25.63           C  
ATOM   9240  CD1 LEU B  17     -28.671  63.447  72.904  1.00 26.34           C  
ATOM   9241  CD2 LEU B  17     -28.321  61.231  74.002  1.00 24.02           C  
ATOM   9242  N   PHE B  18     -24.293  60.367  71.482  1.00 22.19           N  
ATOM   9243  CA  PHE B  18     -23.212  60.149  70.516  1.00 22.91           C  
ATOM   9244  C   PHE B  18     -21.931  60.108  71.357  1.00 22.67           C  
ATOM   9245  O   PHE B  18     -20.938  60.763  71.051  1.00 21.56           O  
ATOM   9246  CB  PHE B  18     -23.161  61.310  69.522  1.00 23.38           C  
ATOM   9247  CG  PHE B  18     -24.485  61.613  68.886  1.00 25.20           C  
ATOM   9248  CD1 PHE B  18     -24.989  60.804  67.872  1.00 25.22           C  
ATOM   9249  CD2 PHE B  18     -25.260  62.684  69.336  1.00 23.48           C  
ATOM   9250  CE1 PHE B  18     -26.247  61.052  67.314  1.00 26.49           C  
ATOM   9251  CE2 PHE B  18     -26.515  62.940  68.788  1.00 23.20           C  
ATOM   9252  CZ  PHE B  18     -27.010  62.128  67.779  1.00 24.59           C  
ATOM   9253  N   ALA B  19     -21.993  59.327  72.429  1.00 23.00           N  
ATOM   9254  CA  ALA B  19     -20.919  59.199  73.407  1.00 22.81           C  
ATOM   9255  C   ALA B  19     -19.504  58.914  72.902  1.00 23.03           C  
ATOM   9256  O   ALA B  19     -18.546  59.519  73.387  1.00 23.70           O  
ATOM   9257  CB  ALA B  19     -21.311  58.157  74.452  1.00 22.05           C  
ATOM   9258  N   GLY B  20     -19.362  58.010  71.944  1.00 21.66           N  
ATOM   9259  CA  GLY B  20     -18.028  57.696  71.462  1.00 20.66           C  
ATOM   9260  C   GLY B  20     -17.174  57.190  72.620  1.00 19.31           C  
ATOM   9261  O   GLY B  20     -17.518  56.197  73.248  1.00 19.52           O  
ATOM   9262  N   LEU B  21     -16.072  57.879  72.911  1.00 19.99           N  
ATOM   9263  CA  LEU B  21     -15.172  57.494  74.006  1.00 21.30           C  
ATOM   9264  C   LEU B  21     -15.643  57.987  75.383  1.00 20.55           C  
ATOM   9265  O   LEU B  21     -15.149  57.541  76.419  1.00 21.54           O  
ATOM   9266  CB  LEU B  21     -13.761  58.035  73.740  1.00 22.37           C  
ATOM   9267  CG  LEU B  21     -13.021  57.454  72.532  1.00 23.92           C  
ATOM   9268  CD1 LEU B  21     -11.754  58.247  72.244  1.00 25.91           C  
ATOM   9269  CD2 LEU B  21     -12.696  56.001  72.810  1.00 26.17           C  
ATOM   9270  N   GLY B  22     -16.593  58.915  75.387  1.00 22.55           N  
ATOM   9271  CA  GLY B  22     -17.088  59.460  76.643  1.00 22.26           C  
ATOM   9272  C   GLY B  22     -16.377  60.752  77.022  1.00 23.54           C  
ATOM   9273  O   GLY B  22     -16.336  61.132  78.193  1.00 23.48           O  
ATOM   9274  N   GLY B  23     -15.812  61.432  76.025  1.00 23.66           N  
ATOM   9275  CA  GLY B  23     -15.109  62.678  76.269  1.00 23.26           C  
ATOM   9276  C   GLY B  23     -15.934  63.685  77.050  1.00 25.07           C  
ATOM   9277  O   GLY B  23     -15.453  64.304  77.999  1.00 24.36           O  
ATOM   9278  N   PHE B  24     -17.183  63.867  76.644  1.00 25.71           N  
ATOM   9279  CA  PHE B  24     -18.044  64.798  77.351  1.00 25.83           C  
ATOM   9280  C   PHE B  24     -18.226  64.345  78.796  1.00 26.85           C  
ATOM   9281  O   PHE B  24     -18.281  65.176  79.713  1.00 26.27           O  
ATOM   9282  CB  PHE B  24     -19.411  64.912  76.672  1.00 25.47           C  
ATOM   9283  CG  PHE B  24     -19.475  65.979  75.611  1.00 24.31           C  
ATOM   9284  CD1 PHE B  24     -19.174  65.685  74.290  1.00 24.44           C  
ATOM   9285  CD2 PHE B  24     -19.853  67.279  75.940  1.00 24.83           C  
ATOM   9286  CE1 PHE B  24     -19.252  66.666  73.306  1.00 26.19           C  
ATOM   9287  CE2 PHE B  24     -19.931  68.274  74.962  1.00 26.35           C  
ATOM   9288  CZ  PHE B  24     -19.632  67.965  73.642  1.00 25.61           C  
ATOM   9289  N   ARG B  25     -18.315  63.034  79.006  1.00 26.02           N  
ATOM   9290  CA  ARG B  25     -18.490  62.539  80.357  1.00 26.58           C  
ATOM   9291  C   ARG B  25     -17.288  62.867  81.230  1.00 25.88           C  
ATOM   9292  O   ARG B  25     -17.447  63.280  82.376  1.00 26.29           O  
ATOM   9293  CB  ARG B  25     -18.727  61.033  80.409  1.00 26.65           C  
ATOM   9294  CG  ARG B  25     -19.051  60.638  81.847  1.00 31.38           C  
ATOM   9295  CD  ARG B  25     -18.904  59.181  82.171  1.00 34.38           C  
ATOM   9296  NE  ARG B  25     -19.992  58.371  81.662  1.00 35.01           N  
ATOM   9297  CZ  ARG B  25     -20.600  57.419  82.361  1.00 32.94           C  
ATOM   9298  NH1 ARG B  25     -20.226  57.169  83.606  1.00 36.02           N1+
ATOM   9299  NH2 ARG B  25     -21.559  56.703  81.808  1.00 31.11           N  
ATOM   9300  N   LEU B  26     -16.085  62.667  80.701  1.00 23.86           N  
ATOM   9301  CA  LEU B  26     -14.882  62.954  81.469  1.00 23.15           C  
ATOM   9302  C   LEU B  26     -14.862  64.428  81.859  1.00 23.48           C  
ATOM   9303  O   LEU B  26     -14.577  64.779  83.004  1.00 22.97           O  
ATOM   9304  CB  LEU B  26     -13.621  62.618  80.658  1.00 23.93           C  
ATOM   9305  CG  LEU B  26     -13.304  61.138  80.424  1.00 26.72           C  
ATOM   9306  CD1 LEU B  26     -12.063  61.012  79.533  1.00 28.34           C  
ATOM   9307  CD2 LEU B  26     -13.062  60.450  81.763  1.00 25.89           C  
ATOM   9308  N   ALA B  27     -15.184  65.284  80.899  1.00 23.17           N  
ATOM   9309  CA  ALA B  27     -15.202  66.717  81.130  1.00 23.12           C  
ATOM   9310  C   ALA B  27     -16.237  67.148  82.171  1.00 24.64           C  
ATOM   9311  O   ALA B  27     -15.901  67.855  83.123  1.00 23.41           O  
ATOM   9312  CB  ALA B  27     -15.449  67.444  79.826  1.00 22.87           C  
ATOM   9313  N   LEU B  28     -17.489  66.730  81.986  1.00 24.47           N  
ATOM   9314  CA  LEU B  28     -18.554  67.105  82.917  1.00 28.33           C  
ATOM   9315  C   LEU B  28     -18.382  66.473  84.295  1.00 29.10           C  
ATOM   9316  O   LEU B  28     -18.612  67.137  85.297  1.00 31.38           O  
ATOM   9317  CB  LEU B  28     -19.939  66.742  82.359  1.00 27.40           C  
ATOM   9318  CG  LEU B  28     -20.526  67.411  81.098  1.00 28.71           C  
ATOM   9319  CD1 LEU B  28     -21.795  68.163  81.470  1.00 26.55           C  
ATOM   9320  CD2 LEU B  28     -19.523  68.338  80.435  1.00 29.27           C  
ATOM   9321  N   GLU B  29     -17.978  65.205  84.356  1.00 30.03           N  
ATOM   9322  CA  GLU B  29     -17.786  64.544  85.652  1.00 30.06           C  
ATOM   9323  C   GLU B  29     -16.648  65.177  86.438  1.00 29.77           C  
ATOM   9324  O   GLU B  29     -16.676  65.189  87.668  1.00 27.95           O  
ATOM   9325  CB  GLU B  29     -17.529  63.033  85.484  1.00 29.98           C  
ATOM   9326  CG  GLU B  29     -18.786  62.224  85.145  1.00 31.16           C  
ATOM   9327  CD  GLU B  29     -18.548  60.720  85.075  1.00 32.90           C  
ATOM   9328  OE1 GLU B  29     -17.379  60.286  85.024  1.00 35.98           O  
ATOM   9329  OE2 GLU B  29     -19.537  59.960  85.060  1.00 33.90           O1-
ATOM   9330  N   SER B  30     -15.651  65.701  85.727  1.00 28.22           N  
ATOM   9331  CA  SER B  30     -14.517  66.335  86.386  1.00 28.83           C  
ATOM   9332  C   SER B  30     -14.975  67.641  87.038  1.00 29.59           C  
ATOM   9333  O   SER B  30     -14.264  68.210  87.862  1.00 28.44           O  
ATOM   9334  CB  SER B  30     -13.389  66.620  85.386  1.00 28.66           C  
ATOM   9335  OG  SER B  30     -13.682  67.736  84.555  1.00 29.65           O  
ATOM   9336  N   CYS B  31     -16.163  68.105  86.658  1.00 30.33           N  
ATOM   9337  CA  CYS B  31     -16.725  69.330  87.214  1.00 31.47           C  
ATOM   9338  C   CYS B  31     -17.750  69.013  88.287  1.00 32.24           C  
ATOM   9339  O   CYS B  31     -18.347  69.918  88.873  1.00 32.43           O  
ATOM   9340  CB  CYS B  31     -17.370  70.176  86.120  1.00 32.84           C  
ATOM   9341  SG  CYS B  31     -16.181  71.131  85.180  1.00 36.39           S  
ATOM   9342  N   GLY B  32     -17.957  67.720  88.534  1.00 31.01           N  
ATOM   9343  CA  GLY B  32     -18.890  67.303  89.565  1.00 31.75           C  
ATOM   9344  C   GLY B  32     -20.262  66.814  89.143  1.00 32.08           C  
ATOM   9345  O   GLY B  32     -21.077  66.472  90.001  1.00 32.53           O  
ATOM   9346  N   ALA B  33     -20.519  66.753  87.838  1.00 31.07           N  
ATOM   9347  CA  ALA B  33     -21.819  66.314  87.329  1.00 29.88           C  
ATOM   9348  C   ALA B  33     -21.969  64.797  87.275  1.00 29.60           C  
ATOM   9349  O   ALA B  33     -20.981  64.064  87.250  1.00 27.35           O  
ATOM   9350  CB  ALA B  33     -22.056  66.905  85.946  1.00 29.36           C  
ATOM   9351  N   GLU B  34     -23.218  64.343  87.243  1.00 29.34           N  
ATOM   9352  CA  GLU B  34     -23.528  62.913  87.188  1.00 31.36           C  
ATOM   9353  C   GLU B  34     -24.173  62.522  85.863  1.00 30.05           C  
ATOM   9354  O   GLU B  34     -25.156  63.132  85.435  1.00 30.46           O  
ATOM   9355  CB  GLU B  34     -24.453  62.528  88.358  1.00 32.46           C  
ATOM   9356  CG  GLU B  34     -25.316  61.293  88.119  1.00 36.90           C  
ATOM   9357  CD  GLU B  34     -26.304  61.012  89.253  1.00 39.88           C  
ATOM   9358  OE1 GLU B  34     -26.745  61.969  89.936  1.00 41.77           O  
ATOM   9359  OE2 GLU B  34     -26.651  59.825  89.448  1.00 40.96           O1-
ATOM   9360  N   CYS B  35     -23.609  61.511  85.211  1.00 31.09           N  
ATOM   9361  CA  CYS B  35     -24.141  61.021  83.943  1.00 31.81           C  
ATOM   9362  C   CYS B  35     -25.296  60.065  84.242  1.00 32.00           C  
ATOM   9363  O   CYS B  35     -25.139  59.122  85.017  1.00 31.11           O  
ATOM   9364  CB  CYS B  35     -23.047  60.281  83.152  1.00 31.64           C  
ATOM   9365  SG  CYS B  35     -23.563  59.679  81.492  1.00 33.06           S  
ATOM   9366  N   VAL B  36     -26.460  60.297  83.635  1.00 31.62           N  
ATOM   9367  CA  VAL B  36     -27.598  59.420  83.882  1.00 31.28           C  
ATOM   9368  C   VAL B  36     -28.077  58.656  82.657  1.00 30.76           C  
ATOM   9369  O   VAL B  36     -29.064  57.935  82.733  1.00 30.83           O  
ATOM   9370  CB  VAL B  36     -28.806  60.199  84.482  1.00 30.16           C  
ATOM   9371  CG1 VAL B  36     -28.394  60.873  85.776  1.00 32.03           C  
ATOM   9372  CG2 VAL B  36     -29.326  61.227  83.490  1.00 30.52           C  
ATOM   9373  N   TYR B  37     -27.383  58.807  81.532  1.00 29.30           N  
ATOM   9374  CA  TYR B  37     -27.755  58.103  80.301  1.00 28.88           C  
ATOM   9375  C   TYR B  37     -26.701  58.312  79.217  1.00 28.36           C  
ATOM   9376  O   TYR B  37     -26.155  59.406  79.061  1.00 28.94           O  
ATOM   9377  CB  TYR B  37     -29.111  58.593  79.773  1.00 27.70           C  
ATOM   9378  CG  TYR B  37     -29.542  57.964  78.456  1.00 28.93           C  
ATOM   9379  CD1 TYR B  37     -29.983  56.637  78.395  1.00 29.69           C  
ATOM   9380  CD2 TYR B  37     -29.508  58.699  77.267  1.00 27.93           C  
ATOM   9381  CE1 TYR B  37     -30.389  56.057  77.174  1.00 28.66           C  
ATOM   9382  CE2 TYR B  37     -29.906  58.138  76.052  1.00 27.39           C  
ATOM   9383  CZ  TYR B  37     -30.348  56.820  76.010  1.00 29.05           C  
ATOM   9384  OH  TYR B  37     -30.765  56.282  74.807  1.00 25.38           O  
ATOM   9385  N   SER B  38     -26.416  57.261  78.463  1.00 28.65           N  
ATOM   9386  CA  SER B  38     -25.439  57.383  77.395  1.00 28.70           C  
ATOM   9387  C   SER B  38     -25.956  56.657  76.166  1.00 27.64           C  
ATOM   9388  O   SER B  38     -26.635  55.639  76.273  1.00 26.71           O  
ATOM   9389  CB  SER B  38     -24.092  56.805  77.824  1.00 29.12           C  
ATOM   9390  OG  SER B  38     -24.144  55.393  77.869  1.00 34.63           O  
ATOM   9391  N   ASN B  39     -25.633  57.193  74.996  1.00 26.35           N  
ATOM   9392  CA  ASN B  39     -26.077  56.596  73.750  1.00 27.46           C  
ATOM   9393  C   ASN B  39     -24.972  56.610  72.701  1.00 24.63           C  
ATOM   9394  O   ASN B  39     -24.325  57.629  72.477  1.00 27.18           O  
ATOM   9395  CB  ASN B  39     -27.313  57.333  73.236  1.00 27.81           C  
ATOM   9396  CG  ASN B  39     -27.943  56.640  72.056  1.00 30.63           C  
ATOM   9397  ND2 ASN B  39     -29.114  56.050  72.273  1.00 29.49           N  
ATOM   9398  OD1 ASN B  39     -27.377  56.614  70.963  1.00 28.62           O  
ATOM   9399  N   GLU B  40     -24.765  55.462  72.069  1.00 26.55           N  
ATOM   9400  CA  GLU B  40     -23.736  55.284  71.049  1.00 25.63           C  
ATOM   9401  C   GLU B  40     -24.020  53.947  70.368  1.00 25.54           C  
ATOM   9402  O   GLU B  40     -24.179  52.937  71.047  1.00 26.07           O  
ATOM   9403  CB  GLU B  40     -22.358  55.257  71.716  1.00 25.25           C  
ATOM   9404  CG  GLU B  40     -21.263  54.693  70.839  1.00 23.47           C  
ATOM   9405  CD  GLU B  40     -21.107  55.474  69.564  1.00 25.11           C  
ATOM   9406  OE1 GLU B  40     -20.886  56.702  69.658  1.00 23.24           O  
ATOM   9407  OE2 GLU B  40     -21.202  54.863  68.473  1.00 25.25           O1-
ATOM   9408  N   TRP B  41     -24.063  53.921  69.038  1.00 25.35           N  
ATOM   9409  CA  TRP B  41     -24.387  52.671  68.349  1.00 26.03           C  
ATOM   9410  C   TRP B  41     -23.243  51.845  67.777  1.00 25.96           C  
ATOM   9411  O   TRP B  41     -23.454  50.706  67.360  1.00 26.39           O  
ATOM   9412  CB  TRP B  41     -25.425  52.931  67.246  1.00 25.88           C  
ATOM   9413  CG  TRP B  41     -24.909  53.617  66.001  1.00 26.70           C  
ATOM   9414  CD1 TRP B  41     -23.705  54.243  65.836  1.00 25.97           C  
ATOM   9415  CD2 TRP B  41     -25.626  53.794  64.771  1.00 27.27           C  
ATOM   9416  CE2 TRP B  41     -24.797  54.545  63.904  1.00 27.30           C  
ATOM   9417  CE3 TRP B  41     -26.894  53.392  64.319  1.00 26.72           C  
ATOM   9418  NE1 TRP B  41     -23.631  54.807  64.576  1.00 26.87           N  
ATOM   9419  CZ2 TRP B  41     -25.195  54.907  62.610  1.00 30.03           C  
ATOM   9420  CZ3 TRP B  41     -27.291  53.750  63.032  1.00 26.90           C  
ATOM   9421  CH2 TRP B  41     -26.441  54.502  62.192  1.00 28.84           C  
ATOM   9422  N   ASP B  42     -22.035  52.395  67.751  1.00 25.53           N  
ATOM   9423  CA  ASP B  42     -20.900  51.648  67.211  1.00 24.52           C  
ATOM   9424  C   ASP B  42     -20.443  50.598  68.229  1.00 25.02           C  
ATOM   9425  O   ASP B  42     -20.089  50.936  69.357  1.00 24.49           O  
ATOM   9426  CB  ASP B  42     -19.764  52.610  66.867  1.00 23.30           C  
ATOM   9427  CG  ASP B  42     -18.555  51.906  66.298  1.00 25.32           C  
ATOM   9428  OD1 ASP B  42     -17.769  51.339  67.085  1.00 22.31           O  
ATOM   9429  OD2 ASP B  42     -18.402  51.918  65.058  1.00 25.25           O1-
ATOM   9430  N   LYS B  43     -20.452  49.327  67.825  1.00 24.48           N  
ATOM   9431  CA  LYS B  43     -20.061  48.228  68.711  1.00 25.32           C  
ATOM   9432  C   LYS B  43     -18.718  48.433  69.412  1.00 24.61           C  
ATOM   9433  O   LYS B  43     -18.591  48.247  70.618  1.00 24.46           O  
ATOM   9434  CB  LYS B  43     -20.041  46.907  67.931  1.00 27.32           C  
ATOM   9435  CG  LYS B  43     -19.247  45.793  68.594  1.00 31.95           C  
ATOM   9436  CD  LYS B  43     -19.363  44.475  67.837  1.00 35.95           C  
ATOM   9437  CE  LYS B  43     -18.416  43.423  68.416  1.00 38.77           C  
ATOM   9438  NZ  LYS B  43     -18.868  42.024  68.105  1.00 40.58           N1+
ATOM   9439  N   TYR B  44     -17.711  48.818  68.643  1.00 24.62           N  
ATOM   9440  CA  TYR B  44     -16.385  49.033  69.192  1.00 24.25           C  
ATOM   9441  C   TYR B  44     -16.370  50.187  70.202  1.00 23.58           C  
ATOM   9442  O   TYR B  44     -15.723  50.096  71.238  1.00 20.80           O  
ATOM   9443  CB  TYR B  44     -15.409  49.306  68.055  1.00 23.80           C  
ATOM   9444  CG  TYR B  44     -15.250  48.147  67.088  1.00 25.60           C  
ATOM   9445  CD1 TYR B  44     -14.581  46.986  67.464  1.00 26.02           C  
ATOM   9446  CD2 TYR B  44     -15.730  48.235  65.780  1.00 25.11           C  
ATOM   9447  CE1 TYR B  44     -14.377  45.936  66.553  1.00 27.77           C  
ATOM   9448  CE2 TYR B  44     -15.533  47.192  64.861  1.00 27.76           C  
ATOM   9449  CZ  TYR B  44     -14.853  46.052  65.255  1.00 28.78           C  
ATOM   9450  OH  TYR B  44     -14.613  45.046  64.338  1.00 30.92           O  
ATOM   9451  N   ALA B  45     -17.080  51.268  69.900  1.00 23.81           N  
ATOM   9452  CA  ALA B  45     -17.129  52.399  70.825  1.00 23.31           C  
ATOM   9453  C   ALA B  45     -17.819  51.947  72.109  1.00 23.47           C  
ATOM   9454  O   ALA B  45     -17.383  52.282  73.211  1.00 21.64           O  
ATOM   9455  CB  ALA B  45     -17.890  53.566  70.201  1.00 23.14           C  
ATOM   9456  N   GLN B  46     -18.893  51.178  71.968  1.00 23.46           N  
ATOM   9457  CA  GLN B  46     -19.603  50.698  73.151  1.00 25.44           C  
ATOM   9458  C   GLN B  46     -18.655  49.862  74.005  1.00 24.44           C  
ATOM   9459  O   GLN B  46     -18.722  49.908  75.232  1.00 24.24           O  
ATOM   9460  CB  GLN B  46     -20.828  49.856  72.767  1.00 25.71           C  
ATOM   9461  CG  GLN B  46     -21.860  50.590  71.911  1.00 25.97           C  
ATOM   9462  CD  GLN B  46     -23.000  49.695  71.485  1.00 28.39           C  
ATOM   9463  NE2 GLN B  46     -24.198  50.263  71.358  1.00 28.63           N  
ATOM   9464  OE1 GLN B  46     -22.806  48.504  71.261  1.00 29.20           O  
ATOM   9465  N   GLU B  47     -17.770  49.108  73.356  1.00 23.47           N  
ATOM   9466  CA  GLU B  47     -16.817  48.267  74.072  1.00 23.51           C  
ATOM   9467  C   GLU B  47     -15.823  49.085  74.884  1.00 24.67           C  
ATOM   9468  O   GLU B  47     -15.568  48.763  76.043  1.00 24.68           O  
ATOM   9469  CB  GLU B  47     -16.056  47.343  73.100  1.00 24.53           C  
ATOM   9470  CG  GLU B  47     -16.917  46.231  72.491  1.00 26.40           C  
ATOM   9471  CD  GLU B  47     -16.181  45.413  71.441  1.00 29.91           C  
ATOM   9472  OE1 GLU B  47     -15.050  45.795  71.052  1.00 28.43           O  
ATOM   9473  OE2 GLU B  47     -16.741  44.389  70.994  1.00 31.51           O1-
ATOM   9474  N   VAL B  48     -15.262  50.136  74.283  1.00 23.68           N  
ATOM   9475  CA  VAL B  48     -14.296  50.975  74.993  1.00 25.15           C  
ATOM   9476  C   VAL B  48     -15.000  51.748  76.093  1.00 24.15           C  
ATOM   9477  O   VAL B  48     -14.482  51.895  77.202  1.00 23.53           O  
ATOM   9478  CB  VAL B  48     -13.637  52.033  74.089  1.00 26.60           C  
ATOM   9479  CG1 VAL B  48     -12.259  52.397  74.656  1.00 26.16           C  
ATOM   9480  CG2 VAL B  48     -13.547  51.543  72.670  1.00 31.84           C  
ATOM   9481  N   TYR B  49     -16.177  52.265  75.764  1.00 24.35           N  
ATOM   9482  CA  TYR B  49     -16.965  53.034  76.725  1.00 24.68           C  
ATOM   9483  C   TYR B  49     -17.219  52.181  77.972  1.00 25.65           C  
ATOM   9484  O   TYR B  49     -16.960  52.611  79.096  1.00 25.88           O  
ATOM   9485  CB  TYR B  49     -18.295  53.441  76.102  1.00 24.38           C  
ATOM   9486  CG  TYR B  49     -19.024  54.529  76.851  1.00 24.21           C  
ATOM   9487  CD1 TYR B  49     -18.768  55.872  76.583  1.00 23.73           C  
ATOM   9488  CD2 TYR B  49     -19.995  54.219  77.803  1.00 25.91           C  
ATOM   9489  CE1 TYR B  49     -19.472  56.883  77.241  1.00 25.22           C  
ATOM   9490  CE2 TYR B  49     -20.706  55.224  78.470  1.00 26.51           C  
ATOM   9491  CZ  TYR B  49     -20.439  56.555  78.178  1.00 25.65           C  
ATOM   9492  OH  TYR B  49     -21.147  57.559  78.802  1.00 27.28           O  
ATOM   9493  N   GLU B  50     -17.723  50.970  77.761  1.00 26.83           N  
ATOM   9494  CA  GLU B  50     -18.007  50.054  78.863  1.00 28.48           C  
ATOM   9495  C   GLU B  50     -16.724  49.718  79.634  1.00 28.76           C  
ATOM   9496  O   GLU B  50     -16.713  49.660  80.860  1.00 28.44           O  
ATOM   9497  CB  GLU B  50     -18.660  48.782  78.311  1.00 31.98           C  
ATOM   9498  CG  GLU B  50     -19.100  47.778  79.367  1.00 37.25           C  
ATOM   9499  CD  GLU B  50     -19.928  46.649  78.776  1.00 39.76           C  
ATOM   9500  OE1 GLU B  50     -21.165  46.791  78.660  1.00 41.82           O  
ATOM   9501  OE2 GLU B  50     -19.329  45.619  78.408  1.00 42.58           O1-
ATOM   9502  N   MET B  51     -15.634  49.518  78.906  1.00 27.97           N  
ATOM   9503  CA  MET B  51     -14.351  49.203  79.514  1.00 27.55           C  
ATOM   9504  C   MET B  51     -13.856  50.322  80.445  1.00 27.84           C  
ATOM   9505  O   MET B  51     -13.089  50.076  81.381  1.00 26.00           O  
ATOM   9506  CB  MET B  51     -13.330  48.936  78.400  1.00 29.46           C  
ATOM   9507  CG  MET B  51     -11.904  48.734  78.865  1.00 31.44           C  
ATOM   9508  SD  MET B  51     -10.856  47.903  77.622  1.00 38.84           S  
ATOM   9509  CE  MET B  51     -11.708  48.307  76.051  1.00 29.88           C  
ATOM   9510  N   ASN B  52     -14.315  51.546  80.201  1.00 25.19           N  
ATOM   9511  CA  ASN B  52     -13.895  52.689  81.005  1.00 25.68           C  
ATOM   9512  C   ASN B  52     -14.916  53.208  82.021  1.00 26.89           C  
ATOM   9513  O   ASN B  52     -14.532  53.769  83.048  1.00 27.61           O  
ATOM   9514  CB  ASN B  52     -13.488  53.846  80.083  1.00 26.54           C  
ATOM   9515  CG  ASN B  52     -12.094  53.678  79.509  1.00 24.85           C  
ATOM   9516  ND2 ASN B  52     -12.016  53.308  78.232  1.00 23.84           N  
ATOM   9517  OD1 ASN B  52     -11.095  53.867  80.211  1.00 24.26           O  
ATOM   9518  N   PHE B  53     -16.204  53.030  81.735  1.00 26.06           N  
ATOM   9519  CA  PHE B  53     -17.258  53.524  82.611  1.00 25.78           C  
ATOM   9520  C   PHE B  53     -18.152  52.446  83.223  1.00 27.01           C  
ATOM   9521  O   PHE B  53     -18.965  52.735  84.100  1.00 27.82           O  
ATOM   9522  CB  PHE B  53     -18.103  54.549  81.856  1.00 24.42           C  
ATOM   9523  CG  PHE B  53     -17.327  55.763  81.422  1.00 25.09           C  
ATOM   9524  CD1 PHE B  53     -16.846  56.671  82.362  1.00 25.99           C  
ATOM   9525  CD2 PHE B  53     -17.050  55.985  80.073  1.00 23.45           C  
ATOM   9526  CE1 PHE B  53     -16.098  57.780  81.969  1.00 25.78           C  
ATOM   9527  CE2 PHE B  53     -16.305  57.087  79.667  1.00 24.04           C  
ATOM   9528  CZ  PHE B  53     -15.824  57.990  80.612  1.00 24.83           C  
ATOM   9529  N   GLY B  54     -18.007  51.209  82.760  1.00 29.04           N  
ATOM   9530  CA  GLY B  54     -18.792  50.122  83.316  1.00 32.67           C  
ATOM   9531  C   GLY B  54     -20.169  49.886  82.731  1.00 34.53           C  
ATOM   9532  O   GLY B  54     -20.832  48.917  83.108  1.00 35.94           O  
ATOM   9533  N   GLU B  55     -20.606  50.748  81.818  1.00 34.12           N  
ATOM   9534  CA  GLU B  55     -21.920  50.606  81.198  1.00 36.21           C  
ATOM   9535  C   GLU B  55     -21.850  50.651  79.674  1.00 36.00           C  
ATOM   9536  O   GLU B  55     -20.963  51.287  79.097  1.00 34.03           O  
ATOM   9537  CB  GLU B  55     -22.864  51.720  81.677  1.00 37.76           C  
ATOM   9538  CG  GLU B  55     -22.358  53.132  81.374  1.00 41.66           C  
ATOM   9539  CD  GLU B  55     -23.290  54.228  81.882  1.00 44.49           C  
ATOM   9540  OE1 GLU B  55     -24.294  54.544  81.189  1.00 43.68           O  
ATOM   9541  OE2 GLU B  55     -23.012  54.770  82.985  1.00 45.41           O1-
ATOM   9542  N   LYS B  56     -22.795  49.964  79.039  1.00 34.80           N  
ATOM   9543  CA  LYS B  56     -22.897  49.932  77.587  1.00 35.42           C  
ATOM   9544  C   LYS B  56     -23.949  50.959  77.141  1.00 33.72           C  
ATOM   9545  O   LYS B  56     -25.110  50.898  77.556  1.00 34.44           O  
ATOM   9546  CB  LYS B  56     -23.325  48.537  77.129  1.00 37.25           C  
ATOM   9547  CG  LYS B  56     -23.774  48.470  75.686  1.00 39.52           C  
ATOM   9548  CD  LYS B  56     -24.514  47.166  75.393  1.00 42.45           C  
ATOM   9549  CE  LYS B  56     -24.891  47.085  73.920  1.00 43.91           C  
ATOM   9550  NZ  LYS B  56     -25.493  45.766  73.555  1.00 45.92           N1+
ATOM   9551  N   PRO B  57     -23.551  51.932  76.305  1.00 31.96           N  
ATOM   9552  CA  PRO B  57     -24.512  52.940  75.839  1.00 30.96           C  
ATOM   9553  C   PRO B  57     -25.658  52.273  75.078  1.00 30.16           C  
ATOM   9554  O   PRO B  57     -25.497  51.174  74.549  1.00 29.87           O  
ATOM   9555  CB  PRO B  57     -23.667  53.822  74.914  1.00 30.94           C  
ATOM   9556  CG  PRO B  57     -22.301  53.721  75.508  1.00 30.50           C  
ATOM   9557  CD  PRO B  57     -22.194  52.242  75.831  1.00 31.21           C  
ATOM   9558  N   GLU B  58     -26.812  52.930  75.035  1.00 30.18           N  
ATOM   9559  CA  GLU B  58     -27.952  52.390  74.302  1.00 29.09           C  
ATOM   9560  C   GLU B  58     -27.668  52.618  72.818  1.00 28.25           C  
ATOM   9561  O   GLU B  58     -26.889  53.509  72.463  1.00 26.52           O  
ATOM   9562  CB  GLU B  58     -29.243  53.097  74.730  1.00 28.47           C  
ATOM   9563  CG  GLU B  58     -30.462  52.696  73.923  1.00 29.58           C  
ATOM   9564  CD  GLU B  58     -31.760  52.966  74.650  1.00 31.27           C  
ATOM   9565  OE1 GLU B  58     -31.928  54.070  75.198  1.00 32.14           O  
ATOM   9566  OE2 GLU B  58     -32.617  52.065  74.672  1.00 34.28           O1-
ATOM   9567  N   GLY B  59     -28.295  51.820  71.958  1.00 28.60           N  
ATOM   9568  CA  GLY B  59     -28.067  51.918  70.525  1.00 29.50           C  
ATOM   9569  C   GLY B  59     -28.780  53.026  69.770  1.00 30.46           C  
ATOM   9570  O   GLY B  59     -29.315  53.954  70.378  1.00 31.77           O  
ATOM   9571  N   ASP B  60     -28.791  52.901  68.440  1.00 29.54           N  
ATOM   9572  CA  ASP B  60     -29.401  53.863  67.508  1.00 29.05           C  
ATOM   9573  C   ASP B  60     -30.401  54.833  68.121  1.00 30.32           C  
ATOM   9574  O   ASP B  60     -31.549  54.477  68.380  1.00 30.16           O  
ATOM   9575  CB  ASP B  60     -30.086  53.131  66.355  1.00 28.20           C  
ATOM   9576  CG  ASP B  60     -30.401  54.054  65.180  1.00 27.07           C  
ATOM   9577  OD1 ASP B  60     -30.361  55.294  65.342  1.00 25.39           O  
ATOM   9578  OD2 ASP B  60     -30.698  53.530  64.089  1.00 28.29           O1-
ATOM   9579  N   ILE B  61     -29.959  56.072  68.314  1.00 31.33           N  
ATOM   9580  CA  ILE B  61     -30.783  57.118  68.895  1.00 31.65           C  
ATOM   9581  C   ILE B  61     -32.033  57.394  68.061  1.00 33.81           C  
ATOM   9582  O   ILE B  61     -33.061  57.817  68.602  1.00 33.71           O  
ATOM   9583  CB  ILE B  61     -29.976  58.437  69.034  1.00 31.08           C  
ATOM   9584  CG1 ILE B  61     -30.762  59.452  69.868  1.00 30.91           C  
ATOM   9585  CG2 ILE B  61     -29.672  59.025  67.653  1.00 28.19           C  
ATOM   9586  CD1 ILE B  61     -30.796  59.133  71.342  1.00 32.45           C  
ATOM   9587  N   THR B  62     -31.960  57.157  66.753  1.00 34.43           N  
ATOM   9588  CA  THR B  62     -33.113  57.423  65.893  1.00 35.94           C  
ATOM   9589  C   THR B  62     -34.299  56.511  66.190  1.00 37.28           C  
ATOM   9590  O   THR B  62     -35.414  56.792  65.747  1.00 37.60           O  
ATOM   9591  CB  THR B  62     -32.775  57.293  64.386  1.00 34.23           C  
ATOM   9592  CG2 THR B  62     -31.665  58.260  63.999  1.00 33.80           C  
ATOM   9593  OG1 THR B  62     -32.379  55.948  64.093  1.00 34.54           O  
ATOM   9594  N   GLN B  63     -34.069  55.429  66.933  1.00 38.15           N  
ATOM   9595  CA  GLN B  63     -35.163  54.517  67.263  1.00 39.82           C  
ATOM   9596  C   GLN B  63     -35.420  54.423  68.766  1.00 39.36           C  
ATOM   9597  O   GLN B  63     -36.012  53.458  69.252  1.00 40.48           O  
ATOM   9598  CB  GLN B  63     -34.915  53.124  66.662  1.00 42.24           C  
ATOM   9599  CG  GLN B  63     -33.836  52.289  67.335  1.00 47.04           C  
ATOM   9600  CD  GLN B  63     -33.488  51.034  66.529  1.00 50.17           C  
ATOM   9601  NE2 GLN B  63     -34.136  50.876  65.370  1.00 50.07           N  
ATOM   9602  OE1 GLN B  63     -32.641  50.221  66.938  1.00 51.24           O  
ATOM   9603  N   VAL B  64     -34.976  55.439  69.497  1.00 38.29           N  
ATOM   9604  CA  VAL B  64     -35.181  55.491  70.936  1.00 37.03           C  
ATOM   9605  C   VAL B  64     -36.286  56.504  71.216  1.00 35.75           C  
ATOM   9606  O   VAL B  64     -36.254  57.623  70.712  1.00 34.91           O  
ATOM   9607  CB  VAL B  64     -33.901  55.936  71.678  1.00 36.95           C  
ATOM   9608  CG1 VAL B  64     -34.162  55.981  73.178  1.00 38.53           C  
ATOM   9609  CG2 VAL B  64     -32.770  54.971  71.382  1.00 36.20           C  
ATOM   9610  N   ASN B  65     -37.275  56.104  72.004  1.00 36.23           N  
ATOM   9611  CA  ASN B  65     -38.368  57.010  72.329  1.00 35.42           C  
ATOM   9612  C   ASN B  65     -37.867  58.041  73.335  1.00 34.61           C  
ATOM   9613  O   ASN B  65     -37.436  57.692  74.433  1.00 33.77           O  
ATOM   9614  CB  ASN B  65     -39.550  56.211  72.898  1.00 36.14           C  
ATOM   9615  CG  ASN B  65     -40.662  57.101  73.427  1.00 36.83           C  
ATOM   9616  ND2 ASN B  65     -41.466  56.561  74.336  1.00 40.22           N  
ATOM   9617  OD1 ASN B  65     -40.808  58.250  73.014  1.00 37.71           O  
ATOM   9618  N   GLU B  66     -37.922  59.316  72.955  1.00 35.09           N  
ATOM   9619  CA  GLU B  66     -37.449  60.395  73.822  1.00 37.18           C  
ATOM   9620  C   GLU B  66     -38.034  60.380  75.235  1.00 38.14           C  
ATOM   9621  O   GLU B  66     -37.365  60.785  76.187  1.00 38.16           O  
ATOM   9622  CB  GLU B  66     -37.729  61.754  73.173  1.00 37.74           C  
ATOM   9623  CG  GLU B  66     -39.186  61.962  72.842  1.00 38.69           C  
ATOM   9624  CD  GLU B  66     -39.521  61.643  71.396  1.00 40.00           C  
ATOM   9625  OE1 GLU B  66     -39.018  60.631  70.854  1.00 36.64           O  
ATOM   9626  OE2 GLU B  66     -40.310  62.412  70.810  1.00 40.74           O1-
ATOM   9627  N   LYS B  67     -39.272  59.915  75.378  1.00 38.56           N  
ATOM   9628  CA  LYS B  67     -39.918  59.854  76.691  1.00 39.03           C  
ATOM   9629  C   LYS B  67     -39.179  58.866  77.589  1.00 39.84           C  
ATOM   9630  O   LYS B  67     -39.286  58.911  78.813  1.00 38.73           O  
ATOM   9631  CB  LYS B  67     -41.381  59.418  76.542  1.00 40.31           C  
ATOM   9632  CG  LYS B  67     -42.239  60.404  75.758  1.00 41.98           C  
ATOM   9633  CD  LYS B  67     -43.698  59.978  75.679  1.00 42.59           C  
ATOM   9634  CE  LYS B  67     -44.518  61.041  74.957  1.00 44.06           C  
ATOM   9635  NZ  LYS B  67     -45.978  60.737  74.890  1.00 44.43           N1+
ATOM   9636  N   THR B  68     -38.424  57.974  76.955  1.00 39.56           N  
ATOM   9637  CA  THR B  68     -37.646  56.949  77.642  1.00 40.84           C  
ATOM   9638  C   THR B  68     -36.362  57.495  78.272  1.00 39.54           C  
ATOM   9639  O   THR B  68     -35.850  56.929  79.238  1.00 39.47           O  
ATOM   9640  CB  THR B  68     -37.300  55.811  76.648  1.00 42.51           C  
ATOM   9641  CG2 THR B  68     -36.270  54.867  77.222  1.00 44.19           C  
ATOM   9642  OG1 THR B  68     -38.497  55.086  76.336  1.00 44.74           O  
ATOM   9643  N   ILE B  69     -35.849  58.598  77.731  1.00 39.07           N  
ATOM   9644  CA  ILE B  69     -34.616  59.207  78.233  1.00 37.69           C  
ATOM   9645  C   ILE B  69     -34.806  59.797  79.645  1.00 37.32           C  
ATOM   9646  O   ILE B  69     -35.760  60.531  79.899  1.00 36.43           O  
ATOM   9647  CB  ILE B  69     -34.116  60.312  77.249  1.00 38.06           C  
ATOM   9648  CG1 ILE B  69     -33.522  59.678  75.987  1.00 38.52           C  
ATOM   9649  CG2 ILE B  69     -33.016  61.155  77.895  1.00 37.08           C  
ATOM   9650  CD1 ILE B  69     -34.402  58.671  75.290  1.00 40.85           C  
ATOM   9651  N   PRO B  70     -33.900  59.463  80.584  1.00 36.97           N  
ATOM   9652  CA  PRO B  70     -33.940  59.938  81.973  1.00 35.72           C  
ATOM   9653  C   PRO B  70     -33.899  61.453  82.070  1.00 35.66           C  
ATOM   9654  O   PRO B  70     -33.266  62.105  81.248  1.00 35.08           O  
ATOM   9655  CB  PRO B  70     -32.695  59.308  82.592  1.00 35.98           C  
ATOM   9656  CG  PRO B  70     -32.531  58.055  81.818  1.00 36.27           C  
ATOM   9657  CD  PRO B  70     -32.786  58.515  80.402  1.00 35.99           C  
ATOM   9658  N   ASP B  71     -34.577  62.009  83.075  1.00 35.45           N  
ATOM   9659  CA  ASP B  71     -34.585  63.454  83.273  1.00 34.76           C  
ATOM   9660  C   ASP B  71     -33.147  63.919  83.462  1.00 33.11           C  
ATOM   9661  O   ASP B  71     -32.340  63.219  84.078  1.00 33.08           O  
ATOM   9662  CB  ASP B  71     -35.392  63.833  84.519  1.00 37.05           C  
ATOM   9663  CG  ASP B  71     -36.844  63.405  84.435  1.00 40.44           C  
ATOM   9664  OD1 ASP B  71     -37.442  63.523  83.336  1.00 40.56           O  
ATOM   9665  OD2 ASP B  71     -37.389  62.965  85.475  1.00 40.24           O1-
ATOM   9666  N   HIS B  72     -32.832  65.105  82.954  1.00 31.51           N  
ATOM   9667  CA  HIS B  72     -31.478  65.622  83.071  1.00 29.85           C  
ATOM   9668  C   HIS B  72     -31.394  67.141  82.951  1.00 30.20           C  
ATOM   9669  O   HIS B  72     -32.292  67.788  82.424  1.00 31.09           O  
ATOM   9670  CB  HIS B  72     -30.600  64.973  82.003  1.00 28.23           C  
ATOM   9671  CG  HIS B  72     -31.125  65.140  80.613  1.00 24.74           C  
ATOM   9672  CD2 HIS B  72     -32.132  64.515  79.962  1.00 24.38           C  
ATOM   9673  ND1 HIS B  72     -30.596  66.044  79.719  1.00 25.97           N  
ATOM   9674  CE1 HIS B  72     -31.253  65.967  78.576  1.00 23.84           C  
ATOM   9675  NE2 HIS B  72     -32.193  65.047  78.697  1.00 25.70           N  
ATOM   9676  N   ASP B  73     -30.288  67.696  83.433  1.00 29.23           N  
ATOM   9677  CA  ASP B  73     -30.062  69.133  83.406  1.00 29.29           C  
ATOM   9678  C   ASP B  73     -29.263  69.602  82.205  1.00 29.13           C  
ATOM   9679  O   ASP B  73     -29.476  70.703  81.705  1.00 29.86           O  
ATOM   9680  CB  ASP B  73     -29.326  69.556  84.676  1.00 32.13           C  
ATOM   9681  CG  ASP B  73     -30.100  69.224  85.925  1.00 33.87           C  
ATOM   9682  OD1 ASP B  73     -31.172  69.835  86.126  1.00 34.78           O  
ATOM   9683  OD2 ASP B  73     -29.644  68.350  86.696  1.00 32.80           O1-
ATOM   9684  N   ILE B  74     -28.341  68.766  81.745  1.00 28.08           N  
ATOM   9685  CA  ILE B  74     -27.488  69.123  80.624  1.00 26.76           C  
ATOM   9686  C   ILE B  74     -27.439  68.009  79.601  1.00 25.77           C  
ATOM   9687  O   ILE B  74     -27.233  66.851  79.958  1.00 26.36           O  
ATOM   9688  CB  ILE B  74     -26.047  69.397  81.098  1.00 26.44           C  
ATOM   9689  CG1 ILE B  74     -26.049  70.485  82.172  1.00 25.32           C  
ATOM   9690  CG2 ILE B  74     -25.186  69.802  79.921  1.00 25.64           C  
ATOM   9691  CD1 ILE B  74     -24.687  70.750  82.808  1.00 26.55           C  
ATOM   9692  N   LEU B  75     -27.638  68.368  78.337  1.00 23.51           N  
ATOM   9693  CA  LEU B  75     -27.593  67.411  77.243  1.00 24.04           C  
ATOM   9694  C   LEU B  75     -26.300  67.677  76.479  1.00 22.82           C  
ATOM   9695  O   LEU B  75     -26.070  68.783  76.009  1.00 25.62           O  
ATOM   9696  CB  LEU B  75     -28.801  67.591  76.310  1.00 23.88           C  
ATOM   9697  CG  LEU B  75     -28.997  66.602  75.146  1.00 24.83           C  
ATOM   9698  CD1 LEU B  75     -30.435  66.662  74.660  1.00 24.01           C  
ATOM   9699  CD2 LEU B  75     -28.045  66.918  74.013  1.00 23.79           C  
ATOM   9700  N   CYS B  76     -25.454  66.660  76.376  1.00 25.58           N  
ATOM   9701  CA  CYS B  76     -24.191  66.791  75.664  1.00 24.84           C  
ATOM   9702  C   CYS B  76     -24.296  66.050  74.346  1.00 25.74           C  
ATOM   9703  O   CYS B  76     -24.936  64.999  74.272  1.00 26.13           O  
ATOM   9704  CB  CYS B  76     -23.052  66.180  76.481  1.00 25.60           C  
ATOM   9705  SG  CYS B  76     -22.692  67.053  77.996  1.00 27.37           S  
ATOM   9706  N   ALA B  77     -23.656  66.580  73.307  1.00 26.59           N  
ATOM   9707  CA  ALA B  77     -23.706  65.920  72.013  1.00 27.04           C  
ATOM   9708  C   ALA B  77     -22.720  66.419  70.977  1.00 26.79           C  
ATOM   9709  O   ALA B  77     -22.799  67.554  70.509  1.00 26.83           O  
ATOM   9710  CB  ALA B  77     -25.110  66.001  71.447  1.00 27.70           C  
ATOM   9711  N   GLY B  78     -21.763  65.565  70.644  1.00 24.75           N  
ATOM   9712  CA  GLY B  78     -20.821  65.902  69.599  1.00 23.86           C  
ATOM   9713  C   GLY B  78     -21.403  65.076  68.473  1.00 23.90           C  
ATOM   9714  O   GLY B  78     -20.994  63.937  68.266  1.00 22.95           O  
ATOM   9715  N   PHE B  79     -22.393  65.614  67.765  1.00 24.47           N  
ATOM   9716  CA  PHE B  79     -23.012  64.826  66.704  1.00 24.42           C  
ATOM   9717  C   PHE B  79     -22.137  64.624  65.462  1.00 23.01           C  
ATOM   9718  O   PHE B  79     -21.159  65.346  65.262  1.00 23.38           O  
ATOM   9719  CB  PHE B  79     -24.410  65.384  66.350  1.00 26.37           C  
ATOM   9720  CG  PHE B  79     -24.438  66.839  65.983  1.00 25.65           C  
ATOM   9721  CD1 PHE B  79     -24.388  67.825  66.963  1.00 27.18           C  
ATOM   9722  CD2 PHE B  79     -24.581  67.226  64.653  1.00 25.85           C  
ATOM   9723  CE1 PHE B  79     -24.486  69.174  66.624  1.00 25.27           C  
ATOM   9724  CE2 PHE B  79     -24.681  68.569  64.311  1.00 26.70           C  
ATOM   9725  CZ  PHE B  79     -24.635  69.544  65.300  1.00 26.05           C  
ATOM   9726  N   PRO B  80     -22.473  63.621  64.624  1.00 23.08           N  
ATOM   9727  CA  PRO B  80     -21.724  63.294  63.405  1.00 24.21           C  
ATOM   9728  C   PRO B  80     -21.371  64.505  62.558  1.00 24.34           C  
ATOM   9729  O   PRO B  80     -22.171  65.430  62.434  1.00 25.68           O  
ATOM   9730  CB  PRO B  80     -22.644  62.316  62.681  1.00 22.63           C  
ATOM   9731  CG  PRO B  80     -23.335  61.625  63.822  1.00 25.99           C  
ATOM   9732  CD  PRO B  80     -23.687  62.793  64.710  1.00 22.29           C  
ATOM   9733  N   CYS B  81     -20.171  64.480  61.978  1.00 23.26           N  
ATOM   9734  CA  CYS B  81     -19.680  65.588  61.175  1.00 25.21           C  
ATOM   9735  C   CYS B  81     -19.260  65.227  59.751  1.00 25.02           C  
ATOM   9736  O   CYS B  81     -18.810  66.102  59.010  1.00 25.30           O  
ATOM   9737  CB  CYS B  81     -18.471  66.220  61.861  1.00 27.54           C  
ATOM   9738  SG  CYS B  81     -16.950  65.245  61.586  1.00 32.59           S  
ATOM   9739  N   GLN B  82     -19.377  63.961  59.360  1.00 24.09           N  
ATOM   9740  CA  GLN B  82     -18.964  63.589  58.006  1.00 25.92           C  
ATOM   9741  C   GLN B  82     -19.676  64.458  56.968  1.00 27.50           C  
ATOM   9742  O   GLN B  82     -19.077  64.875  55.979  1.00 26.26           O  
ATOM   9743  CB  GLN B  82     -19.275  62.116  57.704  1.00 26.08           C  
ATOM   9744  CG  GLN B  82     -18.618  61.104  58.643  1.00 25.50           C  
ATOM   9745  CD  GLN B  82     -19.587  60.574  59.683  1.00 27.41           C  
ATOM   9746  NE2 GLN B  82     -20.488  61.431  60.146  1.00 24.40           N  
ATOM   9747  OE1 GLN B  82     -19.519  59.407  60.071  1.00 28.88           O  
ATOM   9748  N   ALA B  83     -20.948  64.743  57.222  1.00 28.11           N  
ATOM   9749  CA  ALA B  83     -21.764  65.529  56.307  1.00 30.33           C  
ATOM   9750  C   ALA B  83     -21.460  67.021  56.252  1.00 29.83           C  
ATOM   9751  O   ALA B  83     -21.962  67.703  55.369  1.00 30.72           O  
ATOM   9752  CB  ALA B  83     -23.247  65.318  56.625  1.00 28.97           C  
ATOM   9753  N   PHE B  84     -20.638  67.528  57.169  1.00 28.91           N  
ATOM   9754  CA  PHE B  84     -20.334  68.956  57.174  1.00 28.00           C  
ATOM   9755  C   PHE B  84     -18.857  69.300  57.138  1.00 28.02           C  
ATOM   9756  O   PHE B  84     -18.489  70.445  56.878  1.00 27.38           O  
ATOM   9757  CB  PHE B  84     -20.945  69.627  58.404  1.00 27.87           C  
ATOM   9758  CG  PHE B  84     -22.346  69.191  58.699  1.00 28.26           C  
ATOM   9759  CD1 PHE B  84     -22.590  68.145  59.580  1.00 28.08           C  
ATOM   9760  CD2 PHE B  84     -23.426  69.816  58.089  1.00 29.89           C  
ATOM   9761  CE1 PHE B  84     -23.889  67.725  59.854  1.00 29.53           C  
ATOM   9762  CE2 PHE B  84     -24.731  69.405  58.356  1.00 28.97           C  
ATOM   9763  CZ  PHE B  84     -24.962  68.359  59.238  1.00 29.49           C  
ATOM   9764  N   SER B  85     -18.005  68.318  57.405  1.00 28.19           N  
ATOM   9765  CA  SER B  85     -16.580  68.586  57.430  1.00 27.53           C  
ATOM   9766  C   SER B  85     -15.988  69.027  56.105  1.00 28.18           C  
ATOM   9767  O   SER B  85     -16.385  68.567  55.036  1.00 28.45           O  
ATOM   9768  CB  SER B  85     -15.809  67.365  57.924  1.00 27.27           C  
ATOM   9769  OG  SER B  85     -14.415  67.579  57.769  1.00 25.66           O  
ATOM   9770  N   ILE B  86     -15.007  69.916  56.206  1.00 28.80           N  
ATOM   9771  CA  ILE B  86     -14.289  70.432  55.056  1.00 29.43           C  
ATOM   9772  C   ILE B  86     -13.641  69.269  54.291  1.00 29.78           C  
ATOM   9773  O   ILE B  86     -13.363  69.368  53.099  1.00 27.86           O  
ATOM   9774  CB  ILE B  86     -13.203  71.423  55.522  1.00 30.72           C  
ATOM   9775  CG1 ILE B  86     -12.530  72.086  54.318  1.00 32.17           C  
ATOM   9776  CG2 ILE B  86     -12.173  70.701  56.382  1.00 32.06           C  
ATOM   9777  CD1 ILE B  86     -11.509  73.126  54.698  1.00 29.86           C  
ATOM   9778  N   SER B  87     -13.432  68.150  54.982  1.00 29.01           N  
ATOM   9779  CA  SER B  87     -12.802  66.987  54.375  1.00 28.59           C  
ATOM   9780  C   SER B  87     -13.750  66.051  53.617  1.00 28.72           C  
ATOM   9781  O   SER B  87     -13.299  65.165  52.893  1.00 28.10           O  
ATOM   9782  CB  SER B  87     -12.051  66.193  55.451  1.00 28.66           C  
ATOM   9783  OG  SER B  87     -11.277  65.158  54.880  1.00 29.94           O  
ATOM   9784  N   GLY B  88     -15.055  66.245  53.774  1.00 28.35           N  
ATOM   9785  CA  GLY B  88     -16.007  65.372  53.109  1.00 28.48           C  
ATOM   9786  C   GLY B  88     -16.727  65.932  51.890  1.00 29.17           C  
ATOM   9787  O   GLY B  88     -16.258  66.862  51.243  1.00 29.84           O  
ATOM   9788  N   LYS B  89     -17.884  65.352  51.586  1.00 29.69           N  
ATOM   9789  CA  LYS B  89     -18.695  65.758  50.441  1.00 30.38           C  
ATOM   9790  C   LYS B  89     -19.652  66.905  50.750  1.00 30.86           C  
ATOM   9791  O   LYS B  89     -20.322  67.418  49.854  1.00 29.94           O  
ATOM   9792  CB  LYS B  89     -19.496  64.565  49.924  1.00 31.71           C  
ATOM   9793  CG  LYS B  89     -18.663  63.524  49.214  1.00 35.29           C  
ATOM   9794  CD  LYS B  89     -19.512  62.304  48.896  1.00 38.54           C  
ATOM   9795  CE  LYS B  89     -18.744  61.271  48.093  1.00 40.04           C  
ATOM   9796  NZ  LYS B  89     -19.671  60.181  47.669  1.00 42.10           N1+
ATOM   9797  N   GLN B  90     -19.725  67.290  52.019  1.00 28.20           N  
ATOM   9798  CA  GLN B  90     -20.586  68.389  52.438  1.00 30.48           C  
ATOM   9799  C   GLN B  90     -22.057  68.273  52.043  1.00 30.39           C  
ATOM   9800  O   GLN B  90     -22.693  69.273  51.737  1.00 31.26           O  
ATOM   9801  CB  GLN B  90     -20.018  69.715  51.915  1.00 29.87           C  
ATOM   9802  CG  GLN B  90     -18.723  70.122  52.599  1.00 30.57           C  
ATOM   9803  CD  GLN B  90     -18.294  71.535  52.273  1.00 30.58           C  
ATOM   9804  NE2 GLN B  90     -18.830  72.500  53.013  1.00 30.01           N  
ATOM   9805  OE1 GLN B  90     -17.488  71.760  51.365  1.00 32.81           O  
ATOM   9806  N   LYS B  91     -22.603  67.063  52.062  1.00 32.03           N  
ATOM   9807  CA  LYS B  91     -24.004  66.862  51.712  1.00 32.62           C  
ATOM   9808  C   LYS B  91     -24.959  67.444  52.751  1.00 33.23           C  
ATOM   9809  O   LYS B  91     -26.146  67.612  52.478  1.00 32.34           O  
ATOM   9810  CB  LYS B  91     -24.296  65.376  51.539  1.00 35.23           C  
ATOM   9811  CG  LYS B  91     -23.636  64.760  50.331  1.00 38.20           C  
ATOM   9812  CD  LYS B  91     -24.121  65.420  49.057  1.00 41.95           C  
ATOM   9813  CE  LYS B  91     -23.619  64.685  47.822  1.00 44.10           C  
ATOM   9814  NZ  LYS B  91     -23.989  65.424  46.576  1.00 46.05           N1+
ATOM   9815  N   GLY B  92     -24.445  67.719  53.949  1.00 32.76           N  
ATOM   9816  CA  GLY B  92     -25.273  68.293  55.000  1.00 31.53           C  
ATOM   9817  C   GLY B  92     -26.467  67.459  55.433  1.00 32.16           C  
ATOM   9818  O   GLY B  92     -26.356  66.248  55.618  1.00 29.36           O  
ATOM   9819  N   PHE B  93     -27.619  68.110  55.592  1.00 32.92           N  
ATOM   9820  CA  PHE B  93     -28.839  67.427  56.017  1.00 33.77           C  
ATOM   9821  C   PHE B  93     -29.323  66.401  55.004  1.00 35.10           C  
ATOM   9822  O   PHE B  93     -30.177  65.564  55.314  1.00 34.63           O  
ATOM   9823  CB  PHE B  93     -29.958  68.445  56.296  1.00 34.72           C  
ATOM   9824  CG  PHE B  93     -29.620  69.444  57.368  1.00 33.46           C  
ATOM   9825  CD1 PHE B  93     -29.107  69.025  58.591  1.00 33.22           C  
ATOM   9826  CD2 PHE B  93     -29.823  70.807  57.160  1.00 34.58           C  
ATOM   9827  CE1 PHE B  93     -28.796  69.947  59.591  1.00 33.28           C  
ATOM   9828  CE2 PHE B  93     -29.519  71.742  58.151  1.00 34.79           C  
ATOM   9829  CZ  PHE B  93     -29.001  71.311  59.375  1.00 33.66           C  
ATOM   9830  N   GLU B  94     -28.777  66.456  53.794  1.00 36.26           N  
ATOM   9831  CA  GLU B  94     -29.167  65.515  52.744  1.00 39.44           C  
ATOM   9832  C   GLU B  94     -28.347  64.220  52.848  1.00 38.93           C  
ATOM   9833  O   GLU B  94     -28.559  63.275  52.083  1.00 38.42           O  
ATOM   9834  CB  GLU B  94     -28.957  66.159  51.370  1.00 43.27           C  
ATOM   9835  CG  GLU B  94     -29.416  67.609  51.313  1.00 49.32           C  
ATOM   9836  CD  GLU B  94     -28.758  68.388  50.184  1.00 54.15           C  
ATOM   9837  OE1 GLU B  94     -29.090  68.116  48.999  1.00 56.56           O  
ATOM   9838  OE2 GLU B  94     -27.907  69.270  50.480  1.00 55.34           O1-
ATOM   9839  N   ASP B  95     -27.415  64.178  53.798  1.00 36.98           N  
ATOM   9840  CA  ASP B  95     -26.578  62.994  53.999  1.00 35.12           C  
ATOM   9841  C   ASP B  95     -27.289  62.016  54.942  1.00 34.09           C  
ATOM   9842  O   ASP B  95     -28.025  62.434  55.834  1.00 31.57           O  
ATOM   9843  CB  ASP B  95     -25.222  63.425  54.582  1.00 36.00           C  
ATOM   9844  CG  ASP B  95     -24.234  62.277  54.709  1.00 36.97           C  
ATOM   9845  OD1 ASP B  95     -24.417  61.426  55.605  1.00 36.02           O  
ATOM   9846  OD2 ASP B  95     -23.272  62.228  53.908  1.00 38.21           O1-
ATOM   9847  N   SER B  96     -27.084  60.716  54.740  1.00 34.83           N  
ATOM   9848  CA  SER B  96     -27.708  59.706  55.597  1.00 35.30           C  
ATOM   9849  C   SER B  96     -27.264  59.822  57.061  1.00 36.02           C  
ATOM   9850  O   SER B  96     -27.801  59.131  57.934  1.00 37.02           O  
ATOM   9851  CB  SER B  96     -27.402  58.288  55.081  1.00 37.45           C  
ATOM   9852  OG  SER B  96     -26.009  58.057  54.897  1.00 37.47           O  
ATOM   9853  N   ARG B  97     -26.295  60.697  57.326  1.00 33.62           N  
ATOM   9854  CA  ARG B  97     -25.788  60.891  58.684  1.00 31.89           C  
ATOM   9855  C   ARG B  97     -25.757  62.364  59.077  1.00 29.43           C  
ATOM   9856  O   ARG B  97     -25.076  62.738  60.034  1.00 27.08           O  
ATOM   9857  CB  ARG B  97     -24.372  60.313  58.814  1.00 32.37           C  
ATOM   9858  CG  ARG B  97     -24.189  58.947  58.181  1.00 32.27           C  
ATOM   9859  CD  ARG B  97     -23.502  59.090  56.839  1.00 36.85           C  
ATOM   9860  NE  ARG B  97     -22.055  59.024  56.982  1.00 37.70           N  
ATOM   9861  CZ  ARG B  97     -21.182  59.486  56.096  1.00 37.91           C  
ATOM   9862  NH1 ARG B  97     -21.595  60.068  54.984  1.00 39.70           N1+
ATOM   9863  NH2 ARG B  97     -19.882  59.349  56.323  1.00 37.00           N  
ATOM   9864  N   GLY B  98     -26.494  63.199  58.348  1.00 29.12           N  
ATOM   9865  CA  GLY B  98     -26.497  64.624  58.647  1.00 27.56           C  
ATOM   9866  C   GLY B  98     -27.740  65.176  59.328  1.00 27.55           C  
ATOM   9867  O   GLY B  98     -27.823  66.379  59.579  1.00 27.96           O  
ATOM   9868  N   THR B  99     -28.699  64.311  59.641  1.00 27.74           N  
ATOM   9869  CA  THR B  99     -29.939  64.751  60.278  1.00 29.62           C  
ATOM   9870  C   THR B  99     -29.994  64.471  61.778  1.00 29.50           C  
ATOM   9871  O   THR B  99     -31.010  64.743  62.425  1.00 29.49           O  
ATOM   9872  CB  THR B  99     -31.177  64.085  59.622  1.00 29.64           C  
ATOM   9873  CG2 THR B  99     -31.229  64.399  58.137  1.00 30.29           C  
ATOM   9874  OG1 THR B  99     -31.111  62.667  59.801  1.00 29.85           O  
ATOM   9875  N   LEU B 100     -28.905  63.939  62.332  1.00 29.07           N  
ATOM   9876  CA  LEU B 100     -28.856  63.623  63.760  1.00 27.43           C  
ATOM   9877  C   LEU B 100     -29.178  64.812  64.669  1.00 27.70           C  
ATOM   9878  O   LEU B 100     -29.670  64.637  65.784  1.00 27.90           O  
ATOM   9879  CB  LEU B 100     -27.489  63.038  64.141  1.00 26.71           C  
ATOM   9880  CG  LEU B 100     -27.246  61.564  63.799  1.00 26.76           C  
ATOM   9881  CD1 LEU B 100     -28.319  60.696  64.454  1.00 24.81           C  
ATOM   9882  CD2 LEU B 100     -27.255  61.368  62.288  1.00 25.77           C  
ATOM   9883  N   PHE B 101     -28.898  66.023  64.208  1.00 27.35           N  
ATOM   9884  CA  PHE B 101     -29.200  67.182  65.021  1.00 29.23           C  
ATOM   9885  C   PHE B 101     -30.686  67.233  65.383  1.00 30.74           C  
ATOM   9886  O   PHE B 101     -31.055  67.600  66.503  1.00 30.25           O  
ATOM   9887  CB  PHE B 101     -28.824  68.471  64.297  1.00 29.79           C  
ATOM   9888  CG  PHE B 101     -29.426  69.684  64.919  1.00 29.98           C  
ATOM   9889  CD1 PHE B 101     -29.031  70.098  66.186  1.00 31.79           C  
ATOM   9890  CD2 PHE B 101     -30.454  70.368  64.280  1.00 31.42           C  
ATOM   9891  CE1 PHE B 101     -29.656  71.172  66.814  1.00 32.21           C  
ATOM   9892  CE2 PHE B 101     -31.087  71.444  64.898  1.00 32.45           C  
ATOM   9893  CZ  PHE B 101     -30.689  71.845  66.164  1.00 32.95           C  
ATOM   9894  N   PHE B 102     -31.539  66.867  64.433  1.00 30.50           N  
ATOM   9895  CA  PHE B 102     -32.976  66.901  64.675  1.00 32.14           C  
ATOM   9896  C   PHE B 102     -33.400  65.860  65.704  1.00 32.47           C  
ATOM   9897  O   PHE B 102     -34.459  65.978  66.322  1.00 34.70           O  
ATOM   9898  CB  PHE B 102     -33.720  66.751  63.342  1.00 31.55           C  
ATOM   9899  CG  PHE B 102     -33.331  67.804  62.336  1.00 31.89           C  
ATOM   9900  CD1 PHE B 102     -33.581  69.146  62.591  1.00 31.05           C  
ATOM   9901  CD2 PHE B 102     -32.634  67.465  61.180  1.00 33.46           C  
ATOM   9902  CE1 PHE B 102     -33.140  70.142  61.722  1.00 31.82           C  
ATOM   9903  CE2 PHE B 102     -32.184  68.459  60.291  1.00 34.71           C  
ATOM   9904  CZ  PHE B 102     -32.437  69.802  60.568  1.00 32.41           C  
ATOM   9905  N   ASP B 103     -32.570  64.843  65.911  1.00 32.91           N  
ATOM   9906  CA  ASP B 103     -32.890  63.844  66.924  1.00 31.55           C  
ATOM   9907  C   ASP B 103     -32.598  64.495  68.268  1.00 31.01           C  
ATOM   9908  O   ASP B 103     -33.260  64.199  69.268  1.00 31.11           O  
ATOM   9909  CB  ASP B 103     -32.053  62.579  66.728  1.00 33.33           C  
ATOM   9910  CG  ASP B 103     -32.505  61.769  65.516  1.00 34.09           C  
ATOM   9911  OD1 ASP B 103     -33.548  61.080  65.602  1.00 33.51           O  
ATOM   9912  OD2 ASP B 103     -31.820  61.832  64.471  1.00 33.10           O1-
ATOM   9913  N   ILE B 104     -31.614  65.394  68.286  1.00 28.78           N  
ATOM   9914  CA  ILE B 104     -31.264  66.122  69.505  1.00 28.94           C  
ATOM   9915  C   ILE B 104     -32.410  67.086  69.797  1.00 29.93           C  
ATOM   9916  O   ILE B 104     -32.880  67.185  70.931  1.00 28.83           O  
ATOM   9917  CB  ILE B 104     -29.974  66.960  69.326  1.00 28.66           C  
ATOM   9918  CG1 ILE B 104     -28.752  66.045  69.212  1.00 26.52           C  
ATOM   9919  CG2 ILE B 104     -29.799  67.921  70.497  1.00 27.66           C  
ATOM   9920  CD1 ILE B 104     -27.467  66.803  68.933  1.00 24.02           C  
ATOM   9921  N   ALA B 105     -32.852  67.787  68.753  1.00 30.08           N  
ATOM   9922  CA  ALA B 105     -33.936  68.757  68.868  1.00 32.38           C  
ATOM   9923  C   ALA B 105     -35.208  68.133  69.413  1.00 32.91           C  
ATOM   9924  O   ALA B 105     -35.910  68.749  70.216  1.00 34.08           O  
ATOM   9925  CB  ALA B 105     -34.220  69.398  67.502  1.00 32.18           C  
ATOM   9926  N   ARG B 106     -35.510  66.910  68.997  1.00 33.16           N  
ATOM   9927  CA  ARG B 106     -36.731  66.285  69.471  1.00 34.98           C  
ATOM   9928  C   ARG B 106     -36.583  65.689  70.869  1.00 35.05           C  
ATOM   9929  O   ARG B 106     -37.577  65.370  71.518  1.00 34.08           O  
ATOM   9930  CB  ARG B 106     -37.231  65.245  68.470  1.00 35.69           C  
ATOM   9931  CG  ARG B 106     -36.550  63.920  68.531  1.00 38.02           C  
ATOM   9932  CD  ARG B 106     -37.546  62.860  68.119  1.00 38.33           C  
ATOM   9933  NE  ARG B 106     -37.451  61.718  69.009  1.00 40.81           N  
ATOM   9934  CZ  ARG B 106     -36.521  60.775  68.920  1.00 38.94           C  
ATOM   9935  NH1 ARG B 106     -35.600  60.828  67.970  1.00 38.39           N1+
ATOM   9936  NH2 ARG B 106     -36.506  59.782  69.799  1.00 37.76           N  
ATOM   9937  N   ILE B 107     -35.342  65.535  71.329  1.00 33.65           N  
ATOM   9938  CA  ILE B 107     -35.105  65.040  72.680  1.00 33.13           C  
ATOM   9939  C   ILE B 107     -35.290  66.267  73.561  1.00 33.19           C  
ATOM   9940  O   ILE B 107     -35.943  66.215  74.604  1.00 33.67           O  
ATOM   9941  CB  ILE B 107     -33.661  64.523  72.883  1.00 34.87           C  
ATOM   9942  CG1 ILE B 107     -33.474  63.162  72.211  1.00 35.41           C  
ATOM   9943  CG2 ILE B 107     -33.351  64.440  74.368  1.00 33.23           C  
ATOM   9944  CD1 ILE B 107     -34.271  62.038  72.855  1.00 39.03           C  
ATOM   9945  N   VAL B 108     -34.711  67.378  73.125  1.00 33.11           N  
ATOM   9946  CA  VAL B 108     -34.809  68.629  73.867  1.00 34.11           C  
ATOM   9947  C   VAL B 108     -36.265  69.059  74.044  1.00 36.85           C  
ATOM   9948  O   VAL B 108     -36.656  69.547  75.105  1.00 37.35           O  
ATOM   9949  CB  VAL B 108     -34.032  69.751  73.148  1.00 33.20           C  
ATOM   9950  CG1 VAL B 108     -34.308  71.084  73.802  1.00 30.57           C  
ATOM   9951  CG2 VAL B 108     -32.534  69.447  73.177  1.00 31.36           C  
ATOM   9952  N   ARG B 109     -37.076  68.871  73.009  1.00 38.03           N  
ATOM   9953  CA  ARG B 109     -38.478  69.261  73.100  1.00 39.71           C  
ATOM   9954  C   ARG B 109     -39.169  68.491  74.226  1.00 39.67           C  
ATOM   9955  O   ARG B 109     -39.913  69.075  75.011  1.00 40.42           O  
ATOM   9956  CB  ARG B 109     -39.198  69.017  71.764  1.00 40.75           C  
ATOM   9957  CG  ARG B 109     -40.431  69.904  71.569  1.00 43.20           C  
ATOM   9958  CD  ARG B 109     -41.089  69.732  70.198  1.00 45.02           C  
ATOM   9959  NE  ARG B 109     -40.114  69.582  69.122  1.00 48.13           N  
ATOM   9960  CZ  ARG B 109     -39.782  68.410  68.577  1.00 50.33           C  
ATOM   9961  NH1 ARG B 109     -40.360  67.288  69.007  1.00 50.47           N1+
ATOM   9962  NH2 ARG B 109     -38.858  68.351  67.618  1.00 49.50           N  
ATOM   9963  N   GLU B 110     -38.905  67.194  74.324  1.00 38.94           N  
ATOM   9964  CA  GLU B 110     -39.523  66.362  75.353  1.00 40.57           C  
ATOM   9965  C   GLU B 110     -38.968  66.489  76.766  1.00 39.65           C  
ATOM   9966  O   GLU B 110     -39.744  66.574  77.727  1.00 39.69           O  
ATOM   9967  CB  GLU B 110     -39.472  64.886  74.950  1.00 42.20           C  
ATOM   9968  CG  GLU B 110     -40.738  64.414  74.269  1.00 48.23           C  
ATOM   9969  CD  GLU B 110     -41.845  64.096  75.254  1.00 49.40           C  
ATOM   9970  OE1 GLU B 110     -41.938  64.769  76.306  1.00 50.92           O  
ATOM   9971  OE2 GLU B 110     -42.634  63.166  74.967  1.00 51.87           O1-
ATOM   9972  N   LYS B 111     -37.643  66.505  76.902  1.00 36.57           N  
ATOM   9973  CA  LYS B 111     -37.017  66.576  78.219  1.00 35.34           C  
ATOM   9974  C   LYS B 111     -36.648  67.984  78.691  1.00 34.05           C  
ATOM   9975  O   LYS B 111     -36.373  68.191  79.869  1.00 34.44           O  
ATOM   9976  CB  LYS B 111     -35.772  65.681  78.245  1.00 34.98           C  
ATOM   9977  CG  LYS B 111     -36.030  64.241  77.829  1.00 34.26           C  
ATOM   9978  CD  LYS B 111     -37.034  63.536  78.744  1.00 35.00           C  
ATOM   9979  CE  LYS B 111     -36.533  63.436  80.181  1.00 34.75           C  
ATOM   9980  NZ  LYS B 111     -37.337  62.462  80.984  1.00 34.60           N1+
ATOM   9981  N   LYS B 112     -36.623  68.937  77.771  1.00 34.07           N  
ATOM   9982  CA  LYS B 112     -36.304  70.330  78.095  1.00 34.26           C  
ATOM   9983  C   LYS B 112     -35.262  70.550  79.198  1.00 34.48           C  
ATOM   9984  O   LYS B 112     -35.583  71.031  80.293  1.00 33.35           O  
ATOM   9985  CB  LYS B 112     -37.600  71.073  78.449  1.00 37.79           C  
ATOM   9986  CG  LYS B 112     -38.477  71.392  77.240  1.00 39.15           C  
ATOM   9987  CD  LYS B 112     -37.768  72.347  76.288  1.00 40.14           C  
ATOM   9988  CE  LYS B 112     -38.536  72.539  74.985  1.00 43.27           C  
ATOM   9989  NZ  LYS B 112     -39.880  73.190  75.181  1.00 45.56           N1+
ATOM   9990  N   PRO B 113     -33.993  70.207  78.925  1.00 32.90           N  
ATOM   9991  CA  PRO B 113     -32.923  70.382  79.916  1.00 31.54           C  
ATOM   9992  C   PRO B 113     -32.563  71.847  80.141  1.00 31.00           C  
ATOM   9993  O   PRO B 113     -32.903  72.714  79.334  1.00 31.86           O  
ATOM   9994  CB  PRO B 113     -31.756  69.601  79.307  1.00 31.95           C  
ATOM   9995  CG  PRO B 113     -31.978  69.781  77.832  1.00 31.89           C  
ATOM   9996  CD  PRO B 113     -33.477  69.562  77.703  1.00 32.25           C  
ATOM   9997  N   LYS B 114     -31.863  72.123  81.236  1.00 30.68           N  
ATOM   9998  CA  LYS B 114     -31.450  73.489  81.526  1.00 30.89           C  
ATOM   9999  C   LYS B 114     -30.451  73.964  80.467  1.00 30.70           C  
ATOM  10000  O   LYS B 114     -30.490  75.122  80.031  1.00 29.72           O  
ATOM  10001  CB  LYS B 114     -30.812  73.573  82.923  1.00 32.48           C  
ATOM  10002  CG  LYS B 114     -31.783  73.349  84.093  1.00 33.71           C  
ATOM  10003  CD  LYS B 114     -31.069  73.489  85.442  1.00 36.99           C  
ATOM  10004  CE  LYS B 114     -32.058  73.590  86.617  1.00 37.49           C  
ATOM  10005  NZ  LYS B 114     -32.943  72.382  86.761  1.00 41.15           N1+
ATOM  10006  N   VAL B 115     -29.565  73.064  80.040  1.00 30.34           N  
ATOM  10007  CA  VAL B 115     -28.551  73.410  79.046  1.00 29.25           C  
ATOM  10008  C   VAL B 115     -28.374  72.359  77.951  1.00 28.92           C  
ATOM  10009  O   VAL B 115     -28.535  71.160  78.188  1.00 28.29           O  
ATOM  10010  CB  VAL B 115     -27.176  73.624  79.722  1.00 30.17           C  
ATOM  10011  CG1 VAL B 115     -26.167  74.132  78.709  1.00 30.76           C  
ATOM  10012  CG2 VAL B 115     -27.307  74.600  80.881  1.00 31.53           C  
ATOM  10013  N   VAL B 116     -28.060  72.832  76.747  1.00 28.62           N  
ATOM  10014  CA  VAL B 116     -27.802  71.973  75.595  1.00 27.42           C  
ATOM  10015  C   VAL B 116     -26.361  72.321  75.200  1.00 26.50           C  
ATOM  10016  O   VAL B 116     -26.048  73.476  74.915  1.00 27.73           O  
ATOM  10017  CB  VAL B 116     -28.776  72.265  74.426  1.00 27.79           C  
ATOM  10018  CG1 VAL B 116     -28.370  71.471  73.199  1.00 28.44           C  
ATOM  10019  CG2 VAL B 116     -30.201  71.876  74.827  1.00 29.23           C  
ATOM  10020  N   PHE B 117     -25.499  71.313  75.205  1.00 26.23           N  
ATOM  10021  CA  PHE B 117     -24.076  71.476  74.924  1.00 26.15           C  
ATOM  10022  C   PHE B 117     -23.688  70.603  73.727  1.00 27.18           C  
ATOM  10023  O   PHE B 117     -23.573  69.388  73.853  1.00 27.75           O  
ATOM  10024  CB  PHE B 117     -23.304  71.062  76.191  1.00 26.61           C  
ATOM  10025  CG  PHE B 117     -21.824  71.360  76.168  1.00 26.53           C  
ATOM  10026  CD1 PHE B 117     -21.200  71.907  75.052  1.00 26.70           C  
ATOM  10027  CD2 PHE B 117     -21.041  71.058  77.289  1.00 27.94           C  
ATOM  10028  CE1 PHE B 117     -19.822  72.149  75.050  1.00 26.99           C  
ATOM  10029  CE2 PHE B 117     -19.668  71.292  77.296  1.00 26.43           C  
ATOM  10030  CZ  PHE B 117     -19.057  71.839  76.174  1.00 26.61           C  
ATOM  10031  N   MET B 118     -23.495  71.228  72.569  1.00 26.48           N  
ATOM  10032  CA  MET B 118     -23.147  70.494  71.355  1.00 26.33           C  
ATOM  10033  C   MET B 118     -21.789  70.868  70.772  1.00 25.65           C  
ATOM  10034  O   MET B 118     -21.250  71.939  71.045  1.00 23.69           O  
ATOM  10035  CB  MET B 118     -24.221  70.716  70.285  1.00 26.60           C  
ATOM  10036  CG  MET B 118     -25.626  70.273  70.702  1.00 27.83           C  
ATOM  10037  SD  MET B 118     -26.872  70.685  69.467  1.00 27.08           S  
ATOM  10038  CE  MET B 118     -27.077  72.425  69.797  1.00 26.39           C  
ATOM  10039  N   GLU B 119     -21.261  69.974  69.939  1.00 24.95           N  
ATOM  10040  CA  GLU B 119     -19.977  70.196  69.298  1.00 25.09           C  
ATOM  10041  C   GLU B 119     -19.965  69.629  67.885  1.00 24.44           C  
ATOM  10042  O   GLU B 119     -20.630  68.639  67.602  1.00 23.68           O  
ATOM  10043  CB  GLU B 119     -18.864  69.543  70.129  1.00 25.78           C  
ATOM  10044  CG  GLU B 119     -17.460  69.527  69.492  1.00 28.46           C  
ATOM  10045  CD  GLU B 119     -17.196  68.307  68.603  1.00 30.19           C  
ATOM  10046  OE1 GLU B 119     -17.952  67.313  68.692  1.00 30.61           O  
ATOM  10047  OE2 GLU B 119     -16.216  68.335  67.824  1.00 28.91           O1-
ATOM  10048  N   ASN B 120     -19.214  70.279  67.000  1.00 26.10           N  
ATOM  10049  CA  ASN B 120     -19.068  69.814  65.625  1.00 26.46           C  
ATOM  10050  C   ASN B 120     -17.860  70.512  65.002  1.00 27.28           C  
ATOM  10051  O   ASN B 120     -17.234  71.363  65.637  1.00 26.71           O  
ATOM  10052  CB  ASN B 120     -20.343  70.062  64.802  1.00 26.02           C  
ATOM  10053  CG  ASN B 120     -20.513  69.048  63.665  1.00 26.01           C  
ATOM  10054  ND2 ASN B 120     -21.442  68.116  63.835  1.00 26.69           N  
ATOM  10055  OD1 ASN B 120     -19.799  69.093  62.661  1.00 29.35           O  
ATOM  10056  N   VAL B 121     -17.525  70.151  63.768  1.00 26.94           N  
ATOM  10057  CA  VAL B 121     -16.356  70.725  63.125  1.00 26.01           C  
ATOM  10058  C   VAL B 121     -16.515  72.185  62.727  1.00 25.95           C  
ATOM  10059  O   VAL B 121     -17.632  72.696  62.642  1.00 26.55           O  
ATOM  10060  CB  VAL B 121     -15.926  69.858  61.912  1.00 27.15           C  
ATOM  10061  CG1 VAL B 121     -15.620  68.439  62.401  1.00 26.87           C  
ATOM  10062  CG2 VAL B 121     -17.022  69.818  60.862  1.00 25.88           C  
ATOM  10063  N   LYS B 122     -15.383  72.857  62.505  1.00 26.59           N  
ATOM  10064  CA  LYS B 122     -15.377  74.275  62.139  1.00 28.09           C  
ATOM  10065  C   LYS B 122     -16.216  74.612  60.913  1.00 28.41           C  
ATOM  10066  O   LYS B 122     -16.940  75.606  60.908  1.00 28.66           O  
ATOM  10067  CB  LYS B 122     -13.950  74.760  61.889  1.00 29.56           C  
ATOM  10068  CG  LYS B 122     -13.863  76.243  61.532  1.00 31.74           C  
ATOM  10069  CD  LYS B 122     -12.440  76.648  61.138  1.00 33.91           C  
ATOM  10070  CE  LYS B 122     -12.351  78.136  60.832  1.00 34.40           C  
ATOM  10071  NZ  LYS B 122     -10.979  78.529  60.402  1.00 37.35           N1+
ATOM  10072  N   ASN B 123     -16.126  73.787  59.876  1.00 28.43           N  
ATOM  10073  CA  ASN B 123     -16.873  74.052  58.657  1.00 29.04           C  
ATOM  10074  C   ASN B 123     -18.383  74.084  58.861  1.00 30.53           C  
ATOM  10075  O   ASN B 123     -19.112  74.633  58.028  1.00 31.12           O  
ATOM  10076  CB  ASN B 123     -16.523  73.031  57.579  1.00 28.51           C  
ATOM  10077  CG  ASN B 123     -16.969  73.483  56.202  1.00 30.90           C  
ATOM  10078  ND2 ASN B 123     -16.395  74.582  55.734  1.00 31.06           N  
ATOM  10079  OD1 ASN B 123     -17.830  72.864  55.575  1.00 29.12           O  
ATOM  10080  N   PHE B 124     -18.858  73.505  59.961  1.00 30.19           N  
ATOM  10081  CA  PHE B 124     -20.289  73.489  60.253  1.00 30.75           C  
ATOM  10082  C   PHE B 124     -20.774  74.938  60.278  1.00 32.14           C  
ATOM  10083  O   PHE B 124     -21.884  75.251  59.842  1.00 31.66           O  
ATOM  10084  CB  PHE B 124     -20.541  72.847  61.620  1.00 30.61           C  
ATOM  10085  CG  PHE B 124     -21.985  72.518  61.886  1.00 29.60           C  
ATOM  10086  CD1 PHE B 124     -22.525  71.307  61.468  1.00 28.81           C  
ATOM  10087  CD2 PHE B 124     -22.803  73.417  62.560  1.00 29.74           C  
ATOM  10088  CE1 PHE B 124     -23.856  70.992  61.721  1.00 27.96           C  
ATOM  10089  CE2 PHE B 124     -24.143  73.110  62.816  1.00 29.03           C  
ATOM  10090  CZ  PHE B 124     -24.666  71.890  62.395  1.00 29.15           C  
ATOM  10091  N   ALA B 125     -19.917  75.816  60.783  1.00 32.88           N  
ATOM  10092  CA  ALA B 125     -20.232  77.230  60.897  1.00 33.88           C  
ATOM  10093  C   ALA B 125     -20.531  77.920  59.570  1.00 35.00           C  
ATOM  10094  O   ALA B 125     -21.382  78.803  59.521  1.00 37.30           O  
ATOM  10095  CB  ALA B 125     -19.099  77.950  61.603  1.00 33.54           C  
ATOM  10096  N   SER B 126     -19.852  77.522  58.497  1.00 35.38           N  
ATOM  10097  CA  SER B 126     -20.068  78.155  57.198  1.00 35.80           C  
ATOM  10098  C   SER B 126     -20.764  77.284  56.167  1.00 35.09           C  
ATOM  10099  O   SER B 126     -21.181  77.776  55.114  1.00 35.21           O  
ATOM  10100  CB  SER B 126     -18.733  78.643  56.622  1.00 37.90           C  
ATOM  10101  OG  SER B 126     -17.902  77.553  56.262  1.00 40.98           O  
ATOM  10102  N   HIS B 127     -20.911  75.996  56.472  1.00 33.18           N  
ATOM  10103  CA  HIS B 127     -21.547  75.054  55.560  1.00 32.65           C  
ATOM  10104  C   HIS B 127     -22.837  75.583  54.934  1.00 33.59           C  
ATOM  10105  O   HIS B 127     -23.712  76.118  55.624  1.00 32.57           O  
ATOM  10106  CB  HIS B 127     -21.849  73.737  56.280  1.00 31.45           C  
ATOM  10107  CG  HIS B 127     -22.597  72.749  55.438  1.00 31.64           C  
ATOM  10108  CD2 HIS B 127     -23.890  72.353  55.474  1.00 30.62           C  
ATOM  10109  ND1 HIS B 127     -22.015  72.060  54.397  1.00 32.06           N  
ATOM  10110  CE1 HIS B 127     -22.918  71.282  53.826  1.00 32.97           C  
ATOM  10111  NE2 HIS B 127     -24.067  71.443  54.460  1.00 33.37           N  
ATOM  10112  N   ASP B 128     -22.946  75.413  53.623  1.00 34.21           N  
ATOM  10113  CA  ASP B 128     -24.127  75.850  52.886  1.00 35.41           C  
ATOM  10114  C   ASP B 128     -24.452  77.315  53.150  1.00 35.64           C  
ATOM  10115  O   ASP B 128     -25.554  77.659  53.583  1.00 35.97           O  
ATOM  10116  CB  ASP B 128     -25.325  74.966  53.243  1.00 34.49           C  
ATOM  10117  CG  ASP B 128     -26.529  75.217  52.342  1.00 35.57           C  
ATOM  10118  OD1 ASP B 128     -26.328  75.455  51.131  1.00 35.64           O  
ATOM  10119  OD2 ASP B 128     -27.675  75.155  52.837  1.00 33.32           O1-
ATOM  10120  N   ASN B 129     -23.465  78.165  52.893  1.00 36.62           N  
ATOM  10121  CA  ASN B 129     -23.593  79.608  53.049  1.00 37.23           C  
ATOM  10122  C   ASN B 129     -24.070  80.036  54.422  1.00 37.63           C  
ATOM  10123  O   ASN B 129     -24.626  81.128  54.588  1.00 37.61           O  
ATOM  10124  CB  ASN B 129     -24.524  80.157  51.964  1.00 39.53           C  
ATOM  10125  CG  ASN B 129     -24.123  79.698  50.569  1.00 41.68           C  
ATOM  10126  ND2 ASN B 129     -23.010  80.234  50.067  1.00 40.29           N  
ATOM  10127  OD1 ASN B 129     -24.791  78.857  49.958  1.00 43.33           O  
ATOM  10128  N   GLY B 130     -23.841  79.180  55.412  1.00 36.61           N  
ATOM  10129  CA  GLY B 130     -24.241  79.495  56.772  1.00 34.78           C  
ATOM  10130  C   GLY B 130     -25.676  79.128  57.087  1.00 33.08           C  
ATOM  10131  O   GLY B 130     -26.156  79.407  58.180  1.00 32.30           O  
ATOM  10132  N   ASN B 131     -26.362  78.498  56.138  1.00 33.83           N  
ATOM  10133  CA  ASN B 131     -27.752  78.114  56.355  1.00 34.94           C  
ATOM  10134  C   ASN B 131     -27.929  76.970  57.351  1.00 35.67           C  
ATOM  10135  O   ASN B 131     -28.964  76.878  58.011  1.00 35.48           O  
ATOM  10136  CB  ASN B 131     -28.430  77.729  55.034  1.00 36.95           C  
ATOM  10137  CG  ASN B 131     -28.638  78.919  54.110  1.00 38.65           C  
ATOM  10138  ND2 ASN B 131     -28.682  78.656  52.803  1.00 38.96           N  
ATOM  10139  OD1 ASN B 131     -28.774  80.060  54.564  1.00 39.03           O  
ATOM  10140  N   THR B 132     -26.937  76.094  57.482  1.00 35.57           N  
ATOM  10141  CA  THR B 132     -27.101  74.985  58.413  1.00 35.55           C  
ATOM  10142  C   THR B 132     -26.973  75.425  59.858  1.00 34.92           C  
ATOM  10143  O   THR B 132     -27.692  74.923  60.732  1.00 35.03           O  
ATOM  10144  CB  THR B 132     -26.109  73.851  58.129  1.00 37.16           C  
ATOM  10145  CG2 THR B 132     -26.341  73.302  56.743  1.00 34.15           C  
ATOM  10146  OG1 THR B 132     -24.773  74.345  58.226  1.00 39.91           O  
ATOM  10147  N   LEU B 133     -26.074  76.368  60.118  1.00 33.91           N  
ATOM  10148  CA  LEU B 133     -25.904  76.854  61.477  1.00 34.01           C  
ATOM  10149  C   LEU B 133     -27.155  77.628  61.870  1.00 34.85           C  
ATOM  10150  O   LEU B 133     -27.571  77.609  63.027  1.00 34.34           O  
ATOM  10151  CB  LEU B 133     -24.689  77.769  61.585  1.00 32.62           C  
ATOM  10152  CG  LEU B 133     -24.412  78.296  63.000  1.00 32.85           C  
ATOM  10153  CD1 LEU B 133     -24.018  77.135  63.920  1.00 31.49           C  
ATOM  10154  CD2 LEU B 133     -23.303  79.332  62.950  1.00 31.79           C  
ATOM  10155  N   GLU B 134     -27.767  78.301  60.898  1.00 36.18           N  
ATOM  10156  CA  GLU B 134     -28.969  79.079  61.173  1.00 36.35           C  
ATOM  10157  C   GLU B 134     -30.166  78.180  61.462  1.00 34.09           C  
ATOM  10158  O   GLU B 134     -31.013  78.521  62.290  1.00 35.22           O  
ATOM  10159  CB  GLU B 134     -29.267  80.023  60.010  1.00 40.24           C  
ATOM  10160  CG  GLU B 134     -30.066  81.246  60.428  1.00 45.28           C  
ATOM  10161  CD  GLU B 134     -29.926  82.404  59.451  1.00 50.79           C  
ATOM  10162  OE1 GLU B 134     -30.397  82.265  58.291  1.00 51.10           O  
ATOM  10163  OE2 GLU B 134     -29.341  83.453  59.843  1.00 52.62           O1-
ATOM  10164  N   VAL B 135     -30.240  77.032  60.796  1.00 31.96           N  
ATOM  10165  CA  VAL B 135     -31.335  76.110  61.042  1.00 32.56           C  
ATOM  10166  C   VAL B 135     -31.252  75.642  62.489  1.00 32.40           C  
ATOM  10167  O   VAL B 135     -32.274  75.503  63.160  1.00 31.98           O  
ATOM  10168  CB  VAL B 135     -31.284  74.872  60.111  1.00 33.28           C  
ATOM  10169  CG1 VAL B 135     -32.233  73.797  60.619  1.00 32.29           C  
ATOM  10170  CG2 VAL B 135     -31.679  75.274  58.695  1.00 33.83           C  
ATOM  10171  N   VAL B 136     -30.033  75.404  62.966  1.00 31.55           N  
ATOM  10172  CA  VAL B 136     -29.826  74.962  64.345  1.00 30.26           C  
ATOM  10173  C   VAL B 136     -30.160  76.110  65.314  1.00 30.43           C  
ATOM  10174  O   VAL B 136     -30.795  75.893  66.345  1.00 30.55           O  
ATOM  10175  CB  VAL B 136     -28.354  74.498  64.571  1.00 29.60           C  
ATOM  10176  CG1 VAL B 136     -28.134  74.123  66.031  1.00 27.63           C  
ATOM  10177  CG2 VAL B 136     -28.041  73.306  63.670  1.00 28.60           C  
ATOM  10178  N   LYS B 137     -29.743  77.324  64.972  1.00 31.18           N  
ATOM  10179  CA  LYS B 137     -30.011  78.490  65.812  1.00 33.00           C  
ATOM  10180  C   LYS B 137     -31.512  78.702  65.975  1.00 34.72           C  
ATOM  10181  O   LYS B 137     -32.012  78.875  67.094  1.00 34.71           O  
ATOM  10182  CB  LYS B 137     -29.408  79.759  65.196  1.00 34.37           C  
ATOM  10183  CG  LYS B 137     -29.574  81.002  66.064  1.00 37.05           C  
ATOM  10184  CD  LYS B 137     -29.078  82.256  65.354  1.00 39.89           C  
ATOM  10185  CE  LYS B 137     -29.073  83.460  66.291  1.00 41.35           C  
ATOM  10186  NZ  LYS B 137     -30.381  83.658  67.003  1.00 41.93           N1+
ATOM  10187  N   ASN B 138     -32.225  78.703  64.853  1.00 34.67           N  
ATOM  10188  CA  ASN B 138     -33.667  78.909  64.880  1.00 35.40           C  
ATOM  10189  C   ASN B 138     -34.384  77.774  65.595  1.00 35.58           C  
ATOM  10190  O   ASN B 138     -35.316  78.010  66.370  1.00 35.56           O  
ATOM  10191  CB  ASN B 138     -34.207  79.058  63.453  1.00 35.07           C  
ATOM  10192  CG  ASN B 138     -33.628  80.264  62.744  1.00 35.19           C  
ATOM  10193  ND2 ASN B 138     -33.460  80.161  61.424  1.00 35.22           N  
ATOM  10194  OD1 ASN B 138     -33.342  81.286  63.377  1.00 34.15           O  
ATOM  10195  N   THR B 139     -33.935  76.548  65.342  1.00 34.64           N  
ATOM  10196  CA  THR B 139     -34.525  75.373  65.966  1.00 34.82           C  
ATOM  10197  C   THR B 139     -34.426  75.481  67.485  1.00 35.09           C  
ATOM  10198  O   THR B 139     -35.396  75.204  68.186  1.00 34.66           O  
ATOM  10199  CB  THR B 139     -33.838  74.076  65.483  1.00 34.48           C  
ATOM  10200  CG2 THR B 139     -34.538  72.846  66.047  1.00 36.19           C  
ATOM  10201  OG1 THR B 139     -33.905  74.013  64.054  1.00 35.03           O  
ATOM  10202  N   MET B 140     -33.264  75.889  67.995  1.00 35.58           N  
ATOM  10203  CA  MET B 140     -33.095  76.042  69.444  1.00 36.49           C  
ATOM  10204  C   MET B 140     -33.839  77.284  69.928  1.00 37.56           C  
ATOM  10205  O   MET B 140     -34.557  77.226  70.924  1.00 36.99           O  
ATOM  10206  CB  MET B 140     -31.619  76.175  69.828  1.00 37.25           C  
ATOM  10207  CG  MET B 140     -31.126  75.074  70.755  1.00 39.23           C  
ATOM  10208  SD  MET B 140     -31.347  73.463  70.000  1.00 35.91           S  
ATOM  10209  CE  MET B 140     -30.794  73.885  68.393  1.00 40.79           C  
ATOM  10210  N   ASN B 141     -33.650  78.408  69.234  1.00 38.02           N  
ATOM  10211  CA  ASN B 141     -34.341  79.640  69.623  1.00 39.01           C  
ATOM  10212  C   ASN B 141     -35.842  79.369  69.729  1.00 39.90           C  
ATOM  10213  O   ASN B 141     -36.526  79.921  70.590  1.00 40.60           O  
ATOM  10214  CB  ASN B 141     -34.097  80.749  68.600  1.00 38.56           C  
ATOM  10215  CG  ASN B 141     -32.747  81.411  68.759  1.00 39.14           C  
ATOM  10216  ND2 ASN B 141     -32.431  82.310  67.843  1.00 39.35           N  
ATOM  10217  OD1 ASN B 141     -31.997  81.127  69.693  1.00 40.92           O  
ATOM  10218  N   GLU B 142     -36.340  78.495  68.861  1.00 41.03           N  
ATOM  10219  CA  GLU B 142     -37.753  78.151  68.844  1.00 43.19           C  
ATOM  10220  C   GLU B 142     -38.180  77.090  69.843  1.00 42.30           C  
ATOM  10221  O   GLU B 142     -39.376  76.930  70.106  1.00 42.04           O  
ATOM  10222  CB  GLU B 142     -38.168  77.766  67.427  1.00 45.52           C  
ATOM  10223  CG  GLU B 142     -38.401  79.006  66.570  1.00 49.68           C  
ATOM  10224  CD  GLU B 142     -38.214  78.752  65.097  1.00 52.59           C  
ATOM  10225  OE1 GLU B 142     -38.821  77.777  64.583  1.00 54.56           O  
ATOM  10226  OE2 GLU B 142     -37.461  79.529  64.453  1.00 54.08           O1-
ATOM  10227  N   LEU B 143     -37.220  76.356  70.398  1.00 40.70           N  
ATOM  10228  CA  LEU B 143     -37.544  75.357  71.413  1.00 39.31           C  
ATOM  10229  C   LEU B 143     -37.495  76.149  72.713  1.00 37.66           C  
ATOM  10230  O   LEU B 143     -37.655  75.601  73.802  1.00 37.36           O  
ATOM  10231  CB  LEU B 143     -36.497  74.231  71.443  1.00 38.62           C  
ATOM  10232  CG  LEU B 143     -36.495  73.184  70.323  1.00 38.55           C  
ATOM  10233  CD1 LEU B 143     -35.228  72.333  70.418  1.00 38.01           C  
ATOM  10234  CD2 LEU B 143     -37.731  72.307  70.434  1.00 37.68           C  
ATOM  10235  N   ASP B 144     -37.247  77.451  72.559  1.00 37.40           N  
ATOM  10236  CA  ASP B 144     -37.153  78.424  73.646  1.00 37.21           C  
ATOM  10237  C   ASP B 144     -35.806  78.456  74.381  1.00 36.07           C  
ATOM  10238  O   ASP B 144     -35.761  78.528  75.613  1.00 35.65           O  
ATOM  10239  CB  ASP B 144     -38.294  78.220  74.653  1.00 40.18           C  
ATOM  10240  CG  ASP B 144     -38.531  79.454  75.510  1.00 42.85           C  
ATOM  10241  OD1 ASP B 144     -38.621  80.576  74.942  1.00 42.56           O  
ATOM  10242  OD2 ASP B 144     -38.631  79.312  76.748  1.00 45.86           O1-
ATOM  10243  N   TYR B 145     -34.718  78.423  73.614  1.00 34.49           N  
ATOM  10244  CA  TYR B 145     -33.367  78.459  74.171  1.00 33.51           C  
ATOM  10245  C   TYR B 145     -32.543  79.586  73.561  1.00 32.63           C  
ATOM  10246  O   TYR B 145     -32.818  80.025  72.448  1.00 32.87           O  
ATOM  10247  CB  TYR B 145     -32.626  77.140  73.900  1.00 32.67           C  
ATOM  10248  CG  TYR B 145     -33.066  75.960  74.742  1.00 31.54           C  
ATOM  10249  CD1 TYR B 145     -34.254  75.282  74.471  1.00 30.40           C  
ATOM  10250  CD2 TYR B 145     -32.286  75.524  75.814  1.00 31.36           C  
ATOM  10251  CE1 TYR B 145     -34.656  74.196  75.251  1.00 29.84           C  
ATOM  10252  CE2 TYR B 145     -32.673  74.450  76.593  1.00 30.47           C  
ATOM  10253  CZ  TYR B 145     -33.855  73.788  76.313  1.00 31.59           C  
ATOM  10254  OH  TYR B 145     -34.239  72.735  77.112  1.00 30.97           O  
ATOM  10255  N   SER B 146     -31.534  80.049  74.298  1.00 33.17           N  
ATOM  10256  CA  SER B 146     -30.638  81.085  73.795  1.00 33.85           C  
ATOM  10257  C   SER B 146     -29.629  80.294  72.965  1.00 33.50           C  
ATOM  10258  O   SER B 146     -29.573  79.073  73.075  1.00 32.96           O  
ATOM  10259  CB  SER B 146     -29.925  81.825  74.937  1.00 34.33           C  
ATOM  10260  OG  SER B 146     -28.858  81.070  75.486  1.00 35.89           O  
ATOM  10261  N   PHE B 147     -28.847  80.968  72.134  1.00 33.87           N  
ATOM  10262  CA  PHE B 147     -27.888  80.266  71.291  1.00 33.88           C  
ATOM  10263  C   PHE B 147     -26.521  80.919  71.284  1.00 33.79           C  
ATOM  10264  O   PHE B 147     -26.316  81.959  70.657  1.00 35.26           O  
ATOM  10265  CB  PHE B 147     -28.415  80.192  69.861  1.00 34.02           C  
ATOM  10266  CG  PHE B 147     -27.653  79.244  68.973  1.00 35.07           C  
ATOM  10267  CD1 PHE B 147     -27.761  77.871  69.148  1.00 34.74           C  
ATOM  10268  CD2 PHE B 147     -26.862  79.730  67.939  1.00 32.40           C  
ATOM  10269  CE1 PHE B 147     -27.091  76.987  68.297  1.00 35.31           C  
ATOM  10270  CE2 PHE B 147     -26.194  78.865  67.092  1.00 34.45           C  
ATOM  10271  CZ  PHE B 147     -26.309  77.484  67.268  1.00 33.98           C  
ATOM  10272  N   HIS B 148     -25.588  80.300  71.997  1.00 32.92           N  
ATOM  10273  CA  HIS B 148     -24.218  80.775  72.082  1.00 31.69           C  
ATOM  10274  C   HIS B 148     -23.371  79.827  71.246  1.00 32.32           C  
ATOM  10275  O   HIS B 148     -23.261  78.642  71.564  1.00 31.96           O  
ATOM  10276  CB  HIS B 148     -23.745  80.737  73.533  1.00 33.04           C  
ATOM  10277  CG  HIS B 148     -24.525  81.635  74.439  1.00 33.68           C  
ATOM  10278  CD2 HIS B 148     -25.511  81.366  75.328  1.00 32.93           C  
ATOM  10279  ND1 HIS B 148     -24.333  83.000  74.477  1.00 35.41           N  
ATOM  10280  CE1 HIS B 148     -25.168  83.532  75.354  1.00 34.94           C  
ATOM  10281  NE2 HIS B 148     -25.893  82.561  75.884  1.00 33.45           N  
ATOM  10282  N   ALA B 149     -22.781  80.336  70.170  1.00 30.89           N  
ATOM  10283  CA  ALA B 149     -21.961  79.493  69.311  1.00 30.59           C  
ATOM  10284  C   ALA B 149     -20.632  80.155  69.006  1.00 30.09           C  
ATOM  10285  O   ALA B 149     -20.574  81.330  68.654  1.00 30.49           O  
ATOM  10286  CB  ALA B 149     -22.707  79.188  68.016  1.00 29.14           C  
ATOM  10287  N   LYS B 150     -19.551  79.402  69.164  1.00 30.02           N  
ATOM  10288  CA  LYS B 150     -18.236  79.944  68.870  1.00 29.64           C  
ATOM  10289  C   LYS B 150     -17.248  78.855  68.478  1.00 28.36           C  
ATOM  10290  O   LYS B 150     -17.351  77.708  68.927  1.00 28.27           O  
ATOM  10291  CB  LYS B 150     -17.684  80.718  70.068  1.00 30.23           C  
ATOM  10292  CG  LYS B 150     -16.489  81.570  69.687  1.00 32.70           C  
ATOM  10293  CD  LYS B 150     -15.971  82.406  70.839  1.00 34.00           C  
ATOM  10294  CE  LYS B 150     -15.066  83.511  70.309  1.00 36.14           C  
ATOM  10295  NZ  LYS B 150     -14.349  84.208  71.405  1.00 39.19           N1+
ATOM  10296  N   VAL B 151     -16.301  79.225  67.624  1.00 28.24           N  
ATOM  10297  CA  VAL B 151     -15.271  78.306  67.177  1.00 27.43           C  
ATOM  10298  C   VAL B 151     -14.029  78.496  68.038  1.00 28.18           C  
ATOM  10299  O   VAL B 151     -13.453  79.581  68.082  1.00 28.42           O  
ATOM  10300  CB  VAL B 151     -14.898  78.545  65.695  1.00 27.18           C  
ATOM  10301  CG1 VAL B 151     -13.631  77.778  65.349  1.00 27.04           C  
ATOM  10302  CG2 VAL B 151     -16.034  78.091  64.790  1.00 25.46           C  
ATOM  10303  N   LEU B 152     -13.640  77.445  68.747  1.00 28.14           N  
ATOM  10304  CA  LEU B 152     -12.447  77.494  69.589  1.00 27.84           C  
ATOM  10305  C   LEU B 152     -11.389  76.556  69.003  1.00 28.58           C  
ATOM  10306  O   LEU B 152     -11.721  75.509  68.453  1.00 28.17           O  
ATOM  10307  CB  LEU B 152     -12.774  77.061  71.017  1.00 27.47           C  
ATOM  10308  CG  LEU B 152     -13.771  77.887  71.828  1.00 29.11           C  
ATOM  10309  CD1 LEU B 152     -13.659  77.496  73.289  1.00 28.97           C  
ATOM  10310  CD2 LEU B 152     -13.477  79.358  71.678  1.00 27.83           C  
ATOM  10311  N   ASN B 153     -10.122  76.945  69.106  1.00 28.27           N  
ATOM  10312  CA  ASN B 153      -9.030  76.117  68.605  1.00 27.51           C  
ATOM  10313  C   ASN B 153      -8.311  75.571  69.837  1.00 26.13           C  
ATOM  10314  O   ASN B 153      -7.887  76.338  70.686  1.00 25.21           O  
ATOM  10315  CB  ASN B 153      -8.067  76.960  67.771  1.00 28.66           C  
ATOM  10316  CG  ASN B 153      -7.111  76.110  66.957  1.00 30.21           C  
ATOM  10317  ND2 ASN B 153      -6.706  76.617  65.797  1.00 31.93           N  
ATOM  10318  OD1 ASN B 153      -6.736  75.020  67.369  1.00 29.42           O  
ATOM  10319  N   ALA B 154      -8.178  74.249  69.929  1.00 25.90           N  
ATOM  10320  CA  ALA B 154      -7.543  73.610  71.088  1.00 25.81           C  
ATOM  10321  C   ALA B 154      -6.176  74.155  71.472  1.00 25.91           C  
ATOM  10322  O   ALA B 154      -5.809  74.134  72.644  1.00 25.65           O  
ATOM  10323  CB  ALA B 154      -7.440  72.104  70.866  1.00 25.61           C  
ATOM  10324  N   LEU B 155      -5.417  74.636  70.495  1.00 26.22           N  
ATOM  10325  CA  LEU B 155      -4.090  75.166  70.778  1.00 28.08           C  
ATOM  10326  C   LEU B 155      -4.166  76.393  71.689  1.00 28.27           C  
ATOM  10327  O   LEU B 155      -3.175  76.773  72.307  1.00 27.76           O  
ATOM  10328  CB  LEU B 155      -3.361  75.508  69.475  1.00 27.05           C  
ATOM  10329  CG  LEU B 155      -3.863  76.679  68.631  1.00 28.16           C  
ATOM  10330  CD1 LEU B 155      -3.239  77.984  69.133  1.00 27.40           C  
ATOM  10331  CD2 LEU B 155      -3.488  76.442  67.180  1.00 27.63           C  
ATOM  10332  N   ASP B 156      -5.346  77.006  71.769  1.00 28.28           N  
ATOM  10333  CA  ASP B 156      -5.541  78.173  72.628  1.00 28.30           C  
ATOM  10334  C   ASP B 156      -5.893  77.767  74.054  1.00 28.37           C  
ATOM  10335  O   ASP B 156      -6.027  78.629  74.935  1.00 28.05           O  
ATOM  10336  CB  ASP B 156      -6.659  79.077  72.093  1.00 30.30           C  
ATOM  10337  CG  ASP B 156      -6.222  79.930  70.919  1.00 30.20           C  
ATOM  10338  OD1 ASP B 156      -5.133  80.546  70.995  1.00 29.81           O  
ATOM  10339  OD2 ASP B 156      -6.983  79.995  69.928  1.00 31.74           O1-
ATOM  10340  N   TYR B 157      -6.033  76.466  74.295  1.00 26.67           N  
ATOM  10341  CA  TYR B 157      -6.389  76.013  75.629  1.00 27.94           C  
ATOM  10342  C   TYR B 157      -5.510  74.936  76.266  1.00 26.09           C  
ATOM  10343  O   TYR B 157      -6.008  74.007  76.906  1.00 28.14           O  
ATOM  10344  CB  TYR B 157      -7.859  75.596  75.643  1.00 26.80           C  
ATOM  10345  CG  TYR B 157      -8.743  76.737  75.201  1.00 27.79           C  
ATOM  10346  CD1 TYR B 157      -9.124  76.876  73.866  1.00 25.85           C  
ATOM  10347  CD2 TYR B 157      -9.110  77.733  76.097  1.00 26.39           C  
ATOM  10348  CE1 TYR B 157      -9.844  77.982  73.436  1.00 27.17           C  
ATOM  10349  CE2 TYR B 157      -9.821  78.839  75.681  1.00 27.26           C  
ATOM  10350  CZ  TYR B 157     -10.188  78.964  74.352  1.00 27.61           C  
ATOM  10351  OH  TYR B 157     -10.898  80.071  73.957  1.00 27.73           O  
ATOM  10352  N   GLY B 158      -4.202  75.094  76.101  1.00 26.33           N  
ATOM  10353  CA  GLY B 158      -3.245  74.176  76.692  1.00 24.47           C  
ATOM  10354  C   GLY B 158      -2.984  72.837  76.024  1.00 25.21           C  
ATOM  10355  O   GLY B 158      -2.248  72.018  76.574  1.00 24.24           O  
ATOM  10356  N   ILE B 159      -3.561  72.597  74.852  1.00 24.99           N  
ATOM  10357  CA  ILE B 159      -3.350  71.322  74.162  1.00 24.37           C  
ATOM  10358  C   ILE B 159      -2.710  71.553  72.802  1.00 25.10           C  
ATOM  10359  O   ILE B 159      -3.220  72.315  71.988  1.00 27.43           O  
ATOM  10360  CB  ILE B 159      -4.673  70.554  73.977  1.00 25.74           C  
ATOM  10361  CG1 ILE B 159      -5.183  70.064  75.337  1.00 25.25           C  
ATOM  10362  CG2 ILE B 159      -4.474  69.389  73.000  1.00 25.42           C  
ATOM  10363  CD1 ILE B 159      -4.297  69.021  76.009  1.00 27.50           C  
ATOM  10364  N   PRO B 160      -1.583  70.883  72.533  1.00 25.28           N  
ATOM  10365  CA  PRO B 160      -0.889  71.049  71.254  1.00 24.46           C  
ATOM  10366  C   PRO B 160      -1.519  70.360  70.052  1.00 24.49           C  
ATOM  10367  O   PRO B 160      -0.963  69.396  69.536  1.00 22.83           O  
ATOM  10368  CB  PRO B 160       0.503  70.509  71.554  1.00 25.49           C  
ATOM  10369  CG  PRO B 160       0.191  69.370  72.489  1.00 25.95           C  
ATOM  10370  CD  PRO B 160      -0.822  69.998  73.433  1.00 24.11           C  
ATOM  10371  N   GLN B 161      -2.674  70.855  69.612  1.00 24.02           N  
ATOM  10372  CA  GLN B 161      -3.340  70.305  68.433  1.00 25.56           C  
ATOM  10373  C   GLN B 161      -4.163  71.402  67.759  1.00 27.07           C  
ATOM  10374  O   GLN B 161      -4.893  72.133  68.431  1.00 28.23           O  
ATOM  10375  CB  GLN B 161      -4.254  69.127  68.811  1.00 25.20           C  
ATOM  10376  CG  GLN B 161      -4.925  68.465  67.595  1.00 26.01           C  
ATOM  10377  CD  GLN B 161      -5.978  67.409  67.946  1.00 28.05           C  
ATOM  10378  NE2 GLN B 161      -6.197  67.173  69.237  1.00 25.92           N  
ATOM  10379  OE1 GLN B 161      -6.589  66.821  67.054  1.00 28.21           O  
ATOM  10380  N   LYS B 162      -4.041  71.525  66.438  1.00 27.05           N  
ATOM  10381  CA  LYS B 162      -4.787  72.535  65.690  1.00 29.48           C  
ATOM  10382  C   LYS B 162      -6.194  72.035  65.368  1.00 29.62           C  
ATOM  10383  O   LYS B 162      -6.570  71.923  64.202  1.00 32.81           O  
ATOM  10384  CB  LYS B 162      -4.070  72.898  64.379  1.00 30.47           C  
ATOM  10385  CG  LYS B 162      -4.692  74.105  63.673  1.00 35.44           C  
ATOM  10386  CD  LYS B 162      -4.080  74.384  62.302  1.00 37.81           C  
ATOM  10387  CE  LYS B 162      -4.987  73.925  61.171  1.00 38.60           C  
ATOM  10388  NZ  LYS B 162      -5.445  72.525  61.358  1.00 37.99           N1+
ATOM  10389  N   ARG B 163      -6.978  71.745  66.398  1.00 28.01           N  
ATOM  10390  CA  ARG B 163      -8.332  71.256  66.189  1.00 26.41           C  
ATOM  10391  C   ARG B 163      -9.344  72.364  66.435  1.00 26.14           C  
ATOM  10392  O   ARG B 163      -9.624  72.720  67.580  1.00 24.82           O  
ATOM  10393  CB  ARG B 163      -8.614  70.059  67.103  1.00 26.98           C  
ATOM  10394  CG  ARG B 163     -10.057  69.613  67.099  1.00 28.06           C  
ATOM  10395  CD  ARG B 163     -10.237  68.283  67.800  1.00 28.17           C  
ATOM  10396  NE  ARG B 163      -9.463  67.280  67.094  1.00 34.83           N  
ATOM  10397  CZ  ARG B 163      -9.951  66.172  66.549  1.00 29.00           C  
ATOM  10398  NH1 ARG B 163     -11.239  65.878  66.617  1.00 28.96           N1+
ATOM  10399  NH2 ARG B 163      -9.124  65.372  65.902  1.00 29.80           N  
ATOM  10400  N   GLU B 164      -9.876  72.905  65.343  1.00 25.54           N  
ATOM  10401  CA  GLU B 164     -10.857  73.976  65.402  1.00 25.97           C  
ATOM  10402  C   GLU B 164     -12.240  73.354  65.349  1.00 23.94           C  
ATOM  10403  O   GLU B 164     -12.572  72.638  64.408  1.00 25.13           O  
ATOM  10404  CB  GLU B 164     -10.676  74.925  64.224  1.00 26.35           C  
ATOM  10405  CG  GLU B 164      -9.228  75.304  63.969  1.00 29.52           C  
ATOM  10406  CD  GLU B 164      -9.095  76.364  62.905  1.00 31.73           C  
ATOM  10407  OE1 GLU B 164      -9.336  77.552  63.222  1.00 33.59           O  
ATOM  10408  OE2 GLU B 164      -8.765  76.008  61.750  1.00 32.54           O1-
ATOM  10409  N   ARG B 165     -13.044  73.635  66.360  1.00 23.50           N  
ATOM  10410  CA  ARG B 165     -14.384  73.080  66.431  1.00 23.75           C  
ATOM  10411  C   ARG B 165     -15.381  74.155  66.838  1.00 24.09           C  
ATOM  10412  O   ARG B 165     -15.011  75.148  67.444  1.00 23.21           O  
ATOM  10413  CB  ARG B 165     -14.399  71.936  67.447  1.00 24.44           C  
ATOM  10414  CG  ARG B 165     -13.504  70.761  67.064  1.00 23.40           C  
ATOM  10415  CD  ARG B 165     -14.163  69.966  65.960  1.00 25.34           C  
ATOM  10416  NE  ARG B 165     -13.428  68.778  65.537  1.00 23.10           N  
ATOM  10417  CZ  ARG B 165     -12.540  68.742  64.548  1.00 23.45           C  
ATOM  10418  NH1 ARG B 165     -12.240  69.838  63.861  1.00 23.53           N1+
ATOM  10419  NH2 ARG B 165     -11.985  67.585  64.206  1.00 22.03           N  
ATOM  10420  N   ILE B 166     -16.645  73.961  66.481  1.00 24.54           N  
ATOM  10421  CA  ILE B 166     -17.667  74.919  66.853  1.00 25.03           C  
ATOM  10422  C   ILE B 166     -18.373  74.358  68.077  1.00 24.71           C  
ATOM  10423  O   ILE B 166     -18.786  73.204  68.084  1.00 25.90           O  
ATOM  10424  CB  ILE B 166     -18.696  75.139  65.717  1.00 26.62           C  
ATOM  10425  CG1 ILE B 166     -19.727  76.179  66.154  1.00 27.01           C  
ATOM  10426  CG2 ILE B 166     -19.377  73.820  65.361  1.00 23.91           C  
ATOM  10427  CD1 ILE B 166     -20.754  76.506  65.086  1.00 30.54           C  
ATOM  10428  N   TYR B 167     -18.477  75.171  69.122  1.00 25.29           N  
ATOM  10429  CA  TYR B 167     -19.137  74.752  70.350  1.00 25.34           C  
ATOM  10430  C   TYR B 167     -20.431  75.557  70.527  1.00 26.36           C  
ATOM  10431  O   TYR B 167     -20.418  76.789  70.490  1.00 26.14           O  
ATOM  10432  CB  TYR B 167     -18.195  74.970  71.532  1.00 23.95           C  
ATOM  10433  CG  TYR B 167     -16.952  74.113  71.448  1.00 24.91           C  
ATOM  10434  CD1 TYR B 167     -16.965  72.796  71.904  1.00 25.28           C  
ATOM  10435  CD2 TYR B 167     -15.771  74.604  70.874  1.00 24.22           C  
ATOM  10436  CE1 TYR B 167     -15.836  71.982  71.791  1.00 24.91           C  
ATOM  10437  CE2 TYR B 167     -14.638  73.799  70.752  1.00 23.60           C  
ATOM  10438  CZ  TYR B 167     -14.682  72.488  71.217  1.00 24.92           C  
ATOM  10439  OH  TYR B 167     -13.582  71.677  71.115  1.00 24.38           O  
ATOM  10440  N   MET B 168     -21.536  74.846  70.720  1.00 26.80           N  
ATOM  10441  CA  MET B 168     -22.843  75.471  70.869  1.00 28.73           C  
ATOM  10442  C   MET B 168     -23.468  75.217  72.233  1.00 29.44           C  
ATOM  10443  O   MET B 168     -23.805  74.079  72.582  1.00 31.30           O  
ATOM  10444  CB  MET B 168     -23.755  74.971  69.746  1.00 29.49           C  
ATOM  10445  CG  MET B 168     -23.112  75.188  68.371  1.00 31.42           C  
ATOM  10446  SD  MET B 168     -23.936  74.405  66.970  1.00 34.14           S  
ATOM  10447  CE  MET B 168     -23.227  72.789  67.002  1.00 30.75           C  
ATOM  10448  N   ILE B 169     -23.623  76.296  72.994  1.00 27.92           N  
ATOM  10449  CA  ILE B 169     -24.190  76.250  74.333  1.00 28.39           C  
ATOM  10450  C   ILE B 169     -25.549  76.953  74.326  1.00 28.53           C  
ATOM  10451  O   ILE B 169     -25.649  78.124  73.953  1.00 27.51           O  
ATOM  10452  CB  ILE B 169     -23.276  76.986  75.339  1.00 28.47           C  
ATOM  10453  CG1 ILE B 169     -21.826  76.515  75.179  1.00 29.78           C  
ATOM  10454  CG2 ILE B 169     -23.796  76.788  76.758  1.00 28.12           C  
ATOM  10455  CD1 ILE B 169     -21.608  75.078  75.476  1.00 31.84           C  
ATOM  10456  N   CYS B 170     -26.585  76.245  74.756  1.00 29.75           N  
ATOM  10457  CA  CYS B 170     -27.929  76.804  74.784  1.00 31.72           C  
ATOM  10458  C   CYS B 170     -28.549  76.694  76.170  1.00 32.45           C  
ATOM  10459  O   CYS B 170     -28.630  75.602  76.737  1.00 32.37           O  
ATOM  10460  CB  CYS B 170     -28.804  76.070  73.775  1.00 31.93           C  
ATOM  10461  SG  CYS B 170     -27.934  75.709  72.228  1.00 34.94           S  
ATOM  10462  N   PHE B 171     -29.000  77.827  76.700  1.00 31.85           N  
ATOM  10463  CA  PHE B 171     -29.628  77.884  78.019  1.00 32.03           C  
ATOM  10464  C   PHE B 171     -31.135  78.034  77.883  1.00 32.13           C  
ATOM  10465  O   PHE B 171     -31.618  78.737  77.000  1.00 31.94           O  
ATOM  10466  CB  PHE B 171     -29.081  79.075  78.808  1.00 30.49           C  
ATOM  10467  CG  PHE B 171     -27.649  78.928  79.211  1.00 31.48           C  
ATOM  10468  CD1 PHE B 171     -27.306  78.199  80.349  1.00 30.88           C  
ATOM  10469  CD2 PHE B 171     -26.634  79.488  78.440  1.00 30.13           C  
ATOM  10470  CE1 PHE B 171     -25.975  78.033  80.709  1.00 30.38           C  
ATOM  10471  CE2 PHE B 171     -25.302  79.325  78.797  1.00 29.41           C  
ATOM  10472  CZ  PHE B 171     -24.974  78.596  79.930  1.00 27.81           C  
ATOM  10473  N   ARG B 172     -31.881  77.372  78.756  1.00 34.29           N  
ATOM  10474  CA  ARG B 172     -33.335  77.476  78.713  1.00 35.89           C  
ATOM  10475  C   ARG B 172     -33.613  78.946  79.048  1.00 35.72           C  
ATOM  10476  O   ARG B 172     -33.039  79.488  79.992  1.00 34.86           O  
ATOM  10477  CB  ARG B 172     -33.951  76.548  79.754  1.00 36.63           C  
ATOM  10478  CG  ARG B 172     -35.390  76.148  79.486  1.00 38.72           C  
ATOM  10479  CD  ARG B 172     -36.058  75.668  80.775  1.00 39.58           C  
ATOM  10480  NE  ARG B 172     -35.594  74.366  81.237  1.00 39.35           N  
ATOM  10481  CZ  ARG B 172     -35.289  74.084  82.501  1.00 38.71           C  
ATOM  10482  NH1 ARG B 172     -35.387  75.021  83.439  1.00 36.31           N1+
ATOM  10483  NH2 ARG B 172     -34.907  72.857  82.832  1.00 37.77           N  
ATOM  10484  N   ASN B 173     -34.477  79.592  78.276  1.00 36.29           N  
ATOM  10485  CA  ASN B 173     -34.761  81.011  78.500  1.00 38.22           C  
ATOM  10486  C   ASN B 173     -35.244  81.436  79.885  1.00 38.63           C  
ATOM  10487  O   ASN B 173     -34.940  82.549  80.317  1.00 37.97           O  
ATOM  10488  CB  ASN B 173     -35.740  81.534  77.443  1.00 38.58           C  
ATOM  10489  CG  ASN B 173     -35.089  81.725  76.087  1.00 41.19           C  
ATOM  10490  ND2 ASN B 173     -35.848  81.471  75.014  1.00 41.44           N  
ATOM  10491  OD1 ASN B 173     -33.918  82.122  75.999  1.00 41.12           O  
ATOM  10492  N   ASP B 174     -35.993  80.585  80.581  1.00 40.00           N  
ATOM  10493  CA  ASP B 174     -36.474  80.958  81.911  1.00 41.20           C  
ATOM  10494  C   ASP B 174     -35.296  81.140  82.852  1.00 41.93           C  
ATOM  10495  O   ASP B 174     -35.398  81.847  83.852  1.00 42.35           O  
ATOM  10496  CB  ASP B 174     -37.432  79.909  82.482  1.00 42.14           C  
ATOM  10497  CG  ASP B 174     -36.935  78.500  82.290  1.00 43.69           C  
ATOM  10498  OD1 ASP B 174     -37.018  78.014  81.145  1.00 44.84           O  
ATOM  10499  OD2 ASP B 174     -36.467  77.878  83.273  1.00 45.25           O1-
ATOM  10500  N   LEU B 175     -34.184  80.483  82.538  1.00 41.08           N  
ATOM  10501  CA  LEU B 175     -32.977  80.616  83.340  1.00 41.38           C  
ATOM  10502  C   LEU B 175     -32.268  81.811  82.733  1.00 42.56           C  
ATOM  10503  O   LEU B 175     -31.274  81.650  82.011  1.00 46.23           O  
ATOM  10504  CB  LEU B 175     -32.072  79.391  83.194  1.00 38.46           C  
ATOM  10505  CG  LEU B 175     -32.592  77.989  83.482  1.00 36.70           C  
ATOM  10506  CD1 LEU B 175     -31.595  76.982  82.907  1.00 35.84           C  
ATOM  10507  CD2 LEU B 175     -32.784  77.785  84.972  1.00 35.33           C  
ATOM  10508  N   ASN B 176     -32.786  82.999  82.999  1.00 41.49           N  
ATOM  10509  CA  ASN B 176     -32.231  84.239  82.475  1.00 40.36           C  
ATOM  10510  C   ASN B 176     -30.721  84.331  82.555  1.00 39.02           C  
ATOM  10511  O   ASN B 176     -30.188  85.211  83.231  1.00 37.87           O  
ATOM  10512  CB  ASN B 176     -32.844  85.425  83.216  1.00 43.40           C  
ATOM  10513  CG  ASN B 176     -34.312  85.582  82.931  1.00 46.48           C  
ATOM  10514  ND2 ASN B 176     -35.143  85.434  83.970  1.00 48.78           N  
ATOM  10515  OD1 ASN B 176     -34.706  85.827  81.787  1.00 48.48           O  
ATOM  10516  N   ILE B 177     -30.029  83.443  81.846  1.00 37.27           N  
ATOM  10517  CA  ILE B 177     -28.572  83.431  81.862  1.00 36.19           C  
ATOM  10518  C   ILE B 177     -28.034  84.469  80.894  1.00 36.44           C  
ATOM  10519  O   ILE B 177     -28.124  84.302  79.681  1.00 35.88           O  
ATOM  10520  CB  ILE B 177     -28.017  82.040  81.468  1.00 35.52           C  
ATOM  10521  CG1 ILE B 177     -28.544  80.974  82.434  1.00 35.44           C  
ATOM  10522  CG2 ILE B 177     -26.481  82.067  81.483  1.00 33.77           C  
ATOM  10523  CD1 ILE B 177     -28.212  81.251  83.903  1.00 34.39           C  
ATOM  10524  N   GLN B 178     -27.475  85.545  81.434  1.00 36.74           N  
ATOM  10525  CA  GLN B 178     -26.936  86.605  80.600  1.00 38.94           C  
ATOM  10526  C   GLN B 178     -25.435  86.819  80.770  1.00 37.06           C  
ATOM  10527  O   GLN B 178     -24.881  87.767  80.212  1.00 38.06           O  
ATOM  10528  CB  GLN B 178     -27.692  87.920  80.865  1.00 41.98           C  
ATOM  10529  CG  GLN B 178     -28.784  88.218  79.829  1.00 46.37           C  
ATOM  10530  CD  GLN B 178     -29.898  89.101  80.379  1.00 50.42           C  
ATOM  10531  NE2 GLN B 178     -31.107  88.548  80.433  1.00 52.04           N  
ATOM  10532  OE1 GLN B 178     -29.675  90.266  80.756  1.00 51.77           O  
ATOM  10533  N   ASN B 179     -24.769  85.944  81.519  1.00 34.90           N  
ATOM  10534  CA  ASN B 179     -23.326  86.102  81.722  1.00 33.80           C  
ATOM  10535  C   ASN B 179     -22.467  84.934  81.249  1.00 33.21           C  
ATOM  10536  O   ASN B 179     -21.335  84.779  81.711  1.00 33.19           O  
ATOM  10537  CB  ASN B 179     -23.015  86.369  83.194  1.00 33.32           C  
ATOM  10538  CG  ASN B 179     -23.468  85.244  84.097  1.00 33.34           C  
ATOM  10539  ND2 ASN B 179     -23.446  85.489  85.401  1.00 34.49           N  
ATOM  10540  OD1 ASN B 179     -23.823  84.163  83.630  1.00 32.06           O  
ATOM  10541  N   PHE B 180     -22.985  84.093  80.357  1.00 32.43           N  
ATOM  10542  CA  PHE B 180     -22.165  82.994  79.879  1.00 32.79           C  
ATOM  10543  C   PHE B 180     -21.077  83.575  79.005  1.00 32.71           C  
ATOM  10544  O   PHE B 180     -21.318  84.505  78.249  1.00 33.28           O  
ATOM  10545  CB  PHE B 180     -22.952  81.986  79.045  1.00 33.17           C  
ATOM  10546  CG  PHE B 180     -22.085  80.897  78.470  1.00 31.67           C  
ATOM  10547  CD1 PHE B 180     -21.454  79.980  79.312  1.00 31.21           C  
ATOM  10548  CD2 PHE B 180     -21.827  80.839  77.103  1.00 31.20           C  
ATOM  10549  CE1 PHE B 180     -20.572  79.023  78.803  1.00 30.63           C  
ATOM  10550  CE2 PHE B 180     -20.942  79.881  76.578  1.00 31.09           C  
ATOM  10551  CZ  PHE B 180     -20.314  78.976  77.428  1.00 29.66           C  
ATOM  10552  N   GLN B 181     -19.875  83.027  79.110  1.00 33.40           N  
ATOM  10553  CA  GLN B 181     -18.775  83.506  78.293  1.00 33.71           C  
ATOM  10554  C   GLN B 181     -17.935  82.304  77.899  1.00 33.11           C  
ATOM  10555  O   GLN B 181     -17.831  81.338  78.656  1.00 32.18           O  
ATOM  10556  CB  GLN B 181     -17.912  84.509  79.069  1.00 34.83           C  
ATOM  10557  CG  GLN B 181     -16.868  83.888  79.988  1.00 36.05           C  
ATOM  10558  CD  GLN B 181     -16.098  84.938  80.769  1.00 38.16           C  
ATOM  10559  NE2 GLN B 181     -16.767  86.038  81.097  1.00 37.16           N  
ATOM  10560  OE1 GLN B 181     -14.918  84.762  81.080  1.00 39.15           O  
ATOM  10561  N   PHE B 182     -17.363  82.354  76.707  1.00 33.23           N  
ATOM  10562  CA  PHE B 182     -16.509  81.273  76.249  1.00 31.99           C  
ATOM  10563  C   PHE B 182     -15.167  81.492  76.928  1.00 32.74           C  
ATOM  10564  O   PHE B 182     -14.796  82.623  77.212  1.00 32.71           O  
ATOM  10565  CB  PHE B 182     -16.390  81.311  74.724  1.00 31.79           C  
ATOM  10566  CG  PHE B 182     -17.556  80.670  74.015  1.00 30.46           C  
ATOM  10567  CD1 PHE B 182     -17.637  79.286  73.898  1.00 30.78           C  
ATOM  10568  CD2 PHE B 182     -18.586  81.448  73.494  1.00 30.89           C  
ATOM  10569  CE1 PHE B 182     -18.724  78.683  73.273  1.00 30.17           C  
ATOM  10570  CE2 PHE B 182     -19.684  80.854  72.864  1.00 30.23           C  
ATOM  10571  CZ  PHE B 182     -19.753  79.472  72.757  1.00 30.24           C  
ATOM  10572  N   PRO B 183     -14.431  80.408  77.226  1.00 33.88           N  
ATOM  10573  CA  PRO B 183     -13.125  80.490  77.885  1.00 33.63           C  
ATOM  10574  C   PRO B 183     -12.171  81.412  77.131  1.00 32.72           C  
ATOM  10575  O   PRO B 183     -12.133  81.391  75.905  1.00 32.32           O  
ATOM  10576  CB  PRO B 183     -12.635  79.036  77.872  1.00 33.97           C  
ATOM  10577  CG  PRO B 183     -13.894  78.238  77.838  1.00 34.90           C  
ATOM  10578  CD  PRO B 183     -14.745  79.013  76.864  1.00 34.67           C  
ATOM  10579  N   LYS B 184     -11.404  82.215  77.860  1.00 32.05           N  
ATOM  10580  CA  LYS B 184     -10.448  83.116  77.221  1.00 32.32           C  
ATOM  10581  C   LYS B 184      -9.147  82.374  76.894  1.00 31.70           C  
ATOM  10582  O   LYS B 184      -8.555  81.721  77.756  1.00 30.05           O  
ATOM  10583  CB  LYS B 184     -10.148  84.309  78.130  1.00 33.75           C  
ATOM  10584  CG  LYS B 184     -11.380  85.159  78.472  1.00 38.51           C  
ATOM  10585  CD  LYS B 184     -12.100  85.659  77.217  1.00 41.63           C  
ATOM  10586  CE  LYS B 184     -13.280  86.569  77.567  1.00 43.00           C  
ATOM  10587  NZ  LYS B 184     -12.805  87.813  78.239  1.00 46.69           N1+
ATOM  10588  N   PRO B 185      -8.679  82.476  75.645  1.00 31.87           N  
ATOM  10589  CA  PRO B 185      -7.441  81.798  75.247  1.00 32.01           C  
ATOM  10590  C   PRO B 185      -6.260  82.176  76.129  1.00 32.21           C  
ATOM  10591  O   PRO B 185      -6.222  83.267  76.699  1.00 32.25           O  
ATOM  10592  CB  PRO B 185      -7.237  82.266  73.808  1.00 31.00           C  
ATOM  10593  CG  PRO B 185      -8.616  82.496  73.333  1.00 33.20           C  
ATOM  10594  CD  PRO B 185      -9.263  83.198  74.503  1.00 32.80           C  
ATOM  10595  N   PHE B 186      -5.301  81.266  76.249  1.00 32.17           N  
ATOM  10596  CA  PHE B 186      -4.106  81.525  77.032  1.00 31.72           C  
ATOM  10597  C   PHE B 186      -2.901  80.912  76.328  1.00 33.07           C  
ATOM  10598  O   PHE B 186      -3.058  80.062  75.456  1.00 32.04           O  
ATOM  10599  CB  PHE B 186      -4.270  80.989  78.459  1.00 32.11           C  
ATOM  10600  CG  PHE B 186      -4.596  79.521  78.544  1.00 31.92           C  
ATOM  10601  CD1 PHE B 186      -3.580  78.561  78.516  1.00 31.46           C  
ATOM  10602  CD2 PHE B 186      -5.915  79.098  78.720  1.00 31.56           C  
ATOM  10603  CE1 PHE B 186      -3.874  77.208  78.669  1.00 31.16           C  
ATOM  10604  CE2 PHE B 186      -6.217  77.745  78.874  1.00 31.63           C  
ATOM  10605  CZ  PHE B 186      -5.194  76.799  78.850  1.00 31.92           C  
ATOM  10606  N   GLU B 187      -1.703  81.365  76.682  1.00 33.20           N  
ATOM  10607  CA  GLU B 187      -0.482  80.870  76.047  1.00 35.23           C  
ATOM  10608  C   GLU B 187      -0.298  79.358  76.127  1.00 32.93           C  
ATOM  10609  O   GLU B 187      -0.530  78.752  77.174  1.00 32.43           O  
ATOM  10610  CB  GLU B 187       0.744  81.553  76.658  1.00 38.17           C  
ATOM  10611  CG  GLU B 187       1.440  82.542  75.724  1.00 44.78           C  
ATOM  10612  CD  GLU B 187       2.755  83.041  76.304  1.00 47.95           C  
ATOM  10613  OE1 GLU B 187       3.542  82.189  76.782  1.00 49.52           O  
ATOM  10614  OE2 GLU B 187       3.007  84.273  76.277  1.00 49.88           O1-
ATOM  10615  N   LEU B 188       0.122  78.762  75.013  1.00 32.33           N  
ATOM  10616  CA  LEU B 188       0.368  77.318  74.939  1.00 30.95           C  
ATOM  10617  C   LEU B 188       1.814  77.027  75.336  1.00 32.09           C  
ATOM  10618  O   LEU B 188       2.753  77.517  74.707  1.00 31.71           O  
ATOM  10619  CB  LEU B 188       0.127  76.802  73.514  1.00 28.39           C  
ATOM  10620  CG  LEU B 188       0.467  75.318  73.308  1.00 27.64           C  
ATOM  10621  CD1 LEU B 188      -0.461  74.463  74.146  1.00 26.24           C  
ATOM  10622  CD2 LEU B 188       0.351  74.944  71.841  1.00 24.51           C  
ATOM  10623  N   ASN B 189       1.991  76.212  76.369  1.00 33.38           N  
ATOM  10624  CA  ASN B 189       3.323  75.869  76.868  1.00 36.00           C  
ATOM  10625  C   ASN B 189       3.659  74.376  76.754  1.00 35.66           C  
ATOM  10626  O   ASN B 189       4.643  73.910  77.331  1.00 34.86           O  
ATOM  10627  CB  ASN B 189       3.415  76.273  78.331  1.00 38.60           C  
ATOM  10628  CG  ASN B 189       2.254  75.744  79.126  1.00 41.71           C  
ATOM  10629  ND2 ASN B 189       1.618  76.615  79.918  1.00 44.05           N  
ATOM  10630  OD1 ASN B 189       1.915  74.558  79.026  1.00 43.32           O  
ATOM  10631  N   THR B 190       2.831  73.630  76.031  1.00 33.80           N  
ATOM  10632  CA  THR B 190       3.047  72.199  75.837  1.00 33.13           C  
ATOM  10633  C   THR B 190       3.040  71.939  74.342  1.00 31.79           C  
ATOM  10634  O   THR B 190       2.207  72.488  73.629  1.00 31.44           O  
ATOM  10635  CB  THR B 190       1.924  71.378  76.491  1.00 34.19           C  
ATOM  10636  CG2 THR B 190       2.096  69.880  76.193  1.00 34.34           C  
ATOM  10637  OG1 THR B 190       1.957  71.586  77.904  1.00 34.97           O  
ATOM  10638  N   PHE B 191       3.966  71.111  73.869  1.00 28.93           N  
ATOM  10639  CA  PHE B 191       4.048  70.812  72.443  1.00 28.19           C  
ATOM  10640  C   PHE B 191       4.079  69.307  72.194  1.00 27.06           C  
ATOM  10641  O   PHE B 191       4.213  68.522  73.131  1.00 25.41           O  
ATOM  10642  CB  PHE B 191       5.277  71.507  71.837  1.00 28.06           C  
ATOM  10643  CG  PHE B 191       5.273  72.998  72.046  1.00 30.18           C  
ATOM  10644  CD1 PHE B 191       5.757  73.549  73.233  1.00 30.70           C  
ATOM  10645  CD2 PHE B 191       4.697  73.842  71.103  1.00 29.92           C  
ATOM  10646  CE1 PHE B 191       5.660  74.921  73.481  1.00 33.35           C  
ATOM  10647  CE2 PHE B 191       4.593  75.216  71.336  1.00 33.17           C  
ATOM  10648  CZ  PHE B 191       5.073  75.759  72.528  1.00 32.98           C  
ATOM  10649  N   VAL B 192       3.938  68.916  70.932  1.00 26.55           N  
ATOM  10650  CA  VAL B 192       3.914  67.502  70.575  1.00 27.51           C  
ATOM  10651  C   VAL B 192       5.014  66.687  71.239  1.00 29.42           C  
ATOM  10652  O   VAL B 192       4.761  65.592  71.748  1.00 28.99           O  
ATOM  10653  CB  VAL B 192       3.994  67.306  69.047  1.00 27.19           C  
ATOM  10654  CG1 VAL B 192       4.045  65.816  68.713  1.00 27.01           C  
ATOM  10655  CG2 VAL B 192       2.789  67.964  68.375  1.00 27.42           C  
ATOM  10656  N   LYS B 193       6.231  67.220  71.248  1.00 30.03           N  
ATOM  10657  CA  LYS B 193       7.361  66.508  71.839  1.00 32.67           C  
ATOM  10658  C   LYS B 193       7.111  66.143  73.296  1.00 31.46           C  
ATOM  10659  O   LYS B 193       7.477  65.059  73.744  1.00 30.82           O  
ATOM  10660  CB  LYS B 193       8.636  67.355  71.761  1.00 34.89           C  
ATOM  10661  CG  LYS B 193       8.669  68.482  72.790  1.00 37.90           C  
ATOM  10662  CD  LYS B 193       9.930  69.305  72.679  1.00 40.22           C  
ATOM  10663  CE  LYS B 193       9.901  70.479  73.641  1.00 41.23           C  
ATOM  10664  NZ  LYS B 193      11.135  71.290  73.431  1.00 46.12           N1+
ATOM  10665  N   ASP B 194       6.475  67.047  74.030  1.00 31.32           N  
ATOM  10666  CA  ASP B 194       6.207  66.813  75.438  1.00 30.81           C  
ATOM  10667  C   ASP B 194       5.241  65.665  75.715  1.00 30.69           C  
ATOM  10668  O   ASP B 194       5.194  65.154  76.832  1.00 31.84           O  
ATOM  10669  CB  ASP B 194       5.663  68.091  76.078  1.00 30.95           C  
ATOM  10670  CG  ASP B 194       6.589  69.275  75.896  1.00 33.37           C  
ATOM  10671  OD1 ASP B 194       7.773  69.170  76.280  1.00 31.81           O  
ATOM  10672  OD2 ASP B 194       6.128  70.315  75.372  1.00 32.18           O1-
ATOM  10673  N   LEU B 195       4.476  65.247  74.715  1.00 29.23           N  
ATOM  10674  CA  LEU B 195       3.503  64.173  74.927  1.00 28.78           C  
ATOM  10675  C   LEU B 195       3.889  62.821  74.343  1.00 27.79           C  
ATOM  10676  O   LEU B 195       3.215  61.822  74.586  1.00 29.68           O  
ATOM  10677  CB  LEU B 195       2.145  64.591  74.355  1.00 28.82           C  
ATOM  10678  CG  LEU B 195       1.576  65.932  74.825  1.00 30.77           C  
ATOM  10679  CD1 LEU B 195       0.263  66.212  74.098  1.00 31.29           C  
ATOM  10680  CD2 LEU B 195       1.362  65.901  76.333  1.00 30.97           C  
ATOM  10681  N   LEU B 196       4.966  62.779  73.572  1.00 27.36           N  
ATOM  10682  CA  LEU B 196       5.384  61.532  72.948  1.00 27.83           C  
ATOM  10683  C   LEU B 196       5.841  60.457  73.935  1.00 28.67           C  
ATOM  10684  O   LEU B 196       6.263  60.751  75.060  1.00 27.91           O  
ATOM  10685  CB  LEU B 196       6.509  61.802  71.945  1.00 29.17           C  
ATOM  10686  CG  LEU B 196       6.218  62.729  70.764  1.00 30.04           C  
ATOM  10687  CD1 LEU B 196       7.466  62.851  69.913  1.00 29.59           C  
ATOM  10688  CD2 LEU B 196       5.060  62.169  69.935  1.00 29.98           C  
ATOM  10689  N   LEU B 197       5.740  59.207  73.501  1.00 27.94           N  
ATOM  10690  CA  LEU B 197       6.168  58.072  74.308  1.00 28.01           C  
ATOM  10691  C   LEU B 197       7.641  57.809  73.988  1.00 29.01           C  
ATOM  10692  O   LEU B 197       8.179  58.353  73.028  1.00 28.27           O  
ATOM  10693  CB  LEU B 197       5.358  56.818  73.942  1.00 27.34           C  
ATOM  10694  CG  LEU B 197       3.888  56.740  74.357  1.00 27.44           C  
ATOM  10695  CD1 LEU B 197       3.230  55.540  73.700  1.00 27.12           C  
ATOM  10696  CD2 LEU B 197       3.797  56.643  75.861  1.00 26.94           C  
ATOM  10697  N   PRO B 198       8.314  56.985  74.804  1.00 30.61           N  
ATOM  10698  CA  PRO B 198       9.723  56.681  74.551  1.00 30.67           C  
ATOM  10699  C   PRO B 198       9.843  55.923  73.226  1.00 30.65           C  
ATOM  10700  O   PRO B 198       8.935  55.181  72.849  1.00 29.96           O  
ATOM  10701  CB  PRO B 198      10.103  55.818  75.749  1.00 31.56           C  
ATOM  10702  CG  PRO B 198       9.232  56.379  76.848  1.00 32.38           C  
ATOM  10703  CD  PRO B 198       7.903  56.505  76.136  1.00 30.91           C  
ATOM  10704  N   ASP B 199      10.960  56.113  72.527  1.00 31.43           N  
ATOM  10705  CA  ASP B 199      11.195  55.458  71.243  1.00 32.45           C  
ATOM  10706  C   ASP B 199      10.994  53.940  71.278  1.00 33.03           C  
ATOM  10707  O   ASP B 199      10.484  53.355  70.316  1.00 31.68           O  
ATOM  10708  CB  ASP B 199      12.613  55.766  70.745  1.00 33.32           C  
ATOM  10709  CG  ASP B 199      12.780  57.212  70.296  1.00 35.12           C  
ATOM  10710  OD1 ASP B 199      11.833  58.006  70.471  1.00 34.80           O  
ATOM  10711  OD2 ASP B 199      13.861  57.560  69.770  1.00 35.58           O1-
ATOM  10712  N   SER B 200      11.388  53.306  72.379  1.00 33.03           N  
ATOM  10713  CA  SER B 200      11.261  51.847  72.501  1.00 35.01           C  
ATOM  10714  C   SER B 200       9.830  51.365  72.320  1.00 35.07           C  
ATOM  10715  O   SER B 200       9.599  50.258  71.827  1.00 35.79           O  
ATOM  10716  CB  SER B 200      11.763  51.374  73.871  1.00 35.56           C  
ATOM  10717  OG  SER B 200      10.913  51.841  74.908  1.00 37.95           O  
ATOM  10718  N   GLU B 201       8.873  52.200  72.712  1.00 33.56           N  
ATOM  10719  CA  GLU B 201       7.464  51.843  72.627  1.00 33.58           C  
ATOM  10720  C   GLU B 201       6.768  52.149  71.301  1.00 31.91           C  
ATOM  10721  O   GLU B 201       5.627  51.730  71.090  1.00 30.12           O  
ATOM  10722  CB  GLU B 201       6.708  52.529  73.765  1.00 35.54           C  
ATOM  10723  CG  GLU B 201       7.215  52.157  75.151  1.00 39.07           C  
ATOM  10724  CD  GLU B 201       6.530  52.954  76.235  1.00 42.64           C  
ATOM  10725  OE1 GLU B 201       5.286  53.062  76.180  1.00 44.09           O  
ATOM  10726  OE2 GLU B 201       7.222  53.471  77.141  1.00 43.94           O1-
ATOM  10727  N   VAL B 202       7.447  52.855  70.403  1.00 30.19           N  
ATOM  10728  CA  VAL B 202       6.844  53.213  69.124  1.00 30.61           C  
ATOM  10729  C   VAL B 202       7.649  52.822  67.888  1.00 31.86           C  
ATOM  10730  O   VAL B 202       7.338  53.262  66.781  1.00 31.04           O  
ATOM  10731  CB  VAL B 202       6.567  54.738  69.058  1.00 30.53           C  
ATOM  10732  CG1 VAL B 202       5.522  55.121  70.103  1.00 31.48           C  
ATOM  10733  CG2 VAL B 202       7.855  55.515  69.309  1.00 29.49           C  
ATOM  10734  N   GLU B 203       8.677  52.000  68.073  1.00 33.14           N  
ATOM  10735  CA  GLU B 203       9.517  51.567  66.958  1.00 35.56           C  
ATOM  10736  C   GLU B 203       8.690  51.001  65.813  1.00 34.21           C  
ATOM  10737  O   GLU B 203       9.000  51.227  64.652  1.00 33.41           O  
ATOM  10738  CB  GLU B 203      10.512  50.501  67.419  1.00 39.25           C  
ATOM  10739  CG  GLU B 203      11.540  50.985  68.437  1.00 44.32           C  
ATOM  10740  CD  GLU B 203      12.492  49.877  68.868  1.00 46.70           C  
ATOM  10741  OE1 GLU B 203      12.016  48.875  69.450  1.00 47.64           O  
ATOM  10742  OE2 GLU B 203      13.711  50.012  68.616  1.00 49.07           O1-
ATOM  10743  N   HIS B 204       7.636  50.271  66.156  1.00 33.57           N  
ATOM  10744  CA  HIS B 204       6.764  49.657  65.162  1.00 33.91           C  
ATOM  10745  C   HIS B 204       5.980  50.653  64.296  1.00 33.82           C  
ATOM  10746  O   HIS B 204       5.444  50.276  63.253  1.00 33.76           O  
ATOM  10747  CB  HIS B 204       5.791  48.708  65.863  1.00 33.64           C  
ATOM  10748  CG  HIS B 204       4.995  49.358  66.955  1.00 32.82           C  
ATOM  10749  CD2 HIS B 204       5.381  49.952  68.109  1.00 33.55           C  
ATOM  10750  ND1 HIS B 204       3.620  49.454  66.919  1.00 34.98           N  
ATOM  10751  CE1 HIS B 204       3.192  50.079  68.000  1.00 31.51           C  
ATOM  10752  NE2 HIS B 204       4.241  50.392  68.740  1.00 34.60           N  
ATOM  10753  N   LEU B 205       5.915  51.917  64.716  1.00 33.49           N  
ATOM  10754  CA  LEU B 205       5.176  52.934  63.959  1.00 33.73           C  
ATOM  10755  C   LEU B 205       6.028  53.683  62.944  1.00 34.28           C  
ATOM  10756  O   LEU B 205       5.505  54.452  62.129  1.00 33.67           O  
ATOM  10757  CB  LEU B 205       4.521  53.937  64.917  1.00 32.79           C  
ATOM  10758  CG  LEU B 205       3.592  53.299  65.950  1.00 32.66           C  
ATOM  10759  CD1 LEU B 205       2.989  54.370  66.849  1.00 32.06           C  
ATOM  10760  CD2 LEU B 205       2.505  52.506  65.229  1.00 32.85           C  
ATOM  10761  N   VAL B 206       7.338  53.454  62.993  1.00 35.02           N  
ATOM  10762  CA  VAL B 206       8.254  54.117  62.077  1.00 35.66           C  
ATOM  10763  C   VAL B 206       8.034  53.656  60.645  1.00 37.53           C  
ATOM  10764  O   VAL B 206       7.912  52.458  60.362  1.00 37.25           O  
ATOM  10765  CB  VAL B 206       9.744  53.853  62.443  1.00 35.34           C  
ATOM  10766  CG1 VAL B 206      10.650  54.434  61.361  1.00 35.79           C  
ATOM  10767  CG2 VAL B 206      10.082  54.487  63.786  1.00 34.53           C  
ATOM  10768  N   ILE B 207       7.959  54.628  59.747  1.00 37.51           N  
ATOM  10769  CA  ILE B 207       7.782  54.345  58.339  1.00 39.22           C  
ATOM  10770  C   ILE B 207       9.016  54.893  57.645  1.00 39.92           C  
ATOM  10771  O   ILE B 207       9.460  56.013  57.932  1.00 38.92           O  
ATOM  10772  CB  ILE B 207       6.514  55.035  57.796  1.00 39.28           C  
ATOM  10773  CG1 ILE B 207       5.276  54.330  58.369  1.00 41.71           C  
ATOM  10774  CG2 ILE B 207       6.492  54.994  56.275  1.00 41.19           C  
ATOM  10775  CD1 ILE B 207       3.988  55.125  58.247  1.00 43.36           C  
ATOM  10776  N   ASP B 208       9.597  54.077  56.775  1.00 39.78           N  
ATOM  10777  CA  ASP B 208      10.764  54.481  56.006  1.00 41.07           C  
ATOM  10778  C   ASP B 208      10.386  54.244  54.549  1.00 40.74           C  
ATOM  10779  O   ASP B 208      10.254  53.104  54.105  1.00 40.04           O  
ATOM  10780  CB  ASP B 208      11.985  53.640  56.392  1.00 42.35           C  
ATOM  10781  CG  ASP B 208      13.189  53.907  55.501  1.00 45.36           C  
ATOM  10782  OD1 ASP B 208      13.534  55.092  55.265  1.00 45.23           O  
ATOM  10783  OD2 ASP B 208      13.803  52.925  55.033  1.00 47.92           O1-
ATOM  10784  N   ARG B 209      10.176  55.325  53.810  1.00 40.38           N  
ATOM  10785  CA  ARG B 209       9.796  55.196  52.419  1.00 41.17           C  
ATOM  10786  C   ARG B 209      10.726  55.939  51.486  1.00 41.25           C  
ATOM  10787  O   ARG B 209      11.098  57.083  51.738  1.00 40.71           O  
ATOM  10788  CB  ARG B 209       8.356  55.664  52.229  1.00 41.14           C  
ATOM  10789  CG  ARG B 209       7.369  54.619  52.712  1.00 40.80           C  
ATOM  10790  CD  ARG B 209       5.944  55.079  52.611  1.00 39.62           C  
ATOM  10791  NE  ARG B 209       5.614  55.641  51.305  1.00 40.54           N  
ATOM  10792  CZ  ARG B 209       4.404  55.582  50.758  1.00 40.76           C  
ATOM  10793  NH1 ARG B 209       3.416  54.966  51.399  1.00 41.36           N1+
ATOM  10794  NH2 ARG B 209       4.163  56.184  49.606  1.00 40.17           N  
ATOM  10796  N   CYS B 225      10.383 100.527  56.066  1.00  0.00           N  
ATOM  10797  CA  CYS B 225      11.599 100.088  56.741  1.00  0.00           C  
ATOM  10798  C   CYS B 225      12.241  98.908  56.010  1.00  0.00           C  
ATOM  10799  O   CYS B 225      11.990  97.747  56.341  1.00  0.00           O  
ATOM  10800  CB  CYS B 225      11.083  99.658  58.115  1.00  0.00           C  
ATOM  10801  SG  CYS B 225      10.491 101.017  59.152  1.00  0.00           S  
ATOM  10809  N   GLU B 226      13.061  99.201  54.984  1.00  0.00           N  
ATOM  10810  CA  GLU B 226      13.769  98.221  54.153  1.00  0.00           C  
ATOM  10811  C   GLU B 226      15.021  97.560  54.749  1.00  0.00           C  
ATOM  10812  O   GLU B 226      15.656  96.724  54.095  1.00  0.00           O  
ATOM  10813  CB  GLU B 226      14.153  98.890  52.831  1.00  0.00           C  
ATOM  10814  CG  GLU B 226      12.971  99.239  51.936  1.00  0.00           C  
ATOM  10815  CD  GLU B 226      13.414 100.005  50.721  1.00  0.00           C  
ATOM  10816  OE1 GLU B 226      14.584 100.285  50.612  1.00  0.00           O  
ATOM  10817  OE2 GLU B 226      12.605 100.212  49.847  1.00  0.00           O1-
ATOM  10824  N   LYS B 227      15.398  97.937  55.966  1.00  0.00           N  
ATOM  10825  CA  LYS B 227      16.582  97.380  56.609  1.00  0.00           C  
ATOM  10826  C   LYS B 227      16.339  95.946  57.064  1.00  0.00           C  
ATOM  10827  O   LYS B 227      15.216  95.573  57.400  1.00  0.00           O  
ATOM  10828  CB  LYS B 227      17.001  98.245  57.801  1.00  0.00           C  
ATOM  10829  CG  LYS B 227      17.510  99.631  57.424  1.00  0.00           C  
ATOM  10830  CD  LYS B 227      17.935 100.417  58.655  1.00  0.00           C  
ATOM  10831  CE  LYS B 227      18.447 101.800  58.279  1.00  0.00           C  
ATOM  10832  NZ  LYS B 227      18.869 102.580  59.473  1.00  0.00           N1+
ATOM  10846  N   PRO B 228      17.400  95.147  57.070  1.00  0.00           N  
ATOM  10847  CA  PRO B 228      17.306  93.751  57.484  1.00  0.00           C  
ATOM  10848  C   PRO B 228      17.132  93.637  58.992  1.00  0.00           C  
ATOM  10849  O   PRO B 228      17.744  94.383  59.758  1.00  0.00           O  
ATOM  10850  CB  PRO B 228      18.619  93.128  57.005  1.00  0.00           C  
ATOM  10851  CG  PRO B 228      19.587  94.262  56.997  1.00  0.00           C  
ATOM  10852  CD  PRO B 228      18.781  95.471  56.601  1.00  0.00           C  
ATOM  10860  N   TYR B 229      16.294  92.697  59.417  1.00  0.00           N  
ATOM  10861  CA  TYR B 229      16.061  92.463  60.836  1.00  0.00           C  
ATOM  10862  C   TYR B 229      16.005  90.973  61.148  1.00  0.00           C  
ATOM  10863  O   TYR B 229      15.820  90.149  60.253  1.00  0.00           O  
ATOM  10864  CB  TYR B 229      14.765  93.142  61.286  1.00  0.00           C  
ATOM  10865  CG  TYR B 229      14.811  94.652  61.228  1.00  0.00           C  
ATOM  10866  CD1 TYR B 229      14.290  95.341  60.144  1.00  0.00           C  
ATOM  10867  CD2 TYR B 229      15.376  95.384  62.262  1.00  0.00           C  
ATOM  10868  CE1 TYR B 229      14.332  96.720  60.087  1.00  0.00           C  
ATOM  10869  CE2 TYR B 229      15.423  96.765  62.216  1.00  0.00           C  
ATOM  10870  CZ  TYR B 229      14.898  97.430  61.126  1.00  0.00           C  
ATOM  10871  OH  TYR B 229      14.941  98.804  61.075  1.00  0.00           O  
ATOM  10881  N   ALA B 230      16.167  90.632  62.422  1.00  0.00           N  
ATOM  10882  CA  ALA B 230      15.842  89.296  62.906  1.00  0.00           C  
ATOM  10883  C   ALA B 230      15.296  89.342  64.328  1.00  0.00           C  
ATOM  10884  O   ALA B 230      15.297  90.392  64.969  1.00  0.00           O  
ATOM  10885  CB  ALA B 230      17.066  88.395  62.835  1.00  0.00           C  
ATOM  10891  N   CYS B 231      14.829  88.197  64.814  1.00  0.00           N  
ATOM  10892  CA  CYS B 231      14.542  88.027  66.231  1.00  0.00           C  
ATOM  10893  C   CYS B 231      14.982  86.655  66.723  1.00  0.00           C  
ATOM  10894  O   CYS B 231      14.454  85.630  66.290  1.00  0.00           O  
ATOM  10895  CB  CYS B 231      13.019  88.155  66.287  1.00  0.00           C  
ATOM  10896  SG  CYS B 231      12.314  88.014  67.945  1.00  0.00           S  
ATOM  10902  N   PRO B 232      15.953  86.639  67.631  1.00  0.00           N  
ATOM  10903  CA  PRO B 232      16.510  85.391  68.137  1.00  0.00           C  
ATOM  10904  C   PRO B 232      15.509  84.662  69.025  1.00  0.00           C  
ATOM  10905  O   PRO B 232      15.616  83.454  69.235  1.00  0.00           O  
ATOM  10906  CB  PRO B 232      17.759  85.825  68.913  1.00  0.00           C  
ATOM  10907  CG  PRO B 232      17.479  87.235  69.307  1.00  0.00           C  
ATOM  10908  CD  PRO B 232      16.697  87.823  68.163  1.00  0.00           C  
ATOM  10916  N   GLU B 233      14.558  85.396  69.620  1.00  0.00           N  
ATOM  10917  CA  GLU B 233      13.485  84.776  70.386  1.00  0.00           C  
ATOM  10918  C   GLU B 233      12.720  83.764  69.542  1.00  0.00           C  
ATOM  10919  O   GLU B 233      12.340  82.697  70.026  1.00  0.00           O  
ATOM  10920  CB  GLU B 233      12.528  85.839  70.927  1.00  0.00           C  
ATOM  10921  CG  GLU B 233      13.101  86.691  72.050  1.00  0.00           C  
ATOM  10922  CD  GLU B 233      12.127  87.747  72.489  1.00  0.00           C  
ATOM  10923  OE1 GLU B 233      11.079  87.845  71.897  1.00  0.00           O  
ATOM  10924  OE2 GLU B 233      12.377  88.380  73.489  1.00  0.00           O1-
ATOM  10931  N   CYS B 234      12.498  84.104  68.278  1.00  0.00           N  
ATOM  10932  CA  CYS B 234      11.769  83.231  67.366  1.00  0.00           C  
ATOM  10933  C   CYS B 234      12.720  82.327  66.589  1.00  0.00           C  
ATOM  10934  O   CYS B 234      12.393  81.181  66.285  1.00  0.00           O  
ATOM  10935  CB  CYS B 234      11.079  84.223  66.427  1.00  0.00           C  
ATOM  10936  SG  CYS B 234       9.897  85.324  67.239  1.00  0.00           S  
ATOM  10942  N   GLY B 235      13.897  82.854  66.268  1.00  0.00           N  
ATOM  10943  CA  GLY B 235      14.862  82.128  65.452  1.00  0.00           C  
ATOM  10944  C   GLY B 235      14.615  82.358  63.967  1.00  0.00           C  
ATOM  10945  O   GLY B 235      15.114  81.616  63.122  1.00  0.00           O  
ATOM  10949  N   LYS B 236      13.842  83.393  63.657  1.00  0.00           N  
ATOM  10950  CA  LYS B 236      13.561  83.750  62.272  1.00  0.00           C  
ATOM  10951  C   LYS B 236      14.092  85.140  61.941  1.00  0.00           C  
ATOM  10952  O   LYS B 236      14.131  86.019  62.801  1.00  0.00           O  
ATOM  10953  CB  LYS B 236      12.058  83.683  61.995  1.00  0.00           C  
ATOM  10954  CG  LYS B 236      11.429  82.323  62.264  1.00  0.00           C  
ATOM  10955  CD  LYS B 236      11.947  81.272  61.293  1.00  0.00           C  
ATOM  10956  CE  LYS B 236      11.266  79.930  61.515  1.00  0.00           C  
ATOM  10957  NZ  LYS B 236      11.842  78.862  60.652  1.00  0.00           N1+
ATOM  10971  N   SER B 237      14.502  85.329  60.693  1.00  0.00           N  
ATOM  10972  CA  SER B 237      15.037  86.609  60.219  1.00  0.00           C  
ATOM  10973  C   SER B 237      14.254  87.029  58.970  1.00  0.00           C  
ATOM  10974  O   SER B 237      13.867  86.180  58.163  1.00  0.00           O  
ATOM  10975  CB  SER B 237      16.520  86.500  59.923  1.00  0.00           C  
ATOM  10976  OG  SER B 237      16.783  85.603  58.879  1.00  0.00           O  
ATOM  10982  N   PHE B 238      14.078  88.335  58.776  1.00  0.00           N  
ATOM  10983  CA  PHE B 238      13.306  88.843  57.650  1.00  0.00           C  
ATOM  10984  C   PHE B 238      13.972  89.983  56.896  1.00  0.00           C  
ATOM  10985  O   PHE B 238      14.783  90.712  57.461  1.00  0.00           O  
ATOM  10986  CB  PHE B 238      11.928  89.298  58.135  1.00  0.00           C  
ATOM  10987  CG  PHE B 238      11.113  88.200  58.756  1.00  0.00           C  
ATOM  10988  CD1 PHE B 238      11.138  87.986  60.124  1.00  0.00           C  
ATOM  10989  CD2 PHE B 238      10.317  87.379  57.971  1.00  0.00           C  
ATOM  10990  CE1 PHE B 238      10.389  86.976  60.696  1.00  0.00           C  
ATOM  10991  CE2 PHE B 238       9.565  86.369  58.540  1.00  0.00           C  
ATOM  10992  CZ  PHE B 238       9.601  86.168  59.905  1.00  0.00           C  
ATOM  11002  N   SER B 239      13.575  90.154  55.632  1.00  0.00           N  
ATOM  11003  CA  SER B 239      14.099  91.195  54.748  1.00  0.00           C  
ATOM  11004  C   SER B 239      13.578  92.590  55.069  1.00  0.00           C  
ATOM  11005  O   SER B 239      14.318  93.576  54.990  1.00  0.00           O  
ATOM  11006  CB  SER B 239      13.776  90.848  53.308  1.00  0.00           C  
ATOM  11007  OG  SER B 239      14.432  89.684  52.886  1.00  0.00           O  
ATOM  11013  N   GLN B 240      12.290  92.683  55.382  1.00  0.00           N  
ATOM  11014  CA  GLN B 240      11.683  93.965  55.695  1.00  0.00           C  
ATOM  11015  C   GLN B 240      11.185  93.996  57.131  1.00  0.00           C  
ATOM  11016  O   GLN B 240      10.845  92.955  57.710  1.00  0.00           O  
ATOM  11017  CB  GLN B 240      10.525  94.261  54.737  1.00  0.00           C  
ATOM  11018  CG  GLN B 240      10.931  94.338  53.275  1.00  0.00           C  
ATOM  11019  CD  GLN B 240       9.756  94.637  52.364  1.00  0.00           C  
ATOM  11020  NE2 GLN B 240      10.022  94.718  51.065  1.00  0.00           N  
ATOM  11021  OE1 GLN B 240       8.619  94.788  52.822  1.00  0.00           O  
ATOM  11030  N   SER B 241      11.105  95.199  57.687  1.00  0.00           N  
ATOM  11031  CA  SER B 241      10.640  95.364  59.051  1.00  0.00           C  
ATOM  11032  C   SER B 241       9.193  94.948  59.229  1.00  0.00           C  
ATOM  11033  O   SER B 241       8.835  94.434  60.269  1.00  0.00           O  
ATOM  11034  CB  SER B 241      10.824  96.806  59.483  1.00  0.00           C  
ATOM  11035  OG  SER B 241      10.651  96.968  60.864  1.00  0.00           O  
ATOM  11041  N   SER B 242       8.359  95.164  58.219  1.00  0.00           N  
ATOM  11042  CA  SER B 242       6.951  94.801  58.334  1.00  0.00           C  
ATOM  11043  C   SER B 242       6.742  93.291  58.437  1.00  0.00           C  
ATOM  11044  O   SER B 242       5.765  92.830  59.035  1.00  0.00           O  
ATOM  11045  CB  SER B 242       6.182  95.352  57.149  1.00  0.00           C  
ATOM  11046  OG  SER B 242       6.574  94.756  55.942  1.00  0.00           O  
ATOM  11052  N   HIS B 243       7.670  92.528  57.866  1.00  0.00           N  
ATOM  11053  CA  HIS B 243       7.594  91.076  57.935  1.00  0.00           C  
ATOM  11054  C   HIS B 243       7.870  90.653  59.383  1.00  0.00           C  
ATOM  11055  O   HIS B 243       7.296  89.675  59.862  1.00  0.00           O  
ATOM  11056  CB  HIS B 243       8.588  90.419  56.972  1.00  0.00           C  
ATOM  11057  CG  HIS B 243       8.290  90.679  55.529  1.00  0.00           C  
ATOM  11058  CD2 HIS B 243       7.134  91.000  54.901  1.00  0.00           C  
ATOM  11059  ND1 HIS B 243       9.258  90.621  54.548  1.00  0.00           N  
ATOM  11060  CE1 HIS B 243       8.709  90.893  53.376  1.00  0.00           C  
ATOM  11061  NE2 HIS B 243       7.423  91.127  53.564  1.00  0.00           N  
ATOM  11069  N   LEU B 244       8.747  91.387  60.073  1.00  0.00           N  
ATOM  11070  CA  LEU B 244       9.068  91.073  61.465  1.00  0.00           C  
ATOM  11071  C   LEU B 244       7.879  91.390  62.353  1.00  0.00           C  
ATOM  11072  O   LEU B 244       7.528  90.605  63.230  1.00  0.00           O  
ATOM  11073  CB  LEU B 244      10.307  91.850  61.925  1.00  0.00           C  
ATOM  11074  CG  LEU B 244      10.751  91.575  63.366  1.00  0.00           C  
ATOM  11075  CD1 LEU B 244      11.071  90.096  63.541  1.00  0.00           C  
ATOM  11076  CD2 LEU B 244      11.965  92.432  63.697  1.00  0.00           C  
ATOM  11088  N   VAL B 245       7.235  92.524  62.102  1.00  0.00           N  
ATOM  11089  CA  VAL B 245       6.079  92.930  62.896  1.00  0.00           C  
ATOM  11090  C   VAL B 245       4.924  91.942  62.740  1.00  0.00           C  
ATOM  11091  O   VAL B 245       4.265  91.596  63.713  1.00  0.00           O  
ATOM  11092  CB  VAL B 245       5.592  94.338  62.503  1.00  0.00           C  
ATOM  11093  CG1 VAL B 245       4.279  94.659  63.198  1.00  0.00           C  
ATOM  11094  CG2 VAL B 245       6.645  95.379  62.849  1.00  0.00           C  
ATOM  11104  N   ARG B 246       4.702  91.461  61.524  1.00  0.00           N  
ATOM  11105  CA  ARG B 246       3.633  90.499  61.291  1.00  0.00           C  
ATOM  11106  C   ARG B 246       3.952  89.174  62.000  1.00  0.00           C  
ATOM  11107  O   ARG B 246       3.094  88.598  62.664  1.00  0.00           O  
ATOM  11108  CB  ARG B 246       3.460  90.274  59.785  1.00  0.00           C  
ATOM  11109  CG  ARG B 246       2.323  89.327  59.416  1.00  0.00           C  
ATOM  11110  CD  ARG B 246       2.189  89.203  57.915  1.00  0.00           C  
ATOM  11111  NE  ARG B 246       3.375  88.596  57.335  1.00  0.00           N  
ATOM  11112  CZ  ARG B 246       3.711  88.675  56.051  1.00  0.00           C  
ATOM  11113  NH1 ARG B 246       2.947  89.349  55.193  1.00  0.00           N1+
ATOM  11114  NH2 ARG B 246       4.803  88.064  55.624  1.00  0.00           N  
ATOM  11128  N   HIS B 247       5.203  88.723  61.880  1.00  0.00           N  
ATOM  11129  CA  HIS B 247       5.670  87.477  62.492  1.00  0.00           C  
ATOM  11130  C   HIS B 247       5.584  87.525  64.013  1.00  0.00           C  
ATOM  11131  O   HIS B 247       5.194  86.546  64.647  1.00  0.00           O  
ATOM  11132  CB  HIS B 247       7.111  87.173  62.066  1.00  0.00           C  
ATOM  11133  CG  HIS B 247       7.659  85.911  62.655  1.00  0.00           C  
ATOM  11134  CD2 HIS B 247       8.591  85.708  63.616  1.00  0.00           C  
ATOM  11135  ND1 HIS B 247       7.241  84.660  62.256  1.00  0.00           N  
ATOM  11136  CE1 HIS B 247       7.895  83.741  62.945  1.00  0.00           C  
ATOM  11137  NE2 HIS B 247       8.718  84.350  63.777  1.00  0.00           N  
ATOM  11145  N   GLN B 248       5.960  88.669  64.583  1.00  0.00           N  
ATOM  11146  CA  GLN B 248       5.956  88.893  66.027  1.00  0.00           C  
ATOM  11147  C   GLN B 248       4.630  88.494  66.681  1.00  0.00           C  
ATOM  11148  O   GLN B 248       4.605  88.013  67.818  1.00  0.00           O  
ATOM  11149  CB  GLN B 248       6.248  90.367  66.329  1.00  0.00           C  
ATOM  11150  CG  GLN B 248       6.425  90.675  67.806  1.00  0.00           C  
ATOM  11151  CD  GLN B 248       7.684  90.054  68.380  1.00  0.00           C  
ATOM  11152  NE2 GLN B 248       7.553  89.417  69.538  1.00  0.00           N  
ATOM  11153  OE1 GLN B 248       8.763  90.144  67.787  1.00  0.00           O  
ATOM  11162  N   ARG B 249       3.544  88.651  65.927  1.00  0.00           N  
ATOM  11163  CA  ARG B 249       2.210  88.307  66.407  1.00  0.00           C  
ATOM  11164  C   ARG B 249       2.027  86.856  66.847  1.00  0.00           C  
ATOM  11165  O   ARG B 249       1.140  86.569  67.643  1.00  0.00           O  
ATOM  11166  CB  ARG B 249       1.153  88.688  65.382  1.00  0.00           C  
ATOM  11167  CG  ARG B 249       0.987  90.183  65.158  1.00  0.00           C  
ATOM  11168  CD  ARG B 249      -0.013  90.540  64.118  1.00  0.00           C  
ATOM  11169  NE  ARG B 249      -0.038  91.950  63.768  1.00  0.00           N  
ATOM  11170  CZ  ARG B 249      -0.790  92.480  62.784  1.00  0.00           C  
ATOM  11171  NH1 ARG B 249      -1.549  91.719  62.027  1.00  0.00           N1+
ATOM  11172  NH2 ARG B 249      -0.727  93.785  62.582  1.00  0.00           N  
ATOM  11186  N   THR B 250       2.830  85.932  66.325  1.00  0.00           N  
ATOM  11187  CA  THR B 250       2.703  84.530  66.740  1.00  0.00           C  
ATOM  11188  C   THR B 250       3.194  84.406  68.187  1.00  0.00           C  
ATOM  11189  O   THR B 250       2.744  83.533  68.923  1.00  0.00           O  
ATOM  11190  CB  THR B 250       3.506  83.577  65.836  1.00  0.00           C  
ATOM  11191  CG2 THR B 250       3.041  83.694  64.392  1.00  0.00           C  
ATOM  11192  OG1 THR B 250       4.900  83.902  65.912  1.00  0.00           O  
ATOM  11200  N   HIS B 251       4.108  85.299  68.579  1.00  0.00           N  
ATOM  11201  CA  HIS B 251       4.673  85.313  69.930  1.00  0.00           C  
ATOM  11202  C   HIS B 251       3.808  86.095  70.922  1.00  0.00           C  
ATOM  11203  O   HIS B 251       3.644  85.680  72.069  1.00  0.00           O  
ATOM  11204  CB  HIS B 251       6.088  85.899  69.910  1.00  0.00           C  
ATOM  11205  CG  HIS B 251       6.760  85.896  71.248  1.00  0.00           C  
ATOM  11206  CD2 HIS B 251       7.091  86.910  72.080  1.00  0.00           C  
ATOM  11207  ND1 HIS B 251       7.170  84.737  71.872  1.00  0.00           N  
ATOM  11208  CE1 HIS B 251       7.727  85.040  73.034  1.00  0.00           C  
ATOM  11209  NE2 HIS B 251       7.691  86.351  73.183  1.00  0.00           N  
ATOM  11217  N   THR B 252       3.267  87.227  70.489  1.00  0.00           N  
ATOM  11218  CA  THR B 252       2.436  88.043  71.370  1.00  0.00           C  
ATOM  11219  C   THR B 252       0.999  87.531  71.478  1.00  0.00           C  
ATOM  11220  O   THR B 252       0.275  87.914  72.394  1.00  0.00           O  
ATOM  11221  CB  THR B 252       2.405  89.508  70.898  1.00  0.00           C  
ATOM  11222  CG2 THR B 252       3.816  90.065  70.791  1.00  0.00           C  
ATOM  11223  OG1 THR B 252       1.766  89.585  69.617  1.00  0.00           O  
ATOM  11231  N   GLY B 253       0.598  86.679  70.531  1.00  0.00           N  
ATOM  11232  CA  GLY B 253      -0.747  86.123  70.515  1.00  0.00           C  
ATOM  11233  C   GLY B 253      -1.807  87.101  70.050  1.00  0.00           C  
ATOM  11234  O   GLY B 253      -3.003  86.807  70.115  1.00  0.00           O  
ATOM  11238  N   GLU B 254      -1.368  88.257  69.560  1.00  0.00           N  
ATOM  11239  CA  GLU B 254      -2.261  89.306  69.094  1.00  0.00           C  
ATOM  11240  C   GLU B 254      -2.928  88.930  67.778  1.00  0.00           C  
ATOM  11241  O   GLU B 254      -2.266  88.498  66.835  1.00  0.00           O  
ATOM  11242  CB  GLU B 254      -1.499  90.623  68.936  1.00  0.00           C  
ATOM  11243  CG  GLU B 254      -2.367  91.813  68.555  1.00  0.00           C  
ATOM  11244  CD  GLU B 254      -1.555  93.073  68.456  1.00  0.00           C  
ATOM  11245  OE1 GLU B 254      -0.368  93.011  68.665  1.00  0.00           O  
ATOM  11246  OE2 GLU B 254      -2.100  94.077  68.060  1.00  0.00           O1-
ATOM  11253  N   LYS B 255      -4.245  89.094  67.736  1.00  0.00           N  
ATOM  11254  CA  LYS B 255      -5.056  88.796  66.558  1.00  0.00           C  
ATOM  11255  C   LYS B 255      -6.010  89.976  66.360  1.00  0.00           C  
ATOM  11256  O   LYS B 255      -7.141  89.968  66.836  1.00  0.00           O  
ATOM  11257  CB  LYS B 255      -5.825  87.493  66.776  1.00  0.00           C  
ATOM  11258  CG  LYS B 255      -4.939  86.268  66.862  1.00  0.00           C  
ATOM  11259  CD  LYS B 255      -5.762  84.996  66.865  1.00  0.00           C  
ATOM  11260  CE  LYS B 255      -4.860  83.778  66.908  1.00  0.00           C  
ATOM  11261  NZ  LYS B 255      -5.620  82.513  67.137  1.00  0.00           N1+
ATOM  11275  N   PRO B 256      -5.556  90.999  65.624  1.00  0.00           N  
ATOM  11276  CA  PRO B 256      -6.267  92.242  65.305  1.00  0.00           C  
ATOM  11277  C   PRO B 256      -7.584  92.169  64.532  1.00  0.00           C  
ATOM  11278  O   PRO B 256      -8.412  93.066  64.644  1.00  0.00           O  
ATOM  11279  CB  PRO B 256      -5.226  93.034  64.498  1.00  0.00           C  
ATOM  11280  CG  PRO B 256      -3.900  92.512  64.979  1.00  0.00           C  
ATOM  11281  CD  PRO B 256      -4.168  91.052  65.094  1.00  0.00           C  
ATOM  11289  N   TYR B 257      -7.783  91.114  63.752  1.00  0.00           N  
ATOM  11290  CA  TYR B 257      -8.988  91.011  62.934  1.00  0.00           C  
ATOM  11291  C   TYR B 257     -10.018  90.018  63.451  1.00  0.00           C  
ATOM  11292  O   TYR B 257      -9.694  88.887  63.766  1.00  0.00           O  
ATOM  11293  CB  TYR B 257      -8.606  90.637  61.501  1.00  0.00           C  
ATOM  11294  CG  TYR B 257      -7.983  91.769  60.717  1.00  0.00           C  
ATOM  11295  CD1 TYR B 257      -6.623  92.030  60.799  1.00  0.00           C  
ATOM  11296  CD2 TYR B 257      -8.757  92.574  59.894  1.00  0.00           C  
ATOM  11297  CE1 TYR B 257      -6.048  93.065  60.086  1.00  0.00           C  
ATOM  11298  CE2 TYR B 257      -8.193  93.611  59.174  1.00  0.00           C  
ATOM  11299  CZ  TYR B 257      -6.839  93.853  59.273  1.00  0.00           C  
ATOM  11300  OH  TYR B 257      -6.272  94.884  58.559  1.00  0.00           O  
ATOM  11310  N   LYS B 258     -11.263  90.461  63.545  1.00  0.00           N  
ATOM  11311  CA  LYS B 258     -12.334  89.621  64.058  1.00  0.00           C  
ATOM  11312  C   LYS B 258     -13.424  89.363  63.021  1.00  0.00           C  
ATOM  11313  O   LYS B 258     -13.821  90.268  62.283  1.00  0.00           O  
ATOM  11314  CB  LYS B 258     -12.946  90.259  65.307  1.00  0.00           C  
ATOM  11315  CG  LYS B 258     -12.015  90.307  66.510  1.00  0.00           C  
ATOM  11316  CD  LYS B 258     -12.712  90.896  67.726  1.00  0.00           C  
ATOM  11317  CE  LYS B 258     -11.779  90.949  68.928  1.00  0.00           C  
ATOM  11318  NZ  LYS B 258     -12.447  91.524  70.127  1.00  0.00           N1+
ATOM  11332  N   CYS B 259     -13.899  88.120  62.964  1.00  0.00           N  
ATOM  11333  CA  CYS B 259     -14.953  87.740  62.030  1.00  0.00           C  
ATOM  11334  C   CYS B 259     -16.283  88.277  62.543  1.00  0.00           C  
ATOM  11335  O   CYS B 259     -16.717  87.946  63.655  1.00  0.00           O  
ATOM  11336  CB  CYS B 259     -15.041  86.219  61.882  1.00  0.00           C  
ATOM  11337  SG  CYS B 259     -16.287  85.691  60.680  1.00  0.00           S  
ATOM  11343  N   PRO B 260     -16.931  89.085  61.712  1.00  0.00           N  
ATOM  11344  CA  PRO B 260     -18.213  89.701  62.034  1.00  0.00           C  
ATOM  11345  C   PRO B 260     -19.275  88.640  62.300  1.00  0.00           C  
ATOM  11346  O   PRO B 260     -20.214  88.865  63.070  1.00  0.00           O  
ATOM  11347  CB  PRO B 260     -18.543  90.553  60.804  1.00  0.00           C  
ATOM  11348  CG  PRO B 260     -17.219  90.820  60.174  1.00  0.00           C  
ATOM  11349  CD  PRO B 260     -16.406  89.575  60.407  1.00  0.00           C  
ATOM  11357  N   GLU B 261     -19.099  87.467  61.693  1.00  0.00           N  
ATOM  11358  CA  GLU B 261     -20.063  86.385  61.849  1.00  0.00           C  
ATOM  11359  C   GLU B 261     -19.891  85.481  63.065  1.00  0.00           C  
ATOM  11360  O   GLU B 261     -20.790  85.408  63.894  1.00  0.00           O  
ATOM  11361  CB  GLU B 261     -20.044  85.520  60.589  1.00  0.00           C  
ATOM  11362  CG  GLU B 261     -20.282  86.289  59.295  1.00  0.00           C  
ATOM  11363  CD  GLU B 261     -21.709  86.746  59.186  1.00  0.00           C  
ATOM  11364  OE1 GLU B 261     -22.519  86.294  59.960  1.00  0.00           O  
ATOM  11365  OE2 GLU B 261     -21.971  87.628  58.402  1.00  0.00           O1-
ATOM  11372  N   CYS B 262     -18.759  84.796  63.181  1.00  0.00           N  
ATOM  11373  CA  CYS B 262     -18.552  83.888  64.307  1.00  0.00           C  
ATOM  11374  C   CYS B 262     -17.752  84.459  65.478  1.00  0.00           C  
ATOM  11375  O   CYS B 262     -17.582  83.783  66.498  1.00  0.00           O  
ATOM  11376  CB  CYS B 262     -17.883  82.600  63.834  1.00  0.00           C  
ATOM  11377  SG  CYS B 262     -16.187  82.860  63.273  1.00  0.00           S  
ATOM  11383  N   GLY B 263     -17.258  85.686  65.333  1.00  0.00           N  
ATOM  11384  CA  GLY B 263     -16.475  86.358  66.379  1.00  0.00           C  
ATOM  11385  C   GLY B 263     -15.051  85.833  66.600  1.00  0.00           C  
ATOM  11386  O   GLY B 263     -14.346  86.318  67.483  1.00  0.00           O  
ATOM  11390  N   LYS B 264     -14.611  84.866  65.800  1.00  0.00           N  
ATOM  11391  CA  LYS B 264     -13.258  84.342  65.948  1.00  0.00           C  
ATOM  11392  C   LYS B 264     -12.258  85.393  65.483  1.00  0.00           C  
ATOM  11393  O   LYS B 264     -12.516  86.118  64.522  1.00  0.00           O  
ATOM  11394  CB  LYS B 264     -13.082  83.046  65.156  1.00  0.00           C  
ATOM  11395  CG  LYS B 264     -11.682  82.450  65.230  1.00  0.00           C  
ATOM  11396  CD  LYS B 264     -11.605  81.124  64.485  1.00  0.00           C  
ATOM  11397  CE  LYS B 264     -10.194  80.555  64.512  1.00  0.00           C  
ATOM  11398  NZ  LYS B 264     -10.105  79.253  63.797  1.00  0.00           N1+
ATOM  11412  N   SER B 265     -11.118  85.462  66.165  1.00  0.00           N  
ATOM  11413  CA  SER B 265     -10.076  86.428  65.840  1.00  0.00           C  
ATOM  11414  C   SER B 265      -8.970  85.806  64.995  1.00  0.00           C  
ATOM  11415  O   SER B 265      -8.692  84.616  65.101  1.00  0.00           O  
ATOM  11416  CB  SER B 265      -9.496  87.013  67.113  1.00  0.00           C  
ATOM  11417  OG  SER B 265      -8.908  86.032  67.922  1.00  0.00           O  
ATOM  11423  N   PHE B 266      -8.331  86.634  64.173  1.00  0.00           N  
ATOM  11424  CA  PHE B 266      -7.279  86.178  63.279  1.00  0.00           C  
ATOM  11425  C   PHE B 266      -6.083  87.118  63.316  1.00  0.00           C  
ATOM  11426  O   PHE B 266      -6.224  88.332  63.536  1.00  0.00           O  
ATOM  11427  CB  PHE B 266      -7.810  86.088  61.844  1.00  0.00           C  
ATOM  11428  CG  PHE B 266      -8.891  85.066  61.663  1.00  0.00           C  
ATOM  11429  CD1 PHE B 266     -10.229  85.416  61.806  1.00  0.00           C  
ATOM  11430  CD2 PHE B 266      -8.568  83.738  61.387  1.00  0.00           C  
ATOM  11431  CE1 PHE B 266     -11.242  84.458  61.683  1.00  0.00           C  
ATOM  11432  CE2 PHE B 266      -9.574  82.767  61.261  1.00  0.00           C  
ATOM  11433  CZ  PHE B 266     -10.913  83.129  61.412  1.00  0.00           C  
ATOM  11443  N   SER B 267      -4.910  86.551  63.048  1.00  0.00           N  
ATOM  11444  CA  SER B 267      -3.664  87.306  63.043  1.00  0.00           C  
ATOM  11445  C   SER B 267      -3.521  88.181  61.812  1.00  0.00           C  
ATOM  11446  O   SER B 267      -2.821  89.197  61.850  1.00  0.00           O  
ATOM  11447  CB  SER B 267      -2.460  86.348  63.127  1.00  0.00           C  
ATOM  11448  OG  SER B 267      -2.322  85.520  61.975  1.00  0.00           O  
ATOM  11454  N   ASP B 268      -4.198  87.803  60.728  1.00  0.00           N  
ATOM  11455  CA  ASP B 268      -4.085  88.537  59.475  1.00  0.00           C  
ATOM  11456  C   ASP B 268      -5.402  88.836  58.763  1.00  0.00           C  
ATOM  11457  O   ASP B 268      -6.364  88.083  58.879  1.00  0.00           O  
ATOM  11458  CB  ASP B 268      -3.166  87.766  58.526  1.00  0.00           C  
ATOM  11459  CG  ASP B 268      -2.593  88.603  57.389  1.00  0.00           C  
ATOM  11460  OD1 ASP B 268      -2.763  89.798  57.412  1.00  0.00           O  
ATOM  11461  OD2 ASP B 268      -1.859  88.065  56.594  1.00  0.00           O1-
ATOM  11466  N   CYS B 269      -5.403  89.936  58.005  1.00  0.00           N  
ATOM  11467  CA  CYS B 269      -6.565  90.399  57.244  1.00  0.00           C  
ATOM  11468  C   CYS B 269      -6.916  89.503  56.068  1.00  0.00           C  
ATOM  11469  O   CYS B 269      -8.093  89.275  55.784  1.00  0.00           O  
ATOM  11470  CB  CYS B 269      -6.100  91.766  56.743  1.00  0.00           C  
ATOM  11471  SG  CYS B 269      -7.384  92.737  55.917  1.00  0.00           S  
ATOM  11477  N   ARG B 270      -5.903  89.063  55.332  1.00  0.00           N  
ATOM  11478  CA  ARG B 270      -6.154  88.188  54.187  1.00  0.00           C  
ATOM  11479  C   ARG B 270      -6.738  86.842  54.626  1.00  0.00           C  
ATOM  11480  O   ARG B 270      -7.611  86.289  53.954  1.00  0.00           O  
ATOM  11481  CB  ARG B 270      -4.909  88.003  53.330  1.00  0.00           C  
ATOM  11482  CG  ARG B 270      -4.478  89.236  52.553  1.00  0.00           C  
ATOM  11483  CD  ARG B 270      -3.204  89.075  51.806  1.00  0.00           C  
ATOM  11484  NE  ARG B 270      -2.762  90.270  51.105  1.00  0.00           N  
ATOM  11485  CZ  ARG B 270      -1.576  90.394  50.480  1.00  0.00           C  
ATOM  11486  NH1 ARG B 270      -0.695  89.418  50.498  1.00  0.00           N1+
ATOM  11487  NH2 ARG B 270      -1.309  91.534  49.866  1.00  0.00           N  
ATOM  11501  N   ASP B 271      -6.300  86.348  55.779  1.00  0.00           N  
ATOM  11502  CA  ASP B 271      -6.807  85.081  56.293  1.00  0.00           C  
ATOM  11503  C   ASP B 271      -8.243  85.253  56.803  1.00  0.00           C  
ATOM  11504  O   ASP B 271      -9.038  84.309  56.788  1.00  0.00           O  
ATOM  11505  CB  ASP B 271      -5.905  84.548  57.408  1.00  0.00           C  
ATOM  11506  CG  ASP B 271      -4.576  83.982  56.923  1.00  0.00           C  
ATOM  11507  OD1 ASP B 271      -4.457  83.719  55.750  1.00  0.00           O  
ATOM  11508  OD2 ASP B 271      -3.645  83.963  57.693  1.00  0.00           O1-
ATOM  11513  N   LEU B 272      -8.578  86.464  57.241  1.00  0.00           N  
ATOM  11514  CA  LEU B 272      -9.940  86.734  57.693  1.00  0.00           C  
ATOM  11515  C   LEU B 272     -10.845  86.729  56.459  1.00  0.00           C  
ATOM  11516  O   LEU B 272     -11.945  86.176  56.482  1.00  0.00           O  
ATOM  11517  CB  LEU B 272     -10.026  88.099  58.385  1.00  0.00           C  
ATOM  11518  CG  LEU B 272     -11.453  88.614  58.611  1.00  0.00           C  
ATOM  11519  CD1 LEU B 272     -12.155  87.806  59.703  1.00  0.00           C  
ATOM  11520  CD2 LEU B 272     -11.414  90.089  58.973  1.00  0.00           C  
ATOM  11532  N   ALA B 273     -10.357  87.318  55.372  1.00  0.00           N  
ATOM  11533  CA  ALA B 273     -11.108  87.390  54.123  1.00  0.00           C  
ATOM  11534  C   ALA B 273     -11.482  86.013  53.594  1.00  0.00           C  
ATOM  11535  O   ALA B 273     -12.629  85.775  53.232  1.00  0.00           O  
ATOM  11536  CB  ALA B 273     -10.303  88.142  53.051  1.00  0.00           C  
ATOM  11542  N   ARG B 274     -10.519  85.096  53.576  1.00  0.00           N  
ATOM  11543  CA  ARG B 274     -10.811  83.765  53.084  1.00  0.00           C  
ATOM  11544  C   ARG B 274     -11.641  82.976  54.091  1.00  0.00           C  
ATOM  11545  O   ARG B 274     -12.511  82.194  53.718  1.00  0.00           O  
ATOM  11546  CB  ARG B 274      -9.549  83.012  52.687  1.00  0.00           C  
ATOM  11547  CG  ARG B 274      -8.462  82.982  53.750  1.00  0.00           C  
ATOM  11548  CD  ARG B 274      -8.537  81.817  54.669  1.00  0.00           C  
ATOM  11549  NE  ARG B 274      -7.437  81.724  55.615  1.00  0.00           N  
ATOM  11550  CZ  ARG B 274      -7.325  80.778  56.567  1.00  0.00           C  
ATOM  11551  NH1 ARG B 274      -8.258  79.867  56.729  1.00  0.00           N1+
ATOM  11552  NH2 ARG B 274      -6.262  80.805  57.351  1.00  0.00           N  
ATOM  11566  N   HIS B 275     -11.441  83.254  55.373  1.00  0.00           N  
ATOM  11567  CA  HIS B 275     -12.209  82.572  56.392  1.00  0.00           C  
ATOM  11568  C   HIS B 275     -13.696  82.890  56.251  1.00  0.00           C  
ATOM  11569  O   HIS B 275     -14.550  82.009  56.430  1.00  0.00           O  
ATOM  11570  CB  HIS B 275     -11.773  82.983  57.796  1.00  0.00           C  
ATOM  11571  CG  HIS B 275     -12.693  82.469  58.860  1.00  0.00           C  
ATOM  11572  CD2 HIS B 275     -13.687  83.080  59.546  1.00  0.00           C  
ATOM  11573  ND1 HIS B 275     -12.723  81.142  59.238  1.00  0.00           N  
ATOM  11574  CE1 HIS B 275     -13.698  80.957  60.106  1.00  0.00           C  
ATOM  11575  NE2 HIS B 275     -14.298  82.116  60.312  1.00  0.00           N  
ATOM  11583  N   GLN B 276     -14.005  84.153  55.972  1.00  0.00           N  
ATOM  11584  CA  GLN B 276     -15.400  84.574  55.848  1.00  0.00           C  
ATOM  11585  C   GLN B 276     -16.169  83.806  54.789  1.00  0.00           C  
ATOM  11586  O   GLN B 276     -17.373  83.572  54.955  1.00  0.00           O  
ATOM  11587  CB  GLN B 276     -15.469  86.070  55.528  1.00  0.00           C  
ATOM  11588  CG  GLN B 276     -15.177  86.974  56.713  1.00  0.00           C  
ATOM  11589  CD  GLN B 276     -15.150  88.442  56.328  1.00  0.00           C  
ATOM  11590  NE2 GLN B 276     -14.853  89.300  57.299  1.00  0.00           N  
ATOM  11591  OE1 GLN B 276     -15.390  88.800  55.173  1.00  0.00           O  
ATOM  11600  N   ARG B 277     -15.469  83.357  53.744  1.00  0.00           N  
ATOM  11601  CA  ARG B 277     -16.098  82.576  52.675  1.00  0.00           C  
ATOM  11602  C   ARG B 277     -16.693  81.245  53.150  1.00  0.00           C  
ATOM  11603  O   ARG B 277     -17.604  80.701  52.521  1.00  0.00           O  
ATOM  11604  CB  ARG B 277     -15.113  82.319  51.549  1.00  0.00           C  
ATOM  11605  CG  ARG B 277     -14.778  83.575  50.791  1.00  0.00           C  
ATOM  11606  CD  ARG B 277     -13.697  83.337  49.755  1.00  0.00           C  
ATOM  11607  NE  ARG B 277     -13.389  84.609  49.127  1.00  0.00           N  
ATOM  11608  CZ  ARG B 277     -12.284  84.873  48.442  1.00  0.00           C  
ATOM  11609  NH1 ARG B 277     -11.358  83.942  48.257  1.00  0.00           N1+
ATOM  11610  NH2 ARG B 277     -12.075  86.116  48.026  1.00  0.00           N  
ATOM  11624  N   THR B 278     -16.196  80.746  54.277  1.00  0.00           N  
ATOM  11625  CA  THR B 278     -16.691  79.500  54.846  1.00  0.00           C  
ATOM  11626  C   THR B 278     -18.124  79.717  55.372  1.00  0.00           C  
ATOM  11627  O   THR B 278     -18.896  78.761  55.538  1.00  0.00           O  
ATOM  11628  CB  THR B 278     -15.770  78.990  56.000  1.00  0.00           C  
ATOM  11629  CG2 THR B 278     -14.331  78.861  55.516  1.00  0.00           C  
ATOM  11630  OG1 THR B 278     -15.806  79.907  57.100  1.00  0.00           O  
ATOM  11638  N   HIS B 279     -18.450  80.979  55.650  1.00  0.00           N  
ATOM  11639  CA  HIS B 279     -19.766  81.348  56.149  1.00  0.00           C  
ATOM  11640  C   HIS B 279     -20.721  81.652  55.013  1.00  0.00           C  
ATOM  11641  O   HIS B 279     -21.880  81.215  55.024  1.00  0.00           O  
ATOM  11642  CB  HIS B 279     -19.673  82.553  57.088  1.00  0.00           C  
ATOM  11643  CG  HIS B 279     -18.918  82.276  58.351  1.00  0.00           C  
ATOM  11644  CD2 HIS B 279     -17.761  82.791  58.830  1.00  0.00           C  
ATOM  11645  ND1 HIS B 279     -19.349  81.362  59.289  1.00  0.00           N  
ATOM  11646  CE1 HIS B 279     -18.490  81.327  60.293  1.00  0.00           C  
ATOM  11647  NE2 HIS B 279     -17.519  82.184  60.038  1.00  0.00           N  
ATOM  11655  N   THR B 280     -20.225  82.421  54.043  1.00  0.00           N  
ATOM  11656  CA  THR B 280     -21.030  82.857  52.907  1.00  0.00           C  
ATOM  11657  C   THR B 280     -21.216  81.845  51.794  1.00  0.00           C  
ATOM  11658  O   THR B 280     -22.192  81.925  51.054  1.00  0.00           O  
ATOM  11659  CB  THR B 280     -20.428  84.130  52.284  1.00  0.00           C  
ATOM  11660  CG2 THR B 280     -20.385  85.256  53.307  1.00  0.00           C  
ATOM  11661  OG1 THR B 280     -19.100  83.858  51.822  1.00  0.00           O  
ATOM  11669  N   GLY B 281     -20.284  80.900  51.680  1.00  0.00           N  
ATOM  11670  CA  GLY B 281     -20.364  79.890  50.631  1.00  0.00           C  
ATOM  11671  C   GLY B 281     -19.882  80.419  49.296  1.00  0.00           C  
ATOM  11672  O   GLY B 281     -20.135  79.839  48.237  1.00  0.00           O  
ATOM  11676  N   GLU B 282     -19.195  81.553  49.358  1.00  0.00           N  
ATOM  11677  CA  GLU B 282     -18.650  82.209  48.188  1.00  0.00           C  
ATOM  11678  C   GLU B 282     -17.424  81.440  47.697  1.00  0.00           C  
ATOM  11679  O   GLU B 282     -16.525  81.111  48.484  1.00  0.00           O  
ATOM  11680  CB  GLU B 282     -18.287  83.662  48.501  1.00  0.00           C  
ATOM  11681  CG  GLU B 282     -17.784  84.457  47.304  1.00  0.00           C  
ATOM  11682  CD  GLU B 282     -17.476  85.879  47.684  1.00  0.00           C  
ATOM  11683  OE1 GLU B 282     -17.630  86.215  48.833  1.00  0.00           O  
ATOM  11684  OE2 GLU B 282     -16.978  86.600  46.851  1.00  0.00           O1-
ATOM  11691  N   LYS B 283     -17.408  81.146  46.395  1.00  0.00           N  
ATOM  11692  CA  LYS B 283     -16.314  80.410  45.760  1.00  0.00           C  
ATOM  11693  C   LYS B 283     -15.977  81.065  44.424  1.00  0.00           C  
ATOM  11694  O   LYS B 283     -16.477  80.667  43.369  1.00  0.00           O  
ATOM  11695  CB  LYS B 283     -16.684  78.940  45.559  1.00  0.00           C  
ATOM  11696  CG  LYS B 283     -16.863  78.153  46.852  1.00  0.00           C  
ATOM  11697  CD  LYS B 283     -17.074  76.673  46.573  1.00  0.00           C  
ATOM  11698  CE  LYS B 283     -17.194  75.876  47.864  1.00  0.00           C  
ATOM  11699  NZ  LYS B 283     -17.594  74.466  47.614  1.00  0.00           N1+
ATOM  11713  N   PRO B 284     -15.086  82.063  44.456  1.00  0.00           N  
ATOM  11714  CA  PRO B 284     -14.635  82.826  43.291  1.00  0.00           C  
ATOM  11715  C   PRO B 284     -13.716  82.116  42.281  1.00  0.00           C  
ATOM  11716  O   PRO B 284     -13.547  82.607  41.164  1.00  0.00           O  
ATOM  11717  CB  PRO B 284     -13.915  84.013  43.941  1.00  0.00           C  
ATOM  11718  CG  PRO B 284     -13.468  83.496  45.265  1.00  0.00           C  
ATOM  11719  CD  PRO B 284     -14.550  82.545  45.708  1.00  0.00           C  
ATOM  11727  N   TYR B 285     -13.155  80.961  42.640  1.00  0.00           N  
ATOM  11728  CA  TYR B 285     -12.221  80.279  41.736  1.00  0.00           C  
ATOM  11729  C   TYR B 285     -12.730  78.973  41.156  1.00  0.00           C  
ATOM  11730  O   TYR B 285     -12.922  78.002  41.875  1.00  0.00           O  
ATOM  11731  CB  TYR B 285     -10.901  80.017  42.463  1.00  0.00           C  
ATOM  11732  CG  TYR B 285     -10.249  81.263  43.018  1.00  0.00           C  
ATOM  11733  CD1 TYR B 285     -10.522  81.695  44.309  1.00  0.00           C  
ATOM  11734  CD2 TYR B 285      -9.361  82.002  42.253  1.00  0.00           C  
ATOM  11735  CE1 TYR B 285      -9.928  82.834  44.822  1.00  0.00           C  
ATOM  11736  CE2 TYR B 285      -8.763  83.143  42.755  1.00  0.00           C  
ATOM  11737  CZ  TYR B 285      -9.049  83.554  44.040  1.00  0.00           C  
ATOM  11738  OH  TYR B 285      -8.455  84.688  44.546  1.00  0.00           O  
ATOM  11748  N   LYS B 286     -12.867  78.928  39.840  1.00  0.00           N  
ATOM  11749  CA  LYS B 286     -13.352  77.724  39.181  1.00  0.00           C  
ATOM  11750  C   LYS B 286     -12.270  77.034  38.369  1.00  0.00           C  
ATOM  11751  O   LYS B 286     -11.394  77.682  37.805  1.00  0.00           O  
ATOM  11752  CB  LYS B 286     -14.542  78.058  38.281  1.00  0.00           C  
ATOM  11753  CG  LYS B 286     -15.781  78.532  39.025  1.00  0.00           C  
ATOM  11754  CD  LYS B 286     -16.929  78.818  38.067  1.00  0.00           C  
ATOM  11755  CE  LYS B 286     -18.169  79.293  38.812  1.00  0.00           C  
ATOM  11756  NZ  LYS B 286     -19.299  79.573  37.886  1.00  0.00           N1+
ATOM  11770  N   CYS B 287     -12.347  75.712  38.318  1.00  0.00           N  
ATOM  11771  CA  CYS B 287     -11.403  74.912  37.552  1.00  0.00           C  
ATOM  11772  C   CYS B 287     -11.687  75.150  36.066  1.00  0.00           C  
ATOM  11773  O   CYS B 287     -12.835  75.075  35.642  1.00  0.00           O  
ATOM  11774  CB  CYS B 287     -11.738  73.477  37.960  1.00  0.00           C  
ATOM  11775  SG  CYS B 287     -11.382  73.087  39.690  1.00  0.00           S  
ATOM  11781  N   PRO B 288     -10.649  75.448  35.286  1.00  0.00           N  
ATOM  11782  CA  PRO B 288     -10.817  75.691  33.851  1.00  0.00           C  
ATOM  11783  C   PRO B 288     -11.284  74.461  33.096  1.00  0.00           C  
ATOM  11784  O   PRO B 288     -11.914  74.575  32.047  1.00  0.00           O  
ATOM  11785  CB  PRO B 288      -9.426  76.143  33.390  1.00  0.00           C  
ATOM  11786  CG  PRO B 288      -8.497  75.582  34.411  1.00  0.00           C  
ATOM  11787  CD  PRO B 288      -9.256  75.626  35.709  1.00  0.00           C  
ATOM  11795  N   GLU B 289     -10.963  73.289  33.630  1.00  0.00           N  
ATOM  11796  CA  GLU B 289     -11.309  72.033  32.997  1.00  0.00           C  
ATOM  11797  C   GLU B 289     -12.683  71.461  33.335  1.00  0.00           C  
ATOM  11798  O   GLU B 289     -13.438  71.084  32.426  1.00  0.00           O  
ATOM  11799  CB  GLU B 289     -10.239  70.995  33.342  1.00  0.00           C  
ATOM  11800  CG  GLU B 289     -10.344  69.696  32.556  1.00  0.00           C  
ATOM  11801  CD  GLU B 289     -10.235  69.944  31.077  1.00  0.00           C  
ATOM  11802  OE1 GLU B 289      -9.313  70.611  30.671  1.00  0.00           O  
ATOM  11803  OE2 GLU B 289     -11.008  69.377  30.341  1.00  0.00           O1-
ATOM  11810  N   CYS B 290     -13.044  71.446  34.616  1.00  0.00           N  
ATOM  11811  CA  CYS B 290     -14.331  70.884  35.000  1.00  0.00           C  
ATOM  11812  C   CYS B 290     -15.318  71.867  35.633  1.00  0.00           C  
ATOM  11813  O   CYS B 290     -16.452  71.498  35.943  1.00  0.00           O  
ATOM  11814  CB  CYS B 290     -13.909  69.832  36.028  1.00  0.00           C  
ATOM  11815  SG  CYS B 290     -12.810  68.550  35.380  1.00  0.00           S  
ATOM  11821  N   GLY B 291     -14.900  73.114  35.816  1.00  0.00           N  
ATOM  11822  CA  GLY B 291     -15.788  74.102  36.400  1.00  0.00           C  
ATOM  11823  C   GLY B 291     -16.043  74.006  37.898  1.00  0.00           C  
ATOM  11824  O   GLY B 291     -16.832  74.777  38.436  1.00  0.00           O  
ATOM  11828  N   LYS B 292     -15.399  73.071  38.586  1.00  0.00           N  
ATOM  11829  CA  LYS B 292     -15.596  72.965  40.024  1.00  0.00           C  
ATOM  11830  C   LYS B 292     -15.065  74.232  40.698  1.00  0.00           C  
ATOM  11831  O   LYS B 292     -13.981  74.708  40.378  1.00  0.00           O  
ATOM  11832  CB  LYS B 292     -14.900  71.722  40.582  1.00  0.00           C  
ATOM  11833  CG  LYS B 292     -15.124  71.491  42.069  1.00  0.00           C  
ATOM  11834  CD  LYS B 292     -14.473  70.196  42.533  1.00  0.00           C  
ATOM  11835  CE  LYS B 292     -14.706  69.956  44.016  1.00  0.00           C  
ATOM  11836  NZ  LYS B 292     -14.078  68.690  44.483  1.00  0.00           N1+
ATOM  11850  N   SER B 293     -15.854  74.774  41.618  1.00  0.00           N  
ATOM  11851  CA  SER B 293     -15.516  76.007  42.320  1.00  0.00           C  
ATOM  11852  C   SER B 293     -14.878  75.808  43.682  1.00  0.00           C  
ATOM  11853  O   SER B 293     -15.164  74.840  44.393  1.00  0.00           O  
ATOM  11854  CB  SER B 293     -16.764  76.855  42.467  1.00  0.00           C  
ATOM  11855  OG  SER B 293     -17.740  76.224  43.250  1.00  0.00           O  
ATOM  11861  N   PHE B 294     -14.058  76.780  44.054  1.00  0.00           N  
ATOM  11862  CA  PHE B 294     -13.353  76.755  45.319  1.00  0.00           C  
ATOM  11863  C   PHE B 294     -13.329  78.132  45.939  1.00  0.00           C  
ATOM  11864  O   PHE B 294     -13.351  79.142  45.246  1.00  0.00           O  
ATOM  11865  CB  PHE B 294     -11.927  76.233  45.134  1.00  0.00           C  
ATOM  11866  CG  PHE B 294     -11.858  74.775  44.776  1.00  0.00           C  
ATOM  11867  CD1 PHE B 294     -11.805  74.374  43.448  1.00  0.00           C  
ATOM  11868  CD2 PHE B 294     -11.846  73.802  45.764  1.00  0.00           C  
ATOM  11869  CE1 PHE B 294     -11.742  73.034  43.118  1.00  0.00           C  
ATOM  11870  CE2 PHE B 294     -11.780  72.463  45.436  1.00  0.00           C  
ATOM  11871  CZ  PHE B 294     -11.729  72.077  44.112  1.00  0.00           C  
ATOM  11881  N   SER B 295     -13.190  78.150  47.258  1.00  0.00           N  
ATOM  11882  CA  SER B 295     -13.123  79.379  48.025  1.00  0.00           C  
ATOM  11883  C   SER B 295     -11.743  80.037  47.906  1.00  0.00           C  
ATOM  11884  O   SER B 295     -11.635  81.257  47.944  1.00  0.00           O  
ATOM  11885  CB  SER B 295     -13.458  79.097  49.477  1.00  0.00           C  
ATOM  11886  OG  SER B 295     -12.403  78.463  50.148  1.00  0.00           O  
ATOM  11892  N   ARG B 296     -10.696  79.234  47.718  1.00  0.00           N  
ATOM  11893  CA  ARG B 296      -9.326  79.768  47.611  1.00  0.00           C  
ATOM  11894  C   ARG B 296      -8.577  79.301  46.367  1.00  0.00           C  
ATOM  11895  O   ARG B 296      -8.789  78.187  45.875  1.00  0.00           O  
ATOM  11896  CB  ARG B 296      -8.513  79.475  48.864  1.00  0.00           C  
ATOM  11897  CG  ARG B 296      -9.055  80.101  50.139  1.00  0.00           C  
ATOM  11898  CD  ARG B 296      -8.342  79.690  51.375  1.00  0.00           C  
ATOM  11899  NE  ARG B 296      -6.952  80.113  51.438  1.00  0.00           N  
ATOM  11900  CZ  ARG B 296      -6.100  79.799  52.432  1.00  0.00           C  
ATOM  11901  NH1 ARG B 296      -6.497  79.088  53.464  1.00  0.00           N1+
ATOM  11902  NH2 ARG B 296      -4.859  80.243  52.354  1.00  0.00           N  
ATOM  11916  N   SER B 297      -7.683  80.159  45.877  1.00  0.00           N  
ATOM  11917  CA  SER B 297      -6.895  79.864  44.684  1.00  0.00           C  
ATOM  11918  C   SER B 297      -5.974  78.665  44.865  1.00  0.00           C  
ATOM  11919  O   SER B 297      -5.718  77.928  43.921  1.00  0.00           O  
ATOM  11920  CB  SER B 297      -6.085  81.084  44.292  1.00  0.00           C  
ATOM  11921  OG  SER B 297      -5.119  81.406  45.256  1.00  0.00           O  
ATOM  11927  N   ASP B 298      -5.441  78.491  46.066  1.00  0.00           N  
ATOM  11928  CA  ASP B 298      -4.549  77.359  46.325  1.00  0.00           C  
ATOM  11929  C   ASP B 298      -5.338  76.047  46.320  1.00  0.00           C  
ATOM  11930  O   ASP B 298      -4.786  74.995  46.022  1.00  0.00           O  
ATOM  11931  CB  ASP B 298      -3.820  77.536  47.659  1.00  0.00           C  
ATOM  11932  CG  ASP B 298      -2.732  78.601  47.645  1.00  0.00           C  
ATOM  11933  OD1 ASP B 298      -2.366  79.035  46.578  1.00  0.00           O  
ATOM  11934  OD2 ASP B 298      -2.387  79.083  48.698  1.00  0.00           O1-
ATOM  11939  N   LYS B 299      -6.631  76.117  46.613  1.00  0.00           N  
ATOM  11940  CA  LYS B 299      -7.468  74.929  46.567  1.00  0.00           C  
ATOM  11941  C   LYS B 299      -7.659  74.579  45.095  1.00  0.00           C  
ATOM  11942  O   LYS B 299      -7.590  73.408  44.709  1.00  0.00           O  
ATOM  11943  CB  LYS B 299      -8.810  75.157  47.263  1.00  0.00           C  
ATOM  11944  CG  LYS B 299      -8.720  75.296  48.777  1.00  0.00           C  
ATOM  11945  CD  LYS B 299     -10.092  75.509  49.397  1.00  0.00           C  
ATOM  11946  CE  LYS B 299      -9.999  75.684  50.906  1.00  0.00           C  
ATOM  11947  NZ  LYS B 299     -11.333  75.913  51.522  1.00  0.00           N1+
ATOM  11961  N   LEU B 300      -7.898  75.593  44.268  1.00  0.00           N  
ATOM  11962  CA  LEU B 300      -8.089  75.347  42.850  1.00  0.00           C  
ATOM  11963  C   LEU B 300      -6.803  74.787  42.258  1.00  0.00           C  
ATOM  11964  O   LEU B 300      -6.837  73.813  41.510  1.00  0.00           O  
ATOM  11965  CB  LEU B 300      -8.511  76.635  42.130  1.00  0.00           C  
ATOM  11966  CG  LEU B 300      -8.714  76.498  40.615  1.00  0.00           C  
ATOM  11967  CD1 LEU B 300      -9.360  77.760  40.061  1.00  0.00           C  
ATOM  11968  CD2 LEU B 300      -7.374  76.238  39.943  1.00  0.00           C  
ATOM  11980  N   VAL B 301      -5.665  75.376  42.631  1.00  0.00           N  
ATOM  11981  CA  VAL B 301      -4.360  74.930  42.137  1.00  0.00           C  
ATOM  11982  C   VAL B 301      -4.091  73.465  42.496  1.00  0.00           C  
ATOM  11983  O   VAL B 301      -3.625  72.686  41.657  1.00  0.00           O  
ATOM  11984  CB  VAL B 301      -3.221  75.802  42.695  1.00  0.00           C  
ATOM  11985  CG1 VAL B 301      -1.868  75.206  42.335  1.00  0.00           C  
ATOM  11986  CG2 VAL B 301      -3.330  77.226  42.167  1.00  0.00           C  
ATOM  11996  N   ARG B 302      -4.412  73.085  43.735  1.00  0.00           N  
ATOM  11997  CA  ARG B 302      -4.205  71.714  44.172  1.00  0.00           C  
ATOM  11998  C   ARG B 302      -5.102  70.770  43.364  1.00  0.00           C  
ATOM  11999  O   ARG B 302      -4.691  69.664  42.995  1.00  0.00           O  
ATOM  12000  CB  ARG B 302      -4.402  71.549  45.672  1.00  0.00           C  
ATOM  12001  CG  ARG B 302      -3.315  72.173  46.533  1.00  0.00           C  
ATOM  12002  CD  ARG B 302      -3.360  71.770  47.963  1.00  0.00           C  
ATOM  12003  NE  ARG B 302      -4.542  72.219  48.679  1.00  0.00           N  
ATOM  12004  CZ  ARG B 302      -4.663  73.418  49.282  1.00  0.00           C  
ATOM  12005  NH1 ARG B 302      -3.667  74.275  49.291  1.00  0.00           N1+
ATOM  12006  NH2 ARG B 302      -5.804  73.702  49.886  1.00  0.00           N  
ATOM  12020  N   HIS B 303      -6.301  71.240  43.039  1.00  0.00           N  
ATOM  12021  CA  HIS B 303      -7.262  70.454  42.271  1.00  0.00           C  
ATOM  12022  C   HIS B 303      -6.974  70.289  40.769  1.00  0.00           C  
ATOM  12023  O   HIS B 303      -7.111  69.183  40.238  1.00  0.00           O  
ATOM  12024  CB  HIS B 303      -8.655  71.066  42.444  1.00  0.00           C  
ATOM  12025  CG  HIS B 303      -9.766  70.173  41.986  1.00  0.00           C  
ATOM  12026  CD2 HIS B 303     -10.456  69.205  42.631  1.00  0.00           C  
ATOM  12027  ND1 HIS B 303     -10.285  70.228  40.708  1.00  0.00           N  
ATOM  12028  CE1 HIS B 303     -11.248  69.329  40.590  1.00  0.00           C  
ATOM  12029  NE2 HIS B 303     -11.371  68.697  41.742  1.00  0.00           N  
ATOM  12037  N   GLN B 304      -6.592  71.367  40.086  1.00  0.00           N  
ATOM  12038  CA  GLN B 304      -6.367  71.322  38.646  1.00  0.00           C  
ATOM  12039  C   GLN B 304      -5.380  70.220  38.279  1.00  0.00           C  
ATOM  12040  O   GLN B 304      -5.457  69.640  37.197  1.00  0.00           O  
ATOM  12041  CB  GLN B 304      -5.846  72.670  38.144  1.00  0.00           C  
ATOM  12042  CG  GLN B 304      -5.648  72.737  36.638  1.00  0.00           C  
ATOM  12043  CD  GLN B 304      -5.205  74.113  36.173  1.00  0.00           C  
ATOM  12044  NE2 GLN B 304      -5.059  74.276  34.863  1.00  0.00           N  
ATOM  12045  OE1 GLN B 304      -4.997  75.020  36.984  1.00  0.00           O  
ATOM  12054  N   ARG B 305      -4.452  69.936  39.189  1.00  0.00           N  
ATOM  12055  CA  ARG B 305      -3.369  69.000  38.910  1.00  0.00           C  
ATOM  12056  C   ARG B 305      -3.912  67.633  38.512  1.00  0.00           C  
ATOM  12057  O   ARG B 305      -3.317  66.933  37.694  1.00  0.00           O  
ATOM  12058  CB  ARG B 305      -2.390  68.896  40.071  1.00  0.00           C  
ATOM  12059  CG  ARG B 305      -1.520  70.124  40.286  1.00  0.00           C  
ATOM  12060  CD  ARG B 305      -0.614  70.034  41.460  1.00  0.00           C  
ATOM  12061  NE  ARG B 305       0.196  71.219  41.687  1.00  0.00           N  
ATOM  12062  CZ  ARG B 305       1.009  71.398  42.747  1.00  0.00           C  
ATOM  12063  NH1 ARG B 305       1.095  70.494  43.695  1.00  0.00           N1+
ATOM  12064  NH2 ARG B 305       1.700  72.523  42.820  1.00  0.00           N  
ATOM  12078  N   THR B 306      -5.043  67.259  39.096  1.00  0.00           N  
ATOM  12079  CA  THR B 306      -5.710  66.009  38.747  1.00  0.00           C  
ATOM  12080  C   THR B 306      -6.149  66.011  37.287  1.00  0.00           C  
ATOM  12081  O   THR B 306      -6.406  64.955  36.706  1.00  0.00           O  
ATOM  12082  CB  THR B 306      -6.938  65.755  39.643  1.00  0.00           C  
ATOM  12083  CG2 THR B 306      -6.523  65.667  41.102  1.00  0.00           C  
ATOM  12084  OG1 THR B 306      -7.881  66.823  39.479  1.00  0.00           O  
ATOM  12092  N   HIS B 307      -6.234  67.199  36.701  1.00  0.00           N  
ATOM  12093  CA  HIS B 307      -6.805  67.357  35.369  1.00  0.00           C  
ATOM  12094  C   HIS B 307      -5.835  66.882  34.294  1.00  0.00           C  
ATOM  12095  O   HIS B 307      -6.179  66.827  33.113  1.00  0.00           O  
ATOM  12096  CB  HIS B 307      -7.193  68.818  35.116  1.00  0.00           C  
ATOM  12097  CG  HIS B 307      -8.361  69.279  35.930  1.00  0.00           C  
ATOM  12098  CD2 HIS B 307      -9.169  68.612  36.786  1.00  0.00           C  
ATOM  12099  ND1 HIS B 307      -8.815  70.582  35.909  1.00  0.00           N  
ATOM  12100  CE1 HIS B 307      -9.853  70.696  36.720  1.00  0.00           C  
ATOM  12101  NE2 HIS B 307     -10.088  69.516  37.264  1.00  0.00           N  
ATOM  12109  N   THR B 308      -4.620  66.541  34.708  1.00  0.00           N  
ATOM  12110  CA  THR B 308      -3.656  65.908  33.819  1.00  0.00           C  
ATOM  12111  C   THR B 308      -3.871  64.403  33.753  1.00  0.00           C  
ATOM  12112  O   THR B 308      -3.870  63.812  32.673  1.00  0.00           O  
ATOM  12113  CB  THR B 308      -2.207  66.192  34.262  1.00  0.00           C  
ATOM  12114  CG2 THR B 308      -1.926  67.685  34.245  1.00  0.00           C  
ATOM  12115  OG1 THR B 308      -2.003  65.684  35.587  1.00  0.00           O  
ATOM  12123  N   GLY B 309      -4.055  63.786  34.915  1.00  0.00           N  
ATOM  12124  CA  GLY B 309      -4.255  62.345  34.994  1.00  0.00           C  
ATOM  12125  C   GLY B 309      -2.927  61.600  34.941  1.00  0.00           C  
ATOM  12126  O   GLY B 309      -2.825  60.536  34.329  1.00  0.00           O  
ATOM  12130  N   LYS B 310      -1.912  62.163  35.585  1.00  0.00           N  
ATOM  12131  CA  LYS B 310      -0.597  61.535  35.644  1.00  0.00           C  
ATOM  12132  C   LYS B 310      -0.322  60.966  37.031  1.00  0.00           C  
ATOM  12133  O   LYS B 310       0.733  60.380  37.273  1.00  0.00           O  
ATOM  12134  CB  LYS B 310       0.493  62.535  35.262  1.00  0.00           C  
ATOM  12135  CG  LYS B 310       0.419  63.027  33.822  1.00  0.00           C  
ATOM  12136  CD  LYS B 310       1.556  63.986  33.504  1.00  0.00           C  
ATOM  12137  CE  LYS B 310       1.455  64.515  32.082  1.00  0.00           C  
ATOM  12138  NZ  LYS B 310       2.557  65.462  31.760  1.00  0.00           N1+
ATOM  12152  N   LYS B 311      -1.275  61.144  37.939  1.00  0.00           N  
ATOM  12153  CA  LYS B 311      -1.181  60.566  39.274  1.00  0.00           C  
ATOM  12154  C   LYS B 311      -1.068  59.048  39.211  1.00  0.00           C  
ATOM  12155  O   LYS B 311      -0.265  58.590  39.593  1.00  0.00           O  
ATOM  12156  CB  LYS B 311      -2.391  60.968  40.119  1.00  0.00           C  
ATOM  12157  CG  LYS B 311      -2.341  60.476  41.559  1.00  0.00           C  
ATOM  12158  CD  LYS B 311      -3.533  60.988  42.360  1.00  0.00           C  
ATOM  12159  CE  LYS B 311      -3.496  60.481  43.793  1.00  0.00           C  
ATOM  12160  NZ  LYS B 311      -4.646  60.985  44.590  1.00  0.00           N1+
ATOM  12161  OXT LYS B 311      -1.942  58.403  38.701  1.00  0.00           O1-
ATOM  12176  C5* G   X   1     -16.003  18.846  58.717  1.00  0.00           C  
ATOM  12177  O5* G   X   1     -16.297  20.010  59.530  1.00  0.00           O  
ATOM  12178  C4* G   X   1     -15.253  19.266  57.476  1.00  0.00           C  
ATOM  12179  O4* G   X   1     -16.215  19.768  56.494  1.00  0.00           O  
ATOM  12180  C3* G   X   1     -14.252  20.408  57.640  1.00  0.00           C  
ATOM  12181  O3* G   X   1     -13.241  20.389  56.635  1.00  0.00           O  
ATOM  12182  C2* G   X   1     -15.117  21.644  57.454  1.00  0.00           C  
ATOM  12183  C1* G   X   1     -16.120  21.177  56.409  1.00  0.00           C  
ATOM  12184  N1  G   X   1     -20.257  22.973  54.031  1.00  0.00           N  
ATOM  12185  C2  G   X   1     -19.069  22.508  53.507  1.00  0.00           C  
ATOM  12186  N2  G   X   1     -18.968  22.516  52.175  1.00  0.00           N  
ATOM  12187  N3  G   X   1     -18.063  22.058  54.254  1.00  0.00           N  
ATOM  12188  C4  G   X   1     -18.337  22.122  55.584  1.00  0.00           C  
ATOM  12189  C5  G   X   1     -19.491  22.581  56.196  1.00  0.00           C  
ATOM  12190  C6  G   X   1     -20.562  23.051  55.402  1.00  0.00           C  
ATOM  12191  O6  G   X   1     -21.655  23.491  55.755  1.00  0.00           O  
ATOM  12192  N7  G   X   1     -19.372  22.486  57.583  1.00  0.00           N  
ATOM  12193  C8  G   X   1     -18.178  21.982  57.764  1.00  0.00           C  
ATOM  12194  N9  G   X   1     -17.487  21.737  56.597  1.00  0.00           N  
ATOM  12205 H2A* G   X   1     -15.599  21.936  58.388  1.00  0.00           H  
ATOM  12206 H2B* G   X   1     -14.527  22.495  57.112  1.00  0.00           H  
ATOM  12207  P   C   X   2     -12.406  21.960  56.384  1.00  0.00           P  
ATOM  12208  O1P C   X   2     -11.010  21.699  55.978  1.00  0.00           O  
ATOM  12209  O2P C   X   2     -12.590  22.936  57.485  1.00  0.00           O1-
ATOM  12210  C5* C   X   2     -13.557  21.443  54.087  1.00  0.00           C  
ATOM  12211  O5* C   X   2     -13.265  22.416  55.121  1.00  0.00           O  
ATOM  12212  C4* C   X   2     -13.589  22.125  52.738  1.00  0.00           C  
ATOM  12213  O4* C   X   2     -14.894  22.766  52.570  1.00  0.00           O  
ATOM  12214  C3* C   X   2     -12.583  23.253  52.525  1.00  0.00           C  
ATOM  12215  O3* C   X   2     -12.300  23.470  51.145  1.00  0.00           O  
ATOM  12216  C2* C   X   2     -13.313  24.467  53.082  1.00  0.00           C  
ATOM  12217  C1* C   X   2     -14.758  24.169  52.705  1.00  0.00           C  
ATOM  12218  N1  C   X   2     -15.748  24.624  53.718  1.00  0.00           N  
ATOM  12219  C2  C   X   2     -16.954  25.149  53.258  1.00  0.00           C  
ATOM  12220  O2  C   X   2     -17.151  25.219  52.039  1.00  0.00           O  
ATOM  12221  N3  C   X   2     -17.869  25.572  54.166  1.00  0.00           N  
ATOM  12222  C4  C   X   2     -17.625  25.482  55.479  1.00  0.00           C  
ATOM  12223  N4  C   X   2     -18.554  25.906  56.321  1.00  0.00           N  
ATOM  12224  C5  C   X   2     -16.393  24.952  55.975  1.00  0.00           C  
ATOM  12225  C6  C   X   2     -15.491  24.532  55.047  1.00  0.00           C  
ATOM  12226 HN4A C   X   2     -18.394  25.850  57.337  1.00  0.00           H  
ATOM  12227 HN4B C   X   2     -19.439  26.292  55.961  1.00  0.00           H  
ATOM  12235 H2A* C   X   2     -13.175  24.553  54.159  1.00  0.00           H  
ATOM  12236 H2B* C   X   2     -12.950  25.391  52.630  1.00  0.00           H  
ATOM  12237  P   C   X   3     -11.631  25.093  50.759  1.00  0.00           P  
ATOM  12238  O1P C   X   3     -10.719  24.976  49.606  1.00  0.00           O  
ATOM  12239  O2P C   X   3     -11.100  25.826  51.935  1.00  0.00           O1-
ATOM  12240  C5* C   X   3     -13.897  24.992  49.447  1.00  0.00           C  
ATOM  12241  O5* C   X   3     -13.009  25.754  50.302  1.00  0.00           O  
ATOM  12242  C4* C   X   3     -14.618  25.924  48.501  1.00  0.00           C  
ATOM  12243  O4* C   X   3     -15.744  26.531  49.210  1.00  0.00           O  
ATOM  12244  C3* C   X   3     -13.816  27.113  47.977  1.00  0.00           C  
ATOM  12245  O3* C   X   3     -14.329  27.608  46.743  1.00  0.00           O  
ATOM  12246  C2* C   X   3     -14.021  28.162  49.060  1.00  0.00           C  
ATOM  12247  C1* C   X   3     -15.450  27.884  49.504  1.00  0.00           C  
ATOM  12248  N1  C   X   3     -15.676  28.090  50.961  1.00  0.00           N  
ATOM  12249  C2  C   X   3     -16.891  28.644  51.360  1.00  0.00           C  
ATOM  12250  O2  C   X   3     -17.724  28.945  50.495  1.00  0.00           O  
ATOM  12251  N3  C   X   3     -17.115  28.842  52.682  1.00  0.00           N  
ATOM  12252  C4  C   X   3     -16.192  28.506  53.592  1.00  0.00           C  
ATOM  12253  N4  C   X   3     -16.464  28.717  54.870  1.00  0.00           N  
ATOM  12254  C5  C   X   3     -14.936  27.940  53.208  1.00  0.00           C  
ATOM  12255  C6  C   X   3     -14.734  27.748  51.876  1.00  0.00           C  
ATOM  12256 HN4A C   X   3     -15.774  28.469  55.593  1.00  0.00           H  
ATOM  12257 HN4B C   X   3     -17.368  29.129  55.144  1.00  0.00           H  
ATOM  12265 H2A* C   X   3     -13.304  28.040  49.870  1.00  0.00           H  
ATOM  12266 H2B* C   X   3     -13.899  29.171  48.664  1.00  0.00           H  
ATOM  12267  P   G   X   4     -13.880  29.290  46.347  1.00  0.00           P  
ATOM  12268  O1P G   X   4     -13.776  29.439  44.883  1.00  0.00           O  
ATOM  12269  O2P G   X   4     -12.728  29.795  47.134  1.00  0.00           O1-
ATOM  12270  C5* G   X   4     -16.492  29.364  46.538  1.00  0.00           C  
ATOM  12271  O5* G   X   4     -15.221  29.974  46.873  1.00  0.00           O  
ATOM  12272  C4* G   X   4     -17.540  30.436  46.352  1.00  0.00           C  
ATOM  12273  O4* G   X   4     -18.029  30.847  47.667  1.00  0.00           O  
ATOM  12274  C3* G   X   4     -17.071  31.736  45.700  1.00  0.00           C  
ATOM  12275  O3* G   X   4     -18.143  32.446  45.083  1.00  0.00           O  
ATOM  12276  C2* G   X   4     -16.556  32.540  46.884  1.00  0.00           C  
ATOM  12277  C1* G   X   4     -17.514  32.124  47.992  1.00  0.00           C  
ATOM  12278  N1  G   X   4     -18.143  32.941  52.985  1.00  0.00           N  
ATOM  12279  C2  G   X   4     -19.009  33.168  51.936  1.00  0.00           C  
ATOM  12280  N2  G   X   4     -20.204  33.674  52.256  1.00  0.00           N  
ATOM  12281  N3  G   X   4     -18.713  32.899  50.666  1.00  0.00           N  
ATOM  12282  C4  G   X   4     -17.461  32.391  50.525  1.00  0.00           C  
ATOM  12283  C5  G   X   4     -16.525  32.142  51.513  1.00  0.00           C  
ATOM  12284  C6  G   X   4     -16.843  32.420  52.861  1.00  0.00           C  
ATOM  12285  O6  G   X   4     -16.154  32.267  53.870  1.00  0.00           O  
ATOM  12286  N7  G   X   4     -15.356  31.624  50.950  1.00  0.00           N  
ATOM  12287  C8  G   X   4     -15.616  31.576  49.670  1.00  0.00           C  
ATOM  12288  N9  G   X   4     -16.874  32.028  49.333  1.00  0.00           N  
ATOM  12298 H2A* G   X   4     -15.522  32.287  47.114  1.00  0.00           H  
ATOM  12299 H2B* G   X   4     -16.595  33.611  46.683  1.00  0.00           H  
ATOM  12300  P   C   X   5     -17.831  34.197  44.828  1.00  0.00           P  
ATOM  12301  O1P C   X   5     -18.541  34.636  43.610  1.00  0.00           O  
ATOM  12302  O2P C   X   5     -16.403  34.587  44.924  1.00  0.00           O1-
ATOM  12303  C5* C   X   5     -19.894  34.117  46.444  1.00  0.00           C  
ATOM  12304  O5* C   X   5     -18.607  34.705  46.125  1.00  0.00           O  
ATOM  12305  C4* C   X   5     -20.789  35.158  47.074  1.00  0.00           C  
ATOM  12306  O4* C   X   5     -20.441  35.279  48.489  1.00  0.00           O  
ATOM  12307  C3* C   X   5     -20.663  36.579  46.531  1.00  0.00           C  
ATOM  12308  O3* C   X   5     -21.841  37.350  46.757  1.00  0.00           O  
ATOM  12309  C2* C   X   5     -19.523  37.157  47.356  1.00  0.00           C  
ATOM  12310  C1* C   X   5     -19.740  36.490  48.707  1.00  0.00           C  
ATOM  12311  N1  C   X   5     -18.477  36.160  49.423  1.00  0.00           N  
ATOM  12312  C2  C   X   5     -18.453  36.318  50.806  1.00  0.00           C  
ATOM  12313  O2  C   X   5     -19.470  36.727  51.381  1.00  0.00           O  
ATOM  12314  N3  C   X   5     -17.310  36.025  51.476  1.00  0.00           N  
ATOM  12315  C4  C   X   5     -16.226  35.585  50.825  1.00  0.00           C  
ATOM  12316  N4  C   X   5     -15.140  35.310  51.529  1.00  0.00           N  
ATOM  12317  C5  C   X   5     -16.226  35.418  49.405  1.00  0.00           C  
ATOM  12318  C6  C   X   5     -17.383  35.716  48.754  1.00  0.00           C  
ATOM  12319 HN4A C   X   5     -14.291  34.970  51.055  1.00  0.00           H  
ATOM  12320 HN4B C   X   5     -15.143  35.435  52.552  1.00  0.00           H  
ATOM  12328 H2A* C   X   5     -18.555  36.909  46.922  1.00  0.00           H  
ATOM  12329 H2B* C   X   5     -19.587  38.245  47.417  1.00  0.00           H  
ATOM  12330  P   A   X   6     -21.559  39.094  46.695  1.00  0.00           P  
ATOM  12331  O1P A   X   6     -22.782  39.729  46.168  1.00  0.00           O  
ATOM  12332  O2P A   X   6     -20.285  39.512  46.061  1.00  0.00           O1-
ATOM  12333  C5* A   X   6     -22.410  38.632  49.131  1.00  0.00           C  
ATOM  12334  O5* A   X   6     -21.464  39.316  48.271  1.00  0.00           O  
ATOM  12335  C4* A   X   6     -22.738  39.500  50.323  1.00  0.00           C  
ATOM  12336  O4* A   X   6     -21.667  39.365  51.311  1.00  0.00           O  
ATOM  12337  C3* A   X   6     -22.823  41.004  50.064  1.00  0.00           C  
ATOM  12338  O3* A   X   6     -23.629  41.672  51.032  1.00  0.00           O  
ATOM  12339  C2* A   X   6     -21.379  41.456  50.218  1.00  0.00           C  
ATOM  12340  C1* A   X   6     -20.874  40.537  51.322  1.00  0.00           C  
ATOM  12341  N1  A   X   6     -16.447  39.534  53.713  1.00  0.00           N  
ATOM  12342  C2  A   X   6     -17.643  39.913  54.156  1.00  0.00           C  
ATOM  12343  N3  A   X   6     -18.748  40.152  53.482  1.00  0.00           N  
ATOM  12344  C4  A   X   6     -18.539  39.966  52.166  1.00  0.00           C  
ATOM  12345  C5  A   X   6     -17.378  39.589  51.553  1.00  0.00           C  
ATOM  12346  C6  A   X   6     -16.270  39.358  52.395  1.00  0.00           C  
ATOM  12347  N6  A   X   6     -15.067  38.976  51.936  1.00  0.00           N  
ATOM  12348  N7  A   X   6     -17.545  39.494  50.183  1.00  0.00           N  
ATOM  12349  C8  A   X   6     -18.788  39.828  49.997  1.00  0.00           C  
ATOM  12350  N9  A   X   6     -19.455  40.125  51.155  1.00  0.00           N  
ATOM  12351 HN6A A   X   6     -14.291  38.822  52.593  1.00  0.00           H  
ATOM  12352 HN6B A   X   6     -14.923  38.840  50.925  1.00  0.00           H  
ATOM  12360 H2A* A   X   6     -20.824  41.331  49.289  1.00  0.00           H  
ATOM  12361 H2B* A   X   6     -21.321  42.508  50.497  1.00  0.00           H  
ATOM  12362  P   G   X   7     -23.317  43.424  51.263  1.00  0.00           P  
ATOM  12363  O1P G   X   7     -24.568  44.098  51.660  1.00  0.00           O  
ATOM  12364  O2P G   X   7     -22.598  44.017  50.110  1.00  0.00           O1-
ATOM  12365  C5* G   X   7     -22.671  42.443  53.605  1.00  0.00           C  
ATOM  12366  O5* G   X   7     -22.328  43.327  52.510  1.00  0.00           O  
ATOM  12367  C4* G   X   7     -22.196  43.036  54.911  1.00  0.00           C  
ATOM  12368  O4* G   X   7     -20.770  42.752  55.064  1.00  0.00           O  
ATOM  12369  C3* G   X   7     -22.293  44.556  55.039  1.00  0.00           C  
ATOM  12370  O3* G   X   7     -22.352  44.979  56.400  1.00  0.00           O  
ATOM  12371  C2* G   X   7     -20.986  45.031  54.426  1.00  0.00           C  
ATOM  12372  C1* G   X   7     -20.019  43.931  54.843  1.00  0.00           C  
ATOM  12373  N1  G   X   7     -15.135  42.669  54.103  1.00  0.00           N  
ATOM  12374  C2  G   X   7     -15.820  42.903  55.277  1.00  0.00           C  
ATOM  12375  N2  G   X   7     -15.114  42.780  56.405  1.00  0.00           N  
ATOM  12376  N3  G   X   7     -17.112  43.222  55.325  1.00  0.00           N  
ATOM  12377  C4  G   X   7     -17.669  43.304  54.088  1.00  0.00           C  
ATOM  12378  C5  G   X   7     -17.060  43.098  52.862  1.00  0.00           C  
ATOM  12379  C6  G   X   7     -15.691  42.751  52.813  1.00  0.00           C  
ATOM  12380  O6  G   X   7     -14.981  42.528  51.833  1.00  0.00           O  
ATOM  12381  N7  G   X   7     -17.980  43.285  51.828  1.00  0.00           N  
ATOM  12382  C8  G   X   7     -19.092  43.589  52.447  1.00  0.00           C  
ATOM  12383  N9  G   X   7     -18.983  43.624  53.821  1.00  0.00           N  
ATOM  12393 H2A* G   X   7     -21.066  45.121  53.342  1.00  0.00           H  
ATOM  12394 H2B* G   X   7     -20.695  46.007  54.815  1.00  0.00           H  
ATOM  12395  P   T   X   8     -21.879  46.684  56.611  1.00  0.00           P  
ATOM  12396  O1P T   X   8     -22.666  47.220  57.740  1.00  0.00           O  
ATOM  12397  O2P T   X   8     -21.853  47.517  55.385  1.00  0.00           O1-
ATOM  12398  C5* T   X   8     -20.150  45.290  58.004  1.00  0.00           C  
ATOM  12399  O5* T   X   8     -20.386  46.384  57.082  1.00  0.00           O  
ATOM  12400  C4* T   X   8     -19.005  45.639  58.927  1.00  0.00           C  
ATOM  12401  O4* T   X   8     -17.746  45.383  58.227  1.00  0.00           O  
ATOM  12402  C3* T   X   8     -18.904  47.098  59.363  1.00  0.00           C  
ATOM  12403  O3* T   X   8     -18.190  47.246  60.588  1.00  0.00           O  
ATOM  12404  C2* T   X   8     -18.103  47.733  58.238  1.00  0.00           C  
ATOM  12405  C1* T   X   8     -17.147  46.610  57.855  1.00  0.00           C  
ATOM  12406  N1  T   X   8     -16.848  46.547  56.400  1.00  0.00           N  
ATOM  12407  C2  T   X   8     -15.559  46.217  56.034  1.00  0.00           C  
ATOM  12408  O2  T   X   8     -14.683  45.982  56.847  1.00  0.00           O  
ATOM  12409  N3  T   X   8     -15.328  46.169  54.673  1.00  0.00           N  
ATOM  12410  C4  T   X   8     -16.241  46.418  53.675  1.00  0.00           C  
ATOM  12411  O4  T   X   8     -15.914  46.345  52.484  1.00  0.00           O  
ATOM  12412  C5  T   X   8     -17.559  46.760  54.151  1.00  0.00           C  
ATOM  12413  C5M T   X   8     -18.590  47.031  53.097  1.00  0.00           C  
ATOM  12414  C6  T   X   8     -17.825  46.810  55.471  1.00  0.00           C  
ATOM  12425 H2A* T   X   8     -18.746  48.028  57.410  1.00  0.00           H  
ATOM  12426 H2B* T   X   8     -17.576  48.626  58.579  1.00  0.00           H  
ATOM  12427  P   G   X   9     -17.438  48.852  60.887  1.00  0.00           P  
ATOM  12428  O1P G   X   9     -17.399  49.115  62.338  1.00  0.00           O  
ATOM  12429  O2P G   X   9     -18.050  49.914  60.051  1.00  0.00           O1-
ATOM  12430  C5* G   X   9     -15.337  47.292  60.742  1.00  0.00           C  
ATOM  12431  O5* G   X   9     -15.970  48.535  60.350  1.00  0.00           O  
ATOM  12432  C4* G   X   9     -13.848  47.500  60.889  1.00  0.00           C  
ATOM  12433  O4* G   X   9     -13.235  47.450  59.562  1.00  0.00           O  
ATOM  12434  C3* G   X   9     -13.405  48.848  61.458  1.00  0.00           C  
ATOM  12435  O3* G   X   9     -12.112  48.781  62.055  1.00  0.00           O  
ATOM  12436  C2* G   X   9     -13.339  49.730  60.222  1.00  0.00           C  
ATOM  12437  C1* G   X   9     -12.861  48.753  59.157  1.00  0.00           C  
ATOM  12438  N1  G   X   9     -11.959  48.729  54.139  1.00  0.00           N  
ATOM  12439  C2  G   X   9     -11.117  48.433  55.190  1.00  0.00           C  
ATOM  12440  N2  G   X   9      -9.869  48.078  54.865  1.00  0.00           N  
ATOM  12441  N3  G   X   9     -11.491  48.475  56.467  1.00  0.00           N  
ATOM  12442  C4  G   X   9     -12.787  48.854  56.613  1.00  0.00           C  
ATOM  12443  C5  G   X   9     -13.697  49.179  55.622  1.00  0.00           C  
ATOM  12444  C6  G   X   9     -13.301  49.126  54.267  1.00  0.00           C  
ATOM  12445  O6  G   X   9     -13.958  49.374  53.255  1.00  0.00           O  
ATOM  12446  N7  G   X   9     -14.926  49.523  56.190  1.00  0.00           N  
ATOM  12447  C8  G   X   9     -14.726  49.396  57.476  1.00  0.00           C  
ATOM  12448  N9  G   X   9     -13.450  48.996  57.812  1.00  0.00           N  
ATOM  12458 H2A* G   X   9     -14.314  50.155  59.986  1.00  0.00           H  
ATOM  12459 H2B* G   X   9     -12.645  50.560  60.363  1.00  0.00           H  
ATOM  12460  P   T   X  10     -11.332  50.377  62.188  1.00  0.00           P  
ATOM  12461  O1P T   X  10     -10.497  50.357  63.406  1.00  0.00           O  
ATOM  12462  O2P T   X  10     -12.215  51.557  62.025  1.00  0.00           O1-
ATOM  12463  C5* T   X  10      -9.764  48.948  60.648  1.00  0.00           C  
ATOM  12464  O5* T   X  10     -10.413  50.221  60.894  1.00  0.00           O  
ATOM  12465  C4* T   X  10      -8.420  49.179  59.998  1.00  0.00           C  
ATOM  12466  O4* T   X  10      -8.624  49.405  58.567  1.00  0.00           O  
ATOM  12467  C3* T   X  10      -7.640  50.405  60.466  1.00  0.00           C  
ATOM  12468  O3* T   X  10      -6.239  50.271  60.242  1.00  0.00           O  
ATOM  12469  C2* T   X  10      -8.185  51.511  59.576  1.00  0.00           C  
ATOM  12470  C1* T   X  10      -8.432  50.773  58.266  1.00  0.00           C  
ATOM  12471  N1  T   X  10      -9.630  51.249  57.527  1.00  0.00           N  
ATOM  12472  C2  T   X  10      -9.544  51.302  56.151  1.00  0.00           C  
ATOM  12473  O2  T   X  10      -8.540  50.978  55.541  1.00  0.00           O  
ATOM  12474  N3  T   X  10     -10.681  51.748  55.506  1.00  0.00           N  
ATOM  12475  C4  T   X  10     -11.862  52.138  56.096  1.00  0.00           C  
ATOM  12476  O4  T   X  10     -12.816  52.522  55.411  1.00  0.00           O  
ATOM  12477  C5  T   X  10     -11.857  52.054  57.537  1.00  0.00           C  
ATOM  12478  C5M T   X  10     -13.127  52.462  58.222  1.00  0.00           C  
ATOM  12479  C6  T   X  10     -10.769  51.618  58.201  1.00  0.00           C  
ATOM  12490 H2A* T   X  10      -9.099  51.938  59.987  1.00  0.00           H  
ATOM  12491 H2B* T   X  10      -7.465  52.323  59.464  1.00  0.00           H  
ATOM  12492  P   G   X  11      -5.298  51.799  60.120  1.00  0.00           P  
ATOM  12493  O1P G   X  11      -3.925  51.572  60.610  1.00  0.00           O  
ATOM  12494  O2P G   X  11      -6.022  52.945  60.723  1.00  0.00           O1-
ATOM  12495  C5* G   X  11      -4.999  50.789  57.719  1.00  0.00           C  
ATOM  12496  O5* G   X  11      -5.293  51.953  58.533  1.00  0.00           O  
ATOM  12497  C4* G   X  11      -4.249  51.209  56.478  1.00  0.00           C  
ATOM  12498  O4* G   X  11      -5.211  51.711  55.497  1.00  0.00           O  
ATOM  12499  C3* G   X  11      -3.248  52.351  56.643  1.00  0.00           C  
ATOM  12500  O3* G   X  11      -2.237  52.332  55.638  1.00  0.00           O  
ATOM  12501  C2* G   X  11      -4.113  53.587  56.457  1.00  0.00           C  
ATOM  12502  C1* G   X  11      -5.116  53.120  55.411  1.00  0.00           C  
ATOM  12503  N1  G   X  11      -9.253  54.916  53.034  1.00  0.00           N  
ATOM  12504  C2  G   X  11      -8.065  54.451  52.510  1.00  0.00           C  
ATOM  12505  N2  G   X  11      -7.964  54.459  51.177  1.00  0.00           N  
ATOM  12506  N3  G   X  11      -7.059  54.001  53.257  1.00  0.00           N  
ATOM  12507  C4  G   X  11      -7.333  54.065  54.586  1.00  0.00           C  
ATOM  12508  C5  G   X  11      -8.487  54.524  55.198  1.00  0.00           C  
ATOM  12509  C6  G   X  11      -9.557  54.994  54.405  1.00  0.00           C  
ATOM  12510  O6  G   X  11     -10.651  55.434  54.757  1.00  0.00           O  
ATOM  12511  N7  G   X  11      -8.368  54.429  56.585  1.00  0.00           N  
ATOM  12512  C8  G   X  11      -7.174  53.925  56.767  1.00  0.00           C  
ATOM  12513  N9  G   X  11      -6.483  53.680  55.599  1.00  0.00           N  
ATOM  12523 H2A* G   X  11      -4.595  53.879  57.391  1.00  0.00           H  
ATOM  12524 H2B* G   X  11      -3.523  54.438  56.114  1.00  0.00           H  
ATOM  12525  P   C   X  12      -1.402  53.903  55.386  1.00  0.00           P  
ATOM  12526  O1P C   X  12      -0.006  53.642  54.980  1.00  0.00           O  
ATOM  12527  O2P C   X  12      -1.585  54.879  56.487  1.00  0.00           O1-
ATOM  12528  C5* C   X  12      -2.553  53.386  53.089  1.00  0.00           C  
ATOM  12529  O5* C   X  12      -2.261  54.359  54.124  1.00  0.00           O  
ATOM  12530  C4* C   X  12      -2.585  54.068  51.741  1.00  0.00           C  
ATOM  12531  O4* C   X  12      -3.890  54.709  51.572  1.00  0.00           O  
ATOM  12532  C3* C   X  12      -1.579  55.196  51.528  1.00  0.00           C  
ATOM  12533  O3* C   X  12      -1.296  55.413  50.147  1.00  0.00           O  
ATOM  12534  C2* C   X  12      -2.309  56.410  52.084  1.00  0.00           C  
ATOM  12535  C1* C   X  12      -3.753  56.112  51.708  1.00  0.00           C  
ATOM  12536  N1  C   X  12      -4.744  56.567  52.721  1.00  0.00           N  
ATOM  12537  C2  C   X  12      -5.950  57.092  52.261  1.00  0.00           C  
ATOM  12538  O2  C   X  12      -6.147  57.162  51.042  1.00  0.00           O  
ATOM  12539  N3  C   X  12      -6.865  57.515  53.169  1.00  0.00           N  
ATOM  12540  C4  C   X  12      -6.621  57.425  54.482  1.00  0.00           C  
ATOM  12541  N4  C   X  12      -7.550  57.849  55.323  1.00  0.00           N  
ATOM  12542  C5  C   X  12      -5.389  56.895  54.978  1.00  0.00           C  
ATOM  12543  C6  C   X  12      -4.487  56.475  54.049  1.00  0.00           C  
ATOM  12544 HN4A C   X  12      -7.390  57.793  56.340  1.00  0.00           H  
ATOM  12545 HN4B C   X  12      -8.435  58.235  54.963  1.00  0.00           H  
ATOM  12553 H2A* C   X  12      -2.171  56.496  53.161  1.00  0.00           H  
ATOM  12554 H2B* C   X  12      -1.945  57.334  51.632  1.00  0.00           H  
ATOM  12555  P   G   X  13      -0.633  57.021  49.745  1.00  0.00           P  
ATOM  12556  O1P G   X  13       0.275  56.903  48.589  1.00  0.00           O  
ATOM  12557  O2P G   X  13      -0.096  57.750  50.920  1.00  0.00           O1-
ATOM  12558  C5* G   X  13      -2.903  56.930  48.439  1.00  0.00           C  
ATOM  12559  O5* G   X  13      -2.010  57.687  49.294  1.00  0.00           O  
ATOM  12560  C4* G   X  13      -3.623  57.866  47.497  1.00  0.00           C  
ATOM  12561  O4* G   X  13      -4.745  58.476  48.210  1.00  0.00           O  
ATOM  12562  C3* G   X  13      -2.818  59.054  46.974  1.00  0.00           C  
ATOM  12563  O3* G   X  13      -3.334  59.553  45.742  1.00  0.00           O  
ATOM  12564  C2* G   X  13      -3.017  60.101  48.058  1.00  0.00           C  
ATOM  12565  C1* G   X  13      -4.446  59.827  48.507  1.00  0.00           C  
ATOM  12566  N1  G   X  13      -7.716  61.508  52.038  1.00  0.00           N  
ATOM  12567  C2  G   X  13      -7.841  61.469  50.665  1.00  0.00           C  
ATOM  12568  N2  G   X  13      -8.990  61.934  50.163  1.00  0.00           N  
ATOM  12569  N3  G   X  13      -6.899  60.992  49.854  1.00  0.00           N  
ATOM  12570  C4  G   X  13      -5.802  60.564  50.533  1.00  0.00           C  
ATOM  12571  C5  G   X  13      -5.587  60.575  51.900  1.00  0.00           C  
ATOM  12572  C6  G   X  13      -6.592  61.074  52.760  1.00  0.00           C  
ATOM  12573  O6  G   X  13      -6.588  61.163  53.988  1.00  0.00           O  
ATOM  12574  N7  G   X  13      -4.327  60.052  52.194  1.00  0.00           N  
ATOM  12575  C8  G   X  13      -3.830  59.746  51.023  1.00  0.00           C  
ATOM  12576  N9  G   X  13      -4.666  60.031  49.965  1.00  0.00           N  
ATOM  12586 H2A* G   X  13      -2.298  59.974  48.867  1.00  0.00           H  
ATOM  12587 H2B* G   X  13      -2.893  61.110  47.664  1.00  0.00           H  
ATOM  12588  P   C   X  14      -2.860  61.245  45.363  1.00  0.00           P  
ATOM  12589  O1P C   X  14      -2.752  61.395  43.899  1.00  0.00           O  
ATOM  12590  O2P C   X  14      -1.713  61.754  46.154  1.00  0.00           O1-
ATOM  12591  C5* C   X  14      -5.475  61.310  45.544  1.00  0.00           C  
ATOM  12592  O5* C   X  14      -4.205  61.924  45.884  1.00  0.00           O  
ATOM  12593  C4* C   X  14      -6.525  62.379  45.353  1.00  0.00           C  
ATOM  12594  O4* C   X  14      -7.020  62.787  46.669  1.00  0.00           O  
ATOM  12595  C3* C   X  14      -6.058  63.679  44.704  1.00  0.00           C  
ATOM  12596  O3* C   X  14      -7.130  64.387  44.083  1.00  0.00           O  
ATOM  12597  C2* C   X  14      -5.550  64.486  45.890  1.00  0.00           C  
ATOM  12598  C1* C   X  14      -6.510  64.067  46.994  1.00  0.00           C  
ATOM  12599  N1  C   X  14      -5.875  63.973  48.338  1.00  0.00           N  
ATOM  12600  C2  C   X  14      -6.619  64.388  49.440  1.00  0.00           C  
ATOM  12601  O2  C   X  14      -7.766  64.817  49.260  1.00  0.00           O  
ATOM  12602  N3  C   X  14      -6.058  64.312  50.671  1.00  0.00           N  
ATOM  12603  C4  C   X  14      -4.814  63.842  50.831  1.00  0.00           C  
ATOM  12604  N4  C   X  14      -4.317  63.786  52.057  1.00  0.00           N  
ATOM  12605  C5  C   X  14      -4.029  63.415  49.715  1.00  0.00           C  
ATOM  12606  C6  C   X  14      -4.613  63.497  48.489  1.00  0.00           C  
ATOM  12607 HN4A C   X  14      -3.362  63.429  52.210  1.00  0.00           H  
ATOM  12608 HN4B C   X  14      -4.884  64.099  52.859  1.00  0.00           H  
ATOM  12616 H2A* C   X  14      -4.515  64.236  46.124  1.00  0.00           H  
ATOM  12617 H2B* C   X  14      -5.591  65.558  45.690  1.00  0.00           H  
ATOM  12618  P   A   X  15      -6.789  66.105  43.847  1.00  0.00           P  
ATOM  12619  O1P A   X  15      -7.483  66.537  42.618  1.00  0.00           O  
ATOM  12620  O2P A   X  15      -5.361  66.494  43.957  1.00  0.00           O1-
ATOM  12621  C5* A   X  15      -8.872  66.042  45.438  1.00  0.00           C  
ATOM  12622  O5* A   X  15      -7.579  66.624  45.131  1.00  0.00           O  
ATOM  12623  C4* A   X  15      -9.772  67.088  46.049  1.00  0.00           C  
ATOM  12624  O4* A   X  15      -9.440  67.222  47.469  1.00  0.00           O  
ATOM  12625  C3* A   X  15      -9.637  68.507  45.497  1.00  0.00           C  
ATOM  12626  O3* A   X  15     -10.815  69.280  45.703  1.00  0.00           O  
ATOM  12627  C2* A   X  15      -8.506  69.088  46.332  1.00  0.00           C  
ATOM  12628  C1* A   X  15      -8.740  68.431  47.686  1.00  0.00           C  
ATOM  12629  N1  A   X  15      -6.443  68.231  52.269  1.00  0.00           N  
ATOM  12630  C2  A   X  15      -7.666  68.594  51.891  1.00  0.00           C  
ATOM  12631  N3  A   X  15      -8.197  68.619  50.687  1.00  0.00           N  
ATOM  12632  C4  A   X  15      -7.297  68.207  49.774  1.00  0.00           C  
ATOM  12633  C5  A   X  15      -6.009  67.812  49.995  1.00  0.00           C  
ATOM  12634  C6  A   X  15      -5.569  67.827  51.335  1.00  0.00           C  
ATOM  12635  N6  A   X  15      -4.331  67.459  51.704  1.00  0.00           N  
ATOM  12636  N7  A   X  15      -5.388  67.451  48.812  1.00  0.00           N  
ATOM  12637  C8  A   X  15      -6.301  67.650  47.908  1.00  0.00           C  
ATOM  12638  N9  A   X  15      -7.487  68.105  48.418  1.00  0.00           N  
ATOM  12639 HN6A A   X  15      -4.060  67.489  52.697  1.00  0.00           H  
ATOM  12640 HN6B A   X  15      -3.653  67.148  50.993  1.00  0.00           H  
ATOM  12648 H2A* A   X  15      -7.533  68.835  45.913  1.00  0.00           H  
ATOM  12649 H2B* A   X  15      -8.569  70.175  46.383  1.00  0.00           H  
ATOM  12650  P   G   X  16     -10.614  71.063  45.718  1.00  0.00           P  
ATOM  12651  O1P G   X  16     -11.845  71.702  45.215  1.00  0.00           O  
ATOM  12652  O2P G   X  16      -9.350  71.484  45.065  1.00  0.00           O1-
ATOM  12653  C5* G   X  16     -11.424  70.587  48.165  1.00  0.00           C  
ATOM  12654  O5* G   X  16     -10.492  71.276  47.293  1.00  0.00           O  
ATOM  12655  C4* G   X  16     -11.733  71.447  49.366  1.00  0.00           C  
ATOM  12656  O4* G   X  16     -10.647  71.306  50.336  1.00  0.00           O  
ATOM  12657  C3* G   X  16     -11.822  72.953  49.119  1.00  0.00           C  
ATOM  12658  O3* G   X  16     -12.612  73.615  50.104  1.00  0.00           O  
ATOM  12659  C2* G   X  16     -10.376  73.403  49.252  1.00  0.00           C  
ATOM  12660  C1* G   X  16      -9.853  72.477  50.341  1.00  0.00           C  
ATOM  12661  N1  G   X  16      -5.443  71.475  52.694  1.00  0.00           N  
ATOM  12662  C2  G   X  16      -6.655  71.870  53.220  1.00  0.00           C  
ATOM  12663  N2  G   X  16      -6.704  72.013  54.548  1.00  0.00           N  
ATOM  12664  N3  G   X  16      -7.740  72.093  52.480  1.00  0.00           N  
ATOM  12665  C4  G   X  16      -7.509  71.901  51.155  1.00  0.00           C  
ATOM  12666  C5  G   X  16      -6.330  71.518  50.540  1.00  0.00           C  
ATOM  12667  C6  G   X  16      -5.182  71.273  51.327  1.00  0.00           C  
ATOM  12668  O6  G   X  16      -4.056  70.926  50.971  1.00  0.00           O  
ATOM  12669  N7  G   X  16      -6.509  71.439  49.158  1.00  0.00           N  
ATOM  12670  C8  G   X  16      -7.763  71.767  48.983  1.00  0.00           C  
ATOM  12671  N9  G   X  16      -8.436  72.065  50.149  1.00  0.00           N  
ATOM  12681 H2A* G   X  16      -9.835  73.283  48.312  1.00  0.00           H  
ATOM  12682 H2B* G   X  16     -10.312  74.454  49.535  1.00  0.00           H  
ATOM  12683  P   G   X  17     -12.313  75.367  50.265  1.00  0.00           P  
ATOM  12684  O1P G   X  17     -13.564  76.041  50.663  1.00  0.00           O  
ATOM  12685  O2P G   X  17     -11.594  75.960  49.112  1.00  0.00           O1-
ATOM  12686  C5* G   X  17     -11.667  74.386  52.608  1.00  0.00           C  
ATOM  12687  O5* G   X  17     -11.324  75.270  51.513  1.00  0.00           O  
ATOM  12688  C4* G   X  17     -11.192  74.979  53.913  1.00  0.00           C  
ATOM  12689  O4* G   X  17      -9.766  74.695  54.066  1.00  0.00           O  
ATOM  12690  C3* G   X  17     -11.289  76.499  54.042  1.00  0.00           C  
ATOM  12691  O3* G   X  17     -11.348  76.922  55.402  1.00  0.00           O  
ATOM  12692  C2* G   X  17      -9.982  76.974  53.428  1.00  0.00           C  
ATOM  12693  C1* G   X  17      -9.015  75.874  53.845  1.00  0.00           C  
ATOM  12694  N1  G   X  17      -4.131  74.612  53.105  1.00  0.00           N  
ATOM  12695  C2  G   X  17      -4.816  74.846  54.279  1.00  0.00           C  
ATOM  12696  N2  G   X  17      -4.110  74.723  55.408  1.00  0.00           N  
ATOM  12697  N3  G   X  17      -6.108  75.165  54.327  1.00  0.00           N  
ATOM  12698  C4  G   X  17      -6.665  75.247  53.091  1.00  0.00           C  
ATOM  12699  C5  G   X  17      -6.056  75.041  51.864  1.00  0.00           C  
ATOM  12700  C6  G   X  17      -4.687  74.694  51.816  1.00  0.00           C  
ATOM  12701  O6  G   X  17      -3.977  74.471  50.835  1.00  0.00           O  
ATOM  12702  N7  G   X  17      -6.976  75.228  50.831  1.00  0.00           N  
ATOM  12703  C8  G   X  17      -8.088  75.532  51.450  1.00  0.00           C  
ATOM  12704  N9  G   X  17      -7.978  75.567  52.824  1.00  0.00           N  
ATOM  12714 H2A* G   X  17     -10.062  77.064  52.344  1.00  0.00           H  
ATOM  12715 H2B* G   X  17      -9.691  77.950  53.817  1.00  0.00           H  
ATOM  12716  P   G   X  18     -10.878  78.618  55.693  1.00  0.00           P  
ATOM  12717  O1P G   X  18     -11.644  79.149  56.837  1.00  0.00           O  
ATOM  12718  O2P G   X  18     -10.875  79.456  54.469  1.00  0.00           O1-
ATOM  12719  C5* G   X  18      -9.119  77.223  57.046  1.00  0.00           C  
ATOM  12720  O5* G   X  18      -9.374  78.319  56.133  1.00  0.00           O  
ATOM  12721  C4* G   X  18      -7.958  77.568  57.949  1.00  0.00           C  
ATOM  12722  O4* G   X  18      -6.711  77.318  57.224  1.00  0.00           O  
ATOM  12723  C3* G   X  18      -7.850  79.027  58.388  1.00  0.00           C  
ATOM  12724  O3* G   X  18      -7.114  79.171  59.601  1.00  0.00           O  
ATOM  12725  C2* G   X  18      -7.071  79.667  57.252  1.00  0.00           C  
ATOM  12726  C1* G   X  18      -6.122  78.547  56.847  1.00  0.00           C  
ATOM  12727  N1  G   X  18      -2.578  77.660  53.291  1.00  0.00           N  
ATOM  12728  C2  G   X  18      -2.478  77.629  54.666  1.00  0.00           C  
ATOM  12729  N2  G   X  18      -1.276  77.315  55.163  1.00  0.00           N  
ATOM  12730  N3  G   X  18      -3.497  77.879  55.483  1.00  0.00           N  
ATOM  12731  C4  G   X  18      -4.639  78.179  54.809  1.00  0.00           C  
ATOM  12732  C5  G   X  18      -4.828  78.244  53.439  1.00  0.00           C  
ATOM  12733  C6  G   X  18      -3.745  77.970  52.572  1.00  0.00           C  
ATOM  12734  O6  G   X  18      -3.717  77.974  51.341  1.00  0.00           O  
ATOM  12735  N7  G   X  18      -6.148  78.592  53.151  1.00  0.00           N  
ATOM  12736  C8  G   X  18      -6.705  78.722  54.327  1.00  0.00           C  
ATOM  12737  N9  G   X  18      -5.851  78.491  55.384  1.00  0.00           N  
ATOM  12747 H2A* G   X  18      -7.731  79.965  56.437  1.00  0.00           H  
ATOM  12748 H2B* G   X  18      -6.540  80.559  57.586  1.00  0.00           H  
ATOM  12749  P   C   X  19      -6.439  80.813  59.875  1.00  0.00           P  
ATOM  12750  O1P C   X  19      -6.404  81.079  61.327  1.00  0.00           O  
ATOM  12751  O2P C   X  19      -7.045  81.875  59.035  1.00  0.00           O1-
ATOM  12752  C5* C   X  19      -4.342  79.246  59.741  1.00  0.00           C  
ATOM  12753  O5* C   X  19      -4.970  80.491  59.343  1.00  0.00           O  
ATOM  12754  C4* C   X  19      -2.853  79.450  59.892  1.00  0.00           C  
ATOM  12755  O4* C   X  19      -2.237  79.394  58.566  1.00  0.00           O  
ATOM  12756  C3* C   X  19      -2.408  80.796  60.458  1.00  0.00           C  
ATOM  12757  O3* C   X  19      -1.116  80.728  61.060  1.00  0.00           O  
ATOM  12758  C2* C   X  19      -2.335  81.677  59.220  1.00  0.00           C  
ATOM  12759  C1* C   X  19      -1.857  80.696  58.159  1.00  0.00           C  
ATOM  12760  N1  C   X  19      -2.441  80.937  56.811  1.00  0.00           N  
ATOM  12761  C2  C   X  19      -1.621  80.744  55.702  1.00  0.00           C  
ATOM  12762  O2  C   X  19      -0.450  80.386  55.880  1.00  0.00           O  
ATOM  12763  N3  C   X  19      -2.133  80.961  54.467  1.00  0.00           N  
ATOM  12764  C4  C   X  19      -3.406  81.348  54.309  1.00  0.00           C  
ATOM  12765  N4  C   X  19      -3.856  81.542  53.079  1.00  0.00           N  
ATOM  12766  C5  C   X  19      -4.266  81.558  55.432  1.00  0.00           C  
ATOM  12767  C6  C   X  19      -3.731  81.331  56.663  1.00  0.00           C  
ATOM  12768 HN4A C   X  19      -4.831  81.840  52.928  1.00  0.00           H  
ATOM  12769 HN4B C   X  19      -3.232  81.394  52.272  1.00  0.00           H  
ATOM  12777 H2A* C   X  19      -3.308  82.105  58.981  1.00  0.00           H  
ATOM  12778 H2B* C   X  19      -1.639  82.505  59.361  1.00  0.00           H  
ATOM  12779  P   C   X  20      -0.271  82.307  61.208  1.00  0.00           P  
ATOM  12780  O1P C   X  20       0.582  82.283  62.413  1.00  0.00           O  
ATOM  12781  O2P C   X  20      -1.158  83.487  61.063  1.00  0.00           O1-
ATOM  12782  C5* C   X  20       1.274  80.884  59.639  1.00  0.00           C  
ATOM  12783  O5* C   X  20       0.628  82.156  59.900  1.00  0.00           O  
ATOM  12784  C4* C   X  20       2.608  81.117  58.969  1.00  0.00           C  
ATOM  12785  O4* C   X  20       2.381  81.347  57.543  1.00  0.00           O  
ATOM  12786  C3* C   X  20       3.393  82.342  59.430  1.00  0.00           C  
ATOM  12787  O3* C   X  20       4.792  82.210  59.184  1.00  0.00           O  
ATOM  12788  C2* C   X  20       2.835  83.452  58.552  1.00  0.00           C  
ATOM  12789  C1* C   X  20       2.569  82.719  57.245  1.00  0.00           C  
ATOM  12790  N1  C   X  20       1.357  83.196  56.525  1.00  0.00           N  
ATOM  12791  C2  C   X  20       1.409  83.259  55.134  1.00  0.00           C  
ATOM  12792  O2  C   X  20       2.451  82.922  54.557  1.00  0.00           O  
ATOM  12793  N3  C   X  20       0.316  83.694  54.460  1.00  0.00           N  
ATOM  12794  C4  C   X  20      -0.797  84.051  55.113  1.00  0.00           C  
ATOM  12795  N4  C   X  20      -1.836  84.464  54.405  1.00  0.00           N  
ATOM  12796  C5  C   X  20      -0.872  84.000  56.540  1.00  0.00           C  
ATOM  12797  C6  C   X  20       0.235  83.558  57.196  1.00  0.00           C  
ATOM  12798 HN4A C   X  20      -2.705  84.745  54.881  1.00  0.00           H  
ATOM  12799 HN4B C   X  20      -1.776  84.503  53.377  1.00  0.00           H  
ATOM  12807 H2A* C   X  20       1.928  83.877  58.980  1.00  0.00           H  
ATOM  12808 H2B* C   X  20       3.554  84.264  58.432  1.00  0.00           H  
ATOM  12809  P   G   X  21       5.706  83.742  59.123  1.00  0.00           P  
ATOM  12810  O1P G   X  21       7.079  83.515  59.613  1.00  0.00           O  
ATOM  12811  O2P G   X  21       4.982  84.888  59.726  1.00  0.00           O1-
ATOM  12812  C5* G   X  21       6.005  82.732  56.722  1.00  0.00           C  
ATOM  12813  O5* G   X  21       5.711  83.896  57.535  1.00  0.00           O  
ATOM  12814  C4* G   X  21       6.755  83.152  55.480  1.00  0.00           C  
ATOM  12815  O4* G   X  21       5.793  83.654  54.499  1.00  0.00           O  
ATOM  12816  C3* G   X  21       7.756  84.294  55.645  1.00  0.00           C  
ATOM  12817  O3* G   X  21       8.767  84.275  54.640  1.00  0.00           O  
ATOM  12818  C2* G   X  21       6.891  85.530  55.459  1.00  0.00           C  
ATOM  12819  C1* G   X  21       5.888  85.063  54.414  1.00  0.00           C  
ATOM  12820  N1  G   X  21       1.751  86.859  52.036  1.00  0.00           N  
ATOM  12821  C2  G   X  21       2.939  86.394  51.512  1.00  0.00           C  
ATOM  12822  N2  G   X  21       3.040  86.402  50.180  1.00  0.00           N  
ATOM  12823  N3  G   X  21       3.945  85.944  52.259  1.00  0.00           N  
ATOM  12824  C4  G   X  21       3.671  86.008  53.588  1.00  0.00           C  
ATOM  12825  C5  G   X  21       2.517  86.467  54.200  1.00  0.00           C  
ATOM  12826  C6  G   X  21       1.447  86.937  53.407  1.00  0.00           C  
ATOM  12827  O6  G   X  21       0.353  87.377  53.760  1.00  0.00           O  
ATOM  12828  N7  G   X  21       2.636  86.372  55.588  1.00  0.00           N  
ATOM  12829  C8  G   X  21       3.830  85.868  55.769  1.00  0.00           C  
ATOM  12830  N9  G   X  21       4.521  85.623  54.601  1.00  0.00           N  
ATOM  12840 H2A* G   X  21       6.409  85.822  56.393  1.00  0.00           H  
ATOM  12841 H2B* G   X  21       7.481  86.381  55.117  1.00  0.00           H  
ATOM  12842  P   G   X  22       9.606  85.827  54.375  1.00  0.00           P  
ATOM  12843  O1P G   X  22      10.999  85.565  53.965  1.00  0.00           O  
ATOM  12844  O2P G   X  22       9.427  86.800  55.480  1.00  0.00           O1-
ATOM  12845  C5* G   X  22       8.449  85.322  52.079  1.00  0.00           C  
ATOM  12846  O5* G   X  22       8.743  86.290  53.116  1.00  0.00           O  
ATOM  12847  C4* G   X  22       8.414  86.008  50.734  1.00  0.00           C  
ATOM  12848  O4* G   X  22       7.112  86.654  50.570  1.00  0.00           O  
ATOM  12849  C3* G   X  22       9.423  87.137  50.523  1.00  0.00           C  
ATOM  12850  O3* G   X  22       9.704  87.357  49.142  1.00  0.00           O  
ATOM  12851  C2* G   X  22       8.697  88.348  51.083  1.00  0.00           C  
ATOM  12852  C1* G   X  22       7.251  88.055  50.710  1.00  0.00           C  
ATOM  12853  N1  G   X  22       2.640  90.110  51.425  1.00  0.00           N  
ATOM  12854  C2  G   X  22       3.300  89.807  50.253  1.00  0.00           C  
ATOM  12855  N2  G   X  22       2.647  90.081  49.120  1.00  0.00           N  
ATOM  12856  N3  G   X  22       4.514  89.260  50.212  1.00  0.00           N  
ATOM  12857  C4  G   X  22       5.028  89.050  51.453  1.00  0.00           C  
ATOM  12858  C5  G   X  22       4.444  89.332  52.677  1.00  0.00           C  
ATOM  12859  C6  G   X  22       3.153  89.904  52.719  1.00  0.00           C  
ATOM  12860  O6  G   X  22       2.475  90.221  53.696  1.00  0.00           O  
ATOM  12861  N7  G   X  22       5.304  88.970  53.716  1.00  0.00           N  
ATOM  12862  C8  G   X  22       6.356  88.491  53.103  1.00  0.00           C  
ATOM  12863  N9  G   X  22       6.265  88.509  51.727  1.00  0.00           N  
ATOM  12873 H2A* G   X  22       8.837  88.430  52.162  1.00  0.00           H  
ATOM  12874 H2B* G   X  22       9.062  89.273  50.635  1.00  0.00           H  
ATOM  12875  P   A   X  23      10.370  88.961  48.816  1.00  0.00           P  
ATOM  12876  O1P A   X  23      11.298  88.837  47.674  1.00  0.00           O  
ATOM  12877  O2P A   X  23      10.887  89.697  49.995  1.00  0.00           O1-
ATOM  12878  C5* A   X  23       8.122  88.863  47.471  1.00  0.00           C  
ATOM  12879  O5* A   X  23       9.001  89.624  48.338  1.00  0.00           O  
ATOM  12880  C4* A   X  23       7.417  89.793  46.512  1.00  0.00           C  
ATOM  12881  O4* A   X  23       6.283  90.409  47.205  1.00  0.00           O  
ATOM  12882  C3* A   X  23       8.230  90.980  45.997  1.00  0.00           C  
ATOM  12883  O3* A   X  23       7.736  91.472  44.754  1.00  0.00           O  
ATOM  12884  C2* A   X  23       8.014  92.032  47.072  1.00  0.00           C  
ATOM  12885  C1* A   X  23       6.578  91.761  47.498  1.00  0.00           C  
ATOM  12886  N1  A   X  23       3.269  93.459  51.032  1.00  0.00           N  
ATOM  12887  C2  A   X  23       3.210  93.391  49.706  1.00  0.00           C  
ATOM  12888  N3  A   X  23       4.102  92.936  48.851  1.00  0.00           N  
ATOM  12889  C4  A   X  23       5.197  92.507  49.506  1.00  0.00           C  
ATOM  12890  C5  A   X  23       5.416  92.515  50.854  1.00  0.00           C  
ATOM  12891  C6  A   X  23       4.374  93.023  51.656  1.00  0.00           C  
ATOM  12892  N6  A   X  23       4.445  93.088  52.995  1.00  0.00           N  
ATOM  12893  N7  A   X  23       6.658  91.987  51.160  1.00  0.00           N  
ATOM  12894  C8  A   X  23       7.164  91.689  50.001  1.00  0.00           C  
ATOM  12895  N9  A   X  23       6.333  91.973  48.950  1.00  0.00           N  
ATOM  12896 HN6A A   X  23       3.655  93.469  53.535  1.00  0.00           H  
ATOM  12897 HN6B A   X  23       5.290  92.757  53.482  1.00  0.00           H  
ATOM  12905 H2A* A   X  23       8.719  91.911  47.893  1.00  0.00           H  
ATOM  12906 H2B* A   X  23       8.144  93.039  46.674  1.00  0.00           H  
ATOM  12907  P   G   X  24       8.129  93.176  44.352  1.00  0.00           P  
ATOM  12908  O1P G   X  24       8.232  93.325  42.888  1.00  0.00           O  
ATOM  12909  O2P G   X  24       9.280  93.681  45.139  1.00  0.00           O1-
ATOM  12910  C5* G   X  24       5.516  93.250  44.543  1.00  0.00           C  
ATOM  12911  O5* G   X  24       6.787  93.860  44.878  1.00  0.00           O  
ATOM  12912  C4* G   X  24       4.468  94.322  44.356  1.00  0.00           C  
ATOM  12913  O4* G   X  24       3.979  94.733  45.672  1.00  0.00           O  
ATOM  12914  C3* G   X  24       4.937  95.622  43.705  1.00  0.00           C  
ATOM  12915  O3* G   X  24       3.865  96.332  43.088  1.00  0.00           O  
ATOM  12916  C2* G   X  24       5.452  96.426  44.889  1.00  0.00           C  
ATOM  12917  C1* G   X  24       4.494  96.010  45.997  1.00  0.00           C  
ATOM  12918  N1  G   X  24       3.865  96.827  50.990  1.00  0.00           N  
ATOM  12919  C2  G   X  24       2.999  97.054  49.941  1.00  0.00           C  
ATOM  12920  N2  G   X  24       1.804  97.560  50.261  1.00  0.00           N  
ATOM  12921  N3  G   X  24       3.295  96.785  48.671  1.00  0.00           N  
ATOM  12922  C4  G   X  24       4.547  96.277  48.530  1.00  0.00           C  
ATOM  12923  C5  G   X  24       5.483  96.028  49.518  1.00  0.00           C  
ATOM  12924  C6  G   X  24       5.165  96.306  50.866  1.00  0.00           C  
ATOM  12925  O6  G   X  24       5.854  96.153  51.875  1.00  0.00           O  
ATOM  12926  N7  G   X  24       6.652  95.510  48.955  1.00  0.00           N  
ATOM  12927  C8  G   X  24       6.392  95.462  47.675  1.00  0.00           C  
ATOM  12928  N9  G   X  24       5.134  95.914  47.337  1.00  0.00           N  
ATOM  12939 H2A* G   X  24       6.486  96.173  45.119  1.00  0.00           H  
ATOM  12940 H2B* G   X  24       5.413  97.497  44.688  1.00  0.00           H  
ATOM  12942  C5* C   Y   1       0.741 101.025  57.889  1.00  0.00           C  
ATOM  12943  O5* C   Y   1       1.255  99.829  58.528  1.00  0.00           O  
ATOM  12944  C4* C   Y   1      -0.345 100.652  56.906  1.00  0.00           C  
ATOM  12945  O4* C   Y   1       0.283 100.200  55.665  1.00  0.00           O  
ATOM  12946  C3* C   Y   1      -1.258  99.496  57.310  1.00  0.00           C  
ATOM  12947  O3* C   Y   1      -2.520  99.551  56.651  1.00  0.00           O  
ATOM  12948  C2* C   Y   1      -0.493  98.275  56.825  1.00  0.00           C  
ATOM  12949  C1* C   Y   1       0.159  98.795  55.551  1.00  0.00           C  
ATOM  12950  N1  C   Y   1       1.517  98.238  55.301  1.00  0.00           N  
ATOM  12951  C2  C   Y   1       1.871  97.952  53.985  1.00  0.00           C  
ATOM  12952  O2  C   Y   1       1.050  98.164  53.084  1.00  0.00           O  
ATOM  12953  N3  C   Y   1       3.103  97.442  53.738  1.00  0.00           N  
ATOM  12954  C4  C   Y   1       3.969  97.224  54.736  1.00  0.00           C  
ATOM  12955  N4  C   Y   1       5.159  96.730  54.437  1.00  0.00           N  
ATOM  12956  C5  C   Y   1       3.627  97.507  56.095  1.00  0.00           C  
ATOM  12957  C6  C   Y   1       2.387  98.019  56.320  1.00  0.00           C  
ATOM  12958 HN4A C   Y   1       5.846  96.551  55.184  1.00  0.00           H  
ATOM  12959 HN4B C   Y   1       5.401  96.522  53.456  1.00  0.00           H  
ATOM  12968 H2A* C   Y   1       0.241  97.948  57.561  1.00  0.00           H  
ATOM  12969 H2B* C   Y   1      -1.163  97.436  56.634  1.00  0.00           H  
ATOM  12970  P   T   Y   2      -3.355  97.991  56.617  1.00  0.00           P  
ATOM  12971  O1P T   Y   2      -4.805  98.260  56.670  1.00  0.00           O  
ATOM  12972  O2P T   Y   2      -2.849  96.969  57.566  1.00  0.00           O1-
ATOM  12973  C5* T   Y   2      -2.963  98.612  54.101  1.00  0.00           C  
ATOM  12974  O5* T   Y   2      -2.929  97.594  55.133  1.00  0.00           O  
ATOM  12975  C4* T   Y   2      -3.353  97.988  52.781  1.00  0.00           C  
ATOM  12976  O4* T   Y   2      -2.169  97.361  52.192  1.00  0.00           O  
ATOM  12977  C3* T   Y   2      -4.384  96.863  52.840  1.00  0.00           C  
ATOM  12978  O3* T   Y   2      -5.080  96.704  51.606  1.00  0.00           O  
ATOM  12979  C2* T   Y   2      -3.529  95.632  53.093  1.00  0.00           C  
ATOM  12980  C1* T   Y   2      -2.266  95.954  52.303  1.00  0.00           C  
ATOM  12981  N1  T   Y   2      -1.017  95.461  52.940  1.00  0.00           N  
ATOM  12982  C2  T   Y   2      -0.033  94.970  52.107  1.00  0.00           C  
ATOM  12983  O2  T   Y   2      -0.157  94.930  50.895  1.00  0.00           O  
ATOM  12984  N3  T   Y   2       1.109  94.526  52.742  1.00  0.00           N  
ATOM  12985  C4  T   Y   2       1.348  94.524  54.098  1.00  0.00           C  
ATOM  12986  O4  T   Y   2       2.416  94.095  54.552  1.00  0.00           O  
ATOM  12987  C5  T   Y   2       0.263  95.050  54.889  1.00  0.00           C  
ATOM  12988  C5M T   Y   2       0.483  95.075  56.373  1.00  0.00           C  
ATOM  12989  C6  T   Y   2      -0.864  95.500  54.305  1.00  0.00           C  
ATOM  13000 H2A* T   Y   2      -3.328  95.499  54.155  1.00  0.00           H  
ATOM  13001 H2B* T   Y   2      -4.021  94.727  52.737  1.00  0.00           H  
ATOM  13002  P   C   Y   3      -5.807  95.085  51.309  1.00  0.00           P  
ATOM  13003  O1P C   Y   3      -7.018  95.242  50.479  1.00  0.00           O  
ATOM  13004  O2P C   Y   3      -5.975  94.306  52.560  1.00  0.00           O1-
ATOM  13005  C5* C   Y   3      -4.026  95.249  49.395  1.00  0.00           C  
ATOM  13006  O5* C   Y   3      -4.629  94.450  50.444  1.00  0.00           O  
ATOM  13007  C4* C   Y   3      -3.621  94.357  48.244  1.00  0.00           C  
ATOM  13008  O4* C   Y   3      -2.339  93.729  48.568  1.00  0.00           O  
ATOM  13009  C3* C   Y   3      -4.548  93.184  47.935  1.00  0.00           C  
ATOM  13010  O3* C   Y   3      -4.424  92.739  46.586  1.00  0.00           O  
ATOM  13011  C2* C   Y   3      -4.041  92.096  48.868  1.00  0.00           C  
ATOM  13012  C1* C   Y   3      -2.543  92.364  48.884  1.00  0.00           C  
ATOM  13013  N1  C   Y   3      -1.901  92.104  50.201  1.00  0.00           N  
ATOM  13014  C2  C   Y   3      -0.626  91.541  50.205  1.00  0.00           C  
ATOM  13015  O2  C   Y   3      -0.085  91.278  49.123  1.00  0.00           O  
ATOM  13016  N3  C   Y   3      -0.025  91.294  51.394  1.00  0.00           N  
ATOM  13017  C4  C   Y   3      -0.639  91.590  52.548  1.00  0.00           C  
ATOM  13018  N4  C   Y   3      -0.004  91.332  53.680  1.00  0.00           N  
ATOM  13019  C5  C   Y   3      -1.948  92.164  52.570  1.00  0.00           C  
ATOM  13020  C6  C   Y   3      -2.531  92.406  51.364  1.00  0.00           C  
ATOM  13021 HN4A C   Y   3      -0.451  91.548  54.583  1.00  0.00           H  
ATOM  13022 HN4B C   Y   3       0.938  90.913  53.660  1.00  0.00           H  
ATOM  13030 H2A* C   Y   3      -4.488  92.183  49.857  1.00  0.00           H  
ATOM  13031 H2B* C   Y   3      -4.280  91.103  48.487  1.00  0.00           H  
ATOM  13032  P   C   Y   4      -4.984  91.068  46.287  1.00  0.00           P  
ATOM  13033  O1P C   Y   4      -5.519  90.975  44.913  1.00  0.00           O  
ATOM  13034  O2P C   Y   4      -5.853  90.525  47.359  1.00  0.00           O1-
ATOM  13035  C5* C   Y   4      -2.433  91.007  45.691  1.00  0.00           C  
ATOM  13036  O5* C   Y   4      -3.550  90.374  46.363  1.00  0.00           O  
ATOM  13037  C4* C   Y   4      -1.492  89.951  45.159  1.00  0.00           C  
ATOM  13038  O4* C   Y   4      -0.637  89.493  46.254  1.00  0.00           O  
ATOM  13039  C3* C   Y   4      -2.138  88.674  44.626  1.00  0.00           C  
ATOM  13040  O3* C   Y   4      -1.301  87.997  43.691  1.00  0.00           O  
ATOM  13041  C2* C   Y   4      -2.283  87.820  45.877  1.00  0.00           C  
ATOM  13042  C1* C   Y   4      -1.038  88.200  46.666  1.00  0.00           C  
ATOM  13043  N1  C   Y   4      -1.250  88.239  48.139  1.00  0.00           N  
ATOM  13044  C2  C   Y   4      -0.218  87.785  48.958  1.00  0.00           C  
ATOM  13045  O2  C   Y   4       0.822  87.368  48.434  1.00  0.00           O  
ATOM  13046  N3  C   Y   4      -0.394  87.810  50.302  1.00  0.00           N  
ATOM  13047  C4  C   Y   4      -1.532  88.268  50.837  1.00  0.00           C  
ATOM  13048  N4  C   Y   4      -1.648  88.275  52.155  1.00  0.00           N  
ATOM  13049  C5  C   Y   4      -2.607  88.735  50.018  1.00  0.00           C  
ATOM  13050  C6  C   Y   4      -2.408  88.703  48.673  1.00  0.00           C  
ATOM  13051 HN4A C   Y   4      -2.513  88.620  52.596  1.00  0.00           H  
ATOM  13052 HN4B C   Y   4      -0.873  87.932  52.743  1.00  0.00           H  
ATOM  13060 H2A* C   Y   4      -3.201  88.056  46.413  1.00  0.00           H  
ATOM  13061 H2B* C   Y   4      -2.310  86.758  45.632  1.00  0.00           H  
ATOM  13062  P   G   Y   5      -1.650  86.272  43.457  1.00  0.00           P  
ATOM  13063  O1P G   Y   5      -1.327  85.885  42.071  1.00  0.00           O  
ATOM  13064  O2P G   Y   5      -2.993  85.875  43.947  1.00  0.00           O1-
ATOM  13065  C5* G   Y   5       0.792  86.288  44.411  1.00  0.00           C  
ATOM  13066  O5* G   Y   5      -0.538  85.712  44.454  1.00  0.00           O  
ATOM  13067  C4* G   Y   5       1.820  85.223  44.712  1.00  0.00           C  
ATOM  13068  O4* G   Y   5       1.894  85.041  46.162  1.00  0.00           O  
ATOM  13069  C3* G   Y   5       1.527  83.825  44.172  1.00  0.00           C  
ATOM  13070  O3* G   Y   5       2.713  83.049  44.016  1.00  0.00           O  
ATOM  13071  C2* G   Y   5       0.670  83.212  45.267  1.00  0.00           C  
ATOM  13072  C1* G   Y   5       1.274  83.823  46.524  1.00  0.00           C  
ATOM  13073  N1  G   Y   5       0.402  83.838  51.548  1.00  0.00           N  
ATOM  13074  C2  G   Y   5       1.530  83.465  50.847  1.00  0.00           C  
ATOM  13075  N2  G   Y   5       2.566  83.043  51.579  1.00  0.00           N  
ATOM  13076  N3  G   Y   5       1.624  83.517  49.520  1.00  0.00           N  
ATOM  13077  C4  G   Y   5       0.480  83.967  48.939  1.00  0.00           C  
ATOM  13078  C5  G   Y   5      -0.696  84.353  49.559  1.00  0.00           C  
ATOM  13079  C6  G   Y   5      -0.791  84.303  50.969  1.00  0.00           C  
ATOM  13080  O6  G   Y   5      -1.741  84.602  51.693  1.00  0.00           O  
ATOM  13081  N7  G   Y   5      -1.637  84.747  48.606  1.00  0.00           N  
ATOM  13082  C8  G   Y   5      -1.015  84.593  47.465  1.00  0.00           C  
ATOM  13083  N9  G   Y   5       0.275  84.119  47.586  1.00  0.00           N  
ATOM  13093 H2A* G   Y   5      -0.381  83.475  45.143  1.00  0.00           H  
ATOM  13094 H2B* G   Y   5       0.737  82.124  45.262  1.00  0.00           H  
ATOM  13095  P   G   Y   6       2.475  81.290  43.968  1.00  0.00           P  
ATOM  13096  O1P G   Y   6       3.500  80.678  43.101  1.00  0.00           O  
ATOM  13097  O2P G   Y   6       1.072  80.891  43.698  1.00  0.00           O1-
ATOM  13098  C5* G   Y   6       3.969  81.669  46.088  1.00  0.00           C  
ATOM  13099  O5* G   Y   6       2.818  81.012  45.501  1.00  0.00           O  
ATOM  13100  C4* G   Y   6       4.609  80.761  47.110  1.00  0.00           C  
ATOM  13101  O4* G   Y   6       3.855  80.857  48.360  1.00  0.00           O  
ATOM  13102  C3* G   Y   6       4.611  79.268  46.786  1.00  0.00           C  
ATOM  13103  O3* G   Y   6       5.648  78.569  47.469  1.00  0.00           O  
ATOM  13104  C2* G   Y   6       3.263  78.806  47.319  1.00  0.00           C  
ATOM  13105  C1* G   Y   6       3.089  79.684  48.550  1.00  0.00           C  
ATOM  13106  N1  G   Y   6      -0.433  80.568  52.129  1.00  0.00           N  
ATOM  13107  C2  G   Y   6       0.877  80.158  52.260  1.00  0.00           C  
ATOM  13108  N2  G   Y   6       1.311  79.959  53.509  1.00  0.00           N  
ATOM  13109  N3  G   Y   6       1.696  79.969  51.228  1.00  0.00           N  
ATOM  13110  C4  G   Y   6       1.090  80.215  50.037  1.00  0.00           C  
ATOM  13111  C5  G   Y   6      -0.214  80.618  49.811  1.00  0.00           C  
ATOM  13112  C6  G   Y   6      -1.080  80.825  50.908  1.00  0.00           C  
ATOM  13113  O6  G   Y   6      -2.259  81.180  50.911  1.00  0.00           O  
ATOM  13114  N7  G   Y   6      -0.446  80.755  48.441  1.00  0.00           N  
ATOM  13115  C8  G   Y   6       0.698  80.440  47.893  1.00  0.00           C  
ATOM  13116  N9  G   Y   6       1.680  80.097  48.798  1.00  0.00           N  
ATOM  13126 H2A* G   Y   6       2.472  78.961  46.585  1.00  0.00           H  
ATOM  13127 H2B* G   Y   6       3.276  77.744  47.566  1.00  0.00           H  
ATOM  13128  P   C   Y   7       5.386  76.808  47.635  1.00  0.00           P  
ATOM  13129  O1P C   Y   7       6.694  76.123  47.616  1.00  0.00           O  
ATOM  13130  O2P C   Y   7       4.352  76.260  46.723  1.00  0.00           O1-
ATOM  13131  C5* C   Y   7       5.472  77.693  50.101  1.00  0.00           C  
ATOM  13132  O5* C   Y   7       4.812  76.850  49.122  1.00  0.00           O  
ATOM  13133  C4* C   Y   7       5.400  77.044  51.463  1.00  0.00           C  
ATOM  13134  O4* C   Y   7       4.084  77.318  52.043  1.00  0.00           O  
ATOM  13135  C3* C   Y   7       5.518  75.522  51.497  1.00  0.00           C  
ATOM  13136  O3* C   Y   7       5.973  75.045  52.761  1.00  0.00           O  
ATOM  13137  C2* C   Y   7       4.083  75.066  51.280  1.00  0.00           C  
ATOM  13138  C1* C   Y   7       3.294  76.145  52.009  1.00  0.00           C  
ATOM  13139  N1  C   Y   7       2.002  76.489  51.354  1.00  0.00           N  
ATOM  13140  C2  C   Y   7       0.910  76.767  52.173  1.00  0.00           C  
ATOM  13141  O2  C   Y   7       1.054  76.713  53.400  1.00  0.00           O  
ATOM  13142  N3  C   Y   7      -0.275  77.080  51.595  1.00  0.00           N  
ATOM  13143  C4  C   Y   7      -0.398  77.129  50.262  1.00  0.00           C  
ATOM  13144  N4  C   Y   7      -1.578  77.446  49.752  1.00  0.00           N  
ATOM  13145  C5  C   Y   7       0.706  76.845  49.400  1.00  0.00           C  
ATOM  13146  C6  C   Y   7       1.888  76.535  50.002  1.00  0.00           C  
ATOM  13147 HN4A C   Y   7      -1.702  77.491  48.730  1.00  0.00           H  
ATOM  13148 HN4B C   Y   7      -2.373  77.645  50.376  1.00  0.00           H  
ATOM  13156 H2A* C   Y   7       3.838  75.020  50.219  1.00  0.00           H  
ATOM  13157 H2B* C   Y   7       3.912  74.075  51.700  1.00  0.00           H  
ATOM  13158  P   C   Y   8       5.589  73.333  53.106  1.00  0.00           P  
ATOM  13159  O1P C   Y   8       6.656  72.758  53.949  1.00  0.00           O  
ATOM  13160  O2P C   Y   8       5.217  72.547  51.903  1.00  0.00           O1-
ATOM  13161  C5* C   Y   8       4.323  74.664  54.974  1.00  0.00           C  
ATOM  13162  O5* C   Y   8       4.287  73.607  53.982  1.00  0.00           O  
ATOM  13163  C4* C   Y   8       3.477  74.276  56.164  1.00  0.00           C  
ATOM  13164  O4* C   Y   8       2.074  74.553  55.851  1.00  0.00           O  
ATOM  13165  C3* C   Y   8       3.492  72.801  56.556  1.00  0.00           C  
ATOM  13166  O3* C   Y   8       3.146  72.603  57.925  1.00  0.00           O  
ATOM  13167  C2* C   Y   8       2.405  72.205  55.675  1.00  0.00           C  
ATOM  13168  C1* C   Y   8       1.389  73.337  55.616  1.00  0.00           C  
ATOM  13169  N1  C   Y   8       0.697  73.454  54.304  1.00  0.00           N  
ATOM  13170  C2  C   Y   8      -0.653  73.796  54.307  1.00  0.00           C  
ATOM  13171  O2  C   Y   8      -1.221  73.983  55.391  1.00  0.00           O  
ATOM  13172  N3  C   Y   8      -1.302  73.905  53.122  1.00  0.00           N  
ATOM  13173  C4  C   Y   8      -0.658  73.696  51.965  1.00  0.00           C  
ATOM  13174  N4  C   Y   8      -1.339  73.821  50.837  1.00  0.00           N  
ATOM  13175  C5  C   Y   8       0.726  73.341  51.936  1.00  0.00           C  
ATOM  13176  C6  C   Y   8       1.358  73.239  53.137  1.00  0.00           C  
ATOM  13177 HN4A C   Y   8      -0.871  73.665  49.932  1.00  0.00           H  
ATOM  13178 HN4B C   Y   8      -2.338  74.072  50.862  1.00  0.00           H  
ATOM  13186 H2A* C   Y   8       2.792  71.944  54.692  1.00  0.00           H  
ATOM  13187 H2B* C   Y   8       1.989  71.299  56.116  1.00  0.00           H  
ATOM  13188  P   C   Y   9       2.565  70.961  58.327  1.00  0.00           P  
ATOM  13189  O1P C   Y   9       2.956  70.636  59.714  1.00  0.00           O  
ATOM  13190  O2P C   Y   9       2.895  69.939  57.304  1.00  0.00           O1-
ATOM  13191  C5* C   Y   9       0.529  72.517  58.877  1.00  0.00           C  
ATOM  13192  O5* C   Y   9       1.007  71.294  58.263  1.00  0.00           O  
ATOM  13193  C4* C   Y   9      -0.852  72.294  59.449  1.00  0.00           C  
ATOM  13194  O4* C   Y   9      -1.829  72.400  58.364  1.00  0.00           O  
ATOM  13195  C3* C   Y   9      -1.119  70.922  60.064  1.00  0.00           C  
ATOM  13196  O3* C   Y   9      -2.177  70.957  61.020  1.00  0.00           O  
ATOM  13197  C2* C   Y   9      -1.555  70.092  58.866  1.00  0.00           C  
ATOM  13198  C1* C   Y   9      -2.317  71.113  58.033  1.00  0.00           C  
ATOM  13199  N1  C   Y   9      -2.154  70.931  56.565  1.00  0.00           N  
ATOM  13200  C2  C   Y   9      -3.262  71.163  55.753  1.00  0.00           C  
ATOM  13201  O2  C   Y   9      -4.328  71.505  56.279  1.00  0.00           O  
ATOM  13202  N3  C   Y   9      -3.134  71.000  54.413  1.00  0.00           N  
ATOM  13203  C4  C   Y   9      -1.966  70.629  53.875  1.00  0.00           C  
ATOM  13204  N4  C   Y   9      -1.896  70.490  52.561  1.00  0.00           N  
ATOM  13205  C5  C   Y   9      -0.816  70.381  54.688  1.00  0.00           C  
ATOM  13206  C6  C   Y   9      -0.966  70.553  56.029  1.00  0.00           C  
ATOM  13207 HN4A C   Y   9      -1.010  70.205  52.119  1.00  0.00           H  
ATOM  13208 HN4B C   Y   9      -2.729  70.665  51.979  1.00  0.00           H  
ATOM  13216 H2A* C   Y   9      -0.696  69.683  58.335  1.00  0.00           H  
ATOM  13217 H2B* C   Y   9      -2.182  69.255  59.171  1.00  0.00           H  
ATOM  13218  P   T   Y  10      -2.902  69.369  61.311  1.00  0.00           P  
ATOM  13219  O1P T   Y  10      -3.344  69.334  62.720  1.00  0.00           O  
ATOM  13220  O2P T   Y  10      -2.109  68.205  60.850  1.00  0.00           O1-
ATOM  13221  C5* T   Y  10      -4.847  70.845  60.357  1.00  0.00           C  
ATOM  13222  O5* T   Y  10      -4.159  69.568  60.350  1.00  0.00           O  
ATOM  13223  C4* T   Y  10      -6.324  70.629  60.122  1.00  0.00           C  
ATOM  13224  O4* T   Y  10      -6.548  70.460  58.685  1.00  0.00           O  
ATOM  13225  C3* T   Y  10      -6.937  69.378  60.746  1.00  0.00           C  
ATOM  13226  O3* T   Y  10      -8.342  69.507  60.949  1.00  0.00           O  
ATOM  13227  C2* T   Y  10      -6.680  68.312  59.692  1.00  0.00           C  
ATOM  13228  C1* T   Y  10      -6.826  69.103  58.398  1.00  0.00           C  
ATOM  13229  N1  T   Y  10      -5.897  68.667  57.322  1.00  0.00           N  
ATOM  13230  C2  T   Y  10      -6.383  68.669  56.031  1.00  0.00           C  
ATOM  13231  O2  T   Y  10      -7.521  69.006  55.755  1.00  0.00           O  
ATOM  13232  N3  T   Y  10      -5.486  68.258  55.064  1.00  0.00           N  
ATOM  13233  C4  T   Y  10      -4.186  67.855  55.266  1.00  0.00           C  
ATOM  13234  O4  T   Y  10      -3.476  67.506  54.316  1.00  0.00           O  
ATOM  13235  C5  T   Y  10      -3.768  67.882  56.646  1.00  0.00           C  
ATOM  13236  C5M T   Y  10      -2.355  67.457  56.913  1.00  0.00           C  
ATOM  13237  C6  T   Y  10      -4.613  68.283  57.617  1.00  0.00           C  
ATOM  13248 H2A* T   Y  10      -5.688  67.877  59.801  1.00  0.00           H  
ATOM  13249 H2B* T   Y  10      -7.404  67.500  59.764  1.00  0.00           H  
ATOM  13250  P   G   Y  11      -9.285  67.992  61.045  1.00  0.00           P  
ATOM  13251  O1P G   Y  11     -10.452  68.190  61.924  1.00  0.00           O  
ATOM  13252  O2P G   Y  11      -8.420  66.830  61.364  1.00  0.00           O1-
ATOM  13253  C5* G   Y  11     -10.270  69.091  58.878  1.00  0.00           C  
ATOM  13254  O5* G   Y  11      -9.756  67.899  59.523  1.00  0.00           O  
ATOM  13255  C4* G   Y  11     -11.353  68.714  57.896  1.00  0.00           C  
ATOM  13256  O4* G   Y  11     -10.724  68.256  56.657  1.00  0.00           O  
ATOM  13257  C3* G   Y  11     -12.267  67.559  58.303  1.00  0.00           C  
ATOM  13258  O3* G   Y  11     -13.528  67.610  57.640  1.00  0.00           O  
ATOM  13259  C2* G   Y  11     -11.499  66.337  57.823  1.00  0.00           C  
ATOM  13260  C1* G   Y  11     -10.846  66.852  56.548  1.00  0.00           C  
ATOM  13261  N1  G   Y  11      -7.595  65.180  52.994  1.00  0.00           N  
ATOM  13262  C2  G   Y  11      -8.882  65.656  52.861  1.00  0.00           C  
ATOM  13263  N2  G   Y  11      -9.370  65.697  51.617  1.00  0.00           N  
ATOM  13264  N3  G   Y  11      -9.624  66.069  53.886  1.00  0.00           N  
ATOM  13265  C4  G   Y  11      -8.972  65.956  55.073  1.00  0.00           C  
ATOM  13266  C5  G   Y  11      -7.692  65.483  55.301  1.00  0.00           C  
ATOM  13267  C6  G   Y  11      -6.903  65.051  54.211  1.00  0.00           C  
ATOM  13268  O6  G   Y  11      -5.756  64.605  54.211  1.00  0.00           O  
ATOM  13269  N7  G   Y  11      -7.398  65.524  56.666  1.00  0.00           N  
ATOM  13270  C8  G   Y  11      -8.484  66.011  57.208  1.00  0.00           C  
ATOM  13271  N9  G   Y  11      -9.486  66.295  56.305  1.00  0.00           N  
ATOM  13281 H2A* G   Y  11     -10.767  66.013  58.562  1.00  0.00           H  
ATOM  13282 H2B* G   Y  11     -12.168  65.497  57.636  1.00  0.00           H  
ATOM  13283  P   C   Y  12     -14.407  66.055  57.578  1.00  0.00           P  
ATOM  13284  O1P C   Y  12     -15.859  66.322  57.610  1.00  0.00           O  
ATOM  13285  O2P C   Y  12     -13.913  65.038  58.539  1.00  0.00           O1-
ATOM  13286  C5* C   Y  12     -13.979  66.666  55.065  1.00  0.00           C  
ATOM  13287  O5* C   Y  12     -13.958  65.652  56.102  1.00  0.00           O  
ATOM  13288  C4* C   Y  12     -14.347  66.035  53.743  1.00  0.00           C  
ATOM  13289  O4* C   Y  12     -13.153  65.409  53.175  1.00  0.00           O  
ATOM  13290  C3* C   Y  12     -15.377  64.909  53.792  1.00  0.00           C  
ATOM  13291  O3* C   Y  12     -16.054  64.743  52.548  1.00  0.00           O  
ATOM  13292  C2* C   Y  12     -14.523  63.680  54.062  1.00  0.00           C  
ATOM  13293  C1* C   Y  12     -13.251  64.002  53.289  1.00  0.00           C  
ATOM  13294  N1  C   Y  12     -12.008  63.514  53.949  1.00  0.00           N  
ATOM  13295  C2  C   Y  12     -10.993  63.015  53.136  1.00  0.00           C  
ATOM  13296  O2  C   Y  12     -11.163  62.993  51.911  1.00  0.00           O  
ATOM  13297  N3  C   Y  12      -9.855  62.564  53.718  1.00  0.00           N  
ATOM  13298  C4  C   Y  12      -9.702  62.602  55.049  1.00  0.00           C  
ATOM  13299  N4  C   Y  12      -8.568  62.153  55.563  1.00  0.00           N  
ATOM  13300  C5  C   Y  12     -10.731  63.106  55.904  1.00  0.00           C  
ATOM  13301  C6  C   Y  12     -11.864  63.555  55.298  1.00  0.00           C  
ATOM  13302 HN4A C   Y  12      -8.423  62.169  56.583  1.00  0.00           H  
ATOM  13303 HN4B C   Y  12      -7.831  61.785  54.945  1.00  0.00           H  
ATOM  13311 H2A* C   Y  12     -14.338  63.553  55.128  1.00  0.00           H  
ATOM  13312 H2B* C   Y  12     -15.007  62.772  53.701  1.00  0.00           H  
ATOM  13313  P   G   Y  13     -16.811  63.158  52.291  1.00  0.00           P  
ATOM  13314  O1P G   Y  13     -18.018  63.316  51.457  1.00  0.00           O  
ATOM  13315  O2P G   Y  13     -16.984  62.383  53.543  1.00  0.00           O1-
ATOM  13316  C5* G   Y  13     -15.024  63.310  50.379  1.00  0.00           C  
ATOM  13317  O5* G   Y  13     -15.631  62.517  51.430  1.00  0.00           O  
ATOM  13318  C4* G   Y  13     -14.618  62.415  49.234  1.00  0.00           C  
ATOM  13319  O4* G   Y  13     -13.340  61.783  49.562  1.00  0.00           O  
ATOM  13320  C3* G   Y  13     -15.548  61.244  48.924  1.00  0.00           C  
ATOM  13321  O3* G   Y  13     -15.420  60.794  47.577  1.00  0.00           O  
ATOM  13322  C2* G   Y  13     -15.047  60.157  49.861  1.00  0.00           C  
ATOM  13323  C1* G   Y  13     -13.547  60.421  49.881  1.00  0.00           C  
ATOM  13324  N1  G   Y  13      -9.394  58.623  52.231  1.00  0.00           N  
ATOM  13325  C2  G   Y  13      -9.678  58.715  50.884  1.00  0.00           C  
ATOM  13326  N2  G   Y  13      -8.731  58.275  50.050  1.00  0.00           N  
ATOM  13327  N3  G   Y  13     -10.814  59.218  50.404  1.00  0.00           N  
ATOM  13328  C4  G   Y  13     -11.661  59.614  51.391  1.00  0.00           C  
ATOM  13329  C5  G   Y  13     -11.465  59.550  52.759  1.00  0.00           C  
ATOM  13330  C6  G   Y  13     -10.255  59.024  53.267  1.00  0.00           C  
ATOM  13331  O6  G   Y  13      -9.900  58.887  54.438  1.00  0.00           O  
ATOM  13332  N7  G   Y  13     -12.581  60.055  53.431  1.00  0.00           N  
ATOM  13333  C8  G   Y  13     -13.397  60.403  52.468  1.00  0.00           C  
ATOM  13334  N9  G   Y  13     -12.910  60.162  51.201  1.00  0.00           N  
ATOM  13344 H2A* G   Y  13     -15.496  60.249  50.850  1.00  0.00           H  
ATOM  13345 H2B* G   Y  13     -15.287  59.164  49.484  1.00  0.00           H  
ATOM  13346  P   C   Y  14     -15.988  59.125  47.285  1.00  0.00           P  
ATOM  13347  O1P C   Y  14     -16.523  59.032  45.911  1.00  0.00           O  
ATOM  13348  O2P C   Y  14     -16.857  58.582  48.357  1.00  0.00           O1-
ATOM  13349  C5* C   Y  14     -13.437  59.064  46.688  1.00  0.00           C  
ATOM  13350  O5* C   Y  14     -14.554  58.431  47.361  1.00  0.00           O  
ATOM  13351  C4* C   Y  14     -12.496  58.008  46.157  1.00  0.00           C  
ATOM  13352  O4* C   Y  14     -11.641  57.550  47.252  1.00  0.00           O  
ATOM  13353  C3* C   Y  14     -13.142  56.731  45.624  1.00  0.00           C  
ATOM  13354  O3* C   Y  14     -12.305  56.054  44.688  1.00  0.00           O  
ATOM  13355  C2* C   Y  14     -13.287  55.877  46.874  1.00  0.00           C  
ATOM  13356  C1* C   Y  14     -12.042  56.257  47.664  1.00  0.00           C  
ATOM  13357  N1  C   Y  14     -12.254  56.296  49.136  1.00  0.00           N  
ATOM  13358  C2  C   Y  14     -11.222  55.842  49.955  1.00  0.00           C  
ATOM  13359  O2  C   Y  14     -10.183  55.425  49.431  1.00  0.00           O  
ATOM  13360  N3  C   Y  14     -11.398  55.867  51.299  1.00  0.00           N  
ATOM  13361  C4  C   Y  14     -12.536  56.325  51.835  1.00  0.00           C  
ATOM  13362  N4  C   Y  14     -12.652  56.332  53.153  1.00  0.00           N  
ATOM  13363  C5  C   Y  14     -13.611  56.792  51.015  1.00  0.00           C  
ATOM  13364  C6  C   Y  14     -13.413  56.760  49.670  1.00  0.00           C  
ATOM  13365 HN4A C   Y  14     -13.517  56.677  53.593  1.00  0.00           H  
ATOM  13366 HN4B C   Y  14     -11.877  55.989  53.741  1.00  0.00           H  
ATOM  13374 H2A* C   Y  14     -14.205  56.113  47.411  1.00  0.00           H  
ATOM  13375 H2B* C   Y  14     -13.314  54.815  46.629  1.00  0.00           H  
ATOM  13376  P   A   Y  15     -12.703  54.354  44.494  1.00  0.00           P  
ATOM  13377  O1P A   Y  15     -12.402  53.975  43.099  1.00  0.00           O  
ATOM  13378  O2P A   Y  15     -14.038  53.957  45.001  1.00  0.00           O1-
ATOM  13379  C5* A   Y  15     -10.244  54.361  45.406  1.00  0.00           C  
ATOM  13380  O5* A   Y  15     -11.575  53.788  45.469  1.00  0.00           O  
ATOM  13381  C4* A   Y  15      -9.214  53.293  45.685  1.00  0.00           C  
ATOM  13382  O4* A   Y  15      -9.116  53.102  47.134  1.00  0.00           O  
ATOM  13383  C3* A   Y  15      -9.518  51.897  45.142  1.00  0.00           C  
ATOM  13384  O3* A   Y  15      -8.336  51.121  44.963  1.00  0.00           O  
ATOM  13385  C2* A   Y  15     -10.359  51.280  46.247  1.00  0.00           C  
ATOM  13386  C1* A   Y  15      -9.732  51.882  47.498  1.00  0.00           C  
ATOM  13387  N1  A   Y  15     -10.584  51.890  52.557  1.00  0.00           N  
ATOM  13388  C2  A   Y  15      -9.530  51.547  51.824  1.00  0.00           C  
ATOM  13389  N3  A   Y  15      -9.375  51.572  50.516  1.00  0.00           N  
ATOM  13390  C4  A   Y  15     -10.498  52.017  49.925  1.00  0.00           C  
ATOM  13391  C5  A   Y  15     -11.662  52.399  50.529  1.00  0.00           C  
ATOM  13392  C6  A   Y  15     -11.691  52.329  51.938  1.00  0.00           C  
ATOM  13393  N6  A   Y  15     -12.763  52.678  52.667  1.00  0.00           N  
ATOM  13394  N7  A   Y  15     -12.600  52.805  49.595  1.00  0.00           N  
ATOM  13395  C8  A   Y  15     -11.992  52.646  48.456  1.00  0.00           C  
ATOM  13396  N9  A   Y  15     -10.713  52.174  48.578  1.00  0.00           N  
ATOM  13397 HN6A A   Y  15     -12.731  52.607  53.693  1.00  0.00           H  
ATOM  13398 HN6B A   Y  15     -13.616  53.014  52.199  1.00  0.00           H  
ATOM  13406 H2A* A   Y  15     -11.410  51.546  46.142  1.00  0.00           H  
ATOM  13407 H2B* A   Y  15     -10.293  50.191  46.235  1.00  0.00           H  
ATOM  13408  P   C   Y  16      -8.551  49.338  44.966  1.00  0.00           P  
ATOM  13409  O1P C   Y  16      -7.529  48.724  44.095  1.00  0.00           O  
ATOM  13410  O2P C   Y  16      -9.954  48.936  44.702  1.00  0.00           O1-
ATOM  13411  C5* C   Y  16      -7.047  49.722  47.077  1.00  0.00           C  
ATOM  13412  O5* C   Y  16      -8.200  49.062  46.497  1.00  0.00           O  
ATOM  13413  C4* C   Y  16      -6.402  48.816  48.100  1.00  0.00           C  
ATOM  13414  O4* C   Y  16      -7.150  48.916  49.353  1.00  0.00           O  
ATOM  13415  C3* C   Y  16      -6.401  47.323  47.779  1.00  0.00           C  
ATOM  13416  O3* C   Y  16      -5.360  46.626  48.459  1.00  0.00           O  
ATOM  13417  C2* C   Y  16      -7.746  46.860  48.317  1.00  0.00           C  
ATOM  13418  C1* C   Y  16      -7.915  47.741  49.548  1.00  0.00           C  
ATOM  13419  N1  C   Y  16      -9.323  48.154  49.802  1.00  0.00           N  
ATOM  13420  C2  C   Y  16      -9.753  48.219  51.125  1.00  0.00           C  
ATOM  13421  O2  C   Y  16      -8.958  47.931  52.028  1.00  0.00           O  
ATOM  13422  N3  C   Y  16     -11.033  48.591  51.376  1.00  0.00           N  
ATOM  13423  C4  C   Y  16     -11.869  48.896  50.376  1.00  0.00           C  
ATOM  13424  N4  C   Y  16     -13.104  49.257  50.679  1.00  0.00           N  
ATOM  13425  C5  C   Y  16     -11.452  48.833  49.009  1.00  0.00           C  
ATOM  13426  C6  C   Y  16     -10.163  48.460  48.780  1.00  0.00           C  
ATOM  13427 HN4A C   Y  16     -13.770  49.497  49.929  1.00  0.00           H  
ATOM  13428 HN4B C   Y  16     -13.404  49.297  51.664  1.00  0.00           H  
ATOM  13436 H2A* C   Y  16      -8.539  47.013  47.587  1.00  0.00           H  
ATOM  13437 H2B* C   Y  16      -7.730  45.799  48.567  1.00  0.00           H  
ATOM  13438  P   A   Y  17      -5.649  44.899  48.603  1.00  0.00           P  
ATOM  13439  O1P A   Y  17      -4.341  44.216  48.563  1.00  0.00           O  
ATOM  13440  O2P A   Y  17      -6.692  44.357  47.699  1.00  0.00           O1-
ATOM  13441  C5* A   Y  17      -5.534  45.762  51.076  1.00  0.00           C  
ATOM  13442  O5* A   Y  17      -6.205  44.929  50.098  1.00  0.00           O  
ATOM  13443  C4* A   Y  17      -5.589  45.102  52.433  1.00  0.00           C  
ATOM  13444  O4* A   Y  17      -6.899  45.370  53.031  1.00  0.00           O  
ATOM  13445  C3* A   Y  17      -5.471  43.578  52.452  1.00  0.00           C  
ATOM  13446  O3* A   Y  17      -5.000  43.091  53.706  1.00  0.00           O  
ATOM  13447  C2* A   Y  17      -6.908  43.125  52.247  1.00  0.00           C  
ATOM  13448  C1* A   Y  17      -7.690  44.197  52.995  1.00  0.00           C  
ATOM  13449  N1  A   Y  17     -12.594  45.468  53.799  1.00  0.00           N  
ATOM  13450  C2  A   Y  17     -11.591  45.192  54.626  1.00  0.00           C  
ATOM  13451  N3  A   Y  17     -10.343  44.873  54.351  1.00  0.00           N  
ATOM  13452  C4  A   Y  17     -10.154  44.842  53.019  1.00  0.00           C  
ATOM  13453  C5  A   Y  17     -11.076  45.091  52.043  1.00  0.00           C
[truncated: 13,942 more chars]
