# Supplementary material for: Targeted DNA Methylation Using an Artificially Bisected M.HhaI Fused to Zinc Fingers
Source: PLoS One. 2012 Sep 11;7(9):e44852. doi: 10.1371/journal.pone.0044852 (PMC3439449; doi:10.1371/journal.pone.0044852)
Supplement: Models S1 — PDB files of all models in a.zip file format. (ZIP) [file pone.0044852.s005.zip › Models_S1/ZN_ZC.2.pdb]

ATOM   6847  N   MET A   1     -29.442  18.233  60.998  1.00  0.00           N  
ATOM   6848  CA  MET A   1     -29.393  18.879  62.303  1.00  0.00           C  
ATOM   6849  C   MET A   1     -28.981  20.347  62.180  1.00  0.00           C  
ATOM   6850  O   MET A   1     -27.802  20.685  62.296  1.00  0.00           O  
ATOM   6851  CB  MET A   1     -28.427  18.133  63.223  1.00  0.00           C  
ATOM   6852  CG  MET A   1     -28.374  18.667  64.648  1.00  0.00           C  
ATOM   6853  SD  MET A   1     -27.535  17.541  65.780  1.00  0.00           S  
ATOM   6854  CE  MET A   1     -27.454  18.547  67.259  1.00  0.00           C  
ATOM   6866  N   GLU A   2     -29.959  21.233  61.912  1.00  0.00           N  
ATOM   6867  CA  GLU A   2     -29.778  22.679  61.750  1.00  0.00           C  
ATOM   6868  C   GLU A   2     -29.591  23.518  63.026  1.00  0.00           C  
ATOM   6869  O   GLU A   2     -29.430  24.742  62.949  1.00  0.00           O  
ATOM   6870  CB  GLU A   2     -30.969  23.237  60.970  1.00  0.00           C  
ATOM   6871  CG  GLU A   2     -31.040  22.781  59.520  1.00  0.00           C  
ATOM   6872  CD  GLU A   2     -32.299  23.266  58.857  1.00  0.00           C  
ATOM   6873  OE1 GLU A   2     -33.097  23.888  59.517  1.00  0.00           O  
ATOM   6874  OE2 GLU A   2     -32.415  23.113  57.663  1.00  0.00           O1-
ATOM   6881  N   LYS A   3     -29.634  22.884  64.192  1.00  0.00           N  
ATOM   6882  CA  LYS A   3     -29.485  23.594  65.456  1.00  0.00           C  
ATOM   6883  C   LYS A   3     -28.283  24.529  65.427  1.00  0.00           C  
ATOM   6884  O   LYS A   3     -27.166  24.110  65.123  1.00  0.00           O  
ATOM   6885  CB  LYS A   3     -29.351  22.604  66.616  1.00  0.00           C  
ATOM   6886  CG  LYS A   3     -29.237  23.254  67.988  1.00  0.00           C  
ATOM   6887  CD  LYS A   3     -29.184  22.209  69.093  1.00  0.00           C  
ATOM   6888  CE  LYS A   3     -29.032  22.856  70.461  1.00  0.00           C  
ATOM   6889  NZ  LYS A   3     -29.062  21.852  71.559  1.00  0.00           N1+
ATOM   6903  N   PRO A   4     -28.519  25.799  65.739  1.00  0.00           N  
ATOM   6904  CA  PRO A   4     -27.456  26.796  65.750  1.00  0.00           C  
ATOM   6905  C   PRO A   4     -26.478  26.547  66.892  1.00  0.00           C  
ATOM   6906  O   PRO A   4     -26.832  25.940  67.903  1.00  0.00           O  
ATOM   6907  CB  PRO A   4     -28.194  28.129  65.902  1.00  0.00           C  
ATOM   6908  CG  PRO A   4     -29.469  27.771  66.587  1.00  0.00           C  
ATOM   6909  CD  PRO A   4     -29.843  26.416  66.050  1.00  0.00           C  
ATOM   6917  N   TYR A   5     -25.247  27.018  66.723  1.00  0.00           N  
ATOM   6918  CA  TYR A   5     -24.219  26.855  67.745  1.00  0.00           C  
ATOM   6919  C   TYR A   5     -23.756  28.203  68.278  1.00  0.00           C  
ATOM   6920  O   TYR A   5     -23.620  29.168  67.525  1.00  0.00           O  
ATOM   6921  CB  TYR A   5     -23.028  26.075  67.185  1.00  0.00           C  
ATOM   6922  CG  TYR A   5     -23.391  24.719  66.623  1.00  0.00           C  
ATOM   6923  CD1 TYR A   5     -23.683  24.558  65.276  1.00  0.00           C  
ATOM   6924  CD2 TYR A   5     -23.443  23.601  67.443  1.00  0.00           C  
ATOM   6925  CE1 TYR A   5     -24.016  23.323  64.759  1.00  0.00           C  
ATOM   6926  CE2 TYR A   5     -23.774  22.360  66.935  1.00  0.00           C  
ATOM   6927  CZ  TYR A   5     -24.062  22.224  65.593  1.00  0.00           C  
ATOM   6928  OH  TYR A   5     -24.391  20.989  65.082  1.00  0.00           O  
ATOM   6938  N   ALA A   6     -23.514  28.266  69.583  1.00  0.00           N  
ATOM   6939  CA  ALA A   6     -23.076  29.501  70.223  1.00  0.00           C  
ATOM   6940  C   ALA A   6     -21.606  29.425  70.619  1.00  0.00           C  
ATOM   6941  O   ALA A   6     -21.113  28.366  71.009  1.00  0.00           O  
ATOM   6942  CB  ALA A   6     -23.938  29.803  71.439  1.00  0.00           C  
ATOM   6948  N   CYS A   7     -20.911  30.551  70.515  1.00  0.00           N  
ATOM   6949  CA  CYS A   7     -19.561  30.673  71.052  1.00  0.00           C  
ATOM   6950  C   CYS A   7     -19.553  31.470  72.349  1.00  0.00           C  
ATOM   6951  O   CYS A   7     -19.875  32.659  72.361  1.00  0.00           O  
ATOM   6952  CB  CYS A   7     -18.825  31.430  69.948  1.00  0.00           C  
ATOM   6953  SG  CYS A   7     -17.046  31.613  70.221  1.00  0.00           S  
ATOM   6959  N   PRO A   8     -19.183  30.811  73.441  1.00  0.00           N  
ATOM   6960  CA  PRO A   8     -19.137  31.457  74.748  1.00  0.00           C  
ATOM   6961  C   PRO A   8     -17.961  32.421  74.844  1.00  0.00           C  
ATOM   6962  O   PRO A   8     -17.907  33.261  75.742  1.00  0.00           O  
ATOM   6963  CB  PRO A   8     -19.010  30.294  75.737  1.00  0.00           C  
ATOM   6964  CG  PRO A   8     -18.332  29.218  74.961  1.00  0.00           C  
ATOM   6965  CD  PRO A   8     -18.849  29.355  73.553  1.00  0.00           C  
ATOM   6973  N   GLU A   9     -17.017  32.357  73.886  1.00  0.00           N  
ATOM   6974  CA  GLU A   9     -15.789  33.139  73.974  1.00  0.00           C  
ATOM   6975  C   GLU A   9     -15.933  34.471  73.247  1.00  0.00           C  
ATOM   6976  O   GLU A   9     -15.146  35.394  73.462  1.00  0.00           O  
ATOM   6977  CB  GLU A   9     -14.610  32.352  73.397  1.00  0.00           C  
ATOM   6978  CG  GLU A   9     -14.302  31.055  74.131  1.00  0.00           C  
ATOM   6979  CD  GLU A   9     -14.034  31.301  75.588  1.00  0.00           C  
ATOM   6980  OE1 GLU A   9     -13.205  32.125  75.889  1.00  0.00           O  
ATOM   6981  OE2 GLU A   9     -14.737  30.750  76.403  1.00  0.00           O1-
ATOM   6988  N   CYS A  10     -16.943  34.566  72.388  1.00  0.00           N  
ATOM   6989  CA  CYS A  10     -17.132  35.747  71.556  1.00  0.00           C  
ATOM   6990  C   CYS A  10     -18.525  36.334  71.740  1.00  0.00           C  
ATOM   6991  O   CYS A  10     -18.702  37.552  71.737  1.00  0.00           O  
ATOM   6992  CB  CYS A  10     -16.963  35.195  70.140  1.00  0.00           C  
ATOM   6993  SG  CYS A  10     -15.316  34.535  69.785  1.00  0.00           S  
ATOM   6999  N   GLY A  11     -19.513  35.460  71.900  1.00  0.00           N  
ATOM   7000  CA  GLY A  11     -20.898  35.889  72.052  1.00  0.00           C  
ATOM   7001  C   GLY A  11     -21.618  35.917  70.710  1.00  0.00           C  
ATOM   7002  O   GLY A  11     -22.647  36.575  70.559  1.00  0.00           O  
ATOM   7006  N   LYS A  12     -21.067  35.200  69.735  1.00  0.00           N  
ATOM   7007  CA  LYS A  12     -21.707  35.060  68.432  1.00  0.00           C  
ATOM   7008  C   LYS A  12     -22.276  33.661  68.244  1.00  0.00           C  
ATOM   7009  O   LYS A  12     -21.783  32.696  68.827  1.00  0.00           O  
ATOM   7010  CB  LYS A  12     -20.714  35.380  67.313  1.00  0.00           C  
ATOM   7011  CG  LYS A  12     -20.069  36.757  67.417  1.00  0.00           C  
ATOM   7012  CD  LYS A  12     -21.100  37.864  67.262  1.00  0.00           C  
ATOM   7013  CE  LYS A  12     -20.441  39.235  67.230  1.00  0.00           C  
ATOM   7014  NZ  LYS A  12     -21.443  40.335  67.198  1.00  0.00           N1+
ATOM   7028  N   SER A  13     -23.318  33.557  67.426  1.00  0.00           N  
ATOM   7029  CA  SER A  13     -24.005  32.287  67.175  1.00  0.00           C  
ATOM   7030  C   SER A  13     -24.060  32.057  65.660  1.00  0.00           C  
ATOM   7031  O   SER A  13     -24.213  33.009  64.892  1.00  0.00           O  
ATOM   7032  CB  SER A  13     -25.398  32.296  67.778  1.00  0.00           C  
ATOM   7033  OG  SER A  13     -25.368  32.430  69.170  1.00  0.00           O  
ATOM   7039  N   PHE A  14     -24.004  30.795  65.238  1.00  0.00           N  
ATOM   7040  CA  PHE A  14     -23.998  30.465  63.819  1.00  0.00           C  
ATOM   7041  C   PHE A  14     -24.956  29.350  63.429  1.00  0.00           C  
ATOM   7042  O   PHE A  14     -25.291  28.504  64.253  1.00  0.00           O  
ATOM   7043  CB  PHE A  14     -22.580  30.086  63.388  1.00  0.00           C  
ATOM   7044  CG  PHE A  14     -21.573  31.181  63.585  1.00  0.00           C  
ATOM   7045  CD1 PHE A  14     -20.814  31.247  64.743  1.00  0.00           C  
ATOM   7046  CD2 PHE A  14     -21.382  32.153  62.612  1.00  0.00           C  
ATOM   7047  CE1 PHE A  14     -19.887  32.255  64.926  1.00  0.00           C  
ATOM   7048  CE2 PHE A  14     -20.456  33.161  62.792  1.00  0.00           C  
ATOM   7049  CZ  PHE A  14     -19.708  33.211  63.950  1.00  0.00           C  
ATOM   7059  N   SER A  15     -25.340  29.334  62.151  1.00  0.00           N  
ATOM   7060  CA  SER A  15     -26.256  28.342  61.589  1.00  0.00           C  
ATOM   7061  C   SER A  15     -25.621  26.972  61.383  1.00  0.00           C  
ATOM   7062  O   SER A  15     -26.258  25.937  61.607  1.00  0.00           O  
ATOM   7063  CB  SER A  15     -26.809  28.851  60.272  1.00  0.00           C  
ATOM   7064  OG  SER A  15     -27.607  29.990  60.443  1.00  0.00           O  
ATOM   7070  N   ARG A  16     -24.381  26.960  60.906  1.00  0.00           N  
ATOM   7071  CA  ARG A  16     -23.683  25.709  60.658  1.00  0.00           C  
ATOM   7072  C   ARG A  16     -22.459  25.586  61.553  1.00  0.00           C  
ATOM   7073  O   ARG A  16     -21.867  26.590  61.968  1.00  0.00           O  
ATOM   7074  CB  ARG A  16     -23.325  25.529  59.191  1.00  0.00           C  
ATOM   7075  CG  ARG A  16     -24.513  25.349  58.261  1.00  0.00           C  
ATOM   7076  CD  ARG A  16     -24.150  25.160  56.833  1.00  0.00           C  
ATOM   7077  NE  ARG A  16     -25.284  25.126  55.921  1.00  0.00           N  
ATOM   7078  CZ  ARG A  16     -25.999  24.022  55.630  1.00  0.00           C  
ATOM   7079  NH1 ARG A  16     -25.681  22.855  56.144  1.00  0.00           N1+
ATOM   7080  NH2 ARG A  16     -27.015  24.140  54.794  1.00  0.00           N  
ATOM   7094  N   LYS A  17     -22.058  24.347  61.811  1.00  0.00           N  
ATOM   7095  CA  LYS A  17     -20.900  24.092  62.647  1.00  0.00           C  
ATOM   7096  C   LYS A  17     -19.614  24.611  62.035  1.00  0.00           C  
ATOM   7097  O   LYS A  17     -18.739  25.051  62.750  1.00  0.00           O  
ATOM   7098  CB  LYS A  17     -20.773  22.594  62.925  1.00  0.00           C  
ATOM   7099  CG  LYS A  17     -19.628  22.221  63.858  1.00  0.00           C  
ATOM   7100  CD  LYS A  17     -19.613  20.728  64.150  1.00  0.00           C  
ATOM   7101  CE  LYS A  17     -18.456  20.352  65.062  1.00  0.00           C  
ATOM   7102  NZ  LYS A  17     -18.410  18.889  65.330  1.00  0.00           N1+
ATOM   7116  N   ASP A  18     -19.495  24.564  60.713  1.00  0.00           N  
ATOM   7117  CA  ASP A  18     -18.275  25.033  60.065  1.00  0.00           C  
ATOM   7118  C   ASP A  18     -18.068  26.538  60.222  1.00  0.00           C  
ATOM   7119  O   ASP A  18     -16.934  27.022  60.225  1.00  0.00           O  
ATOM   7120  CB  ASP A  18     -18.296  24.668  58.578  1.00  0.00           C  
ATOM   7121  CG  ASP A  18     -18.084  23.188  58.292  1.00  0.00           C  
ATOM   7122  OD1 ASP A  18     -17.691  22.479  59.188  1.00  0.00           O  
ATOM   7123  OD2 ASP A  18     -18.462  22.748  57.233  1.00  0.00           O1-
ATOM   7128  N   SER A  19     -19.168  27.270  60.372  1.00  0.00           N  
ATOM   7129  CA  SER A  19     -19.090  28.710  60.572  1.00  0.00           C  
ATOM   7130  C   SER A  19     -18.506  28.969  61.965  1.00  0.00           C  
ATOM   7131  O   SER A  19     -17.778  29.940  62.160  1.00  0.00           O  
ATOM   7132  CB  SER A  19     -20.457  29.350  60.420  1.00  0.00           C  
ATOM   7133  OG  SER A  19     -20.954  29.226  59.115  1.00  0.00           O  
ATOM   7139  N   LEU A  20     -18.827  28.098  62.928  1.00  0.00           N  
ATOM   7140  CA  LEU A  20     -18.308  28.251  64.286  1.00  0.00           C  
ATOM   7141  C   LEU A  20     -16.820  27.953  64.308  1.00  0.00           C  
ATOM   7142  O   LEU A  20     -16.048  28.677  64.928  1.00  0.00           O  
ATOM   7143  CB  LEU A  20     -19.057  27.330  65.258  1.00  0.00           C  
ATOM   7144  CG  LEU A  20     -18.595  27.410  66.719  1.00  0.00           C  
ATOM   7145  CD1 LEU A  20     -18.803  28.822  67.254  1.00  0.00           C  
ATOM   7146  CD2 LEU A  20     -19.367  26.398  67.552  1.00  0.00           C  
ATOM   7158  N   VAL A  21     -16.414  26.908  63.597  1.00  0.00           N  
ATOM   7159  CA  VAL A  21     -15.005  26.529  63.548  1.00  0.00           C  
ATOM   7160  C   VAL A  21     -14.156  27.620  62.901  1.00  0.00           C  
ATOM   7161  O   VAL A  21     -13.068  27.926  63.372  1.00  0.00           O  
ATOM   7162  CB  VAL A  21     -14.803  25.211  62.777  1.00  0.00           C  
ATOM   7163  CG1 VAL A  21     -13.321  24.935  62.570  1.00  0.00           C  
ATOM   7164  CG2 VAL A  21     -15.458  24.055  63.516  1.00  0.00           C  
ATOM   7174  N   ARG A  22     -14.670  28.234  61.841  1.00  0.00           N  
ATOM   7175  CA  ARG A  22     -13.936  29.301  61.174  1.00  0.00           C  
ATOM   7176  C   ARG A  22     -13.821  30.520  62.101  1.00  0.00           C  
ATOM   7177  O   ARG A  22     -12.746  31.100  62.238  1.00  0.00           O  
ATOM   7178  CB  ARG A  22     -14.649  29.682  59.872  1.00  0.00           C  
ATOM   7179  CG  ARG A  22     -14.064  30.898  59.166  1.00  0.00           C  
ATOM   7180  CD  ARG A  22     -14.821  31.201  57.892  1.00  0.00           C  
ATOM   7181  NE  ARG A  22     -16.203  31.553  58.181  1.00  0.00           N  
ATOM   7182  CZ  ARG A  22     -17.180  31.559  57.279  1.00  0.00           C  
ATOM   7183  NH1 ARG A  22     -16.936  31.222  56.014  1.00  0.00           N1+
ATOM   7184  NH2 ARG A  22     -18.399  31.917  57.645  1.00  0.00           N  
ATOM   7198  N   HIS A  23     -14.926  30.871  62.761  1.00  0.00           N  
ATOM   7199  CA  HIS A  23     -14.985  32.010  63.682  1.00  0.00           C  
ATOM   7200  C   HIS A  23     -14.052  31.823  64.873  1.00  0.00           C  
ATOM   7201  O   HIS A  23     -13.388  32.767  65.298  1.00  0.00           O  
ATOM   7202  CB  HIS A  23     -16.419  32.229  64.178  1.00  0.00           C  
ATOM   7203  CG  HIS A  23     -16.557  33.374  65.131  1.00  0.00           C  
ATOM   7204  CD2 HIS A  23     -16.806  33.404  66.461  1.00  0.00           C  
ATOM   7205  ND1 HIS A  23     -16.437  34.690  64.734  1.00  0.00           N  
ATOM   7206  CE1 HIS A  23     -16.605  35.480  65.781  1.00  0.00           C  
ATOM   7207  NE2 HIS A  23     -16.830  34.724  66.841  1.00  0.00           N  
ATOM   7215  N   GLN A  24     -14.020  30.603  65.405  1.00  0.00           N  
ATOM   7216  CA  GLN A  24     -13.196  30.243  66.557  1.00  0.00           C  
ATOM   7217  C   GLN A  24     -11.741  30.689  66.400  1.00  0.00           C  
ATOM   7218  O   GLN A  24     -11.084  31.060  67.378  1.00  0.00           O  
ATOM   7219  CB  GLN A  24     -13.243  28.727  66.781  1.00  0.00           C  
ATOM   7220  CG  GLN A  24     -12.542  28.265  68.046  1.00  0.00           C  
ATOM   7221  CD  GLN A  24     -13.257  28.723  69.304  1.00  0.00           C  
ATOM   7222  NE2 GLN A  24     -12.497  29.255  70.254  1.00  0.00           N  
ATOM   7223  OE1 GLN A  24     -14.480  28.604  69.418  1.00  0.00           O  
ATOM   7232  N   ARG A  25     -11.269  30.698  65.156  1.00  0.00           N  
ATOM   7233  CA  ARG A  25      -9.903  31.107  64.845  1.00  0.00           C  
ATOM   7234  C   ARG A  25      -9.527  32.521  65.287  1.00  0.00           C  
ATOM   7235  O   ARG A  25      -8.350  32.803  65.478  1.00  0.00           O  
ATOM   7236  CB  ARG A  25      -9.615  30.935  63.352  1.00  0.00           C  
ATOM   7237  CG  ARG A  25      -9.374  29.495  62.933  1.00  0.00           C  
ATOM   7238  CD  ARG A  25      -8.631  29.429  61.609  1.00  0.00           C  
ATOM   7239  NE  ARG A  25      -9.491  29.747  60.474  1.00  0.00           N  
ATOM   7240  CZ  ARG A  25     -10.251  28.856  59.842  1.00  0.00           C  
ATOM   7241  NH1 ARG A  25     -10.251  27.588  60.228  1.00  0.00           N1+
ATOM   7242  NH2 ARG A  25     -11.000  29.230  58.816  1.00  0.00           N  
ATOM   7256  N   THR A  26     -10.500  33.417  65.427  1.00  0.00           N  
ATOM   7257  CA  THR A  26     -10.184  34.779  65.874  1.00  0.00           C  
ATOM   7258  C   THR A  26      -9.772  34.722  67.349  1.00  0.00           C  
ATOM   7259  O   THR A  26      -8.997  35.557  67.810  1.00  0.00           O  
ATOM   7260  CB  THR A  26     -11.374  35.741  65.703  1.00  0.00           C  
ATOM   7261  CG2 THR A  26     -11.804  35.803  64.246  1.00  0.00           C  
ATOM   7262  OG1 THR A  26     -12.473  35.294  66.506  1.00  0.00           O  
ATOM   7270  N   HIS A  27     -10.288  33.721  68.068  1.00  0.00           N  
ATOM   7271  CA  HIS A  27      -9.988  33.530  69.489  1.00  0.00           C  
ATOM   7272  C   HIS A  27      -8.700  32.734  69.717  1.00  0.00           C  
ATOM   7273  O   HIS A  27      -7.923  33.049  70.617  1.00  0.00           O  
ATOM   7274  CB  HIS A  27     -11.156  32.830  70.191  1.00  0.00           C  
ATOM   7275  CG  HIS A  27     -10.956  32.654  71.663  1.00  0.00           C  
ATOM   7276  CD2 HIS A  27     -10.750  31.543  72.408  1.00  0.00           C  
ATOM   7277  ND1 HIS A  27     -10.952  33.714  72.546  1.00  0.00           N  
ATOM   7278  CE1 HIS A  27     -10.755  33.261  73.773  1.00  0.00           C  
ATOM   7279  NE2 HIS A  27     -10.628  31.948  73.714  1.00  0.00           N  
ATOM   7287  N   THR A  28      -8.481  31.699  68.917  1.00  0.00           N  
ATOM   7288  CA  THR A  28      -7.285  30.876  69.069  1.00  0.00           C  
ATOM   7289  C   THR A  28      -6.047  31.495  68.417  1.00  0.00           C  
ATOM   7290  O   THR A  28      -4.926  31.089  68.713  1.00  0.00           O  
ATOM   7291  CB  THR A  28      -7.501  29.471  68.477  1.00  0.00           C  
ATOM   7292  CG2 THR A  28      -8.716  28.809  69.109  1.00  0.00           C  
ATOM   7293  OG1 THR A  28      -7.698  29.571  67.062  1.00  0.00           O  
ATOM   7301  N   GLY A  29      -6.266  32.466  67.526  1.00  0.00           N  
ATOM   7302  CA  GLY A  29      -5.178  33.133  66.830  1.00  0.00           C  
ATOM   7303  C   GLY A  29      -4.551  32.297  65.732  1.00  0.00           C  
ATOM   7304  O   GLY A  29      -3.532  32.687  65.154  1.00  0.00           O  
ATOM   7308  N   GLU A  30      -5.170  31.162  65.430  1.00  0.00           N  
ATOM   7309  CA  GLU A  30      -4.681  30.242  64.414  1.00  0.00           C  
ATOM   7310  C   GLU A  30      -4.883  30.795  63.011  1.00  0.00           C  
ATOM   7311  O   GLU A  30      -5.968  31.260  62.665  1.00  0.00           O  
ATOM   7312  CB  GLU A  30      -5.378  28.885  64.545  1.00  0.00           C  
ATOM   7313  CG  GLU A  30      -4.865  27.820  63.587  1.00  0.00           C  
ATOM   7314  CD  GLU A  30      -5.585  26.514  63.785  1.00  0.00           C  
ATOM   7315  OE1 GLU A  30      -6.448  26.456  64.627  1.00  0.00           O  
ATOM   7316  OE2 GLU A  30      -5.352  25.608  63.020  1.00  0.00           O1-
ATOM   7323  N   LYS A  31      -3.817  30.750  62.218  1.00  0.00           N  
ATOM   7324  CA  LYS A  31      -3.822  31.228  60.838  1.00  0.00           C  
ATOM   7325  C   LYS A  31      -3.129  30.159  59.991  1.00  0.00           C  
ATOM   7326  O   LYS A  31      -1.927  30.218  59.750  1.00  0.00           O  
ATOM   7327  CB  LYS A  31      -3.085  32.565  60.750  1.00  0.00           C  
ATOM   7328  CG  LYS A  31      -3.788  33.696  61.474  1.00  0.00           C  
ATOM   7329  CD  LYS A  31      -3.127  35.026  61.177  1.00  0.00           C  
ATOM   7330  CE  LYS A  31      -3.867  36.154  61.872  1.00  0.00           C  
ATOM   7331  NZ  LYS A  31      -3.133  37.454  61.795  1.00  0.00           N1+
ATOM   7345  N   PRO A  32      -3.903  29.174  59.513  1.00  0.00           N  
ATOM   7346  CA  PRO A  32      -3.476  28.033  58.697  1.00  0.00           C  
ATOM   7347  C   PRO A  32      -2.829  28.293  57.336  1.00  0.00           C  
ATOM   7348  O   PRO A  32      -2.068  27.463  56.848  1.00  0.00           O  
ATOM   7349  CB  PRO A  32      -4.778  27.236  58.520  1.00  0.00           C  
ATOM   7350  CG  PRO A  32      -5.609  27.597  59.720  1.00  0.00           C  
ATOM   7351  CD  PRO A  32      -5.343  29.057  59.848  1.00  0.00           C  
ATOM   7359  N   TYR A  33      -3.124  29.429  56.720  1.00  0.00           N  
ATOM   7360  CA  TYR A  33      -2.596  29.713  55.389  1.00  0.00           C  
ATOM   7361  C   TYR A  33      -1.473  30.736  55.361  1.00  0.00           C  
ATOM   7362  O   TYR A  33      -1.579  31.801  55.944  1.00  0.00           O  
ATOM   7363  CB  TYR A  33      -3.728  30.188  54.476  1.00  0.00           C  
ATOM   7364  CG  TYR A  33      -4.955  29.304  54.510  1.00  0.00           C  
ATOM   7365  CD1 TYR A  33      -5.975  29.533  55.423  1.00  0.00           C  
ATOM   7366  CD2 TYR A  33      -5.092  28.243  53.627  1.00  0.00           C  
ATOM   7367  CE1 TYR A  33      -7.098  28.729  55.457  1.00  0.00           C  
ATOM   7368  CE2 TYR A  33      -6.210  27.432  53.653  1.00  0.00           C  
ATOM   7369  CZ  TYR A  33      -7.211  27.678  54.571  1.00  0.00           C  
ATOM   7370  OH  TYR A  33      -8.326  26.873  54.601  1.00  0.00           O  
ATOM   7380  N   LYS A  34      -0.385  30.394  54.684  1.00  0.00           N  
ATOM   7381  CA  LYS A  34       0.776  31.268  54.611  1.00  0.00           C  
ATOM   7382  C   LYS A  34       1.083  31.717  53.185  1.00  0.00           C  
ATOM   7383  O   LYS A  34       1.006  30.923  52.244  1.00  0.00           O  
ATOM   7384  CB  LYS A  34       1.997  30.570  55.210  1.00  0.00           C  
ATOM   7385  CG  LYS A  34       1.911  30.328  56.712  1.00  0.00           C  
ATOM   7386  CD  LYS A  34       3.183  29.686  57.242  1.00  0.00           C  
ATOM   7387  CE  LYS A  34       3.097  29.440  58.742  1.00  0.00           C  
ATOM   7388  NZ  LYS A  34       4.336  28.812  59.277  1.00  0.00           N1+
ATOM   7402  N   CYS A  35       1.421  32.995  53.030  1.00  0.00           N  
ATOM   7403  CA  CYS A  35       1.754  33.553  51.723  1.00  0.00           C  
ATOM   7404  C   CYS A  35       3.149  33.083  51.331  1.00  0.00           C  
ATOM   7405  O   CYS A  35       4.132  33.343  52.041  1.00  0.00           O  
ATOM   7406  CB  CYS A  35       1.718  35.081  51.746  1.00  0.00           C  
ATOM   7407  SG  CYS A  35       2.056  35.827  50.131  1.00  0.00           S  
ATOM   7413  N   PRO A  36       3.226  32.416  50.186  1.00  0.00           N  
ATOM   7414  CA  PRO A  36       4.477  31.886  49.653  1.00  0.00           C  
ATOM   7415  C   PRO A  36       5.485  33.002  49.411  1.00  0.00           C  
ATOM   7416  O   PRO A  36       6.697  32.786  49.487  1.00  0.00           O  
ATOM   7417  CB  PRO A  36       4.065  31.185  48.353  1.00  0.00           C  
ATOM   7418  CG  PRO A  36       2.621  30.867  48.545  1.00  0.00           C  
ATOM   7419  CD  PRO A  36       2.064  32.011  49.349  1.00  0.00           C  
ATOM   7427  N   GLU A  37       4.976  34.209  49.160  1.00  0.00           N  
ATOM   7428  CA  GLU A  37       5.842  35.348  48.887  1.00  0.00           C  
ATOM   7429  C   GLU A  37       6.374  36.115  50.093  1.00  0.00           C  
ATOM   7430  O   GLU A  37       7.582  36.184  50.279  1.00  0.00           O  
ATOM   7431  CB  GLU A  37       5.098  36.325  47.974  1.00  0.00           C  
ATOM   7432  CG  GLU A  37       4.574  35.707  46.686  1.00  0.00           C  
ATOM   7433  CD  GLU A  37       5.697  35.387  45.739  1.00  0.00           C  
ATOM   7434  OE1 GLU A  37       6.794  35.829  45.975  1.00  0.00           O  
ATOM   7435  OE2 GLU A  37       5.483  34.608  44.838  1.00  0.00           O1-
ATOM   7442  N   CYS A  38       5.495  36.687  50.909  1.00  0.00           N  
ATOM   7443  CA  CYS A  38       5.947  37.463  52.062  1.00  0.00           C  
ATOM   7444  C   CYS A  38       5.960  36.716  53.397  1.00  0.00           C  
ATOM   7445  O   CYS A  38       6.386  37.276  54.411  1.00  0.00           O  
ATOM   7446  CB  CYS A  38       5.107  38.728  52.213  1.00  0.00           C  
ATOM   7447  SG  CYS A  38       3.395  38.378  52.670  1.00  0.00           S  
ATOM   7453  N   GLY A  39       5.490  35.471  53.399  1.00  0.00           N  
ATOM   7454  CA  GLY A  39       5.448  34.637  54.606  1.00  0.00           C  
ATOM   7455  C   GLY A  39       4.392  35.015  55.653  1.00  0.00           C  
ATOM   7456  O   GLY A  39       4.319  34.391  56.710  1.00  0.00           O  
ATOM   7460  N   LYS A  40       3.561  36.013  55.367  1.00  0.00           N  
ATOM   7461  CA  LYS A  40       2.520  36.403  56.311  1.00  0.00           C  
ATOM   7462  C   LYS A  40       1.450  35.321  56.357  1.00  0.00           C  
ATOM   7463  O   LYS A  40       1.131  34.715  55.334  1.00  0.00           O  
ATOM   7464  CB  LYS A  40       1.905  37.748  55.927  1.00  0.00           C  
ATOM   7465  CG  LYS A  40       0.786  38.217  56.850  1.00  0.00           C  
ATOM   7466  CD  LYS A  40       0.283  39.597  56.455  1.00  0.00           C  
ATOM   7467  CE  LYS A  40      -0.864  40.045  57.348  1.00  0.00           C  
ATOM   7468  NZ  LYS A  40      -1.352  41.403  56.987  1.00  0.00           N1+
ATOM   7482  N   SER A  41       0.897  35.089  57.545  1.00  0.00           N  
ATOM   7483  CA  SER A  41      -0.129  34.073  57.741  1.00  0.00           C  
ATOM   7484  C   SER A  41      -1.530  34.676  57.746  1.00  0.00           C  
ATOM   7485  O   SER A  41      -1.717  35.824  58.140  1.00  0.00           O  
ATOM   7486  CB  SER A  41       0.123  33.321  59.032  1.00  0.00           C  
ATOM   7487  OG  SER A  41       0.080  34.167  60.149  1.00  0.00           O  
ATOM   7493  N   PHE A  42      -2.509  33.880  57.327  1.00  0.00           N  
ATOM   7494  CA  PHE A  42      -3.888  34.327  57.242  1.00  0.00           C  
ATOM   7495  C   PHE A  42      -4.839  33.288  57.822  1.00  0.00           C  
ATOM   7496  O   PHE A  42      -4.577  32.077  57.768  1.00  0.00           O  
ATOM   7497  CB  PHE A  42      -4.264  34.600  55.780  1.00  0.00           C  
ATOM   7498  CG  PHE A  42      -3.492  35.721  55.157  1.00  0.00           C  
ATOM   7499  CD1 PHE A  42      -2.304  35.470  54.477  1.00  0.00           C  
ATOM   7500  CD2 PHE A  42      -3.930  37.035  55.280  1.00  0.00           C  
ATOM   7501  CE1 PHE A  42      -1.551  36.517  53.929  1.00  0.00           C  
ATOM   7502  CE2 PHE A  42      -3.188  38.096  54.736  1.00  0.00           C  
ATOM   7503  CZ  PHE A  42      -1.996  37.832  54.063  1.00  0.00           C  
ATOM   7513  N   SER A  43      -5.966  33.778  58.331  1.00  0.00           N  
ATOM   7514  CA  SER A  43      -6.985  32.923  58.929  1.00  0.00           C  
ATOM   7515  C   SER A  43      -7.785  32.160  57.890  1.00  0.00           C  
ATOM   7516  O   SER A  43      -8.322  31.089  58.183  1.00  0.00           O  
ATOM   7517  CB  SER A  43      -7.944  33.761  59.794  1.00  0.00           C  
ATOM   7518  OG  SER A  43      -8.709  34.696  59.035  1.00  0.00           O  
ATOM   7524  N   GLN A  44      -7.845  32.697  56.672  1.00  0.00           N  
ATOM   7525  CA  GLN A  44      -8.634  32.079  55.616  1.00  0.00           C  
ATOM   7526  C   GLN A  44      -7.949  31.963  54.256  1.00  0.00           C  
ATOM   7527  O   GLN A  44      -7.102  32.781  53.909  1.00  0.00           O  
ATOM   7528  CB  GLN A  44      -9.939  32.862  55.443  1.00  0.00           C  
ATOM   7529  CG  GLN A  44     -10.868  32.801  56.644  1.00  0.00           C  
ATOM   7530  CD  GLN A  44     -12.169  33.544  56.409  1.00  0.00           C  
ATOM   7531  NE2 GLN A  44     -12.359  34.643  57.129  1.00  0.00           N  
ATOM   7532  OE1 GLN A  44     -12.991  33.136  55.586  1.00  0.00           O  
ATOM   7541  N   SER A  45      -8.358  30.943  53.497  1.00  0.00           N  
ATOM   7542  CA  SER A  45      -7.825  30.656  52.164  1.00  0.00           C  
ATOM   7543  C   SER A  45      -8.215  31.686  51.119  1.00  0.00           C  
ATOM   7544  O   SER A  45      -7.410  32.041  50.257  1.00  0.00           O  
ATOM   7545  CB  SER A  45      -8.301  29.284  51.682  1.00  0.00           C  
ATOM   7546  OG  SER A  45      -9.695  29.307  51.411  1.00  0.00           O  
ATOM   7552  N   GLY A  46      -9.474  32.107  51.137  1.00  0.00           N  
ATOM   7553  CA  GLY A  46      -9.931  33.106  50.172  1.00  0.00           C  
ATOM   7554  C   GLY A  46      -9.222  34.449  50.374  1.00  0.00           C  
ATOM   7555  O   GLY A  46      -8.893  35.136  49.406  1.00  0.00           O  
ATOM   7559  N   ASP A  47      -8.938  34.791  51.629  1.00  0.00           N  
ATOM   7560  CA  ASP A  47      -8.249  36.041  51.925  1.00  0.00           C  
ATOM   7561  C   ASP A  47      -6.776  35.945  51.517  1.00  0.00           C  
ATOM   7562  O   ASP A  47      -6.145  36.950  51.180  1.00  0.00           O  
ATOM   7563  CB  ASP A  47      -8.373  36.386  53.411  1.00  0.00           C  
ATOM   7564  CG  ASP A  47      -9.757  36.854  53.835  1.00  0.00           C  
ATOM   7565  OD1 ASP A  47     -10.553  37.153  52.976  1.00  0.00           O  
ATOM   7566  OD2 ASP A  47     -10.064  36.760  55.000  1.00  0.00           O1-
ATOM   7571  N   LEU A  48      -6.231  34.731  51.535  1.00  0.00           N  
ATOM   7572  CA  LEU A  48      -4.850  34.536  51.108  1.00  0.00           C  
ATOM   7573  C   LEU A  48      -4.802  34.736  49.591  1.00  0.00           C  
ATOM   7574  O   LEU A  48      -3.892  35.375  49.064  1.00  0.00           O  
ATOM   7575  CB  LEU A  48      -4.364  33.124  51.452  1.00  0.00           C  
ATOM   7576  CG  LEU A  48      -3.044  32.718  50.785  1.00  0.00           C  
ATOM   7577  CD1 LEU A  48      -1.943  33.732  51.096  1.00  0.00           C  
ATOM   7578  CD2 LEU A  48      -2.642  31.327  51.248  1.00  0.00           C  
ATOM   7590  N   ARG A  49      -5.811  34.213  48.899  1.00  0.00           N  
ATOM   7591  CA  ARG A  49      -5.895  34.325  47.447  1.00  0.00           C  
ATOM   7592  C   ARG A  49      -5.911  35.774  46.977  1.00  0.00           C  
ATOM   7593  O   ARG A  49      -5.174  36.144  46.071  1.00  0.00           O  
ATOM   7594  CB  ARG A  49      -7.084  33.556  46.888  1.00  0.00           C  
ATOM   7595  CG  ARG A  49      -6.930  32.044  46.903  1.00  0.00           C  
ATOM   7596  CD  ARG A  49      -8.121  31.302  46.413  1.00  0.00           C  
ATOM   7597  NE  ARG A  49      -7.969  29.855  46.406  1.00  0.00           N  
ATOM   7598  CZ  ARG A  49      -8.925  28.988  46.022  1.00  0.00           C  
ATOM   7599  NH1 ARG A  49     -10.113  29.410  45.651  1.00  0.00           N1+
ATOM   7600  NH2 ARG A  49      -8.646  27.697  46.052  1.00  0.00           N  
ATOM   7614  N   ARG A  50      -6.729  36.602  47.619  1.00  0.00           N  
ATOM   7615  CA  ARG A  50      -6.788  37.997  47.223  1.00  0.00           C  
ATOM   7616  C   ARG A  50      -5.547  38.751  47.682  1.00  0.00           C  
ATOM   7617  O   ARG A  50      -5.055  39.637  46.990  1.00  0.00           O  
ATOM   7618  CB  ARG A  50      -8.066  38.671  47.700  1.00  0.00           C  
ATOM   7619  CG  ARG A  50      -9.335  38.204  47.005  1.00  0.00           C  
ATOM   7620  CD  ARG A  50     -10.580  38.828  47.519  1.00  0.00           C  
ATOM   7621  NE  ARG A  50     -11.799  38.365  46.874  1.00  0.00           N  
ATOM   7622  CZ  ARG A  50     -13.045  38.671  47.283  1.00  0.00           C  
ATOM   7623  NH1 ARG A  50     -13.245  39.406  48.353  1.00  0.00           N1+
ATOM   7624  NH2 ARG A  50     -14.065  38.190  46.591  1.00  0.00           N  
ATOM   7638  N   HIS A  51      -4.983  38.337  48.809  1.00  0.00           N  
ATOM   7639  CA  HIS A  51      -3.783  38.983  49.301  1.00  0.00           C  
ATOM   7640  C   HIS A  51      -2.633  38.807  48.312  1.00  0.00           C  
ATOM   7641  O   HIS A  51      -1.843  39.735  48.093  1.00  0.00           O  
ATOM   7642  CB  HIS A  51      -3.341  38.403  50.642  1.00  0.00           C  
ATOM   7643  CG  HIS A  51      -1.989  38.887  51.061  1.00  0.00           C  
ATOM   7644  CD2 HIS A  51      -0.771  38.301  50.989  1.00  0.00           C  
ATOM   7645  ND1 HIS A  51      -1.770  40.170  51.525  1.00  0.00           N  
ATOM   7646  CE1 HIS A  51      -0.478  40.353  51.712  1.00  0.00           C  
ATOM   7647  NE2 HIS A  51       0.152  39.234  51.395  1.00  0.00           N  
ATOM   7655  N   GLN A  52      -2.515  37.606  47.751  1.00  0.00           N  
ATOM   7656  CA  GLN A  52      -1.430  37.320  46.814  1.00  0.00           C  
ATOM   7657  C   GLN A  52      -1.406  38.249  45.612  1.00  0.00           C  
ATOM   7658  O   GLN A  52      -0.326  38.566  45.106  1.00  0.00           O  
ATOM   7659  CB  GLN A  52      -1.528  35.873  46.324  1.00  0.00           C  
ATOM   7660  CG  GLN A  52      -1.081  34.839  47.341  1.00  0.00           C  
ATOM   7661  CD  GLN A  52      -1.289  33.417  46.853  1.00  0.00           C  
ATOM   7662  NE2 GLN A  52      -0.971  32.449  47.703  1.00  0.00           N  
ATOM   7663  OE1 GLN A  52      -1.734  33.193  45.724  1.00  0.00           O  
ATOM   7672  N   ARG A  53      -2.583  38.735  45.207  1.00  0.00           N  
ATOM   7673  CA  ARG A  53      -2.683  39.665  44.078  1.00  0.00           C  
ATOM   7674  C   ARG A  53      -1.945  40.989  44.302  1.00  0.00           C  
ATOM   7675  O   ARG A  53      -1.560  41.668  43.348  1.00  0.00           O  
ATOM   7676  CB  ARG A  53      -4.137  39.943  43.741  1.00  0.00           C  
ATOM   7677  CG  ARG A  53      -4.837  38.723  43.208  1.00  0.00           C  
ATOM   7678  CD  ARG A  53      -6.313  38.980  42.971  1.00  0.00           C  
ATOM   7679  NE  ARG A  53      -6.941  37.715  42.633  1.00  0.00           N  
ATOM   7680  CZ  ARG A  53      -8.246  37.476  42.670  1.00  0.00           C  
ATOM   7681  NH1 ARG A  53      -9.102  38.429  43.010  1.00  0.00           N1+
ATOM   7682  NH2 ARG A  53      -8.672  36.241  42.454  1.00  0.00           N  
ATOM   7696  N   THR A  54      -1.726  41.334  45.569  1.00  0.00           N  
ATOM   7697  CA  THR A  54      -1.015  42.558  45.915  1.00  0.00           C  
ATOM   7698  C   THR A  54       0.466  42.415  45.516  1.00  0.00           C  
ATOM   7699  O   THR A  54       1.182  43.414  45.341  1.00  0.00           O  
ATOM   7700  CB  THR A  54      -1.129  42.875  47.439  1.00  0.00           C  
ATOM   7701  CG2 THR A  54      -2.592  42.919  47.867  1.00  0.00           C  
ATOM   7702  OG1 THR A  54      -0.456  41.867  48.204  1.00  0.00           O  
ATOM   7710  N   HIS A  55       0.912  41.166  45.399  1.00  0.00           N  
ATOM   7711  CA  HIS A  55       2.286  40.864  45.025  1.00  0.00           C  
ATOM   7712  C   HIS A  55       2.434  40.752  43.523  1.00  0.00           C  
ATOM   7713  O   HIS A  55       3.391  41.284  42.938  1.00  0.00           O  
ATOM   7714  CB  HIS A  55       2.760  39.570  45.693  1.00  0.00           C  
ATOM   7715  CG  HIS A  55       2.847  39.659  47.184  1.00  0.00           C  
ATOM   7716  CD2 HIS A  55       2.174  39.003  48.159  1.00  0.00           C  
ATOM   7717  ND1 HIS A  55       3.719  40.512  47.829  1.00  0.00           N  
ATOM   7718  CE1 HIS A  55       3.576  40.376  49.137  1.00  0.00           C  
ATOM   7719  NE2 HIS A  55       2.646  39.467  49.362  1.00  0.00           N  
ATOM   7727  N   THR A  56       1.491  40.041  42.908  1.00  0.00           N  
ATOM   7728  CA  THR A  56       1.518  39.784  41.471  1.00  0.00           C  
ATOM   7729  C   THR A  56       1.024  40.911  40.585  1.00  0.00           C  
ATOM   7730  O   THR A  56       1.412  40.986  39.423  1.00  0.00           O  
ATOM   7731  CB  THR A  56       0.690  38.530  41.136  1.00  0.00           C  
ATOM   7732  CG2 THR A  56       1.251  37.312  41.854  1.00  0.00           C  
ATOM   7733  OG1 THR A  56      -0.671  38.732  41.537  1.00  0.00           O  
ATOM   7741  N   GLY A  57       0.176  41.779  41.133  1.00  0.00           N  
ATOM   7742  CA  GLY A  57      -0.368  42.888  40.358  1.00  0.00           C  
ATOM   7743  C   GLY A  57      -1.513  42.449  39.468  1.00  0.00           C  
ATOM   7744  O   GLY A  57      -1.913  43.148  38.533  1.00  0.00           O  
ATOM   7748  N   GLU A  58      -2.025  41.260  39.760  1.00  0.00           N  
ATOM   7749  CA  GLU A  58      -3.127  40.673  39.025  1.00  0.00           C  
ATOM   7750  C   GLU A  58      -4.427  41.380  39.404  1.00  0.00           C  
ATOM   7751  O   GLU A  58      -4.728  41.554  40.594  1.00  0.00           O  
ATOM   7752  CB  GLU A  58      -3.224  39.172  39.299  1.00  0.00           C  
ATOM   7753  CG  GLU A  58      -4.302  38.455  38.499  1.00  0.00           C  
ATOM   7754  CD  GLU A  58      -4.320  36.983  38.803  1.00  0.00           C  
ATOM   7755  OE1 GLU A  58      -3.536  36.553  39.615  1.00  0.00           O  
ATOM   7756  OE2 GLU A  58      -5.188  36.305  38.308  1.00  0.00           O1-
ATOM   7763  N   LYS A  59      -5.182  41.792  38.386  1.00  0.00           N  
ATOM   7764  CA  LYS A  59      -6.455  42.491  38.571  1.00  0.00           C  
ATOM   7765  C   LYS A  59      -7.479  41.939  37.584  1.00  0.00           C  
ATOM   7766  O   LYS A  59      -7.668  42.478  36.490  1.00  0.00           O  
ATOM   7767  CB  LYS A  59      -6.288  44.001  38.384  1.00  0.00           C  
ATOM   7768  CG  LYS A  59      -5.421  44.673  39.440  1.00  0.00           C  
ATOM   7769  CD  LYS A  59      -5.428  46.187  39.279  1.00  0.00           C  
ATOM   7770  CE  LYS A  59      -4.611  46.864  40.370  1.00  0.00           C  
ATOM   7771  NZ  LYS A  59      -4.448  48.320  40.120  1.00  0.00           N1+
ATOM   7785  N   PRO A  60      -8.179  40.871  37.981  1.00  0.00           N  
ATOM   7786  CA  PRO A  60      -9.197  40.187  37.183  1.00  0.00           C  
ATOM   7787  C   PRO A  60     -10.538  40.910  36.961  1.00  0.00           C  
ATOM   7788  O   PRO A  60     -11.302  40.513  36.079  1.00  0.00           O  
ATOM   7789  CB  PRO A  60      -9.402  38.886  37.967  1.00  0.00           C  
ATOM   7790  CG  PRO A  60      -9.028  39.235  39.366  1.00  0.00           C  
ATOM   7791  CD  PRO A  60      -7.904  40.229  39.246  1.00  0.00           C  
ATOM   7799  N   TYR A  61     -10.817  41.973  37.716  1.00  0.00           N  
ATOM   7800  CA  TYR A  61     -12.108  42.655  37.584  1.00  0.00           C  
ATOM   7801  C   TYR A  61     -12.039  44.050  36.991  1.00  0.00           C  
ATOM   7802  O   TYR A  61     -11.490  44.963  37.596  1.00  0.00           O  
ATOM   7803  CB  TYR A  61     -12.788  42.733  38.954  1.00  0.00           C  
ATOM   7804  CG  TYR A  61     -13.179  41.387  39.521  1.00  0.00           C  
ATOM   7805  CD1 TYR A  61     -12.308  40.677  40.334  1.00  0.00           C  
ATOM   7806  CD2 TYR A  61     -14.420  40.831  39.243  1.00  0.00           C  
ATOM   7807  CE1 TYR A  61     -12.661  39.446  40.855  1.00  0.00           C  
ATOM   7808  CE2 TYR A  61     -14.783  39.604  39.760  1.00  0.00           C  
ATOM   7809  CZ  TYR A  61     -13.900  38.912  40.566  1.00  0.00           C  
ATOM   7810  OH  TYR A  61     -14.258  37.688  41.081  1.00  0.00           O  
ATOM   7820  N   LYS A  62     -12.672  44.231  35.843  1.00  0.00           N  
ATOM   7821  CA  LYS A  62     -12.665  45.530  35.184  1.00  0.00           C  
ATOM   7822  C   LYS A  62     -14.028  46.201  35.212  1.00  0.00           C  
ATOM   7823  O   LYS A  62     -15.058  45.537  35.160  1.00  0.00           O  
ATOM   7824  CB  LYS A  62     -12.190  45.386  33.737  1.00  0.00           C  
ATOM   7825  CG  LYS A  62     -10.738  44.949  33.593  1.00  0.00           C  
ATOM   7826  CD  LYS A  62     -10.330  44.855  32.129  1.00  0.00           C  
ATOM   7827  CE  LYS A  62      -8.881  44.418  31.984  1.00  0.00           C  
ATOM   7828  NZ  LYS A  62      -8.469  44.325  30.557  1.00  0.00           N1+
ATOM   7842  N   CYS A  63     -14.015  47.522  35.295  1.00  0.00           N  
ATOM   7843  CA  CYS A  63     -15.239  48.309  35.298  1.00  0.00           C  
ATOM   7844  C   CYS A  63     -15.841  48.238  33.891  1.00  0.00           C  
ATOM   7845  O   CYS A  63     -15.137  48.451  32.913  1.00  0.00           O  
ATOM   7846  CB  CYS A  63     -14.754  49.722  35.626  1.00  0.00           C  
ATOM   7847  SG  CYS A  63     -16.066  50.964  35.712  1.00  0.00           S  
ATOM   7853  N   PRO A  64     -17.136  47.928  33.796  1.00  0.00           N  
ATOM   7854  CA  PRO A  64     -17.805  47.838  32.497  1.00  0.00           C  
ATOM   7855  C   PRO A  64     -17.868  49.171  31.774  1.00  0.00           C  
ATOM   7856  O   PRO A  64     -17.940  49.212  30.548  1.00  0.00           O  
ATOM   7857  CB  PRO A  64     -19.204  47.317  32.841  1.00  0.00           C  
ATOM   7858  CG  PRO A  64     -19.401  47.697  34.269  1.00  0.00           C  
ATOM   7859  CD  PRO A  64     -18.039  47.594  34.902  1.00  0.00           C  
ATOM   7867  N   GLU A  65     -17.848  50.255  32.539  1.00  0.00           N  
ATOM   7868  CA  GLU A  65     -17.944  51.591  31.986  1.00  0.00           C  
ATOM   7869  C   GLU A  65     -16.628  52.242  31.567  1.00  0.00           C  
ATOM   7870  O   GLU A  65     -16.529  52.767  30.448  1.00  0.00           O  
ATOM   7871  CB  GLU A  65     -18.649  52.496  32.999  1.00  0.00           C  
ATOM   7872  CG  GLU A  65     -20.106  52.139  33.254  1.00  0.00           C  
ATOM   7873  CD  GLU A  65     -20.723  53.055  34.273  1.00  0.00           C  
ATOM   7874  OE1 GLU A  65     -20.035  53.921  34.759  1.00  0.00           O  
ATOM   7875  OE2 GLU A  65     -21.911  52.966  34.482  1.00  0.00           O1-
ATOM   7882  N   CYS A  66     -15.607  52.166  32.416  1.00  0.00           N  
ATOM   7883  CA  CYS A  66     -14.338  52.796  32.081  1.00  0.00           C  
ATOM   7884  C   CYS A  66     -13.148  51.847  31.922  1.00  0.00           C  
ATOM   7885  O   CYS A  66     -12.045  52.280  31.587  1.00  0.00           O  
ATOM   7886  CB  CYS A  66     -14.122  53.705  33.292  1.00  0.00           C  
ATOM   7887  SG  CYS A  66     -15.415  54.943  33.542  1.00  0.00           S  
ATOM   7893  N   GLY A  67     -13.370  50.557  32.148  1.00  0.00           N  
ATOM   7894  CA  GLY A  67     -12.291  49.596  32.005  1.00  0.00           C  
ATOM   7895  C   GLY A  67     -11.233  49.570  33.099  1.00  0.00           C  
ATOM   7896  O   GLY A  67     -10.266  48.821  32.999  1.00  0.00           O  
ATOM   7900  N   LYS A  68     -11.392  50.377  34.140  1.00  0.00           N  
ATOM   7901  CA  LYS A  68     -10.415  50.362  35.222  1.00  0.00           C  
ATOM   7902  C   LYS A  68     -10.451  48.996  35.910  1.00  0.00           C  
ATOM   7903  O   LYS A  68     -11.517  48.462  36.196  1.00  0.00           O  
ATOM   7904  CB  LYS A  68     -10.692  51.481  36.228  1.00  0.00           C  
ATOM   7905  CG  LYS A  68      -9.669  51.585  37.351  1.00  0.00           C  
ATOM   7906  CD  LYS A  68      -9.963  52.770  38.258  1.00  0.00           C  
ATOM   7907  CE  LYS A  68      -8.935  52.885  39.372  1.00  0.00           C  
ATOM   7908  NZ  LYS A  68      -9.207  54.042  40.267  1.00  0.00           N1+
ATOM   7922  N   SER A  69      -9.272  48.436  36.152  1.00  0.00           N  
ATOM   7923  CA  SER A  69      -9.133  47.118  36.761  1.00  0.00           C  
ATOM   7924  C   SER A  69      -8.891  47.132  38.257  1.00  0.00           C  
ATOM   7925  O   SER A  69      -8.268  48.048  38.803  1.00  0.00           O  
ATOM   7926  CB  SER A  69      -8.007  46.371  36.075  1.00  0.00           C  
ATOM   7927  OG  SER A  69      -6.770  47.004  36.249  1.00  0.00           O  
ATOM   7933  N   PHE A  70      -9.338  46.062  38.899  1.00  0.00           N  
ATOM   7934  CA  PHE A  70      -9.196  45.918  40.342  1.00  0.00           C  
ATOM   7935  C   PHE A  70      -8.835  44.488  40.721  1.00  0.00           C  
ATOM   7936  O   PHE A  70      -9.206  43.540  40.029  1.00  0.00           O  
ATOM   7937  CB  PHE A  70     -10.484  46.341  41.051  1.00  0.00           C  
ATOM   7938  CG  PHE A  70     -10.766  47.815  40.967  1.00  0.00           C  
ATOM   7939  CD1 PHE A  70     -11.567  48.324  39.956  1.00  0.00           C  
ATOM   7940  CD2 PHE A  70     -10.231  48.693  41.896  1.00  0.00           C  
ATOM   7941  CE1 PHE A  70     -11.828  49.680  39.877  1.00  0.00           C  
ATOM   7942  CE2 PHE A  70     -10.491  50.048  41.821  1.00  0.00           C  
ATOM   7943  CZ  PHE A  70     -11.289  50.543  40.808  1.00  0.00           C  
ATOM   7953  N   SER A  71      -8.154  44.318  41.956  1.00  0.00           N  
ATOM   7954  CA  SER A  71      -7.675  42.999  42.348  1.00  0.00           C  
ATOM   7955  C   SER A  71      -8.816  42.129  42.860  1.00  0.00           C  
ATOM   7956  O   SER A  71      -8.785  40.906  42.728  1.00  0.00           O  
ATOM   7957  CB  SER A  71      -6.595  43.129  43.404  1.00  0.00           C  
ATOM   7958  OG  SER A  71      -7.088  43.670  44.598  1.00  0.00           O  
ATOM   7964  N   ASP A  72      -9.823  42.769  43.446  1.00  0.00           N  
ATOM   7965  CA  ASP A  72     -10.970  42.052  43.992  1.00  0.00           C  
ATOM   7966  C   ASP A  72     -12.279  42.614  43.452  1.00  0.00           C  
ATOM   7967  O   ASP A  72     -12.378  43.803  43.151  1.00  0.00           O  
ATOM   7968  CB  ASP A  72     -10.963  42.116  45.522  1.00  0.00           C  
ATOM   7969  CG  ASP A  72     -11.120  43.519  46.094  1.00  0.00           C  
ATOM   7970  OD1 ASP A  72     -12.173  44.089  45.934  1.00  0.00           O  
ATOM   7971  OD2 ASP A  72     -10.251  43.944  46.815  1.00  0.00           O1-
ATOM   7976  N   CYS A  73     -13.282  41.750  43.332  1.00  0.00           N  
ATOM   7977  CA  CYS A  73     -14.586  42.157  42.822  1.00  0.00           C  
ATOM   7978  C   CYS A  73     -15.241  43.183  43.737  1.00  0.00           C  
ATOM   7979  O   CYS A  73     -15.939  44.085  43.275  1.00  0.00           O  
ATOM   7980  CB  CYS A  73     -15.372  40.847  42.829  1.00  0.00           C  
ATOM   7981  SG  CYS A  73     -17.030  40.966  42.112  1.00  0.00           S  
ATOM   7987  N   ARG A  74     -15.012  43.039  45.038  1.00  0.00           N  
ATOM   7988  CA  ARG A  74     -15.660  43.918  45.993  1.00  0.00           C  
ATOM   7989  C   ARG A  74     -15.068  45.316  45.872  1.00  0.00           C  
ATOM   7990  O   ARG A  74     -15.738  46.301  46.171  1.00  0.00           O  
ATOM   7991  CB  ARG A  74     -15.592  43.388  47.417  1.00  0.00           C  
ATOM   7992  CG  ARG A  74     -16.452  42.163  47.685  1.00  0.00           C  
ATOM   7993  CD  ARG A  74     -16.329  41.618  49.062  1.00  0.00           C  
ATOM   7994  NE  ARG A  74     -17.128  40.430  49.313  1.00  0.00           N  
ATOM   7995  CZ  ARG A  74     -17.043  39.671  50.423  1.00  0.00           C  
ATOM   7996  NH1 ARG A  74     -16.174  39.951  51.369  1.00  0.00           N1+
ATOM   7997  NH2 ARG A  74     -17.841  38.623  50.526  1.00  0.00           N  
ATOM   8011  N   ASP A  75     -13.825  45.401  45.393  1.00  0.00           N  
ATOM   8012  CA  ASP A  75     -13.155  46.686  45.227  1.00  0.00           C  
ATOM   8013  C   ASP A  75     -13.744  47.468  44.060  1.00  0.00           C  
ATOM   8014  O   ASP A  75     -13.957  48.676  44.157  1.00  0.00           O  
ATOM   8015  CB  ASP A  75     -11.652  46.483  45.020  1.00  0.00           C  
ATOM   8016  CG  ASP A  75     -10.812  47.732  45.247  1.00  0.00           C  
ATOM   8017  OD1 ASP A  75     -11.331  48.688  45.777  1.00  0.00           O  
ATOM   8018  OD2 ASP A  75      -9.624  47.674  45.034  1.00  0.00           O1-
ATOM   8023  N   LEU A  76     -14.002  46.772  42.958  1.00  0.00           N  
ATOM   8024  CA  LEU A  76     -14.631  47.386  41.796  1.00  0.00           C  
ATOM   8025  C   LEU A  76     -16.044  47.855  42.115  1.00  0.00           C  
ATOM   8026  O   LEU A  76     -16.445  48.955  41.734  1.00  0.00           O  
ATOM   8027  CB  LEU A  76     -14.647  46.399  40.621  1.00  0.00           C  
ATOM   8028  CG  LEU A  76     -15.471  46.847  39.404  1.00  0.00           C  
ATOM   8029  CD1 LEU A  76     -14.901  48.139  38.835  1.00  0.00           C  
ATOM   8030  CD2 LEU A  76     -15.463  45.746  38.354  1.00  0.00           C  
ATOM   8042  N   ALA A  77     -16.795  47.014  42.817  1.00  0.00           N  
ATOM   8043  CA  ALA A  77     -18.104  47.401  43.331  1.00  0.00           C  
ATOM   8044  C   ALA A  77     -17.996  48.601  44.263  1.00  0.00           C  
ATOM   8045  O   ALA A  77     -18.765  49.557  44.151  1.00  0.00           O  
ATOM   8046  CB  ALA A  77     -18.762  46.229  44.043  1.00  0.00           C  
ATOM   8052  N   ARG A  78     -16.997  48.630  45.172  1.00  0.00           N  
ATOM   8053  CA  ARG A  78     -16.926  49.642  46.220  1.00  0.00           C  
ATOM   8054  C   ARG A  78     -16.729  51.032  45.627  1.00  0.00           C  
ATOM   8055  O   ARG A  78     -17.260  52.017  46.144  1.00  0.00           O  
ATOM   8056  CB  ARG A  78     -15.859  49.322  47.256  1.00  0.00           C  
ATOM   8057  CG  ARG A  78     -15.778  50.300  48.414  1.00  0.00           C  
ATOM   8058  CD  ARG A  78     -14.829  49.905  49.487  1.00  0.00           C  
ATOM   8059  NE  ARG A  78     -14.724  50.858  50.581  1.00  0.00           N  
ATOM   8060  CZ  ARG A  78     -13.869  50.743  51.614  1.00  0.00           C  
ATOM   8061  NH1 ARG A  78     -13.072  49.702  51.724  1.00  0.00           N1+
ATOM   8062  NH2 ARG A  78     -13.870  51.692  52.533  1.00  0.00           N  
ATOM   8076  N   HIS A  79     -15.965  51.106  44.544  1.00  0.00           N  
ATOM   8077  CA  HIS A  79     -15.661  52.381  43.907  1.00  0.00           C  
ATOM   8078  C   HIS A  79     -16.864  52.917  43.140  1.00  0.00           C  
ATOM   8079  O   HIS A  79     -17.187  54.101  43.226  1.00  0.00           O  
ATOM   8080  CB  HIS A  79     -14.460  52.242  42.964  1.00  0.00           C  
ATOM   8081  CG  HIS A  79     -14.075  53.521  42.287  1.00  0.00           C  
ATOM   8082  CD2 HIS A  79     -14.184  53.915  40.997  1.00  0.00           C  
ATOM   8083  ND1 HIS A  79     -13.500  54.576  42.965  1.00  0.00           N  
ATOM   8084  CE1 HIS A  79     -13.270  55.566  42.117  1.00  0.00           C  
ATOM   8085  NE2 HIS A  79     -13.675  55.188  40.919  1.00  0.00           N  
ATOM   8093  N   GLN A  80     -17.523  52.037  42.394  1.00  0.00           N  
ATOM   8094  CA  GLN A  80     -18.683  52.422  41.601  1.00  0.00           C  
ATOM   8095  C   GLN A  80     -19.733  53.117  42.460  1.00  0.00           C  
ATOM   8096  O   GLN A  80     -20.470  53.977  41.981  1.00  0.00           O  
ATOM   8097  CB  GLN A  80     -19.298  51.197  40.921  1.00  0.00           C  
ATOM   8098  CG  GLN A  80     -18.466  50.635  39.780  1.00  0.00           C  
ATOM   8099  CD  GLN A  80     -19.064  49.367  39.199  1.00  0.00           C  
ATOM   8100  NE2 GLN A  80     -18.429  48.838  38.160  1.00  0.00           N  
ATOM   8101  OE1 GLN A  80     -20.086  48.868  39.680  1.00  0.00           O  
ATOM   8110  N   ARG A  81     -19.796  52.735  43.732  1.00  0.00           N  
ATOM   8111  CA  ARG A  81     -20.687  53.330  44.714  1.00  0.00           C  
ATOM   8112  C   ARG A  81     -20.489  54.845  44.876  1.00  0.00           C  
ATOM   8113  O   ARG A  81     -21.443  55.582  45.138  1.00  0.00           O  
ATOM   8114  CB  ARG A  81     -20.586  52.615  46.054  1.00  0.00           C  
ATOM   8115  CG  ARG A  81     -21.177  51.214  46.077  1.00  0.00           C  
ATOM   8116  CD  ARG A  81     -21.015  50.503  47.371  1.00  0.00           C  
ATOM   8117  NE  ARG A  81     -21.549  49.152  47.388  1.00  0.00           N  
ATOM   8118  CZ  ARG A  81     -21.422  48.292  48.417  1.00  0.00           C  
ATOM   8119  NH1 ARG A  81     -20.750  48.622  49.498  1.00  0.00           N1+
ATOM   8120  NH2 ARG A  81     -21.973  47.096  48.302  1.00  0.00           N  
ATOM   8134  N   THR A  82     -19.250  55.310  44.730  1.00  0.00           N  
ATOM   8135  CA  THR A  82     -18.959  56.732  44.913  1.00  0.00           C  
ATOM   8136  C   THR A  82     -19.667  57.651  43.923  1.00  0.00           C  
ATOM   8137  O   THR A  82     -19.817  58.853  44.186  1.00  0.00           O  
ATOM   8138  CB  THR A  82     -17.445  56.994  44.815  1.00  0.00           C  
ATOM   8139  CG2 THR A  82     -16.699  56.215  45.887  1.00  0.00           C  
ATOM   8140  OG1 THR A  82     -16.972  56.595  43.522  1.00  0.00           O  
ATOM   8148  N   HIS A  83     -20.128  57.099  42.804  1.00  0.00           N  
ATOM   8149  CA  HIS A  83     -20.819  57.886  41.791  1.00  0.00           C  
ATOM   8150  C   HIS A  83     -22.242  58.217  42.227  1.00  0.00           C  
ATOM   8151  O   HIS A  83     -22.946  58.973  41.557  1.00  0.00           O  
ATOM   8152  CB  HIS A  83     -20.842  57.142  40.451  1.00  0.00           C  
ATOM   8153  CG  HIS A  83     -19.490  56.983  39.827  1.00  0.00           C  
ATOM   8154  CD2 HIS A  83     -18.816  57.761  38.947  1.00  0.00           C  
ATOM   8155  ND1 HIS A  83     -18.668  55.909  40.100  1.00  0.00           N  
ATOM   8156  CE1 HIS A  83     -17.545  56.035  39.411  1.00  0.00           C  
ATOM   8157  NE2 HIS A  83     -17.611  57.149  38.706  1.00  0.00           N  
ATOM   8165  N   THR A  84     -22.658  57.648  43.352  1.00  0.00           N  
ATOM   8166  CA  THR A  84     -24.019  57.826  43.843  1.00  0.00           C  
ATOM   8167  C   THR A  84     -24.150  59.114  44.646  1.00  0.00           C  
ATOM   8168  O   THR A  84     -25.099  59.877  44.461  1.00  0.00           O  
ATOM   8169  CB  THR A  84     -24.463  56.640  44.719  1.00  0.00           C  
ATOM   8170  CG2 THR A  84     -25.880  56.853  45.226  1.00  0.00           C  
ATOM   8171  OG1 THR A  84     -24.412  55.430  43.951  1.00  0.00           O  
ATOM   8179  N   GLY A  85     -23.194  59.351  45.536  1.00  0.00           N  
ATOM   8180  CA  GLY A  85     -23.224  60.527  46.397  1.00  0.00           C  
ATOM   8181  C   GLY A  85     -23.892  60.218  47.731  1.00  0.00           C  
ATOM   8182  O   GLY A  85     -23.380  60.329  48.583  1.00  0.00           O  
ATOM   8183  OXT GLY A  85     -25.030  59.837  47.758  1.00  0.00           O1-
ATOM   8188  N   LYS A  91      11.095  55.270  50.402  1.00 42.10           N  
ATOM   8189  CA  LYS A  91      12.001  55.851  49.432  1.00 43.12           C  
ATOM   8190  C   LYS A  91      11.505  57.182  48.902  1.00 42.98           C  
ATOM   8191  O   LYS A  91      12.315  58.082  48.650  1.00 43.54           O  
ATOM   8192  CB  LYS A  91      12.239  54.853  48.291  1.00 45.24           C  
ATOM   8193  CG  LYS A  91      13.233  53.754  48.688  1.00 47.98           C  
ATOM   8194  CD  LYS A  91      13.102  52.497  47.841  1.00 49.89           C  
ATOM   8195  CE  LYS A  91      14.157  51.459  48.229  1.00 51.21           C  
ATOM   8196  NZ  LYS A  91      14.126  51.089  49.685  1.00 52.03           N1+
ATOM   8197  N   ASP A  92      10.187  57.332  48.760  1.00 41.90           N  
ATOM   8198  CA  ASP A  92       9.643  58.591  48.249  1.00 41.03           C  
ATOM   8199  C   ASP A  92       9.446  59.655  49.329  1.00 40.09           C  
ATOM   8200  O   ASP A  92       8.704  60.619  49.142  1.00 39.84           O  
ATOM   8201  CB  ASP A  92       8.335  58.347  47.482  1.00 40.19           C  
ATOM   8202  CG  ASP A  92       7.206  57.884  48.378  1.00 41.55           C  
ATOM   8203  OD1 ASP A  92       7.469  57.527  49.540  1.00 39.13           O  
ATOM   8204  OD2 ASP A  92       6.051  57.864  47.904  1.00 42.19           O1-
ATOM   8205  N   LEU A  93      10.124  59.481  50.458  1.00 40.11           N  
ATOM   8206  CA  LEU A  93      10.076  60.445  51.556  1.00 40.56           C  
ATOM   8207  C   LEU A  93      10.902  61.646  51.095  1.00 40.93           C  
ATOM   8208  O   LEU A  93      12.055  61.487  50.696  1.00 41.21           O  
ATOM   8209  CB  LEU A  93      10.712  59.840  52.817  1.00 41.75           C  
ATOM   8210  CG  LEU A  93      10.861  60.683  54.091  1.00 43.71           C  
ATOM   8211  CD1 LEU A  93      11.423  59.797  55.196  1.00 44.61           C  
ATOM   8212  CD2 LEU A  93      11.793  61.870  53.872  1.00 43.58           C  
ATOM   8213  N   VAL A  94      10.328  62.843  51.161  1.00 40.45           N  
ATOM   8214  CA  VAL A  94      11.033  64.048  50.732  1.00 40.47           C  
ATOM   8215  C   VAL A  94      10.908  65.158  51.760  1.00 41.28           C  
ATOM   8216  O   VAL A  94       9.806  65.656  52.016  1.00 41.46           O  
ATOM   8217  CB  VAL A  94      10.465  64.575  49.402  1.00 40.17           C  
ATOM   8218  CG1 VAL A  94      11.215  65.819  48.971  1.00 40.88           C  
ATOM   8219  CG2 VAL A  94      10.553  63.500  48.342  1.00 41.05           C  
ATOM   8220  N   MET A  95      12.028  65.557  52.349  1.00 41.42           N  
ATOM   8221  CA  MET A  95      11.999  66.621  53.337  1.00 42.33           C  
ATOM   8222  C   MET A  95      12.068  67.961  52.624  1.00 42.71           C  
ATOM   8223  O   MET A  95      12.983  68.228  51.851  1.00 43.33           O  
ATOM   8224  CB  MET A  95      13.153  66.473  54.323  1.00 43.61           C  
ATOM   8225  CG  MET A  95      13.054  65.230  55.173  1.00 44.09           C  
ATOM   8226  SD  MET A  95      11.466  65.190  56.025  1.00 47.40           S  
ATOM   8227  CE  MET A  95      11.859  65.959  57.576  1.00 45.31           C  
ATOM   8228  N   THR A  96      11.077  68.802  52.880  1.00 42.71           N  
ATOM   8229  CA  THR A  96      11.006  70.102  52.243  1.00 42.66           C  
ATOM   8230  C   THR A  96      11.412  71.236  53.178  1.00 42.89           C  
ATOM   8231  O   THR A  96      11.693  72.343  52.718  1.00 44.04           O  
ATOM   8232  CB  THR A  96       9.583  70.370  51.751  1.00 42.27           C  
ATOM   8233  CG2 THR A  96       9.138  69.272  50.799  1.00 40.97           C  
ATOM   8234  OG1 THR A  96       8.692  70.406  52.877  1.00 41.56           O  
ATOM   8235  N   ASN A  97      11.447  70.965  54.482  1.00 41.88           N  
ATOM   8236  CA  ASN A  97      11.797  72.001  55.455  1.00 42.00           C  
ATOM   8237  C   ASN A  97      12.629  71.522  56.631  1.00 41.44           C  
ATOM   8238  O   ASN A  97      12.379  70.459  57.202  1.00 40.73           O  
ATOM   8239  CB  ASN A  97      10.527  72.658  55.991  1.00 43.93           C  
ATOM   8240  CG  ASN A  97       9.800  73.447  54.936  1.00 45.50           C  
ATOM   8241  ND2 ASN A  97       8.647  72.945  54.504  1.00 44.84           N  
ATOM   8242  OD1 ASN A  97      10.274  74.500  54.504  1.00 46.93           O  
ATOM   8243  N   GLN A  98      13.614  72.332  57.002  1.00 41.96           N  
ATOM   8244  CA  GLN A  98      14.493  72.017  58.122  1.00 41.20           C  
ATOM   8245  C   GLN A  98      13.758  71.996  59.454  1.00 38.93           C  
ATOM   8246  O   GLN A  98      12.883  72.825  59.714  1.00 37.92           O  
ATOM   8247  CB  GLN A  98      15.636  73.034  58.210  1.00 43.42           C  
ATOM   8248  CG  GLN A  98      16.907  72.629  57.469  1.00 47.79           C  
ATOM   8249  CD  GLN A  98      18.086  73.511  57.842  1.00 50.39           C  
ATOM   8250  NE2 GLN A  98      17.811  74.571  58.605  1.00 48.28           N  
ATOM   8251  OE1 GLN A  98      19.237  73.244  57.454  1.00 52.42           O  
ATOM   8252  N   GLU A  99      14.128  71.034  60.292  1.00 37.24           N  
ATOM   8253  CA  GLU A  99      13.543  70.884  61.615  1.00 36.42           C  
ATOM   8254  C   GLU A  99      13.718  72.202  62.356  1.00 35.68           C  
ATOM   8255  O   GLU A  99      14.719  72.902  62.166  1.00 34.42           O  
ATOM   8256  CB  GLU A  99      14.261  69.760  62.367  1.00 34.99           C  
ATOM   8257  CG  GLU A  99      13.950  69.660  63.854  1.00 34.85           C  
ATOM   8258  CD  GLU A  99      12.518  69.241  64.149  1.00 34.73           C  
ATOM   8259  OE1 GLU A  99      11.576  69.968  63.747  1.00 30.29           O  
ATOM   8260  OE2 GLU A  99      12.343  68.185  64.801  1.00 34.33           O1-
ATOM   8261  N   ILE A 100      12.741  72.547  63.185  1.00 34.78           N  
ATOM   8262  CA  ILE A 100      12.818  73.776  63.964  1.00 35.77           C  
ATOM   8263  C   ILE A 100      13.327  73.451  65.362  1.00 36.21           C  
ATOM   8264  O   ILE A 100      13.019  72.403  65.929  1.00 35.87           O  
ATOM   8265  CB  ILE A 100      11.450  74.483  64.088  1.00 35.70           C  
ATOM   8266  CG1 ILE A 100      10.400  73.508  64.630  1.00 35.46           C  
ATOM   8267  CG2 ILE A 100      11.046  75.073  62.735  1.00 34.38           C  
ATOM   8268  CD1 ILE A 100       9.050  74.161  64.928  1.00 34.75           C  
ATOM   8269  N   GLU A 101      14.110  74.371  65.902  1.00 36.54           N  
ATOM   8270  CA  GLU A 101      14.707  74.248  67.221  1.00 37.35           C  
ATOM   8271  C   GLU A 101      13.788  74.824  68.306  1.00 36.99           C  
ATOM   8272  O   GLU A 101      13.702  74.287  69.415  1.00 35.60           O  
ATOM   8273  CB  GLU A 101      16.044  75.002  67.210  1.00 40.32           C  
ATOM   8274  CG  GLU A 101      16.244  75.822  65.914  1.00 43.10           C  
ATOM   8275  CD  GLU A 101      15.107  76.809  65.665  1.00 43.76           C  
ATOM   8276  OE1 GLU A 101      14.781  77.084  64.493  1.00 43.06           O  
ATOM   8277  OE2 GLU A 101      14.543  77.319  66.653  1.00 47.50           O1-
ATOM   8278  N   GLN A 102      13.100  75.912  67.980  1.00 36.29           N  
ATOM   8279  CA  GLN A 102      12.210  76.560  68.939  1.00 37.29           C  
ATOM   8280  C   GLN A 102      10.760  76.136  68.801  1.00 35.07           C  
ATOM   8281  O   GLN A 102      10.218  76.073  67.698  1.00 34.72           O  
ATOM   8282  CB  GLN A 102      12.309  78.082  68.800  1.00 39.15           C  
ATOM   8283  CG  GLN A 102      13.695  78.634  69.106  1.00 44.60           C  
ATOM   8284  CD  GLN A 102      13.669  80.136  69.341  1.00 47.28           C  
ATOM   8285  NE2 GLN A 102      14.437  80.875  68.548  1.00 47.11           N  
ATOM   8286  OE1 GLN A 102      12.961  80.624  70.231  1.00 50.45           O  
ATOM   8287  N   THR A 103      10.132  75.859  69.937  1.00 35.44           N  
ATOM   8288  CA  THR A 103       8.737  75.440  69.962  1.00 34.25           C  
ATOM   8289  C   THR A 103       7.834  76.582  69.504  1.00 35.40           C  
ATOM   8290  O   THR A 103       8.062  77.746  69.851  1.00 35.69           O  
ATOM   8291  CB  THR A 103       8.335  74.985  71.373  1.00 33.87           C  
ATOM   8292  CG2 THR A 103       9.030  73.681  71.711  1.00 32.47           C  
ATOM   8293  OG1 THR A 103       8.717  75.978  72.335  1.00 32.84           O  
ATOM   8294  N   THR A 104       6.816  76.246  68.714  1.00 33.55           N  
ATOM   8295  CA  THR A 104       5.889  77.234  68.178  1.00 33.46           C  
ATOM   8296  C   THR A 104       4.469  76.709  68.291  1.00 32.63           C  
ATOM   8297  O   THR A 104       4.236  75.516  68.139  1.00 31.52           O  
ATOM   8298  CB  THR A 104       6.194  77.497  66.716  1.00 34.37           C  
ATOM   8299  CG2 THR A 104       5.486  78.754  66.227  1.00 33.95           C  
ATOM   8300  OG1 THR A 104       7.606  77.674  66.568  1.00 40.70           O  
ATOM   8301  N   PRO A 105       3.496  77.594  68.554  1.00 32.61           N  
ATOM   8302  CA  PRO A 105       2.112  77.129  68.676  1.00 31.93           C  
ATOM   8303  C   PRO A 105       1.388  76.981  67.337  1.00 30.59           C  
ATOM   8304  O   PRO A 105       0.301  77.510  67.153  1.00 31.59           O  
ATOM   8305  CB  PRO A 105       1.489  78.192  69.572  1.00 33.02           C  
ATOM   8306  CG  PRO A 105       2.138  79.437  69.061  1.00 32.84           C  
ATOM   8307  CD  PRO A 105       3.601  79.026  68.888  1.00 33.05           C  
ATOM   8308  N   LYS A 106       1.998  76.258  66.400  1.00 30.26           N  
ATOM   8309  CA  LYS A 106       1.384  76.047  65.088  1.00 30.54           C  
ATOM   8310  C   LYS A 106       1.918  74.765  64.466  1.00 29.19           C  
ATOM   8311  O   LYS A 106       2.896  74.205  64.945  1.00 27.37           O  
ATOM   8312  CB  LYS A 106       1.686  77.225  64.156  1.00 32.58           C  
ATOM   8313  CG  LYS A 106       3.155  77.380  63.807  1.00 35.73           C  
ATOM   8314  CD  LYS A 106       3.379  78.517  62.817  1.00 38.10           C  
ATOM   8315  CE  LYS A 106       4.814  78.519  62.287  1.00 39.46           C  
ATOM   8316  NZ  LYS A 106       5.001  79.519  61.178  1.00 40.46           N1+
ATOM   8317  N   THR A 107       1.266  74.294  63.410  1.00 29.61           N  
ATOM   8318  CA  THR A 107       1.723  73.086  62.739  1.00 29.38           C  
ATOM   8319  C   THR A 107       2.826  73.503  61.772  1.00 29.33           C  
ATOM   8320  O   THR A 107       2.702  74.498  61.053  1.00 30.06           O  
ATOM   8321  CB  THR A 107       0.596  72.405  61.926  1.00 30.19           C  
ATOM   8322  CG2 THR A 107      -0.559  71.997  62.838  1.00 28.61           C  
ATOM   8323  OG1 THR A 107       0.128  73.304  60.911  1.00 30.23           O  
ATOM   8324  N   VAL A 108       3.916  72.753  61.764  1.00 27.75           N  
ATOM   8325  CA  VAL A 108       5.012  73.064  60.860  1.00 28.86           C  
ATOM   8326  C   VAL A 108       5.368  71.828  60.041  1.00 28.32           C  
ATOM   8327  O   VAL A 108       5.893  70.843  60.566  1.00 27.16           O  
ATOM   8328  CB  VAL A 108       6.247  73.630  61.648  1.00 29.33           C  
ATOM   8329  CG1 VAL A 108       6.162  73.249  63.097  1.00 30.61           C  
ATOM   8330  CG2 VAL A 108       7.552  73.142  61.037  1.00 28.85           C  
ATOM   8331  N   ARG A 109       5.039  71.876  58.754  1.00 28.05           N  
ATOM   8332  CA  ARG A 109       5.326  70.757  57.873  1.00 30.38           C  
ATOM   8333  C   ARG A 109       6.822  70.713  57.545  1.00 30.35           C  
ATOM   8334  O   ARG A 109       7.444  71.743  57.280  1.00 30.05           O  
ATOM   8335  CB  ARG A 109       4.513  70.858  56.576  1.00 30.73           C  
ATOM   8336  CG  ARG A 109       4.567  69.563  55.770  1.00 33.79           C  
ATOM   8337  CD  ARG A 109       3.958  69.680  54.383  1.00 37.25           C  
ATOM   8338  NE  ARG A 109       2.497  69.699  54.398  1.00 38.95           N  
ATOM   8339  CZ  ARG A 109       1.751  69.718  53.296  1.00 40.63           C  
ATOM   8340  NH1 ARG A 109       2.335  69.719  52.104  1.00 43.99           N1+
ATOM   8341  NH2 ARG A 109       0.427  69.740  53.375  1.00 40.10           N  
ATOM   8342  N   LEU A 110       7.390  69.515  57.571  1.00 28.79           N  
ATOM   8343  CA  LEU A 110       8.805  69.328  57.282  1.00 29.65           C  
ATOM   8344  C   LEU A 110       9.003  68.534  55.997  1.00 30.88           C  
ATOM   8345  O   LEU A 110       9.995  68.716  55.285  1.00 31.20           O  
ATOM   8346  CB  LEU A 110       9.483  68.585  58.437  1.00 28.41           C  
ATOM   8347  CG  LEU A 110       9.393  69.278  59.796  1.00 26.53           C  
ATOM   8348  CD1 LEU A 110      10.001  68.401  60.872  1.00 27.97           C  
ATOM   8349  CD2 LEU A 110      10.108  70.620  59.721  1.00 23.97           C  
ATOM   8350  N   GLY A 111       8.059  67.649  55.695  1.00 30.15           N  
ATOM   8351  CA  GLY A 111       8.201  66.842  54.507  1.00 30.04           C  
ATOM   8352  C   GLY A 111       6.934  66.139  54.081  1.00 30.54           C  
ATOM   8353  O   GLY A 111       5.860  66.326  54.659  1.00 27.79           O  
ATOM   8354  N   ILE A 112       7.082  65.293  53.071  1.00 29.74           N  
ATOM   8355  CA  ILE A 112       5.954  64.588  52.519  1.00 32.19           C  
ATOM   8356  C   ILE A 112       6.363  63.265  51.905  1.00 33.37           C  
ATOM   8357  O   ILE A 112       7.514  63.069  51.503  1.00 34.52           O  
ATOM   8358  CB  ILE A 112       5.299  65.458  51.435  1.00 32.93           C  
ATOM   8359  CG1 ILE A 112       4.433  66.533  52.090  1.00 33.10           C  
ATOM   8360  CG2 ILE A 112       4.526  64.610  50.469  1.00 34.68           C  
ATOM   8361  CD1 ILE A 112       4.005  67.613  51.136  1.00 36.13           C  
ATOM   8362  N   VAL A 113       5.400  62.355  51.852  1.00 33.52           N  
ATOM   8363  CA  VAL A 113       5.587  61.050  51.250  1.00 34.15           C  
ATOM   8364  C   VAL A 113       4.588  61.015  50.105  1.00 34.26           C  
ATOM   8365  O   VAL A 113       3.546  61.674  50.175  1.00 33.86           O  
ATOM   8366  CB  VAL A 113       5.282  59.927  52.264  1.00 36.13           C  
ATOM   8367  CG1 VAL A 113       4.976  58.623  51.535  1.00 37.54           C  
ATOM   8368  CG2 VAL A 113       6.481  59.741  53.187  1.00 35.54           C  
ATOM   8369  N   GLY A 114       4.906  60.279  49.042  1.00 34.38           N  
ATOM   8370  CA  GLY A 114       3.992  60.187  47.912  1.00 33.79           C  
ATOM   8371  C   GLY A 114       3.610  61.541  47.330  1.00 33.66           C  
ATOM   8372  O   GLY A 114       4.481  62.368  47.075  1.00 33.12           O  
ATOM   8373  N   LYS A 115       2.314  61.768  47.115  1.00 32.28           N  
ATOM   8374  CA  LYS A 115       1.838  63.033  46.561  1.00 31.17           C  
ATOM   8375  C   LYS A 115       1.589  64.066  47.655  1.00 30.02           C  
ATOM   8376  O   LYS A 115       1.276  65.220  47.372  1.00 28.82           O  
ATOM   8377  CB  LYS A 115       0.556  62.821  45.753  1.00 31.17           C  
ATOM   8378  CG  LYS A 115       0.701  61.750  44.678  1.00 34.50           C  
ATOM   8379  CD  LYS A 115      -0.425  61.782  43.655  1.00 35.58           C  
ATOM   8380  CE  LYS A 115      -0.135  60.789  42.527  1.00 37.62           C  
ATOM   8381  NZ  LYS A 115      -1.142  60.833  41.428  1.00 39.66           N1+
ATOM   8382  N   GLY A 116       1.721  63.651  48.906  1.00 28.45           N  
ATOM   8383  CA  GLY A 116       1.521  64.581  50.001  1.00 27.89           C  
ATOM   8384  C   GLY A 116       0.077  64.904  50.310  1.00 27.35           C  
ATOM   8385  O   GLY A 116      -0.233  66.000  50.774  1.00 27.85           O  
ATOM   8386  N   GLY A 117      -0.811  63.954  50.041  1.00 26.71           N  
ATOM   8387  CA  GLY A 117      -2.214  64.160  50.332  1.00 25.20           C  
ATOM   8388  C   GLY A 117      -2.401  63.884  51.814  1.00 24.82           C  
ATOM   8389  O   GLY A 117      -1.419  63.705  52.535  1.00 25.00           O  
ATOM   8390  N   GLN A 118      -3.644  63.848  52.275  1.00 25.16           N  
ATOM   8391  CA  GLN A 118      -3.913  63.582  53.681  1.00 25.09           C  
ATOM   8392  C   GLN A 118      -3.208  62.308  54.156  1.00 25.20           C  
ATOM   8393  O   GLN A 118      -3.234  61.282  53.474  1.00 25.71           O  
ATOM   8394  CB  GLN A 118      -5.420  63.485  53.907  1.00 25.53           C  
ATOM   8395  CG  GLN A 118      -6.109  64.843  53.906  1.00 26.66           C  
ATOM   8396  CD  GLN A 118      -7.621  64.734  53.988  1.00 27.77           C  
ATOM   8397  NE2 GLN A 118      -8.188  65.138  55.123  1.00 26.36           N  
ATOM   8398  OE1 GLN A 118      -8.267  64.288  53.042  1.00 27.75           O  
ATOM   8399  N   GLY A 119      -2.568  62.394  55.320  1.00 23.05           N  
ATOM   8400  CA  GLY A 119      -1.863  61.249  55.871  1.00 25.16           C  
ATOM   8401  C   GLY A 119      -0.553  60.937  55.159  1.00 26.19           C  
ATOM   8402  O   GLY A 119      -0.001  59.855  55.327  1.00 26.84           O  
ATOM   8403  N   GLU A 120      -0.059  61.879  54.363  1.00 26.26           N  
ATOM   8404  CA  GLU A 120       1.191  61.702  53.635  1.00 25.82           C  
ATOM   8405  C   GLU A 120       2.066  62.919  53.923  1.00 25.66           C  
ATOM   8406  O   GLU A 120       3.016  63.210  53.200  1.00 25.67           O  
ATOM   8407  CB  GLU A 120       0.910  61.608  52.131  1.00 28.87           C  
ATOM   8408  CG  GLU A 120      -0.243  60.671  51.755  1.00 28.44           C  
ATOM   8409  CD  GLU A 120      -0.378  60.468  50.245  1.00 31.92           C  
ATOM   8410  OE1 GLU A 120      -0.286  61.463  49.490  1.00 32.37           O  
ATOM   8411  OE2 GLU A 120      -0.587  59.311  49.813  1.00 31.57           O1-
ATOM   8412  N   ARG A 121       1.738  63.618  55.001  1.00 25.31           N  
ATOM   8413  CA  ARG A 121       2.451  64.826  55.397  1.00 24.71           C  
ATOM   8414  C   ARG A 121       3.176  64.643  56.723  1.00 25.82           C  
ATOM   8415  O   ARG A 121       2.652  64.023  57.651  1.00 25.19           O  
ATOM   8416  CB  ARG A 121       1.453  65.976  55.485  1.00 25.96           C  
ATOM   8417  CG  ARG A 121       0.659  66.161  54.197  1.00 24.27           C  
ATOM   8418  CD  ARG A 121      -0.689  66.812  54.454  1.00 26.26           C  
ATOM   8419  NE  ARG A 121      -1.493  66.898  53.238  1.00 24.37           N  
ATOM   8420  CZ  ARG A 121      -2.764  67.280  53.216  1.00 26.14           C  
ATOM   8421  NH1 ARG A 121      -3.374  67.612  54.345  1.00 24.89           N1+
ATOM   8422  NH2 ARG A 121      -3.425  67.326  52.072  1.00 25.33           N  
ATOM   8423  N   ILE A 122       4.381  65.192  56.813  1.00 25.58           N  
ATOM   8424  CA  ILE A 122       5.194  65.054  58.016  1.00 25.60           C  
ATOM   8425  C   ILE A 122       5.426  66.392  58.705  1.00 26.80           C  
ATOM   8426  O   ILE A 122       5.827  67.367  58.063  1.00 26.62           O  
ATOM   8427  CB  ILE A 122       6.537  64.399  57.663  1.00 28.50           C  
ATOM   8428  CG1 ILE A 122       6.262  63.029  57.020  1.00 26.98           C  
ATOM   8429  CG2 ILE A 122       7.410  64.262  58.917  1.00 27.31           C  
ATOM   8430  CD1 ILE A 122       7.474  62.364  56.434  1.00 32.44           C  
ATOM   8431  N   TYR A 123       5.187  66.422  60.014  1.00 24.46           N  
ATOM   8432  CA  TYR A 123       5.328  67.652  60.780  1.00 25.37           C  
ATOM   8433  C   TYR A 123       6.355  67.590  61.906  1.00 24.18           C  
ATOM   8434  O   TYR A 123       6.818  66.516  62.286  1.00 24.56           O  
ATOM   8435  CB  TYR A 123       3.963  68.052  61.354  1.00 23.91           C  
ATOM   8436  CG  TYR A 123       2.870  68.144  60.305  1.00 22.44           C  
ATOM   8437  CD1 TYR A 123       2.155  67.015  59.910  1.00 21.71           C  
ATOM   8438  CD2 TYR A 123       2.571  69.356  59.691  1.00 21.90           C  
ATOM   8439  CE1 TYR A 123       1.167  67.094  58.928  1.00 20.88           C  
ATOM   8440  CE2 TYR A 123       1.586  69.445  58.709  1.00 23.35           C  
ATOM   8441  CZ  TYR A 123       0.893  68.310  58.335  1.00 21.99           C  
ATOM   8442  OH  TYR A 123      -0.075  68.402  57.368  1.00 23.51           O  
ATOM   8443  N   SER A 124       6.691  68.762  62.433  1.00 24.66           N  
ATOM   8444  CA  SER A 124       7.647  68.885  63.517  1.00 24.31           C  
ATOM   8445  C   SER A 124       6.967  68.684  64.859  1.00 26.00           C  
ATOM   8446  O   SER A 124       5.880  69.217  65.095  1.00 25.52           O  
ATOM   8447  CB  SER A 124       8.298  70.268  63.492  1.00 24.00           C  
ATOM   8448  OG  SER A 124       9.017  70.490  64.691  1.00 26.58           O  
ATOM   8449  N   THR A 125       7.606  67.919  65.740  1.00 24.08           N  
ATOM   8450  CA  THR A 125       7.044  67.683  67.059  1.00 24.77           C  
ATOM   8451  C   THR A 125       7.266  68.920  67.920  1.00 26.19           C  
ATOM   8452  O   THR A 125       6.793  68.991  69.057  1.00 26.44           O  
ATOM   8453  CB  THR A 125       7.684  66.460  67.752  1.00 24.49           C  
ATOM   8454  CG2 THR A 125       7.345  65.187  66.997  1.00 26.25           C  
ATOM   8455  OG1 THR A 125       9.108  66.621  67.811  1.00 26.17           O  
ATOM   8456  N   ARG A 126       7.984  69.897  67.368  1.00 26.95           N  
ATOM   8457  CA  ARG A 126       8.255  71.143  68.078  1.00 29.35           C  
ATOM   8458  C   ARG A 126       7.091  72.104  67.905  1.00 29.24           C  
ATOM   8459  O   ARG A 126       6.994  73.122  68.599  1.00 30.42           O  
ATOM   8460  CB  ARG A 126       9.546  71.778  67.572  1.00 30.24           C  
ATOM   8461  CG  ARG A 126      10.684  71.681  68.574  1.00 33.27           C  
ATOM   8462  CD  ARG A 126      10.983  70.238  68.958  1.00 39.08           C  
ATOM   8463  NE  ARG A 126      12.073  69.682  68.167  1.00 41.15           N  
ATOM   8464  CZ  ARG A 126      13.292  70.211  68.109  1.00 42.13           C  
ATOM   8465  NH1 ARG A 126      13.576  71.306  68.806  1.00 43.41           N1+
ATOM   8466  NH2 ARG A 126      14.218  69.665  67.340  1.00 40.69           N  
ATOM   8467  N   GLY A 127       6.222  71.774  66.953  1.00 28.18           N  
ATOM   8468  CA  GLY A 127       5.037  72.572  66.712  1.00 26.79           C  
ATOM   8469  C   GLY A 127       3.878  71.824  67.352  1.00 26.45           C  
ATOM   8470  O   GLY A 127       4.059  71.142  68.366  1.00 25.77           O  
ATOM   8471  N   ILE A 128       2.690  71.928  66.768  1.00 25.11           N  
ATOM   8472  CA  ILE A 128       1.539  71.234  67.327  1.00 24.13           C  
ATOM   8473  C   ILE A 128       1.035  70.184  66.350  1.00 24.22           C  
ATOM   8474  O   ILE A 128       1.393  70.206  65.171  1.00 24.20           O  
ATOM   8475  CB  ILE A 128       0.407  72.216  67.675  1.00 24.42           C  
ATOM   8476  CG1 ILE A 128      -0.032  72.974  66.419  1.00 25.08           C  
ATOM   8477  CG2 ILE A 128       0.884  73.185  68.753  1.00 25.94           C  
ATOM   8478  CD1 ILE A 128      -1.110  74.031  66.675  1.00 28.57           C  
ATOM   8479  N   ALA A 129       0.211  69.266  66.847  1.00 24.56           N  
ATOM   8480  CA  ALA A 129      -0.325  68.180  66.029  1.00 23.60           C  
ATOM   8481  C   ALA A 129      -1.448  68.631  65.115  1.00 24.36           C  
ATOM   8482  O   ALA A 129      -2.203  69.543  65.455  1.00 25.98           O  
ATOM   8483  CB  ALA A 129      -0.820  67.056  66.926  1.00 23.97           C  
ATOM   8484  N   ILE A 130      -1.552  68.002  63.948  1.00 22.57           N  
ATOM   8485  CA  ILE A 130      -2.639  68.340  63.041  1.00 23.19           C  
ATOM   8486  C   ILE A 130      -3.894  67.673  63.600  1.00 24.96           C  
ATOM   8487  O   ILE A 130      -3.830  66.920  64.577  1.00 26.16           O  
ATOM   8488  CB  ILE A 130      -2.391  67.816  61.612  1.00 23.62           C  
ATOM   8489  CG1 ILE A 130      -2.182  66.299  61.644  1.00 24.57           C  
ATOM   8490  CG2 ILE A 130      -1.191  68.522  61.005  1.00 21.98           C  
ATOM   8491  CD1 ILE A 130      -2.149  65.657  60.271  1.00 25.69           C  
ATOM   8492  N   THR A 131      -5.033  67.957  62.985  1.00 23.90           N  
ATOM   8493  CA  THR A 131      -6.304  67.398  63.431  1.00 23.72           C  
ATOM   8494  C   THR A 131      -6.418  65.885  63.233  1.00 23.35           C  
ATOM   8495  O   THR A 131      -6.356  65.394  62.108  1.00 22.49           O  
ATOM   8496  CB  THR A 131      -7.481  68.089  62.679  1.00 23.78           C  
ATOM   8497  CG2 THR A 131      -8.816  67.494  63.090  1.00 20.47           C  
ATOM   8498  OG1 THR A 131      -7.469  69.494  62.961  1.00 24.14           O  
ATOM   8499  N   LEU A 132      -6.587  65.145  64.328  1.00 23.26           N  
ATOM   8500  CA  LEU A 132      -6.758  63.692  64.238  1.00 23.03           C  
ATOM   8501  C   LEU A 132      -8.103  63.424  63.544  1.00 22.88           C  
ATOM   8502  O   LEU A 132      -9.082  64.116  63.815  1.00 21.62           O  
ATOM   8503  CB  LEU A 132      -6.774  63.058  65.635  1.00 25.30           C  
ATOM   8504  CG  LEU A 132      -5.456  62.926  66.414  1.00 27.54           C  
ATOM   8505  CD1 LEU A 132      -4.826  64.284  66.624  1.00 33.14           C  
ATOM   8506  CD2 LEU A 132      -5.728  62.268  67.761  1.00 27.54           C  
ATOM   8507  N   SER A 133      -8.157  62.435  62.655  1.00 21.59           N  
ATOM   8508  CA  SER A 133      -9.404  62.121  61.947  1.00 20.27           C  
ATOM   8509  C   SER A 133      -9.892  60.702  62.219  1.00 20.86           C  
ATOM   8510  O   SER A 133      -9.140  59.872  62.719  1.00 21.68           O  
ATOM   8511  CB  SER A 133      -9.236  62.330  60.442  1.00 21.09           C  
ATOM   8512  OG  SER A 133      -8.155  61.572  59.931  1.00 24.26           O  
ATOM   8513  N   ALA A 134     -11.148  60.429  61.867  1.00 22.09           N  
ATOM   8514  CA  ALA A 134     -11.758  59.123  62.116  1.00 21.38           C  
ATOM   8515  C   ALA A 134     -11.715  58.120  60.967  1.00 22.83           C  
ATOM   8516  O   ALA A 134     -11.585  56.919  61.202  1.00 22.01           O  
ATOM   8517  CB  ALA A 134     -13.200  59.316  62.586  1.00 22.73           C  
ATOM   8518  N   TYR A 135     -11.824  58.604  59.734  1.00 21.83           N  
ATOM   8519  CA  TYR A 135     -11.802  57.734  58.567  1.00 22.90           C  
ATOM   8520  C   TYR A 135     -10.609  58.058  57.673  1.00 23.47           C  
ATOM   8521  O   TYR A 135     -10.512  57.559  56.553  1.00 25.11           O  
ATOM   8522  CB  TYR A 135     -13.100  57.901  57.764  1.00 23.06           C  
ATOM   8523  CG  TYR A 135     -14.359  57.498  58.514  1.00 23.12           C  
ATOM   8524  CD1 TYR A 135     -14.800  56.176  58.514  1.00 24.37           C  
ATOM   8525  CD2 TYR A 135     -15.099  58.438  59.229  1.00 23.82           C  
ATOM   8526  CE1 TYR A 135     -15.952  55.795  59.211  1.00 23.82           C  
ATOM   8527  CE2 TYR A 135     -16.251  58.071  59.931  1.00 24.93           C  
ATOM   8528  CZ  TYR A 135     -16.671  56.747  59.916  1.00 26.13           C  
ATOM   8529  OH  TYR A 135     -17.806  56.377  60.602  1.00 26.43           O  
ATOM   8530  N   GLY A 136      -9.706  58.894  58.176  1.00 22.97           N  
ATOM   8531  CA  GLY A 136      -8.535  59.297  57.412  1.00 24.17           C  
ATOM   8532  C   GLY A 136      -7.665  58.198  56.826  1.00 23.62           C  
ATOM   8533  O   GLY A 136      -7.472  57.146  57.434  1.00 23.39           O  
ATOM   8534  N   GLY A 137      -7.130  58.460  55.637  1.00 23.49           N  
ATOM   8535  CA  GLY A 137      -6.266  57.501  54.967  1.00 23.78           C  
ATOM   8536  C   GLY A 137      -4.817  57.958  54.871  1.00 24.28           C  
ATOM   8537  O   GLY A 137      -4.363  58.795  55.651  1.00 22.67           O  
ATOM   8538  N   GLY A 138      -4.082  57.412  53.906  1.00 23.44           N  
ATOM   8539  CA  GLY A 138      -2.684  57.784  53.768  1.00 25.25           C  
ATOM   8540  C   GLY A 138      -1.831  56.911  54.674  1.00 25.24           C  
ATOM   8541  O   GLY A 138      -2.336  56.341  55.643  1.00 25.38           O  
ATOM   8542  N   ILE A 139      -0.542  56.803  54.375  1.00 25.11           N  
ATOM   8543  CA  ILE A 139       0.327  55.952  55.175  1.00 26.08           C  
ATOM   8544  C   ILE A 139       0.315  56.287  56.671  1.00 25.79           C  
ATOM   8545  O   ILE A 139       0.433  55.389  57.504  1.00 24.77           O  
ATOM   8546  CB  ILE A 139       1.780  55.982  54.644  1.00 27.06           C  
ATOM   8547  CG1 ILE A 139       2.573  54.831  55.266  1.00 27.72           C  
ATOM   8548  CG2 ILE A 139       2.435  57.322  54.956  1.00 28.14           C  
ATOM   8549  CD1 ILE A 139       2.089  53.458  54.834  1.00 28.43           C  
ATOM   8550  N   PHE A 140       0.179  57.568  57.011  1.00 25.33           N  
ATOM   8551  CA  PHE A 140       0.125  57.996  58.419  1.00 25.59           C  
ATOM   8552  C   PHE A 140      -1.342  58.239  58.783  1.00 25.43           C  
ATOM   8553  O   PHE A 140      -1.673  59.211  59.460  1.00 24.98           O  
ATOM   8554  CB  PHE A 140       0.903  59.304  58.622  1.00 27.10           C  
ATOM   8555  CG  PHE A 140       2.359  59.213  58.263  1.00 27.16           C  
ATOM   8556  CD1 PHE A 140       3.224  58.414  59.006  1.00 27.96           C  
ATOM   8557  CD2 PHE A 140       2.866  59.935  57.185  1.00 29.16           C  
ATOM   8558  CE1 PHE A 140       4.583  58.331  58.681  1.00 28.71           C  
ATOM   8559  CE2 PHE A 140       4.222  59.862  56.846  1.00 29.12           C  
ATOM   8560  CZ  PHE A 140       5.083  59.055  57.600  1.00 28.42           C  
ATOM   8561  N   ALA A 141      -2.204  57.343  58.315  1.00 23.76           N  
ATOM   8562  CA  ALA A 141      -3.644  57.429  58.528  1.00 23.90           C  
ATOM   8563  C   ALA A 141      -4.143  57.854  59.909  1.00 23.35           C  
ATOM   8564  O   ALA A 141      -3.716  57.326  60.936  1.00 22.96           O  
ATOM   8565  CB  ALA A 141      -4.294  56.095  58.145  1.00 23.86           C  
ATOM   8566  N   LYS A 142      -5.057  58.820  59.898  1.00 23.23           N  
ATOM   8567  CA  LYS A 142      -5.722  59.337  61.092  1.00 23.39           C  
ATOM   8568  C   LYS A 142      -4.920  60.157  62.092  1.00 23.80           C  
ATOM   8569  O   LYS A 142      -5.500  60.740  63.012  1.00 24.85           O  
ATOM   8570  CB  LYS A 142      -6.395  58.182  61.836  1.00 23.55           C  
ATOM   8571  CG  LYS A 142      -7.392  57.397  60.995  1.00 25.19           C  
ATOM   8572  CD  LYS A 142      -7.676  56.075  61.662  1.00 30.11           C  
ATOM   8573  CE  LYS A 142      -8.553  55.184  60.817  1.00 32.67           C  
ATOM   8574  NZ  LYS A 142      -8.630  53.836  61.454  1.00 35.82           N1+
ATOM   8575  N   THR A 143      -3.604  60.214  61.939  1.00 24.52           N  
ATOM   8576  CA  THR A 143      -2.808  60.985  62.891  1.00 24.44           C  
ATOM   8577  C   THR A 143      -1.786  61.895  62.228  1.00 23.62           C  
ATOM   8578  O   THR A 143      -1.409  62.922  62.787  1.00 23.65           O  
ATOM   8579  CB  THR A 143      -2.042  60.058  63.873  1.00 25.56           C  
ATOM   8580  CG2 THR A 143      -2.848  58.807  64.186  1.00 23.95           C  
ATOM   8581  OG1 THR A 143      -0.800  59.667  63.282  1.00 28.46           O  
ATOM   8582  N   GLY A 144      -1.341  61.519  61.034  1.00 24.97           N  
ATOM   8583  CA  GLY A 144      -0.338  62.321  60.355  1.00 24.12           C  
ATOM   8584  C   GLY A 144       1.042  61.860  60.796  1.00 25.24           C  
ATOM   8585  O   GLY A 144       1.172  61.130  61.785  1.00 24.00           O  
ATOM   8586  N   GLY A 145       2.071  62.281  60.072  1.00 23.99           N  
ATOM   8587  CA  GLY A 145       3.419  61.862  60.409  1.00 24.01           C  
ATOM   8588  C   GLY A 145       4.227  62.899  61.161  1.00 24.29           C  
ATOM   8589  O   GLY A 145       3.987  64.093  61.027  1.00 24.73           O  
ATOM   8590  N   TYR A 146       5.182  62.434  61.962  1.00 24.43           N  
ATOM   8591  CA  TYR A 146       6.039  63.333  62.722  1.00 24.81           C  
ATOM   8592  C   TYR A 146       7.493  62.901  62.671  1.00 26.28           C  
ATOM   8593  O   TYR A 146       7.799  61.711  62.606  1.00 23.51           O  
ATOM   8594  CB  TYR A 146       5.571  63.408  64.173  1.00 26.11           C  
ATOM   8595  CG  TYR A 146       4.181  63.985  64.288  1.00 26.28           C  
ATOM   8596  CD1 TYR A 146       3.055  63.179  64.145  1.00 25.90           C  
ATOM   8597  CD2 TYR A 146       3.995  65.354  64.432  1.00 28.22           C  
ATOM   8598  CE1 TYR A 146       1.778  63.733  64.137  1.00 25.55           C  
ATOM   8599  CE2 TYR A 146       2.725  65.914  64.420  1.00 27.04           C  
ATOM   8600  CZ  TYR A 146       1.628  65.101  64.269  1.00 26.47           C  
ATOM   8601  OH  TYR A 146       0.375  65.668  64.212  1.00 28.48           O  
ATOM   8602  N   LEU A 147       8.382  63.891  62.689  1.00 25.20           N  
ATOM   8603  CA  LEU A 147       9.813  63.644  62.659  1.00 27.37           C  
ATOM   8604  C   LEU A 147      10.265  63.510  64.111  1.00 26.78           C  
ATOM   8605  O   LEU A 147      10.229  64.475  64.868  1.00 27.59           O  
ATOM   8606  CB  LEU A 147      10.519  64.821  61.971  1.00 29.59           C  
ATOM   8607  CG  LEU A 147      12.016  64.740  61.646  1.00 32.17           C  
ATOM   8608  CD1 LEU A 147      12.832  64.895  62.907  1.00 36.53           C  
ATOM   8609  CD2 LEU A 147      12.318  63.425  60.952  1.00 31.48           C  
ATOM   8610  N   VAL A 148      10.657  62.304  64.505  1.00 25.81           N  
ATOM   8611  CA  VAL A 148      11.111  62.068  65.873  1.00 28.10           C  
ATOM   8612  C   VAL A 148      12.488  61.409  65.864  1.00 28.60           C  
ATOM   8613  O   VAL A 148      12.660  60.322  65.315  1.00 27.14           O  
ATOM   8614  CB  VAL A 148      10.126  61.164  66.657  1.00 28.29           C  
ATOM   8615  CG1 VAL A 148      10.519  61.121  68.135  1.00 28.66           C  
ATOM   8616  CG2 VAL A 148       8.700  61.684  66.505  1.00 27.67           C  
ATOM   8617  N   ASN A 149      13.464  62.083  66.470  1.00 29.89           N  
ATOM   8618  CA  ASN A 149      14.833  61.578  66.550  1.00 29.92           C  
ATOM   8619  C   ASN A 149      15.358  61.064  65.210  1.00 30.36           C  
ATOM   8620  O   ASN A 149      15.939  59.979  65.135  1.00 29.60           O  
ATOM   8621  CB  ASN A 149      14.915  60.471  67.607  1.00 31.89           C  
ATOM   8622  CG  ASN A 149      14.760  61.003  69.020  1.00 31.99           C  
ATOM   8623  ND2 ASN A 149      15.214  62.228  69.236  1.00 31.45           N  
ATOM   8624  OD1 ASN A 149      14.241  60.315  69.908  1.00 34.43           O  
ATOM   8625  N   GLY A 150      15.142  61.842  64.154  1.00 30.20           N  
ATOM   8626  CA  GLY A 150      15.615  61.450  62.838  1.00 30.74           C  
ATOM   8627  C   GLY A 150      14.785  60.417  62.094  1.00 31.76           C  
ATOM   8628  O   GLY A 150      15.148  60.009  60.989  1.00 31.91           O  
ATOM   8629  N   LYS A 151      13.677  59.986  62.685  1.00 30.49           N  
ATOM   8630  CA  LYS A 151      12.812  58.996  62.039  1.00 32.04           C  
ATOM   8631  C   LYS A 151      11.398  59.547  61.874  1.00 31.80           C  
ATOM   8632  O   LYS A 151      10.942  60.379  62.669  1.00 31.61           O  
ATOM   8633  CB  LYS A 151      12.754  57.711  62.870  1.00 32.70           C  
ATOM   8634  CG  LYS A 151      14.103  57.009  63.064  1.00 36.65           C  
ATOM   8635  CD  LYS A 151      13.958  55.757  63.931  1.00 35.67           C  
ATOM   8636  CE  LYS A 151      15.306  55.104  64.215  1.00 38.92           C  
ATOM   8637  NZ  LYS A 151      15.954  54.554  62.975  1.00 38.94           N1+
ATOM   8638  N   THR A 152      10.707  59.088  60.842  1.00 30.83           N  
ATOM   8639  CA  THR A 152       9.341  59.528  60.597  1.00 29.69           C  
ATOM   8640  C   THR A 152       8.380  58.399  60.964  1.00 28.37           C  
ATOM   8641  O   THR A 152       8.595  57.253  60.579  1.00 25.85           O  
ATOM   8642  CB  THR A 152       9.145  59.927  59.117  1.00 32.42           C  
ATOM   8643  CG2 THR A 152       9.431  58.765  58.199  1.00 30.93           C  
ATOM   8644  OG1 THR A 152       7.787  60.343  58.920  1.00 37.32           O  
ATOM   8645  N   ARG A 153       7.331  58.726  61.718  1.00 25.76           N  
ATOM   8646  CA  ARG A 153       6.346  57.732  62.150  1.00 25.96           C  
ATOM   8647  C   ARG A 153       5.016  58.394  62.501  1.00 24.93           C  
ATOM   8648  O   ARG A 153       4.975  59.600  62.751  1.00 23.83           O  
ATOM   8649  CB  ARG A 153       6.849  56.998  63.401  1.00 25.16           C  
ATOM   8650  CG  ARG A 153       6.862  57.858  64.680  1.00 23.56           C  
ATOM   8651  CD  ARG A 153       7.272  57.035  65.909  1.00 24.57           C  
ATOM   8652  NE  ARG A 153       7.388  57.795  67.161  1.00 26.17           N  
ATOM   8653  CZ  ARG A 153       6.364  58.209  67.905  1.00 27.51           C  
ATOM   8654  NH1 ARG A 153       5.118  57.956  67.534  1.00 25.70           N1+
ATOM   8655  NH2 ARG A 153       6.590  58.840  69.057  1.00 25.21           N  
ATOM   8656  N   LYS A 154       3.940  57.609  62.527  1.00 23.90           N  
ATOM   8657  CA  LYS A 154       2.633  58.154  62.904  1.00 26.17           C  
ATOM   8658  C   LYS A 154       2.557  58.057  64.425  1.00 25.59           C  
ATOM   8659  O   LYS A 154       3.449  57.472  65.055  1.00 26.03           O  
ATOM   8660  CB  LYS A 154       1.477  57.367  62.247  1.00 26.71           C  
ATOM   8661  CG  LYS A 154       1.372  55.903  62.634  1.00 28.73           C  
ATOM   8662  CD  LYS A 154       0.231  55.176  61.897  1.00 30.78           C  
ATOM   8663  CE  LYS A 154      -1.155  55.709  62.284  1.00 36.29           C  
ATOM   8664  NZ  LYS A 154      -2.309  54.924  61.683  1.00 37.98           N1+
ATOM   8665  N   LEU A 155       1.524  58.640  65.020  1.00 24.86           N  
ATOM   8666  CA  LEU A 155       1.374  58.598  66.469  1.00 24.93           C  
ATOM   8667  C   LEU A 155       0.804  57.262  66.934  1.00 24.69           C  
ATOM   8668  O   LEU A 155       0.103  56.572  66.186  1.00 24.38           O  
ATOM   8669  CB  LEU A 155       0.454  59.727  66.958  1.00 22.49           C  
ATOM   8670  CG  LEU A 155       0.806  61.171  66.592  1.00 23.08           C  
ATOM   8671  CD1 LEU A 155      -0.329  62.086  67.042  1.00 23.46           C  
ATOM   8672  CD2 LEU A 155       2.114  61.583  67.243  1.00 22.33           C  
ATOM   8673  N   HIS A 156       1.131  56.915  68.176  1.00 24.86           N  
ATOM   8674  CA  HIS A 156       0.661  55.700  68.844  1.00 24.30           C  
ATOM   8675  C   HIS A 156      -0.710  56.080  69.423  1.00 24.35           C  
ATOM   8676  O   HIS A 156      -0.946  57.247  69.738  1.00 22.85           O  
ATOM   8677  CB  HIS A 156       1.642  55.354  69.979  1.00 26.45           C  
ATOM   8678  CG  HIS A 156       1.250  54.158  70.795  1.00 25.84           C  
ATOM   8679  CD2 HIS A 156       0.348  54.019  71.797  1.00 23.15           C  
ATOM   8680  ND1 HIS A 156       1.848  52.923  70.646  1.00 27.68           N  
ATOM   8681  CE1 HIS A 156       1.335  52.076  71.520  1.00 25.72           C  
ATOM   8682  NE2 HIS A 156       0.422  52.718  72.231  1.00 29.68           N  
ATOM   8683  N   PRO A 157      -1.634  55.115  69.557  1.00 24.26           N  
ATOM   8684  CA  PRO A 157      -2.951  55.458  70.109  1.00 23.17           C  
ATOM   8685  C   PRO A 157      -2.871  56.230  71.430  1.00 24.11           C  
ATOM   8686  O   PRO A 157      -3.685  57.107  71.694  1.00 21.91           O  
ATOM   8687  CB  PRO A 157      -3.610  54.093  70.280  1.00 25.16           C  
ATOM   8688  CG  PRO A 157      -3.063  53.326  69.109  1.00 24.34           C  
ATOM   8689  CD  PRO A 157      -1.596  53.704  69.128  1.00 25.41           C  
ATOM   8690  N   ARG A 158      -1.883  55.895  72.255  1.00 22.23           N  
ATOM   8691  CA  ARG A 158      -1.704  56.561  73.542  1.00 23.96           C  
ATOM   8692  C   ARG A 158      -1.397  58.042  73.340  1.00 22.79           C  
ATOM   8693  O   ARG A 158      -1.905  58.904  74.059  1.00 20.88           O  
ATOM   8694  CB  ARG A 158      -0.554  55.926  74.319  1.00 24.61           C  
ATOM   8695  CG  ARG A 158      -0.496  56.343  75.768  1.00 28.33           C  
ATOM   8696  CD  ARG A 158      -1.509  55.544  76.557  1.00 32.34           C  
ATOM   8697  NE  ARG A 158      -2.594  56.371  77.041  1.00 30.67           N  
ATOM   8698  CZ  ARG A 158      -3.712  55.891  77.569  1.00 29.85           C  
ATOM   8699  NH1 ARG A 158      -3.895  54.581  77.674  1.00 29.77           N1+
ATOM   8700  NH2 ARG A 158      -4.638  56.725  78.009  1.00 27.40           N  
ATOM   8701  N   GLU A 159      -0.547  58.325  72.362  1.00 22.02           N  
ATOM   8702  CA  GLU A 159      -0.180  59.700  72.066  1.00 24.15           C  
ATOM   8703  C   GLU A 159      -1.418  60.443  71.535  1.00 24.16           C  
ATOM   8704  O   GLU A 159      -1.631  61.614  71.852  1.00 25.17           O  
ATOM   8705  CB  GLU A 159       0.982  59.715  71.062  1.00 24.07           C  
ATOM   8706  CG  GLU A 159       2.245  59.040  71.621  1.00 24.18           C  
ATOM   8707  CD  GLU A 159       3.356  58.873  70.597  1.00 26.17           C  
ATOM   8708  OE1 GLU A 159       3.040  58.585  69.425  1.00 23.95           O  
ATOM   8709  OE2 GLU A 159       4.546  59.012  70.972  1.00 26.33           O1-
ATOM   8710  N   CYS A 160      -2.245  59.755  70.749  1.00 24.01           N  
ATOM   8711  CA  CYS A 160      -3.472  60.369  70.243  1.00 24.99           C  
ATOM   8712  C   CYS A 160      -4.330  60.732  71.458  1.00 24.76           C  
ATOM   8713  O   CYS A 160      -4.921  61.810  71.520  1.00 24.77           O  
ATOM   8714  CB  CYS A 160      -4.247  59.397  69.347  1.00 23.91           C  
ATOM   8715  SG  CYS A 160      -3.455  59.040  67.757  1.00 25.44           S  
ATOM   8716  N   ALA A 161      -4.385  59.823  72.425  1.00 23.60           N  
ATOM   8717  CA  ALA A 161      -5.165  60.064  73.635  1.00 22.08           C  
ATOM   8718  C   ALA A 161      -4.665  61.345  74.295  1.00 21.59           C  
ATOM   8719  O   ALA A 161      -5.453  62.195  74.721  1.00 20.22           O  
ATOM   8720  CB  ALA A 161      -5.027  58.885  74.593  1.00 21.67           C  
ATOM   8721  N   ARG A 162      -3.346  61.486  74.363  1.00 21.93           N  
ATOM   8722  CA  ARG A 162      -2.740  62.659  74.985  1.00 22.69           C  
ATOM   8723  C   ARG A 162      -2.986  63.921  74.176  1.00 23.04           C  
ATOM   8724  O   ARG A 162      -3.216  64.989  74.743  1.00 23.01           O  
ATOM   8725  CB  ARG A 162      -1.245  62.441  75.181  1.00 24.76           C  
ATOM   8726  CG  ARG A 162      -0.920  61.419  76.255  1.00 23.60           C  
ATOM   8727  CD  ARG A 162       0.566  61.118  76.295  1.00 25.08           C  
ATOM   8728  NE  ARG A 162       0.890  60.202  77.386  1.00 25.80           N  
ATOM   8729  CZ  ARG A 162       2.070  59.607  77.545  1.00 27.40           C  
ATOM   8730  NH1 ARG A 162       3.056  59.825  76.684  1.00 24.96           N1+
ATOM   8731  NH2 ARG A 162       2.255  58.786  78.570  1.00 28.72           N  
ATOM   8732  N   VAL A 163      -2.933  63.788  72.856  1.00 22.89           N  
ATOM   8733  CA  VAL A 163      -3.175  64.908  71.953  1.00 25.75           C  
ATOM   8734  C   VAL A 163      -4.633  65.372  72.075  1.00 25.22           C  
ATOM   8735  O   VAL A 163      -4.959  66.521  71.747  1.00 25.75           O  
ATOM   8736  CB  VAL A 163      -2.864  64.505  70.494  1.00 26.93           C  
ATOM   8737  CG1 VAL A 163      -3.461  65.501  69.525  1.00 27.27           C  
ATOM   8738  CG2 VAL A 163      -1.353  64.453  70.301  1.00 29.50           C  
ATOM   8739  N   MET A 164      -5.494  64.477  72.552  1.00 24.70           N  
ATOM   8740  CA  MET A 164      -6.914  64.782  72.738  1.00 23.91           C  
ATOM   8741  C   MET A 164      -7.229  65.157  74.183  1.00 25.17           C  
ATOM   8742  O   MET A 164      -8.389  65.394  74.533  1.00 24.66           O  
ATOM   8743  CB  MET A 164      -7.775  63.586  72.339  1.00 23.28           C  
ATOM   8744  CG  MET A 164      -7.756  63.272  70.859  1.00 24.74           C  
ATOM   8745  SD  MET A 164      -8.297  64.666  69.850  1.00 25.33           S  
ATOM   8746  CE  MET A 164     -10.094  64.450  69.914  1.00 22.88           C  
ATOM   8747  N   GLY A 165      -6.193  65.201  75.016  1.00 25.59           N  
ATOM   8748  CA  GLY A 165      -6.377  65.569  76.411  1.00 24.53           C  
ATOM   8749  C   GLY A 165      -6.893  64.475  77.335  1.00 24.75           C  
ATOM   8750  O   GLY A 165      -7.278  64.754  78.473  1.00 24.94           O  
ATOM   8751  N   TYR A 166      -6.918  63.234  76.863  1.00 22.13           N  
ATOM   8752  CA  TYR A 166      -7.379  62.137  77.709  1.00 24.24           C  
ATOM   8753  C   TYR A 166      -6.288  61.757  78.722  1.00 24.27           C  
ATOM   8754  O   TYR A 166      -5.104  61.806  78.407  1.00 22.82           O  
ATOM   8755  CB  TYR A 166      -7.738  60.911  76.863  1.00 23.77           C  
ATOM   8756  CG  TYR A 166      -9.114  60.953  76.228  1.00 25.30           C  
ATOM   8757  CD1 TYR A 166      -9.397  61.823  75.178  1.00 24.90           C  
ATOM   8758  CD2 TYR A 166     -10.133  60.109  76.672  1.00 24.33           C  
ATOM   8759  CE1 TYR A 166     -10.657  61.849  74.582  1.00 22.55           C  
ATOM   8760  CE2 TYR A 166     -11.398  60.129  76.085  1.00 24.70           C  
ATOM   8761  CZ  TYR A 166     -11.652  61.003  75.039  1.00 24.49           C  
ATOM   8762  OH  TYR A 166     -12.908  61.041  74.467  1.00 23.61           O  
ATOM   8763  N   PRO A 167      -6.676  61.395  79.957  1.00 25.26           N  
ATOM   8764  CA  PRO A 167      -5.689  61.012  80.977  1.00 25.67           C  
ATOM   8765  C   PRO A 167      -5.079  59.649  80.653  1.00 25.44           C  
ATOM   8766  O   PRO A 167      -5.713  58.828  79.986  1.00 24.49           O  
ATOM   8767  CB  PRO A 167      -6.513  60.981  82.261  1.00 27.02           C  
ATOM   8768  CG  PRO A 167      -7.856  60.542  81.777  1.00 25.63           C  
ATOM   8769  CD  PRO A 167      -8.043  61.361  80.510  1.00 26.34           C  
ATOM   8770  N   ASP A 168      -3.859  59.391  81.113  1.00 25.47           N  
ATOM   8771  CA  ASP A 168      -3.247  58.101  80.820  1.00 25.73           C  
ATOM   8772  C   ASP A 168      -4.023  56.943  81.450  1.00 25.96           C  
ATOM   8773  O   ASP A 168      -3.877  55.795  81.031  1.00 26.31           O  
ATOM   8774  CB  ASP A 168      -1.785  58.064  81.269  1.00 28.44           C  
ATOM   8775  CG  ASP A 168      -0.892  58.968  80.429  1.00 28.58           C  
ATOM   8776  OD1 ASP A 168      -1.290  59.362  79.307  1.00 27.25           O  
ATOM   8777  OD2 ASP A 168       0.220  59.274  80.889  1.00 28.85           O1-
ATOM   8778  N   SER A 169      -4.859  57.244  82.439  1.00 25.96           N  
ATOM   8779  CA  SER A 169      -5.656  56.207  83.090  1.00 25.67           C  
ATOM   8780  C   SER A 169      -6.769  55.697  82.170  1.00 25.80           C  
ATOM   8781  O   SER A 169      -7.307  54.610  82.386  1.00 26.43           O  
ATOM   8782  CB  SER A 169      -6.269  56.734  84.390  1.00 27.13           C  
ATOM   8783  OG  SER A 169      -7.031  57.894  84.145  1.00 30.66           O  
ATOM   8784  N   TYR A 170      -7.118  56.472  81.146  1.00 23.71           N  
ATOM   8785  CA  TYR A 170      -8.165  56.036  80.223  1.00 23.92           C  
ATOM   8786  C   TYR A 170      -7.671  54.866  79.382  1.00 22.15           C  
ATOM   8787  O   TYR A 170      -6.599  54.926  78.782  1.00 23.61           O  
ATOM   8788  CB  TYR A 170      -8.610  57.187  79.324  1.00 23.88           C  
ATOM   8789  CG  TYR A 170      -9.821  56.842  78.481  1.00 23.62           C  
ATOM   8790  CD1 TYR A 170      -9.700  56.057  77.335  1.00 21.75           C  
ATOM   8791  CD2 TYR A 170     -11.097  57.265  78.860  1.00 23.47           C  
ATOM   8792  CE1 TYR A 170     -10.824  55.698  76.589  1.00 22.67           C  
ATOM   8793  CE2 TYR A 170     -12.225  56.908  78.123  1.00 22.22           C  
ATOM   8794  CZ  TYR A 170     -12.082  56.125  76.993  1.00 22.45           C  
ATOM   8795  OH  TYR A 170     -13.194  55.756  76.273  1.00 23.07           O  
ATOM   8796  N   LYS A 171      -8.468  53.805  79.342  1.00 22.30           N  
ATOM   8797  CA  LYS A 171      -8.126  52.587  78.617  1.00 24.75           C  
ATOM   8798  C   LYS A 171      -8.529  52.631  77.144  1.00 24.20           C  
ATOM   8799  O   LYS A 171      -9.703  52.762  76.827  1.00 24.55           O  
ATOM   8800  CB  LYS A 171      -8.792  51.395  79.316  1.00 26.30           C  
ATOM   8801  CG  LYS A 171      -8.568  51.398  80.834  1.00 29.04           C  
ATOM   8802  CD  LYS A 171      -9.506  50.449  81.572  1.00 32.46           C  
ATOM   8803  CE  LYS A 171      -9.048  49.010  81.472  1.00 33.67           C  
ATOM   8804  NZ  LYS A 171      -7.793  48.799  82.252  1.00 36.78           N1+
ATOM   8805  N   VAL A 172      -7.552  52.507  76.249  1.00 24.35           N  
ATOM   8806  CA  VAL A 172      -7.834  52.539  74.813  1.00 24.34           C  
ATOM   8807  C   VAL A 172      -8.358  51.192  74.309  1.00 24.66           C  
ATOM   8808  O   VAL A 172      -8.096  50.154  74.909  1.00 25.14           O  
ATOM   8809  CB  VAL A 172      -6.572  52.914  73.998  1.00 25.58           C  
ATOM   8810  CG1 VAL A 172      -6.039  54.259  74.458  1.00 25.56           C  
ATOM   8811  CG2 VAL A 172      -5.516  51.845  74.159  1.00 28.35           C  
ATOM   8812  N   HIS A 173      -9.101  51.212  73.205  1.00 23.24           N  
ATOM   8813  CA  HIS A 173      -9.651  49.982  72.644  1.00 22.40           C  
ATOM   8814  C   HIS A 173      -8.523  49.097  72.093  1.00 23.34           C  
ATOM   8815  O   HIS A 173      -7.551  49.598  71.522  1.00 22.97           O  
ATOM   8816  CB  HIS A 173     -10.661  50.323  71.540  1.00 21.41           C  
ATOM   8817  CG  HIS A 173     -11.462  49.151  71.072  1.00 21.07           C  
ATOM   8818  CD2 HIS A 173     -12.711  48.738  71.400  1.00 21.94           C  
ATOM   8819  ND1 HIS A 173     -10.967  48.212  70.194  1.00 21.57           N  
ATOM   8820  CE1 HIS A 173     -11.876  47.269  70.004  1.00 22.41           C  
ATOM   8821  NE2 HIS A 173     -12.943  47.565  70.726  1.00 22.98           N  
ATOM   8822  N   PRO A 174      -8.647  47.767  72.254  1.00 23.65           N  
ATOM   8823  CA  PRO A 174      -7.635  46.808  71.778  1.00 24.50           C  
ATOM   8824  C   PRO A 174      -7.346  46.807  70.282  1.00 24.94           C  
ATOM   8825  O   PRO A 174      -6.290  46.345  69.855  1.00 25.39           O  
ATOM   8826  CB  PRO A 174      -8.158  45.460  72.287  1.00 23.38           C  
ATOM   8827  CG  PRO A 174      -9.639  45.672  72.371  1.00 24.77           C  
ATOM   8828  CD  PRO A 174      -9.753  47.067  72.931  1.00 22.71           C  
ATOM   8829  N   SER A 175      -8.288  47.294  69.479  1.00 25.79           N  
ATOM   8830  CA  SER A 175      -8.068  47.377  68.043  1.00 24.34           C  
ATOM   8831  C   SER A 175      -7.427  48.740  67.797  1.00 24.71           C  
ATOM   8832  O   SER A 175      -8.045  49.776  68.055  1.00 21.66           O  
ATOM   8833  CB  SER A 175      -9.386  47.287  67.280  1.00 26.25           C  
ATOM   8834  OG  SER A 175      -9.208  47.683  65.929  1.00 22.87           O  
ATOM   8835  N   THR A 176      -6.193  48.751  67.306  1.00 22.42           N  
ATOM   8836  CA  THR A 176      -5.532  50.020  67.073  1.00 23.28           C  
ATOM   8837  C   THR A 176      -6.300  50.849  66.059  1.00 23.21           C  
ATOM   8838  O   THR A 176      -6.493  52.044  66.251  1.00 22.63           O  
ATOM   8839  CB  THR A 176      -4.065  49.842  66.593  1.00 22.91           C  
ATOM   8840  CG2 THR A 176      -3.219  49.191  67.695  1.00 24.01           C  
ATOM   8841  OG1 THR A 176      -4.033  49.035  65.414  1.00 22.82           O  
ATOM   8842  N   SER A 177      -6.754  50.211  64.989  1.00 22.59           N  
ATOM   8843  CA  SER A 177      -7.484  50.933  63.963  1.00 22.07           C  
ATOM   8844  C   SER A 177      -8.738  51.596  64.529  1.00 21.45           C  
ATOM   8845  O   SER A 177      -9.024  52.751  64.206  1.00 20.33           O  
ATOM   8846  CB  SER A 177      -7.864  49.997  62.817  1.00 22.92           C  
ATOM   8847  OG  SER A 177      -8.336  50.754  61.721  1.00 23.87           O  
ATOM   8848  N   GLN A 178      -9.483  50.883  65.368  1.00 18.88           N  
ATOM   8849  CA  GLN A 178     -10.690  51.466  65.953  1.00 19.84           C  
ATOM   8850  C   GLN A 178     -10.308  52.532  66.977  1.00 21.22           C  
ATOM   8851  O   GLN A 178     -11.022  53.521  67.158  1.00 22.11           O  
ATOM   8852  CB  GLN A 178     -11.559  50.385  66.614  1.00 20.02           C  
ATOM   8853  CG  GLN A 178     -12.153  49.366  65.642  1.00 23.38           C  
ATOM   8854  CD  GLN A 178     -13.091  49.996  64.621  1.00 24.81           C  
ATOM   8855  NE2 GLN A 178     -12.987  49.562  63.368  1.00 24.08           N  
ATOM   8856  OE1 GLN A 178     -13.906  50.853  64.959  1.00 21.47           O  
ATOM   8857  N   ALA A 179      -9.180  52.329  67.647  1.00 20.69           N  
ATOM   8858  CA  ALA A 179      -8.706  53.290  68.640  1.00 22.16           C  
ATOM   8859  C   ALA A 179      -8.414  54.631  67.948  1.00 21.73           C  
ATOM   8860  O   ALA A 179      -8.807  55.687  68.436  1.00 19.23           O  
ATOM   8861  CB  ALA A 179      -7.447  52.758  69.327  1.00 22.75           C  
ATOM   8862  N   TYR A 180      -7.723  54.583  66.808  1.00 20.03           N  
ATOM   8863  CA  TYR A 180      -7.412  55.802  66.055  1.00 20.87           C  
ATOM   8864  C   TYR A 180      -8.708  56.463  65.571  1.00 20.68           C  
ATOM   8865  O   TYR A 180      -8.857  57.684  65.628  1.00 19.18           O  
ATOM   8866  CB  TYR A 180      -6.538  55.488  64.833  1.00 20.57           C  
ATOM   8867  CG  TYR A 180      -5.088  55.146  65.126  1.00 23.68           C  
ATOM   8868  CD1 TYR A 180      -4.296  55.993  65.905  1.00 23.92           C  
ATOM   8869  CD2 TYR A 180      -4.489  54.013  64.568  1.00 22.91           C  
ATOM   8870  CE1 TYR A 180      -2.936  55.721  66.114  1.00 24.48           C  
ATOM   8871  CE2 TYR A 180      -3.132  53.729  64.774  1.00 24.82           C  
ATOM   8872  CZ  TYR A 180      -2.362  54.592  65.548  1.00 25.06           C  
ATOM   8873  OH  TYR A 180      -1.023  54.339  65.750  1.00 24.56           O  
ATOM   8874  N   LYS A 181      -9.636  55.644  65.082  1.00 20.28           N  
ATOM   8875  CA  LYS A 181     -10.915  56.150  64.592  1.00 23.26           C  
ATOM   8876  C   LYS A 181     -11.656  56.836  65.735  1.00 22.70           C  
ATOM   8877  O   LYS A 181     -12.179  57.939  65.583  1.00 22.52           O  
ATOM   8878  CB  LYS A 181     -11.770  55.003  64.039  1.00 22.60           C  
ATOM   8879  CG  LYS A 181     -13.205  55.397  63.709  1.00 23.47           C  
ATOM   8880  CD  LYS A 181     -13.981  54.211  63.142  1.00 23.11           C  
ATOM   8881  CE  LYS A 181     -15.404  54.613  62.790  1.00 25.16           C  
ATOM   8882  NZ  LYS A 181     -16.125  53.568  62.024  1.00 22.73           N1+
ATOM   8883  N   GLN A 182     -11.678  56.173  66.884  1.00 22.08           N  
ATOM   8884  CA  GLN A 182     -12.349  56.698  68.059  1.00 22.73           C  
ATOM   8885  C   GLN A 182     -11.766  58.041  68.497  1.00 22.84           C  
ATOM   8886  O   GLN A 182     -12.499  59.019  68.637  1.00 20.64           O  
ATOM   8887  CB  GLN A 182     -12.293  55.659  69.182  1.00 22.35           C  
ATOM   8888  CG  GLN A 182     -13.137  54.427  68.839  1.00 20.92           C  
ATOM   8889  CD  GLN A 182     -12.912  53.259  69.767  1.00 21.98           C  
ATOM   8890  NE2 GLN A 182     -13.697  52.198  69.580  1.00 23.16           N  
ATOM   8891  OE1 GLN A 182     -12.041  53.297  70.641  1.00 23.63           O  
ATOM   8892  N   PHE A 183     -10.455  58.103  68.698  1.00 22.60           N  
ATOM   8893  CA  PHE A 183      -9.854  59.371  69.081  1.00 22.84           C  
ATOM   8894  C   PHE A 183     -10.032  60.369  67.941  1.00 23.23           C  
ATOM   8895  O   PHE A 183     -10.146  61.571  68.172  1.00 21.52           O  
ATOM   8896  CB  PHE A 183      -8.377  59.181  69.429  1.00 21.45           C  
ATOM   8897  CG  PHE A 183      -8.162  58.527  70.769  1.00 21.17           C  
ATOM   8898  CD1 PHE A 183      -8.531  59.189  71.939  1.00 21.37           C  
ATOM   8899  CD2 PHE A 183      -7.661  57.239  70.862  1.00 21.85           C  
ATOM   8900  CE1 PHE A 183      -8.406  58.569  73.185  1.00 21.29           C  
ATOM   8901  CE2 PHE A 183      -7.531  56.603  72.105  1.00 23.38           C  
ATOM   8902  CZ  PHE A 183      -7.908  57.276  73.270  1.00 22.50           C  
ATOM   8903  N   GLY A 184     -10.093  59.846  66.719  1.00 22.88           N  
ATOM   8904  CA  GLY A 184     -10.262  60.688  65.541  1.00 25.18           C  
ATOM   8905  C   GLY A 184     -11.505  61.569  65.543  1.00 25.32           C  
ATOM   8906  O   GLY A 184     -11.429  62.752  65.247  1.00 25.79           O  
ATOM   8907  N   ASN A 185     -12.671  61.024  65.853  1.00 26.15           N  
ATOM   8908  CA  ASN A 185     -13.833  61.901  65.841  1.00 27.45           C  
ATOM   8909  C   ASN A 185     -14.231  62.345  67.248  1.00 25.21           C  
ATOM   8910  O   ASN A 185     -15.338  62.813  67.460  1.00 26.97           O  
ATOM   8911  CB  ASN A 185     -15.018  61.255  65.092  1.00 31.47           C  
ATOM   8912  CG  ASN A 185     -15.334  59.890  65.592  1.00 30.61           C  
ATOM   8913  ND2 ASN A 185     -16.000  59.083  64.775  1.00 29.31           N  
ATOM   8914  OD1 ASN A 185     -14.993  59.561  66.719  1.00 34.68           O  
ATOM   8915  N   SER A 186     -13.305  62.235  68.200  1.00 21.87           N  
ATOM   8916  CA  SER A 186     -13.592  62.630  69.577  1.00 21.39           C  
ATOM   8917  C   SER A 186     -13.371  64.117  69.850  1.00 21.44           C  
ATOM   8918  O   SER A 186     -13.196  64.914  68.930  1.00 21.41           O  
ATOM   8919  CB  SER A 186     -12.759  61.791  70.557  1.00 22.16           C  
ATOM   8920  OG  SER A 186     -13.247  61.932  71.888  1.00 25.30           O  
ATOM   8921  N   VAL A 187     -13.367  64.480  71.128  1.00 23.18           N  
ATOM   8922  CA  VAL A 187     -13.206  65.868  71.545  1.00 24.74           C  
ATOM   8923  C   VAL A 187     -12.010  66.082  72.479  1.00 26.13           C  
ATOM   8924  O   VAL A 187     -11.584  65.160  73.169  1.00 26.87           O  
ATOM   8925  CB  VAL A 187     -14.476  66.343  72.261  1.00 25.29           C  
ATOM   8926  CG1 VAL A 187     -14.760  65.440  73.459  1.00 25.70           C  
ATOM   8927  CG2 VAL A 187     -14.323  67.772  72.699  1.00 30.75           C  
ATOM   8928  N   VAL A 188     -11.477  67.302  72.495  1.00 24.49           N  
ATOM   8929  CA  VAL A 188     -10.349  67.622  73.362  1.00 25.07           C  
ATOM   8930  C   VAL A 188     -10.931  67.953  74.733  1.00 24.60           C  
ATOM   8931  O   VAL A 188     -11.534  69.012  74.930  1.00 23.44           O  
ATOM   8932  CB  VAL A 188      -9.533  68.823  72.809  1.00 24.87           C  
ATOM   8933  CG1 VAL A 188      -8.439  69.231  73.795  1.00 22.03           C  
ATOM   8934  CG2 VAL A 188      -8.908  68.438  71.475  1.00 24.99           C  
ATOM   8935  N   ILE A 189     -10.742  67.031  75.670  1.00 25.18           N  
ATOM   8936  CA  ILE A 189     -11.271  67.162  77.028  1.00 25.66           C  
ATOM   8937  C   ILE A 189     -11.057  68.520  77.704  1.00 25.26           C  
ATOM   8938  O   ILE A 189     -11.983  69.071  78.296  1.00 26.39           O  
ATOM   8939  CB  ILE A 189     -10.679  66.073  77.952  1.00 26.91           C  
ATOM   8940  CG1 ILE A 189     -10.810  64.688  77.301  1.00 27.05           C  
ATOM   8941  CG2 ILE A 189     -11.386  66.102  79.301  1.00 26.86           C  
ATOM   8942  CD1 ILE A 189     -12.224  64.192  77.151  1.00 28.30           C  
ATOM   8943  N   ASN A 190      -9.840  69.050  77.627  1.00 25.38           N  
ATOM   8944  CA  ASN A 190      -9.511  70.326  78.267  1.00 24.26           C  
ATOM   8945  C   ASN A 190     -10.437  71.463  77.840  1.00 24.15           C  
ATOM   8946  O   ASN A 190     -10.900  72.248  78.674  1.00 25.00           O  
ATOM   8947  CB  ASN A 190      -8.058  70.713  77.962  1.00 24.34           C  
ATOM   8948  CG  ASN A 190      -7.060  69.687  78.464  1.00 25.53           C  
ATOM   8949  ND2 ASN A 190      -6.056  70.147  79.204  1.00 24.47           N  
ATOM   8950  OD1 ASN A 190      -7.185  68.497  78.185  1.00 23.82           O  
ATOM   8951  N   VAL A 191     -10.694  71.555  76.537  1.00 22.67           N  
ATOM   8952  CA  VAL A 191     -11.559  72.590  76.001  1.00 22.21           C  
ATOM   8953  C   VAL A 191     -12.938  72.435  76.628  1.00 23.14           C  
ATOM   8954  O   VAL A 191     -13.529  73.408  77.101  1.00 22.43           O  
ATOM   8955  CB  VAL A 191     -11.671  72.477  74.472  1.00 22.86           C  
ATOM   8956  CG1 VAL A 191     -12.690  73.474  73.939  1.00 22.05           C  
ATOM   8957  CG2 VAL A 191     -10.314  72.726  73.848  1.00 23.82           C  
ATOM   8958  N   LEU A 192     -13.433  71.202  76.635  1.00 22.63           N  
ATOM   8959  CA  LEU A 192     -14.732  70.900  77.214  1.00 25.09           C  
ATOM   8960  C   LEU A 192     -14.773  71.282  78.678  1.00 25.62           C  
ATOM   8961  O   LEU A 192     -15.771  71.810  79.153  1.00 27.02           O  
ATOM   8962  CB  LEU A 192     -15.051  69.409  77.063  1.00 26.32           C  
ATOM   8963  CG  LEU A 192     -15.994  69.071  75.912  1.00 28.90           C  
ATOM   8964  CD1 LEU A 192     -15.601  69.862  74.692  1.00 30.83           C  
ATOM   8965  CD2 LEU A 192     -15.974  67.584  75.642  1.00 28.07           C  
ATOM   8966  N   GLN A 193     -13.684  71.016  79.391  1.00 24.30           N  
ATOM   8967  CA  GLN A 193     -13.622  71.344  80.805  1.00 25.67           C  
ATOM   8968  C   GLN A 193     -13.840  72.832  81.073  1.00 25.91           C  
ATOM   8969  O   GLN A 193     -14.698  73.201  81.876  1.00 25.46           O  
ATOM   8970  CB  GLN A 193     -12.286  70.898  81.398  1.00 24.29           C  
ATOM   8971  CG  GLN A 193     -12.216  69.411  81.674  1.00 24.52           C  
ATOM   8972  CD  GLN A 193     -10.922  69.006  82.357  1.00 26.85           C  
ATOM   8973  NE2 GLN A 193     -11.014  68.617  83.623  1.00 24.85           N  
ATOM   8974  OE1 GLN A 193      -9.848  69.047  81.750  1.00 30.01           O  
ATOM   8975  N   TYR A 194     -13.076  73.680  80.387  1.00 25.73           N  
ATOM   8976  CA  TYR A 194     -13.193  75.126  80.568  1.00 26.58           C  
ATOM   8977  C   TYR A 194     -14.606  75.611  80.260  1.00 26.75           C  
ATOM   8978  O   TYR A 194     -15.156  76.444  80.981  1.00 26.47           O  
ATOM   8979  CB  TYR A 194     -12.175  75.862  79.688  1.00 26.15           C  
ATOM   8980  CG  TYR A 194     -10.737  75.559  80.046  1.00 26.65           C  
ATOM   8981  CD1 TYR A 194     -10.261  75.764  81.342  1.00 27.40           C  
ATOM   8982  CD2 TYR A 194      -9.857  75.035  79.098  1.00 28.02           C  
ATOM   8983  CE1 TYR A 194      -8.945  75.445  81.689  1.00 27.81           C  
ATOM   8984  CE2 TYR A 194      -8.539  74.715  79.434  1.00 27.07           C  
ATOM   8985  CZ  TYR A 194      -8.091  74.917  80.728  1.00 27.14           C  
ATOM   8986  OH  TYR A 194      -6.802  74.567  81.067  1.00 27.14           O  
ATOM   8987  N   ILE A 195     -15.199  75.084  79.193  1.00 26.58           N  
ATOM   8988  CA  ILE A 195     -16.562  75.467  78.836  1.00 26.63           C  
ATOM   8989  C   ILE A 195     -17.541  74.954  79.894  1.00 27.08           C  
ATOM   8990  O   ILE A 195     -18.403  75.703  80.365  1.00 25.40           O  
ATOM   8991  CB  ILE A 195     -16.958  74.909  77.449  1.00 26.77           C  
ATOM   8992  CG1 ILE A 195     -16.091  75.571  76.373  1.00 26.57           C  
ATOM   8993  CG2 ILE A 195     -18.454  75.144  77.184  1.00 26.66           C  
ATOM   8994  CD1 ILE A 195     -16.288  75.030  74.982  1.00 28.46           C  
ATOM   8995  N   ALA A 196     -17.407  73.683  80.267  1.00 25.86           N  
ATOM   8996  CA  ALA A 196     -18.286  73.103  81.275  1.00 26.23           C  
ATOM   8997  C   ALA A 196     -18.219  73.932  82.561  1.00 26.58           C  
ATOM   8998  O   ALA A 196     -19.241  74.222  83.183  1.00 26.29           O  
ATOM   8999  CB  ALA A 196     -17.880  71.666  81.560  1.00 25.81           C  
ATOM   9000  N   TYR A 197     -17.007  74.316  82.945  1.00 25.69           N  
ATOM   9001  CA  TYR A 197     -16.791  75.112  84.141  1.00 27.49           C  
ATOM   9002  C   TYR A 197     -17.569  76.414  84.046  1.00 27.89           C  
ATOM   9003  O   TYR A 197     -18.207  76.843  85.011  1.00 25.95           O  
ATOM   9004  CB  TYR A 197     -15.310  75.443  84.300  1.00 29.23           C  
ATOM   9005  CG  TYR A 197     -14.982  76.086  85.626  1.00 32.24           C  
ATOM   9006  CD1 TYR A 197     -14.698  75.307  86.746  1.00 33.49           C  
ATOM   9007  CD2 TYR A 197     -14.984  77.478  85.770  1.00 34.00           C  
ATOM   9008  CE1 TYR A 197     -14.422  75.896  87.980  1.00 34.46           C  
ATOM   9009  CE2 TYR A 197     -14.712  78.074  87.003  1.00 35.00           C  
ATOM   9010  CZ  TYR A 197     -14.433  77.274  88.098  1.00 35.42           C  
ATOM   9011  OH  TYR A 197     -14.168  77.853  89.322  1.00 38.86           O  
ATOM   9012  N   ASN A 198     -17.490  77.046  82.878  1.00 26.98           N  
ATOM   9013  CA  ASN A 198     -18.177  78.307  82.638  1.00 28.70           C  
ATOM   9014  C   ASN A 198     -19.698  78.149  82.558  1.00 28.55           C  
ATOM   9015  O   ASN A 198     -20.442  79.087  82.856  1.00 27.04           O  
ATOM   9016  CB  ASN A 198     -17.625  78.958  81.369  1.00 27.49           C  
ATOM   9017  CG  ASN A 198     -16.279  79.640  81.605  1.00 26.64           C  
ATOM   9018  ND2 ASN A 198     -15.886  80.512  80.680  1.00 24.43           N  
ATOM   9019  OD1 ASN A 198     -15.602  79.379  82.604  1.00 25.16           O  
ATOM   9020  N   ILE A 199     -20.157  76.962  82.157  1.00 28.91           N  
ATOM   9021  CA  ILE A 199     -21.591  76.705  82.084  1.00 28.49           C  
ATOM   9022  C   ILE A 199     -22.133  76.687  83.515  1.00 28.64           C  
ATOM   9023  O   ILE A 199     -23.135  77.337  83.819  1.00 27.56           O  
ATOM   9024  CB  ILE A 199     -21.897  75.348  81.393  1.00 27.92           C  
ATOM   9025  CG1 ILE A 199     -21.697  75.485  79.878  1.00 27.40           C  
ATOM   9026  CG2 ILE A 199     -23.325  74.915  81.694  1.00 29.47           C  
ATOM   9027  CD1 ILE A 199     -21.901  74.184  79.105  1.00 28.04           C  
ATOM   9028  N   GLY A 200     -21.452  75.956  84.392  1.00 27.49           N  
ATOM   9029  CA  GLY A 200     -21.877  75.881  85.782  1.00 28.56           C  
ATOM   9030  C   GLY A 200     -21.736  77.210  86.508  1.00 28.81           C  
ATOM   9031  O   GLY A 200     -22.528  77.525  87.409  1.00 28.60           O  
ATOM   9032  N   SER A 201     -20.719  77.985  86.143  1.00 28.19           N  
ATOM   9033  CA  SER A 201     -20.509  79.297  86.754  1.00 30.90           C  
ATOM   9034  C   SER A 201     -21.767  80.133  86.534  1.00 31.60           C  
ATOM   9035  O   SER A 201     -22.288  80.756  87.465  1.00 32.73           O  
ATOM   9036  CB  SER A 201     -19.317  80.015  86.114  1.00 30.36           C  
ATOM   9037  OG  SER A 201     -18.087  79.388  86.439  1.00 31.94           O  
ATOM   9038  N   SER A 202     -22.250  80.150  85.296  1.00 30.93           N  
ATOM   9039  CA  SER A 202     -23.446  80.915  84.962  1.00 30.91           C  
ATOM   9040  C   SER A 202     -24.683  80.335  85.642  1.00 31.54           C  
ATOM   9041  O   SER A 202     -25.517  81.079  86.167  1.00 32.90           O  
ATOM   9042  CB  SER A 202     -23.643  80.959  83.438  1.00 31.32           C  
ATOM   9043  OG  SER A 202     -22.617  81.730  82.822  1.00 30.27           O  
ATOM   9044  N   LEU A 203     -24.808  79.015  85.650  1.00 30.61           N  
ATOM   9045  CA  LEU A 203     -25.954  78.391  86.294  1.00 31.18           C  
ATOM   9046  C   LEU A 203     -25.990  78.704  87.788  1.00 31.23           C  
ATOM   9047  O   LEU A 203     -27.065  78.865  88.376  1.00 31.14           O  
ATOM   9048  CB  LEU A 203     -25.925  76.872  86.097  1.00 31.35           C  
ATOM   9049  CG  LEU A 203     -26.175  76.341  84.682  1.00 32.71           C  
ATOM   9050  CD1 LEU A 203     -26.027  74.819  84.660  1.00 32.75           C  
ATOM   9051  CD2 LEU A 203     -27.564  76.747  84.234  1.00 32.94           C  
ATOM   9052  N   ASN A 204     -24.816  78.801  88.401  1.00 30.24           N  
ATOM   9053  CA  ASN A 204     -24.742  79.053  89.834  1.00 31.40           C  
ATOM   9054  C   ASN A 204     -24.870  80.513  90.290  1.00 31.81           C  
ATOM   9055  O   ASN A 204     -25.000  80.769  91.490  1.00 32.00           O  
ATOM   9056  CB  ASN A 204     -23.452  78.452  90.405  1.00 31.62           C  
ATOM   9057  CG  ASN A 204     -23.417  76.936  90.303  1.00 33.28           C  
ATOM   9058  ND2 ASN A 204     -22.221  76.382  90.108  1.00 33.55           N  
ATOM   9059  OD1 ASN A 204     -24.445  76.269  90.415  1.00 32.54           O  
ATOM   9060  N   PHE A 205     -24.839  81.464  89.358  1.00 32.05           N  
ATOM   9061  CA  PHE A 205     -24.952  82.876  89.736  1.00 32.12           C  
ATOM   9062  C   PHE A 205     -26.417  83.263  89.782  1.00 32.59           C  
ATOM   9063  O   PHE A 205     -26.997  83.645  88.762  1.00 30.45           O  
ATOM   9064  CB  PHE A 205     -24.218  83.766  88.734  1.00 32.13           C  
ATOM   9065  CG  PHE A 205     -24.250  85.232  89.085  1.00 32.68           C  
ATOM   9066  CD1 PHE A 205     -23.606  85.705  90.226  1.00 33.71           C  
ATOM   9067  CD2 PHE A 205     -24.939  86.137  88.281  1.00 32.47           C  
ATOM   9068  CE1 PHE A 205     -23.652  87.058  90.560  1.00 32.84           C  
ATOM   9069  CE2 PHE A 205     -24.991  87.492  88.610  1.00 33.07           C  
ATOM   9070  CZ  PHE A 205     -24.350  87.952  89.743  1.00 32.84           C  
ATOM   9071  N   LYS A 206     -27.007  83.166  90.971  1.00 32.88           N  
ATOM   9072  CA  LYS A 206     -28.417  83.480  91.156  1.00 33.73           C  
ATOM   9073  C   LYS A 206     -28.599  84.395  92.360  1.00 33.32           C  
ATOM   9074  O   LYS A 206     -29.098  83.963  93.392  1.00 33.92           O  
ATOM   9075  CB  LYS A 206     -29.208  82.192  91.395  1.00 35.50           C  
ATOM   9076  CG  LYS A 206     -29.092  81.142  90.302  1.00 40.01           C  
ATOM   9077  CD  LYS A 206     -29.795  79.857  90.742  1.00 43.68           C  
ATOM   9078  CE  LYS A 206     -29.868  78.821  89.630  1.00 46.37           C  
ATOM   9079  NZ  LYS A 206     -30.673  77.629  90.053  1.00 47.87           N1+
ATOM   9080  N   PRO A 207     -28.200  85.668  92.249  1.00 32.57           N  
ATOM   9081  CA  PRO A 207     -28.362  86.560  93.398  1.00 32.82           C  
ATOM   9082  C   PRO A 207     -29.801  86.937  93.721  1.00 32.96           C  
ATOM   9083  O   PRO A 207     -30.712  86.790  92.902  1.00 33.28           O  
ATOM   9084  CB  PRO A 207     -27.529  87.777  93.010  1.00 32.32           C  
ATOM   9085  CG  PRO A 207     -27.720  87.838  91.513  1.00 32.43           C  
ATOM   9086  CD  PRO A 207     -27.601  86.381  91.104  1.00 33.24           C  
ATOM   9087  N   TYR A 208     -29.993  87.416  94.939  1.00 32.43           N  
ATOM   9088  CA  TYR A 208     -31.293  87.861  95.400  1.00 31.93           C  
ATOM   9089  C   TYR A 208     -31.505  89.265  94.854  1.00 32.34           C  
ATOM   9090  O   TYR A 208     -32.674  89.691  94.746  1.00 32.30           O  
ATOM   9091  CB  TYR A 208     -31.320  87.876  96.929  1.00 29.46           C  
ATOM   9092  CG  TYR A 208     -31.602  86.524  97.555  1.00 30.70           C  
ATOM   9093  CD1 TYR A 208     -32.909  86.054  97.690  1.00 30.25           C  
ATOM   9094  CD2 TYR A 208     -30.568  85.732  98.044  1.00 30.42           C  
ATOM   9095  CE1 TYR A 208     -33.177  84.830  98.298  1.00 30.05           C  
ATOM   9096  CE2 TYR A 208     -30.827  84.502  98.655  1.00 31.51           C  
ATOM   9097  CZ  TYR A 208     -32.136  84.063  98.777  1.00 30.30           C  
ATOM   9098  OH  TYR A 208     -32.402  82.854  99.382  1.00 32.11           O  
ATOM   9099  OXT TYR A 208     -30.489  89.935  94.558  1.00 32.04           O1-
ATOM   9101  N   MET B   1      -6.195  66.336  80.264  1.00 31.15           N  
ATOM   9102  CA  MET B   1      -7.269  67.064  80.987  1.00 32.32           C  
ATOM   9103  C   MET B   1      -6.723  67.732  82.251  1.00 33.57           C  
ATOM   9104  O   MET B   1      -5.628  67.404  82.721  1.00 34.73           O  
ATOM   9105  CB  MET B   1      -8.448  66.123  81.300  1.00 32.07           C  
ATOM   9106  CG  MET B   1      -8.217  65.046  82.337  1.00 32.86           C  
ATOM   9107  SD  MET B   1      -9.652  63.913  82.476  1.00 34.59           S  
ATOM   9108  CE  MET B   1     -10.836  64.955  83.390  1.00 32.02           C  
ATOM   9109  N   ILE B   2      -7.487  68.665  82.799  1.00 32.21           N  
ATOM   9110  CA  ILE B   2      -7.060  69.439  83.957  1.00 33.22           C  
ATOM   9111  C   ILE B   2      -7.775  69.100  85.278  1.00 33.65           C  
ATOM   9112  O   ILE B   2      -8.856  68.518  85.279  1.00 31.41           O  
ATOM   9113  CB  ILE B   2      -7.233  70.952  83.600  1.00 34.25           C  
ATOM   9114  CG1 ILE B   2      -5.910  71.683  83.776  1.00 36.05           C  
ATOM   9115  CG2 ILE B   2      -8.376  71.574  84.370  1.00 33.47           C  
ATOM   9116  CD1 ILE B   2      -4.939  71.439  82.644  1.00 37.81           C  
ATOM   9117  N   GLU B   3      -7.155  69.444  86.405  1.00 36.14           N  
ATOM   9118  CA  GLU B   3      -7.767  69.195  87.714  1.00 37.12           C  
ATOM   9119  C   GLU B   3      -8.717  70.347  88.011  1.00 36.46           C  
ATOM   9120  O   GLU B   3      -8.343  71.506  87.863  1.00 36.80           O  
ATOM   9121  CB  GLU B   3      -6.713  69.137  88.830  1.00 40.31           C  
ATOM   9122  CG  GLU B   3      -7.332  69.140  90.226  1.00 44.53           C  
ATOM   9123  CD  GLU B   3      -6.303  69.130  91.353  1.00 47.65           C  
ATOM   9124  OE1 GLU B   3      -5.522  70.105  91.459  1.00 47.34           O  
ATOM   9125  OE2 GLU B   3      -6.282  68.145  92.131  1.00 48.75           O1-
ATOM   9126  N   ILE B   4      -9.938  70.038  88.424  1.00 34.76           N  
ATOM   9127  CA  ILE B   4     -10.892  71.090  88.732  1.00 36.28           C  
ATOM   9128  C   ILE B   4     -11.231  71.086  90.207  1.00 36.01           C  
ATOM   9129  O   ILE B   4     -11.969  70.234  90.679  1.00 36.02           O  
ATOM   9130  CB  ILE B   4     -12.182  70.920  87.932  1.00 37.53           C  
ATOM   9131  CG1 ILE B   4     -11.872  71.048  86.440  1.00 36.30           C  
ATOM   9132  CG2 ILE B   4     -13.200  71.974  88.368  1.00 36.24           C  
ATOM   9133  CD1 ILE B   4     -13.001  70.600  85.552  1.00 40.53           C  
ATOM   9134  N   LYS B   5     -10.680  72.045  90.936  1.00 37.50           N  
ATOM   9135  CA  LYS B   5     -10.921  72.145  92.374  1.00 39.88           C  
ATOM   9136  C   LYS B   5     -12.341  72.577  92.732  1.00 39.26           C  
ATOM   9137  O   LYS B   5     -12.982  71.958  93.581  1.00 39.85           O  
ATOM   9138  CB  LYS B   5      -9.907  73.104  92.987  1.00 41.69           C  
ATOM   9139  CG  LYS B   5      -8.504  72.529  92.996  1.00 45.59           C  
ATOM   9140  CD  LYS B   5      -8.443  71.311  93.914  1.00 47.06           C  
ATOM   9141  CE  LYS B   5      -7.023  70.786  94.031  1.00 48.75           C  
ATOM   9142  NZ  LYS B   5      -6.878  69.811  95.154  1.00 48.42           N1+
ATOM   9143  N   ASP B   6     -12.831  73.627  92.077  1.00 40.00           N  
ATOM   9144  CA  ASP B   6     -14.184  74.140  92.320  1.00 41.26           C  
ATOM   9145  C   ASP B   6     -15.219  73.486  91.407  1.00 39.56           C  
ATOM   9146  O   ASP B   6     -15.414  73.924  90.276  1.00 39.43           O  
ATOM   9147  CB  ASP B   6     -14.229  75.655  92.101  1.00 44.94           C  
ATOM   9148  CG  ASP B   6     -13.771  76.435  93.316  1.00 49.05           C  
ATOM   9149  OD1 ASP B   6     -12.546  76.476  93.591  1.00 51.31           O  
ATOM   9150  OD2 ASP B   6     -14.652  77.009  94.004  1.00 51.92           O1-
ATOM   9151  N   LYS B   7     -15.902  72.460  91.909  1.00 38.22           N  
ATOM   9152  CA  LYS B   7     -16.897  71.745  91.120  1.00 38.25           C  
ATOM   9153  C   LYS B   7     -18.119  72.616  90.856  1.00 38.69           C  
ATOM   9154  O   LYS B   7     -18.911  72.877  91.755  1.00 41.04           O  
ATOM   9155  CB  LYS B   7     -17.309  70.462  91.847  1.00 37.09           C  
ATOM   9156  CG  LYS B   7     -16.129  69.605  92.282  1.00 37.54           C  
ATOM   9157  CD  LYS B   7     -15.134  69.407  91.154  1.00 37.34           C  
ATOM   9158  CE  LYS B   7     -13.953  68.556  91.602  1.00 38.30           C  
ATOM   9159  NZ  LYS B   7     -14.386  67.189  92.002  1.00 39.34           N1+
ATOM   9160  N   GLN B   8     -18.279  73.065  89.617  1.00 37.47           N  
ATOM   9161  CA  GLN B   8     -19.406  73.924  89.280  1.00 37.02           C  
ATOM   9162  C   GLN B   8     -20.675  73.186  88.899  1.00 35.75           C  
ATOM   9163  O   GLN B   8     -21.741  73.789  88.851  1.00 36.02           O  
ATOM   9164  CB  GLN B   8     -19.037  74.855  88.125  1.00 38.53           C  
ATOM   9165  CG  GLN B   8     -17.869  75.773  88.400  1.00 38.85           C  
ATOM   9166  CD  GLN B   8     -18.096  76.650  89.606  1.00 38.85           C  
ATOM   9167  NE2 GLN B   8     -17.063  76.812  90.410  1.00 38.80           N  
ATOM   9168  OE1 GLN B   8     -19.189  77.191  89.807  1.00 40.16           O  
ATOM   9169  N   LEU B   9     -20.571  71.891  88.624  1.00 34.31           N  
ATOM   9170  CA  LEU B   9     -21.748  71.136  88.211  1.00 33.54           C  
ATOM   9171  C   LEU B   9     -22.238  70.096  89.221  1.00 32.36           C  
ATOM   9172  O   LEU B   9     -23.041  69.221  88.885  1.00 31.41           O  
ATOM   9173  CB  LEU B   9     -21.472  70.472  86.857  1.00 32.61           C  
ATOM   9174  CG  LEU B   9     -21.034  71.422  85.736  1.00 34.14           C  
ATOM   9175  CD1 LEU B   9     -20.711  70.610  84.475  1.00 30.58           C  
ATOM   9176  CD2 LEU B   9     -22.127  72.450  85.462  1.00 30.61           C  
ATOM   9177  N   THR B  10     -21.764  70.188  90.457  1.00 32.94           N  
ATOM   9178  CA  THR B  10     -22.198  69.259  91.497  1.00 34.59           C  
ATOM   9179  C   THR B  10     -23.723  69.284  91.575  1.00 33.36           C  
ATOM   9180  O   THR B  10     -24.332  70.346  91.490  1.00 33.37           O  
ATOM   9181  CB  THR B  10     -21.648  69.664  92.878  1.00 35.16           C  
ATOM   9182  CG2 THR B  10     -22.231  68.774  93.965  1.00 35.39           C  
ATOM   9183  OG1 THR B  10     -20.219  69.548  92.874  1.00 39.19           O  
ATOM   9184  N   GLY B  11     -24.336  68.116  91.725  1.00 33.94           N  
ATOM   9185  CA  GLY B  11     -25.784  68.053  91.828  1.00 34.81           C  
ATOM   9186  C   GLY B  11     -26.544  68.045  90.514  1.00 36.23           C  
ATOM   9187  O   GLY B  11     -27.762  67.844  90.506  1.00 36.86           O  
ATOM   9188  N   LEU B  12     -25.850  68.273  89.397  1.00 35.10           N  
ATOM   9189  CA  LEU B  12     -26.512  68.264  88.096  1.00 33.93           C  
ATOM   9190  C   LEU B  12     -26.309  66.935  87.381  1.00 33.92           C  
ATOM   9191  O   LEU B  12     -25.259  66.299  87.518  1.00 33.47           O  
ATOM   9192  CB  LEU B  12     -26.000  69.412  87.228  1.00 35.07           C  
ATOM   9193  CG  LEU B  12     -26.280  70.793  87.829  1.00 36.02           C  
ATOM   9194  CD1 LEU B  12     -25.856  71.881  86.862  1.00 36.58           C  
ATOM   9195  CD2 LEU B  12     -27.764  70.913  88.152  1.00 34.90           C  
ATOM   9196  N   ARG B  13     -27.326  66.520  86.629  1.00 33.07           N  
ATOM   9197  CA  ARG B  13     -27.291  65.265  85.884  1.00 33.06           C  
ATOM   9198  C   ARG B  13     -27.193  65.588  84.395  1.00 31.41           C  
ATOM   9199  O   ARG B  13     -27.787  66.557  83.934  1.00 30.63           O  
ATOM   9200  CB  ARG B  13     -28.574  64.465  86.144  1.00 35.75           C  
ATOM   9201  CG  ARG B  13     -28.932  64.312  87.619  1.00 37.64           C  
ATOM   9202  CD  ARG B  13     -30.417  63.992  87.815  1.00 40.33           C  
ATOM   9203  NE  ARG B  13     -30.802  62.792  87.080  1.00 44.60           N  
ATOM   9204  CZ  ARG B  13     -31.858  62.039  87.365  1.00 45.70           C  
ATOM   9205  NH1 ARG B  13     -32.648  62.357  88.385  1.00 48.38           N1+
ATOM   9206  NH2 ARG B  13     -32.125  60.965  86.626  1.00 45.37           N  
ATOM   9207  N   PHE B  14     -26.446  64.787  83.643  1.00 29.00           N  
ATOM   9208  CA  PHE B  14     -26.332  65.035  82.214  1.00 27.63           C  
ATOM   9209  C   PHE B  14     -26.473  63.762  81.397  1.00 26.84           C  
ATOM   9210  O   PHE B  14     -26.351  62.656  81.926  1.00 25.96           O  
ATOM   9211  CB  PHE B  14     -24.997  65.712  81.875  1.00 27.25           C  
ATOM   9212  CG  PHE B  14     -23.797  64.821  82.032  1.00 26.81           C  
ATOM   9213  CD1 PHE B  14     -23.196  64.653  83.273  1.00 25.89           C  
ATOM   9214  CD2 PHE B  14     -23.254  64.167  80.930  1.00 27.10           C  
ATOM   9215  CE1 PHE B  14     -22.071  63.855  83.420  1.00 27.84           C  
ATOM   9216  CE2 PHE B  14     -22.127  63.364  81.060  1.00 27.29           C  
ATOM   9217  CZ  PHE B  14     -21.533  63.207  82.311  1.00 27.34           C  
ATOM   9218  N   ILE B  15     -26.747  63.945  80.105  1.00 26.76           N  
ATOM   9219  CA  ILE B  15     -26.893  62.846  79.154  1.00 28.32           C  
ATOM   9220  C   ILE B  15     -25.734  62.906  78.168  1.00 26.95           C  
ATOM   9221  O   ILE B  15     -25.404  63.971  77.655  1.00 27.85           O  
ATOM   9222  CB  ILE B  15     -28.204  62.958  78.362  1.00 30.01           C  
ATOM   9223  CG1 ILE B  15     -29.379  62.890  79.324  1.00 32.56           C  
ATOM   9224  CG2 ILE B  15     -28.307  61.837  77.362  1.00 35.15           C  
ATOM   9225  CD1 ILE B  15     -29.347  61.707  80.234  1.00 32.89           C  
ATOM   9226  N   ASP B  16     -25.131  61.755  77.903  1.00 27.83           N  
ATOM   9227  CA  ASP B  16     -23.985  61.654  77.003  1.00 27.38           C  
ATOM   9228  C   ASP B  16     -24.455  61.054  75.672  1.00 26.94           C  
ATOM   9229  O   ASP B  16     -24.442  59.832  75.510  1.00 28.07           O  
ATOM   9230  CB  ASP B  16     -22.927  60.755  77.677  1.00 29.09           C  
ATOM   9231  CG  ASP B  16     -21.564  60.806  76.994  1.00 30.82           C  
ATOM   9232  OD1 ASP B  16     -21.380  61.608  76.060  1.00 32.34           O  
ATOM   9233  OD2 ASP B  16     -20.663  60.041  77.412  1.00 31.56           O1-
ATOM   9234  N   LEU B  17     -24.888  61.903  74.732  1.00 25.69           N  
ATOM   9235  CA  LEU B  17     -25.353  61.424  73.421  1.00 25.65           C  
ATOM   9236  C   LEU B  17     -24.189  61.296  72.431  1.00 24.98           C  
ATOM   9237  O   LEU B  17     -23.216  62.038  72.526  1.00 25.91           O  
ATOM   9238  CB  LEU B  17     -26.418  62.366  72.846  1.00 26.25           C  
ATOM   9239  CG  LEU B  17     -27.690  62.572  73.680  1.00 25.63           C  
ATOM   9240  CD1 LEU B  17     -28.671  63.447  72.904  1.00 26.34           C  
ATOM   9241  CD2 LEU B  17     -28.321  61.231  74.002  1.00 24.02           C  
ATOM   9242  N   PHE B  18     -24.293  60.367  71.482  1.00 22.19           N  
ATOM   9243  CA  PHE B  18     -23.212  60.149  70.516  1.00 22.91           C  
ATOM   9244  C   PHE B  18     -21.931  60.108  71.357  1.00 22.67           C  
ATOM   9245  O   PHE B  18     -20.938  60.763  71.051  1.00 21.56           O  
ATOM   9246  CB  PHE B  18     -23.161  61.310  69.522  1.00 23.38           C  
ATOM   9247  CG  PHE B  18     -24.485  61.613  68.886  1.00 25.20           C  
ATOM   9248  CD1 PHE B  18     -24.989  60.804  67.872  1.00 25.22           C  
ATOM   9249  CD2 PHE B  18     -25.260  62.684  69.336  1.00 23.48           C  
ATOM   9250  CE1 PHE B  18     -26.247  61.052  67.314  1.00 26.49           C  
ATOM   9251  CE2 PHE B  18     -26.515  62.940  68.788  1.00 23.20           C  
ATOM   9252  CZ  PHE B  18     -27.010  62.128  67.779  1.00 24.59           C  
ATOM   9253  N   ALA B  19     -21.993  59.327  72.429  1.00 23.00           N  
ATOM   9254  CA  ALA B  19     -20.919  59.199  73.407  1.00 22.81           C  
ATOM   9255  C   ALA B  19     -19.504  58.914  72.902  1.00 23.03           C  
ATOM   9256  O   ALA B  19     -18.546  59.519  73.387  1.00 23.70           O  
ATOM   9257  CB  ALA B  19     -21.311  58.157  74.452  1.00 22.05           C  
ATOM   9258  N   GLY B  20     -19.362  58.010  71.944  1.00 21.66           N  
ATOM   9259  CA  GLY B  20     -18.028  57.696  71.462  1.00 20.66           C  
ATOM   9260  C   GLY B  20     -17.174  57.190  72.620  1.00 19.31           C  
ATOM   9261  O   GLY B  20     -17.518  56.197  73.248  1.00 19.52           O  
ATOM   9262  N   LEU B  21     -16.072  57.879  72.911  1.00 19.99           N  
ATOM   9263  CA  LEU B  21     -15.172  57.494  74.006  1.00 21.30           C  
ATOM   9264  C   LEU B  21     -15.643  57.987  75.383  1.00 20.55           C  
ATOM   9265  O   LEU B  21     -15.149  57.541  76.419  1.00 21.54           O  
ATOM   9266  CB  LEU B  21     -13.761  58.035  73.740  1.00 22.37           C  
ATOM   9267  CG  LEU B  21     -13.021  57.454  72.532  1.00 23.92           C  
ATOM   9268  CD1 LEU B  21     -11.754  58.247  72.244  1.00 25.91           C  
ATOM   9269  CD2 LEU B  21     -12.696  56.001  72.810  1.00 26.17           C  
ATOM   9270  N   GLY B  22     -16.593  58.915  75.387  1.00 22.55           N  
ATOM   9271  CA  GLY B  22     -17.088  59.460  76.643  1.00 22.26           C  
ATOM   9272  C   GLY B  22     -16.377  60.752  77.022  1.00 23.54           C  
ATOM   9273  O   GLY B  22     -16.336  61.132  78.193  1.00 23.48           O  
ATOM   9274  N   GLY B  23     -15.812  61.432  76.025  1.00 23.66           N  
ATOM   9275  CA  GLY B  23     -15.109  62.678  76.269  1.00 23.26           C  
ATOM   9276  C   GLY B  23     -15.934  63.685  77.050  1.00 25.07           C  
ATOM   9277  O   GLY B  23     -15.453  64.304  77.999  1.00 24.36           O  
ATOM   9278  N   PHE B  24     -17.183  63.867  76.644  1.00 25.71           N  
ATOM   9279  CA  PHE B  24     -18.044  64.798  77.351  1.00 25.83           C  
ATOM   9280  C   PHE B  24     -18.226  64.345  78.796  1.00 26.85           C  
ATOM   9281  O   PHE B  24     -18.281  65.176  79.713  1.00 26.27           O  
ATOM   9282  CB  PHE B  24     -19.411  64.912  76.672  1.00 25.47           C  
ATOM   9283  CG  PHE B  24     -19.475  65.979  75.611  1.00 24.31           C  
ATOM   9284  CD1 PHE B  24     -19.174  65.685  74.290  1.00 24.44           C  
ATOM   9285  CD2 PHE B  24     -19.853  67.279  75.940  1.00 24.83           C  
ATOM   9286  CE1 PHE B  24     -19.252  66.666  73.306  1.00 26.19           C  
ATOM   9287  CE2 PHE B  24     -19.931  68.274  74.962  1.00 26.35           C  
ATOM   9288  CZ  PHE B  24     -19.632  67.965  73.642  1.00 25.61           C  
ATOM   9289  N   ARG B  25     -18.315  63.034  79.006  1.00 26.02           N  
ATOM   9290  CA  ARG B  25     -18.490  62.539  80.357  1.00 26.58           C  
ATOM   9291  C   ARG B  25     -17.288  62.867  81.230  1.00 25.88           C  
ATOM   9292  O   ARG B  25     -17.447  63.280  82.376  1.00 26.29           O  
ATOM   9293  CB  ARG B  25     -18.727  61.033  80.409  1.00 26.65           C  
ATOM   9294  CG  ARG B  25     -19.051  60.638  81.847  1.00 31.38           C  
ATOM   9295  CD  ARG B  25     -18.904  59.181  82.171  1.00 34.38           C  
ATOM   9296  NE  ARG B  25     -19.992  58.371  81.662  1.00 35.01           N  
ATOM   9297  CZ  ARG B  25     -20.600  57.419  82.361  1.00 32.94           C  
ATOM   9298  NH1 ARG B  25     -20.226  57.169  83.606  1.00 36.02           N1+
ATOM   9299  NH2 ARG B  25     -21.559  56.703  81.808  1.00 31.11           N  
ATOM   9300  N   LEU B  26     -16.085  62.667  80.701  1.00 23.86           N  
ATOM   9301  CA  LEU B  26     -14.882  62.954  81.469  1.00 23.15           C  
ATOM   9302  C   LEU B  26     -14.862  64.428  81.859  1.00 23.48           C  
ATOM   9303  O   LEU B  26     -14.577  64.779  83.004  1.00 22.97           O  
ATOM   9304  CB  LEU B  26     -13.621  62.618  80.658  1.00 23.93           C  
ATOM   9305  CG  LEU B  26     -13.304  61.138  80.424  1.00 26.72           C  
ATOM   9306  CD1 LEU B  26     -12.063  61.012  79.533  1.00 28.34           C  
ATOM   9307  CD2 LEU B  26     -13.062  60.450  81.763  1.00 25.89           C  
ATOM   9308  N   ALA B  27     -15.184  65.284  80.899  1.00 23.17           N  
ATOM   9309  CA  ALA B  27     -15.202  66.717  81.130  1.00 23.12           C  
ATOM   9310  C   ALA B  27     -16.237  67.148  82.171  1.00 24.64           C  
ATOM   9311  O   ALA B  27     -15.901  67.855  83.123  1.00 23.41           O  
ATOM   9312  CB  ALA B  27     -15.449  67.444  79.826  1.00 22.87           C  
ATOM   9313  N   LEU B  28     -17.489  66.730  81.986  1.00 24.47           N  
ATOM   9314  CA  LEU B  28     -18.554  67.105  82.917  1.00 28.33           C  
ATOM   9315  C   LEU B  28     -18.382  66.473  84.295  1.00 29.10           C  
ATOM   9316  O   LEU B  28     -18.612  67.137  85.297  1.00 31.38           O  
ATOM   9317  CB  LEU B  28     -19.939  66.742  82.359  1.00 27.40           C  
ATOM   9318  CG  LEU B  28     -20.526  67.411  81.098  1.00 28.71           C  
ATOM   9319  CD1 LEU B  28     -21.795  68.163  81.470  1.00 26.55           C  
ATOM   9320  CD2 LEU B  28     -19.523  68.338  80.435  1.00 29.27           C  
ATOM   9321  N   GLU B  29     -17.978  65.205  84.356  1.00 30.03           N  
ATOM   9322  CA  GLU B  29     -17.786  64.544  85.652  1.00 30.06           C  
ATOM   9323  C   GLU B  29     -16.648  65.177  86.438  1.00 29.77           C  
ATOM   9324  O   GLU B  29     -16.676  65.189  87.668  1.00 27.95           O  
ATOM   9325  CB  GLU B  29     -17.529  63.033  85.484  1.00 29.98           C  
ATOM   9326  CG  GLU B  29     -18.786  62.224  85.145  1.00 31.16           C  
ATOM   9327  CD  GLU B  29     -18.548  60.720  85.075  1.00 32.90           C  
ATOM   9328  OE1 GLU B  29     -17.379  60.286  85.024  1.00 35.98           O  
ATOM   9329  OE2 GLU B  29     -19.537  59.960  85.060  1.00 33.90           O1-
ATOM   9330  N   SER B  30     -15.651  65.701  85.727  1.00 28.22           N  
ATOM   9331  CA  SER B  30     -14.517  66.335  86.386  1.00 28.83           C  
ATOM   9332  C   SER B  30     -14.975  67.641  87.038  1.00 29.59           C  
ATOM   9333  O   SER B  30     -14.264  68.210  87.862  1.00 28.44           O  
ATOM   9334  CB  SER B  30     -13.389  66.620  85.386  1.00 28.66           C  
ATOM   9335  OG  SER B  30     -13.682  67.736  84.555  1.00 29.65           O  
ATOM   9336  N   CYS B  31     -16.163  68.105  86.658  1.00 30.33           N  
ATOM   9337  CA  CYS B  31     -16.725  69.330  87.214  1.00 31.47           C  
ATOM   9338  C   CYS B  31     -17.750  69.013  88.287  1.00 32.24           C  
ATOM   9339  O   CYS B  31     -18.347  69.918  88.873  1.00 32.43           O  
ATOM   9340  CB  CYS B  31     -17.370  70.176  86.120  1.00 32.84           C  
ATOM   9341  SG  CYS B  31     -16.181  71.131  85.180  1.00 36.39           S  
ATOM   9342  N   GLY B  32     -17.957  67.720  88.534  1.00 31.01           N  
ATOM   9343  CA  GLY B  32     -18.890  67.303  89.565  1.00 31.75           C  
ATOM   9344  C   GLY B  32     -20.262  66.814  89.143  1.00 32.08           C  
ATOM   9345  O   GLY B  32     -21.077  66.472  90.001  1.00 32.53           O  
ATOM   9346  N   ALA B  33     -20.519  66.753  87.838  1.00 31.07           N  
ATOM   9347  CA  ALA B  33     -21.819  66.314  87.329  1.00 29.88           C  
ATOM   9348  C   ALA B  33     -21.969  64.797  87.275  1.00 29.60           C  
ATOM   9349  O   ALA B  33     -20.981  64.064  87.250  1.00 27.35           O  
ATOM   9350  CB  ALA B  33     -22.056  66.905  85.946  1.00 29.36           C  
ATOM   9351  N   GLU B  34     -23.218  64.343  87.243  1.00 29.34           N  
ATOM   9352  CA  GLU B  34     -23.528  62.913  87.188  1.00 31.36           C  
ATOM   9353  C   GLU B  34     -24.173  62.522  85.863  1.00 30.05           C  
ATOM   9354  O   GLU B  34     -25.156  63.132  85.435  1.00 30.46           O  
ATOM   9355  CB  GLU B  34     -24.453  62.528  88.358  1.00 32.46           C  
ATOM   9356  CG  GLU B  34     -25.316  61.293  88.119  1.00 36.90           C  
ATOM   9357  CD  GLU B  34     -26.304  61.012  89.253  1.00 39.88           C  
ATOM   9358  OE1 GLU B  34     -26.745  61.969  89.936  1.00 41.77           O  
ATOM   9359  OE2 GLU B  34     -26.651  59.825  89.448  1.00 40.96           O1-
ATOM   9360  N   CYS B  35     -23.609  61.511  85.211  1.00 31.09           N  
ATOM   9361  CA  CYS B  35     -24.141  61.021  83.943  1.00 31.81           C  
ATOM   9362  C   CYS B  35     -25.296  60.065  84.242  1.00 32.00           C  
ATOM   9363  O   CYS B  35     -25.139  59.122  85.017  1.00 31.11           O  
ATOM   9364  CB  CYS B  35     -23.047  60.281  83.152  1.00 31.64           C  
ATOM   9365  SG  CYS B  35     -23.563  59.679  81.492  1.00 33.06           S  
ATOM   9366  N   VAL B  36     -26.460  60.297  83.635  1.00 31.62           N  
ATOM   9367  CA  VAL B  36     -27.598  59.420  83.882  1.00 31.28           C  
ATOM   9368  C   VAL B  36     -28.077  58.656  82.657  1.00 30.76           C  
ATOM   9369  O   VAL B  36     -29.064  57.935  82.733  1.00 30.83           O  
ATOM   9370  CB  VAL B  36     -28.806  60.199  84.482  1.00 30.16           C  
ATOM   9371  CG1 VAL B  36     -28.394  60.873  85.776  1.00 32.03           C  
ATOM   9372  CG2 VAL B  36     -29.326  61.227  83.490  1.00 30.52           C  
ATOM   9373  N   TYR B  37     -27.383  58.807  81.532  1.00 29.30           N  
ATOM   9374  CA  TYR B  37     -27.755  58.103  80.301  1.00 28.88           C  
ATOM   9375  C   TYR B  37     -26.701  58.312  79.217  1.00 28.36           C  
ATOM   9376  O   TYR B  37     -26.155  59.406  79.061  1.00 28.94           O  
ATOM   9377  CB  TYR B  37     -29.111  58.593  79.773  1.00 27.70           C  
ATOM   9378  CG  TYR B  37     -29.542  57.964  78.456  1.00 28.93           C  
ATOM   9379  CD1 TYR B  37     -29.983  56.637  78.395  1.00 29.69           C  
ATOM   9380  CD2 TYR B  37     -29.508  58.699  77.267  1.00 27.93           C  
ATOM   9381  CE1 TYR B  37     -30.389  56.057  77.174  1.00 28.66           C  
ATOM   9382  CE2 TYR B  37     -29.906  58.138  76.052  1.00 27.39           C  
ATOM   9383  CZ  TYR B  37     -30.348  56.820  76.010  1.00 29.05           C  
ATOM   9384  OH  TYR B  37     -30.765  56.282  74.807  1.00 25.38           O  
ATOM   9385  N   SER B  38     -26.416  57.261  78.463  1.00 28.65           N  
ATOM   9386  CA  SER B  38     -25.439  57.383  77.395  1.00 28.70           C  
ATOM   9387  C   SER B  38     -25.956  56.657  76.166  1.00 27.64           C  
ATOM   9388  O   SER B  38     -26.635  55.639  76.273  1.00 26.71           O  
ATOM   9389  CB  SER B  38     -24.092  56.805  77.824  1.00 29.12           C  
ATOM   9390  OG  SER B  38     -24.144  55.393  77.869  1.00 34.63           O  
ATOM   9391  N   ASN B  39     -25.633  57.193  74.996  1.00 26.35           N  
ATOM   9392  CA  ASN B  39     -26.077  56.596  73.750  1.00 27.46           C  
ATOM   9393  C   ASN B  39     -24.972  56.610  72.701  1.00 24.63           C  
ATOM   9394  O   ASN B  39     -24.325  57.629  72.477  1.00 27.18           O  
ATOM   9395  CB  ASN B  39     -27.313  57.333  73.236  1.00 27.81           C  
ATOM   9396  CG  ASN B  39     -27.943  56.640  72.056  1.00 30.63           C  
ATOM   9397  ND2 ASN B  39     -29.114  56.050  72.273  1.00 29.49           N  
ATOM   9398  OD1 ASN B  39     -27.377  56.614  70.963  1.00 28.62           O  
ATOM   9399  N   GLU B  40     -24.765  55.462  72.069  1.00 26.55           N  
ATOM   9400  CA  GLU B  40     -23.736  55.284  71.049  1.00 25.63           C  
ATOM   9401  C   GLU B  40     -24.020  53.947  70.368  1.00 25.54           C  
ATOM   9402  O   GLU B  40     -24.179  52.937  71.047  1.00 26.07           O  
ATOM   9403  CB  GLU B  40     -22.358  55.257  71.716  1.00 25.25           C  
ATOM   9404  CG  GLU B  40     -21.263  54.693  70.839  1.00 23.47           C  
ATOM   9405  CD  GLU B  40     -21.107  55.474  69.564  1.00 25.11           C  
ATOM   9406  OE1 GLU B  40     -20.886  56.702  69.658  1.00 23.24           O  
ATOM   9407  OE2 GLU B  40     -21.202  54.863  68.473  1.00 25.25           O1-
ATOM   9408  N   TRP B  41     -24.063  53.921  69.038  1.00 25.35           N  
ATOM   9409  CA  TRP B  41     -24.387  52.671  68.349  1.00 26.03           C  
ATOM   9410  C   TRP B  41     -23.243  51.845  67.777  1.00 25.96           C  
ATOM   9411  O   TRP B  41     -23.454  50.706  67.360  1.00 26.39           O  
ATOM   9412  CB  TRP B  41     -25.425  52.931  67.246  1.00 25.88           C  
ATOM   9413  CG  TRP B  41     -24.909  53.617  66.001  1.00 26.70           C  
ATOM   9414  CD1 TRP B  41     -23.705  54.243  65.836  1.00 25.97           C  
ATOM   9415  CD2 TRP B  41     -25.626  53.794  64.771  1.00 27.27           C  
ATOM   9416  CE2 TRP B  41     -24.797  54.545  63.904  1.00 27.30           C  
ATOM   9417  CE3 TRP B  41     -26.894  53.392  64.319  1.00 26.72           C  
ATOM   9418  NE1 TRP B  41     -23.631  54.807  64.576  1.00 26.87           N  
ATOM   9419  CZ2 TRP B  41     -25.195  54.907  62.610  1.00 30.03           C  
ATOM   9420  CZ3 TRP B  41     -27.291  53.750  63.032  1.00 26.90           C  
ATOM   9421  CH2 TRP B  41     -26.441  54.502  62.192  1.00 28.84           C  
ATOM   9422  N   ASP B  42     -22.035  52.395  67.751  1.00 25.53           N  
ATOM   9423  CA  ASP B  42     -20.900  51.648  67.211  1.00 24.52           C  
ATOM   9424  C   ASP B  42     -20.443  50.598  68.229  1.00 25.02           C  
ATOM   9425  O   ASP B  42     -20.089  50.936  69.357  1.00 24.49           O  
ATOM   9426  CB  ASP B  42     -19.764  52.610  66.867  1.00 23.30           C  
ATOM   9427  CG  ASP B  42     -18.555  51.906  66.298  1.00 25.32           C  
ATOM   9428  OD1 ASP B  42     -17.769  51.339  67.085  1.00 22.31           O  
ATOM   9429  OD2 ASP B  42     -18.402  51.918  65.058  1.00 25.25           O1-
ATOM   9430  N   LYS B  43     -20.452  49.327  67.825  1.00 24.48           N  
ATOM   9431  CA  LYS B  43     -20.061  48.228  68.711  1.00 25.32           C  
ATOM   9432  C   LYS B  43     -18.718  48.433  69.412  1.00 24.61           C  
ATOM   9433  O   LYS B  43     -18.591  48.247  70.618  1.00 24.46           O  
ATOM   9434  CB  LYS B  43     -20.041  46.907  67.931  1.00 27.32           C  
ATOM   9435  CG  LYS B  43     -19.247  45.793  68.594  1.00 31.95           C  
ATOM   9436  CD  LYS B  43     -19.363  44.475  67.837  1.00 35.95           C  
ATOM   9437  CE  LYS B  43     -18.416  43.423  68.416  1.00 38.77           C  
ATOM   9438  NZ  LYS B  43     -18.868  42.024  68.105  1.00 40.58           N1+
ATOM   9439  N   TYR B  44     -17.711  48.818  68.643  1.00 24.62           N  
ATOM   9440  CA  TYR B  44     -16.385  49.033  69.192  1.00 24.25           C  
ATOM   9441  C   TYR B  44     -16.370  50.187  70.202  1.00 23.58           C  
ATOM   9442  O   TYR B  44     -15.723  50.096  71.238  1.00 20.80           O  
ATOM   9443  CB  TYR B  44     -15.409  49.306  68.055  1.00 23.80           C  
ATOM   9444  CG  TYR B  44     -15.250  48.147  67.088  1.00 25.60           C  
ATOM   9445  CD1 TYR B  44     -14.581  46.986  67.464  1.00 26.02           C  
ATOM   9446  CD2 TYR B  44     -15.730  48.235  65.780  1.00 25.11           C  
ATOM   9447  CE1 TYR B  44     -14.377  45.936  66.553  1.00 27.77           C  
ATOM   9448  CE2 TYR B  44     -15.533  47.192  64.861  1.00 27.76           C  
ATOM   9449  CZ  TYR B  44     -14.853  46.052  65.255  1.00 28.78           C  
ATOM   9450  OH  TYR B  44     -14.613  45.046  64.338  1.00 30.92           O  
ATOM   9451  N   ALA B  45     -17.080  51.268  69.900  1.00 23.81           N  
ATOM   9452  CA  ALA B  45     -17.129  52.399  70.825  1.00 23.31           C  
ATOM   9453  C   ALA B  45     -17.819  51.947  72.109  1.00 23.47           C  
ATOM   9454  O   ALA B  45     -17.383  52.282  73.211  1.00 21.64           O  
ATOM   9455  CB  ALA B  45     -17.890  53.566  70.201  1.00 23.14           C  
ATOM   9456  N   GLN B  46     -18.893  51.178  71.968  1.00 23.46           N  
ATOM   9457  CA  GLN B  46     -19.603  50.698  73.151  1.00 25.44           C  
ATOM   9458  C   GLN B  46     -18.655  49.862  74.005  1.00 24.44           C  
ATOM   9459  O   GLN B  46     -18.722  49.908  75.232  1.00 24.24           O  
ATOM   9460  CB  GLN B  46     -20.828  49.856  72.767  1.00 25.71           C  
ATOM   9461  CG  GLN B  46     -21.860  50.590  71.911  1.00 25.97           C  
ATOM   9462  CD  GLN B  46     -23.000  49.695  71.485  1.00 28.39           C  
ATOM   9463  NE2 GLN B  46     -24.198  50.263  71.358  1.00 28.63           N  
ATOM   9464  OE1 GLN B  46     -22.806  48.504  71.261  1.00 29.20           O  
ATOM   9465  N   GLU B  47     -17.770  49.108  73.356  1.00 23.47           N  
ATOM   9466  CA  GLU B  47     -16.817  48.267  74.072  1.00 23.51           C  
ATOM   9467  C   GLU B  47     -15.823  49.085  74.884  1.00 24.67           C  
ATOM   9468  O   GLU B  47     -15.568  48.763  76.043  1.00 24.68           O  
ATOM   9469  CB  GLU B  47     -16.056  47.343  73.100  1.00 24.53           C  
ATOM   9470  CG  GLU B  47     -16.917  46.231  72.491  1.00 26.40           C  
ATOM   9471  CD  GLU B  47     -16.181  45.413  71.441  1.00 29.91           C  
ATOM   9472  OE1 GLU B  47     -15.050  45.795  71.052  1.00 28.43           O  
ATOM   9473  OE2 GLU B  47     -16.741  44.389  70.994  1.00 31.51           O1-
ATOM   9474  N   VAL B  48     -15.262  50.136  74.283  1.00 23.68           N  
ATOM   9475  CA  VAL B  48     -14.296  50.975  74.993  1.00 25.15           C  
ATOM   9476  C   VAL B  48     -15.000  51.748  76.093  1.00 24.15           C  
ATOM   9477  O   VAL B  48     -14.482  51.895  77.202  1.00 23.53           O  
ATOM   9478  CB  VAL B  48     -13.637  52.033  74.089  1.00 26.60           C  
ATOM   9479  CG1 VAL B  48     -12.259  52.397  74.656  1.00 26.16           C  
ATOM   9480  CG2 VAL B  48     -13.547  51.543  72.670  1.00 31.84           C  
ATOM   9481  N   TYR B  49     -16.177  52.265  75.764  1.00 24.35           N  
ATOM   9482  CA  TYR B  49     -16.965  53.034  76.725  1.00 24.68           C  
ATOM   9483  C   TYR B  49     -17.219  52.181  77.972  1.00 25.65           C  
ATOM   9484  O   TYR B  49     -16.960  52.611  79.096  1.00 25.88           O  
ATOM   9485  CB  TYR B  49     -18.295  53.441  76.102  1.00 24.38           C  
ATOM   9486  CG  TYR B  49     -19.024  54.529  76.851  1.00 24.21           C  
ATOM   9487  CD1 TYR B  49     -18.768  55.872  76.583  1.00 23.73           C  
ATOM   9488  CD2 TYR B  49     -19.995  54.219  77.803  1.00 25.91           C  
ATOM   9489  CE1 TYR B  49     -19.472  56.883  77.241  1.00 25.22           C  
ATOM   9490  CE2 TYR B  49     -20.706  55.224  78.470  1.00 26.51           C  
ATOM   9491  CZ  TYR B  49     -20.439  56.555  78.178  1.00 25.65           C  
ATOM   9492  OH  TYR B  49     -21.147  57.559  78.802  1.00 27.28           O  
ATOM   9493  N   GLU B  50     -17.723  50.970  77.761  1.00 26.83           N  
ATOM   9494  CA  GLU B  50     -18.007  50.054  78.863  1.00 28.48           C  
ATOM   9495  C   GLU B  50     -16.724  49.718  79.634  1.00 28.76           C  
ATOM   9496  O   GLU B  50     -16.713  49.660  80.860  1.00 28.44           O  
ATOM   9497  CB  GLU B  50     -18.660  48.782  78.311  1.00 31.98           C  
ATOM   9498  CG  GLU B  50     -19.100  47.778  79.367  1.00 37.25           C  
ATOM   9499  CD  GLU B  50     -19.928  46.649  78.776  1.00 39.76           C  
ATOM   9500  OE1 GLU B  50     -21.165  46.791  78.660  1.00 41.82           O  
ATOM   9501  OE2 GLU B  50     -19.329  45.619  78.408  1.00 42.58           O1-
ATOM   9502  N   MET B  51     -15.634  49.518  78.906  1.00 27.97           N  
ATOM   9503  CA  MET B  51     -14.351  49.203  79.514  1.00 27.55           C  
ATOM   9504  C   MET B  51     -13.856  50.322  80.445  1.00 27.84           C  
ATOM   9505  O   MET B  51     -13.089  50.076  81.381  1.00 26.00           O  
ATOM   9506  CB  MET B  51     -13.330  48.936  78.400  1.00 29.46           C  
ATOM   9507  CG  MET B  51     -11.904  48.734  78.865  1.00 31.44           C  
ATOM   9508  SD  MET B  51     -10.856  47.903  77.622  1.00 38.84           S  
ATOM   9509  CE  MET B  51     -11.708  48.307  76.051  1.00 29.88           C  
ATOM   9510  N   ASN B  52     -14.315  51.546  80.201  1.00 25.19           N  
ATOM   9511  CA  ASN B  52     -13.895  52.689  81.005  1.00 25.68           C  
ATOM   9512  C   ASN B  52     -14.916  53.208  82.021  1.00 26.89           C  
ATOM   9513  O   ASN B  52     -14.532  53.769  83.048  1.00 27.61           O  
ATOM   9514  CB  ASN B  52     -13.488  53.846  80.083  1.00 26.54           C  
ATOM   9515  CG  ASN B  52     -12.094  53.678  79.509  1.00 24.85           C  
ATOM   9516  ND2 ASN B  52     -12.016  53.308  78.232  1.00 23.84           N  
ATOM   9517  OD1 ASN B  52     -11.095  53.867  80.211  1.00 24.26           O  
ATOM   9518  N   PHE B  53     -16.204  53.030  81.735  1.00 26.06           N  
ATOM   9519  CA  PHE B  53     -17.258  53.524  82.611  1.00 25.78           C  
ATOM   9520  C   PHE B  53     -18.152  52.446  83.223  1.00 27.01           C  
ATOM   9521  O   PHE B  53     -18.965  52.735  84.100  1.00 27.82           O  
ATOM   9522  CB  PHE B  53     -18.103  54.549  81.856  1.00 24.42           C  
ATOM   9523  CG  PHE B  53     -17.327  55.763  81.422  1.00 25.09           C  
ATOM   9524  CD1 PHE B  53     -16.846  56.671  82.362  1.00 25.99           C  
ATOM   9525  CD2 PHE B  53     -17.050  55.985  80.073  1.00 23.45           C  
ATOM   9526  CE1 PHE B  53     -16.098  57.780  81.969  1.00 25.78           C  
ATOM   9527  CE2 PHE B  53     -16.305  57.087  79.667  1.00 24.04           C  
ATOM   9528  CZ  PHE B  53     -15.824  57.990  80.612  1.00 24.83           C  
ATOM   9529  N   GLY B  54     -18.007  51.209  82.760  1.00 29.04           N  
ATOM   9530  CA  GLY B  54     -18.792  50.122  83.316  1.00 32.67           C  
ATOM   9531  C   GLY B  54     -20.169  49.886  82.731  1.00 34.53           C  
ATOM   9532  O   GLY B  54     -20.832  48.917  83.108  1.00 35.94           O  
ATOM   9533  N   GLU B  55     -20.606  50.748  81.818  1.00 34.12           N  
ATOM   9534  CA  GLU B  55     -21.920  50.606  81.198  1.00 36.21           C  
ATOM   9535  C   GLU B  55     -21.850  50.651  79.674  1.00 36.00           C  
ATOM   9536  O   GLU B  55     -20.963  51.287  79.097  1.00 34.03           O  
ATOM   9537  CB  GLU B  55     -22.864  51.720  81.677  1.00 37.76           C  
ATOM   9538  CG  GLU B  55     -22.358  53.132  81.374  1.00 41.66           C  
ATOM   9539  CD  GLU B  55     -23.290  54.228  81.882  1.00 44.49           C  
ATOM   9540  OE1 GLU B  55     -24.294  54.544  81.189  1.00 43.68           O  
ATOM   9541  OE2 GLU B  55     -23.012  54.770  82.985  1.00 45.41           O1-
ATOM   9542  N   LYS B  56     -22.795  49.964  79.039  1.00 34.80           N  
ATOM   9543  CA  LYS B  56     -22.897  49.932  77.587  1.00 35.42           C  
ATOM   9544  C   LYS B  56     -23.949  50.959  77.141  1.00 33.72           C  
ATOM   9545  O   LYS B  56     -25.110  50.898  77.556  1.00 34.44           O  
ATOM   9546  CB  LYS B  56     -23.325  48.537  77.129  1.00 37.25           C  
ATOM   9547  CG  LYS B  56     -23.774  48.470  75.686  1.00 39.52           C  
ATOM   9548  CD  LYS B  56     -24.514  47.166  75.393  1.00 42.45           C  
ATOM   9549  CE  LYS B  56     -24.891  47.085  73.920  1.00 43.91           C  
ATOM   9550  NZ  LYS B  56     -25.493  45.766  73.555  1.00 45.92           N1+
ATOM   9551  N   PRO B  57     -23.551  51.932  76.305  1.00 31.96           N  
ATOM   9552  CA  PRO B  57     -24.512  52.940  75.839  1.00 30.96           C  
ATOM   9553  C   PRO B  57     -25.658  52.273  75.078  1.00 30.16           C  
ATOM   9554  O   PRO B  57     -25.497  51.174  74.549  1.00 29.87           O  
ATOM   9555  CB  PRO B  57     -23.667  53.822  74.914  1.00 30.94           C  
ATOM   9556  CG  PRO B  57     -22.301  53.721  75.508  1.00 30.50           C  
ATOM   9557  CD  PRO B  57     -22.194  52.242  75.831  1.00 31.21           C  
ATOM   9558  N   GLU B  58     -26.812  52.930  75.035  1.00 30.18           N  
ATOM   9559  CA  GLU B  58     -27.952  52.390  74.302  1.00 29.09           C  
ATOM   9560  C   GLU B  58     -27.668  52.618  72.818  1.00 28.25           C  
ATOM   9561  O   GLU B  58     -26.889  53.509  72.463  1.00 26.52           O  
ATOM   9562  CB  GLU B  58     -29.243  53.097  74.730  1.00 28.47           C  
ATOM   9563  CG  GLU B  58     -30.462  52.696  73.923  1.00 29.58           C  
ATOM   9564  CD  GLU B  58     -31.760  52.966  74.650  1.00 31.27           C  
ATOM   9565  OE1 GLU B  58     -31.928  54.070  75.198  1.00 32.14           O  
ATOM   9566  OE2 GLU B  58     -32.617  52.065  74.672  1.00 34.28           O1-
ATOM   9567  N   GLY B  59     -28.295  51.820  71.958  1.00 28.60           N  
ATOM   9568  CA  GLY B  59     -28.067  51.918  70.525  1.00 29.50           C  
ATOM   9569  C   GLY B  59     -28.780  53.026  69.770  1.00 30.46           C  
ATOM   9570  O   GLY B  59     -29.315  53.954  70.378  1.00 31.77           O  
ATOM   9571  N   ASP B  60     -28.791  52.901  68.440  1.00 29.54           N  
ATOM   9572  CA  ASP B  60     -29.401  53.863  67.508  1.00 29.05           C  
ATOM   9573  C   ASP B  60     -30.401  54.833  68.121  1.00 30.32           C  
ATOM   9574  O   ASP B  60     -31.549  54.477  68.380  1.00 30.16           O  
ATOM   9575  CB  ASP B  60     -30.086  53.131  66.355  1.00 28.20           C  
ATOM   9576  CG  ASP B  60     -30.401  54.054  65.180  1.00 27.07           C  
ATOM   9577  OD1 ASP B  60     -30.361  55.294  65.342  1.00 25.39           O  
ATOM   9578  OD2 ASP B  60     -30.698  53.530  64.089  1.00 28.29           O1-
ATOM   9579  N   ILE B  61     -29.959  56.072  68.314  1.00 31.33           N  
ATOM   9580  CA  ILE B  61     -30.783  57.118  68.895  1.00 31.65           C  
ATOM   9581  C   ILE B  61     -32.033  57.394  68.061  1.00 33.81           C  
ATOM   9582  O   ILE B  61     -33.061  57.817  68.602  1.00 33.71           O  
ATOM   9583  CB  ILE B  61     -29.976  58.437  69.034  1.00 31.08           C  
ATOM   9584  CG1 ILE B  61     -30.762  59.452  69.868  1.00 30.91           C  
ATOM   9585  CG2 ILE B  61     -29.672  59.025  67.653  1.00 28.19           C  
ATOM   9586  CD1 ILE B  61     -30.796  59.133  71.342  1.00 32.45           C  
ATOM   9587  N   THR B  62     -31.960  57.157  66.753  1.00 34.43           N  
ATOM   9588  CA  THR B  62     -33.113  57.423  65.893  1.00 35.94           C  
ATOM   9589  C   THR B  62     -34.299  56.511  66.190  1.00 37.28           C  
ATOM   9590  O   THR B  62     -35.414  56.792  65.747  1.00 37.60           O  
ATOM   9591  CB  THR B  62     -32.775  57.293  64.386  1.00 34.23           C  
ATOM   9592  CG2 THR B  62     -31.665  58.260  63.999  1.00 33.80           C  
ATOM   9593  OG1 THR B  62     -32.379  55.948  64.093  1.00 34.54           O  
ATOM   9594  N   GLN B  63     -34.069  55.429  66.933  1.00 38.15           N  
ATOM   9595  CA  GLN B  63     -35.163  54.517  67.263  1.00 39.82           C  
ATOM   9596  C   GLN B  63     -35.420  54.423  68.766  1.00 39.36           C  
ATOM   9597  O   GLN B  63     -36.012  53.458  69.252  1.00 40.48           O  
ATOM   9598  CB  GLN B  63     -34.915  53.124  66.662  1.00 42.24           C  
ATOM   9599  CG  GLN B  63     -33.836  52.289  67.335  1.00 47.04           C  
ATOM   9600  CD  GLN B  63     -33.488  51.034  66.529  1.00 50.17           C  
ATOM   9601  NE2 GLN B  63     -34.136  50.876  65.370  1.00 50.07           N  
ATOM   9602  OE1 GLN B  63     -32.641  50.221  66.938  1.00 51.24           O  
ATOM   9603  N   VAL B  64     -34.976  55.439  69.497  1.00 38.29           N  
ATOM   9604  CA  VAL B  64     -35.181  55.491  70.936  1.00 37.03           C  
ATOM   9605  C   VAL B  64     -36.286  56.504  71.216  1.00 35.75           C  
ATOM   9606  O   VAL B  64     -36.254  57.623  70.712  1.00 34.91           O  
ATOM   9607  CB  VAL B  64     -33.901  55.936  71.678  1.00 36.95           C  
ATOM   9608  CG1 VAL B  64     -34.162  55.981  73.178  1.00 38.53           C  
ATOM   9609  CG2 VAL B  64     -32.770  54.971  71.382  1.00 36.20           C  
ATOM   9610  N   ASN B  65     -37.275  56.104  72.004  1.00 36.23           N  
ATOM   9611  CA  ASN B  65     -38.368  57.010  72.329  1.00 35.42           C  
ATOM   9612  C   ASN B  65     -37.867  58.041  73.335  1.00 34.61           C  
ATOM   9613  O   ASN B  65     -37.436  57.692  74.433  1.00 33.77           O  
ATOM   9614  CB  ASN B  65     -39.550  56.211  72.898  1.00 36.14           C  
ATOM   9615  CG  ASN B  65     -40.662  57.101  73.427  1.00 36.83           C  
ATOM   9616  ND2 ASN B  65     -41.466  56.561  74.336  1.00 40.22           N  
ATOM   9617  OD1 ASN B  65     -40.808  58.250  73.014  1.00 37.71           O  
ATOM   9618  N   GLU B  66     -37.922  59.316  72.955  1.00 35.09           N  
ATOM   9619  CA  GLU B  66     -37.449  60.395  73.822  1.00 37.18           C  
ATOM   9620  C   GLU B  66     -38.034  60.380  75.235  1.00 38.14           C  
ATOM   9621  O   GLU B  66     -37.365  60.785  76.187  1.00 38.16           O  
ATOM   9622  CB  GLU B  66     -37.729  61.754  73.173  1.00 37.74           C  
ATOM   9623  CG  GLU B  66     -39.186  61.962  72.842  1.00 38.69           C  
ATOM   9624  CD  GLU B  66     -39.521  61.643  71.396  1.00 40.00           C  
ATOM   9625  OE1 GLU B  66     -39.018  60.631  70.854  1.00 36.64           O  
ATOM   9626  OE2 GLU B  66     -40.310  62.412  70.810  1.00 40.74           O1-
ATOM   9627  N   LYS B  67     -39.272  59.915  75.378  1.00 38.56           N  
ATOM   9628  CA  LYS B  67     -39.918  59.854  76.691  1.00 39.03           C  
ATOM   9629  C   LYS B  67     -39.179  58.866  77.589  1.00 39.84           C  
ATOM   9630  O   LYS B  67     -39.286  58.911  78.813  1.00 38.73           O  
ATOM   9631  CB  LYS B  67     -41.381  59.418  76.542  1.00 40.31           C  
ATOM   9632  CG  LYS B  67     -42.239  60.404  75.758  1.00 41.98           C  
ATOM   9633  CD  LYS B  67     -43.698  59.978  75.679  1.00 42.59           C  
ATOM   9634  CE  LYS B  67     -44.518  61.041  74.957  1.00 44.06           C  
ATOM   9635  NZ  LYS B  67     -45.978  60.737  74.890  1.00 44.43           N1+
ATOM   9636  N   THR B  68     -38.424  57.974  76.955  1.00 39.56           N  
ATOM   9637  CA  THR B  68     -37.646  56.949  77.642  1.00 40.84           C  
ATOM   9638  C   THR B  68     -36.362  57.495  78.272  1.00 39.54           C  
ATOM   9639  O   THR B  68     -35.850  56.929  79.238  1.00 39.47           O  
ATOM   9640  CB  THR B  68     -37.300  55.811  76.648  1.00 42.51           C  
ATOM   9641  CG2 THR B  68     -36.270  54.867  77.222  1.00 44.19           C  
ATOM   9642  OG1 THR B  68     -38.497  55.086  76.336  1.00 44.74           O  
ATOM   9643  N   ILE B  69     -35.849  58.598  77.731  1.00 39.07           N  
ATOM   9644  CA  ILE B  69     -34.616  59.207  78.233  1.00 37.69           C  
ATOM   9645  C   ILE B  69     -34.806  59.797  79.645  1.00 37.32           C  
ATOM   9646  O   ILE B  69     -35.760  60.531  79.899  1.00 36.43           O  
ATOM   9647  CB  ILE B  69     -34.116  60.312  77.249  1.00 38.06           C  
ATOM   9648  CG1 ILE B  69     -33.522  59.678  75.987  1.00 38.52           C  
ATOM   9649  CG2 ILE B  69     -33.016  61.155  77.895  1.00 37.08           C  
ATOM   9650  CD1 ILE B  69     -34.402  58.671  75.290  1.00 40.85           C  
ATOM   9651  N   PRO B  70     -33.900  59.463  80.584  1.00 36.97           N  
ATOM   9652  CA  PRO B  70     -33.940  59.938  81.973  1.00 35.72           C  
ATOM   9653  C   PRO B  70     -33.899  61.453  82.070  1.00 35.66           C  
ATOM   9654  O   PRO B  70     -33.266  62.105  81.248  1.00 35.08           O  
ATOM   9655  CB  PRO B  70     -32.695  59.308  82.592  1.00 35.98           C  
ATOM   9656  CG  PRO B  70     -32.531  58.055  81.818  1.00 36.27           C  
ATOM   9657  CD  PRO B  70     -32.786  58.515  80.402  1.00 35.99           C  
ATOM   9658  N   ASP B  71     -34.577  62.009  83.075  1.00 35.45           N  
ATOM   9659  CA  ASP B  71     -34.585  63.454  83.273  1.00 34.76           C  
ATOM   9660  C   ASP B  71     -33.147  63.919  83.462  1.00 33.11           C  
ATOM   9661  O   ASP B  71     -32.340  63.219  84.078  1.00 33.08           O  
ATOM   9662  CB  ASP B  71     -35.392  63.833  84.519  1.00 37.05           C  
ATOM   9663  CG  ASP B  71     -36.844  63.405  84.435  1.00 40.44           C  
ATOM   9664  OD1 ASP B  71     -37.442  63.523  83.336  1.00 40.56           O  
ATOM   9665  OD2 ASP B  71     -37.389  62.965  85.475  1.00 40.24           O1-
ATOM   9666  N   HIS B  72     -32.832  65.105  82.954  1.00 31.51           N  
ATOM   9667  CA  HIS B  72     -31.478  65.622  83.071  1.00 29.85           C  
ATOM   9668  C   HIS B  72     -31.394  67.141  82.951  1.00 30.20           C  
ATOM   9669  O   HIS B  72     -32.292  67.788  82.424  1.00 31.09           O  
ATOM   9670  CB  HIS B  72     -30.600  64.973  82.003  1.00 28.23           C  
ATOM   9671  CG  HIS B  72     -31.125  65.140  80.613  1.00 24.74           C  
ATOM   9672  CD2 HIS B  72     -32.132  64.515  79.962  1.00 24.38           C  
ATOM   9673  ND1 HIS B  72     -30.596  66.044  79.719  1.00 25.97           N  
ATOM   9674  CE1 HIS B  72     -31.253  65.967  78.576  1.00 23.84           C  
ATOM   9675  NE2 HIS B  72     -32.193  65.047  78.697  1.00 25.70           N  
ATOM   9676  N   ASP B  73     -30.288  67.696  83.433  1.00 29.23           N  
ATOM   9677  CA  ASP B  73     -30.062  69.133  83.406  1.00 29.29           C  
ATOM   9678  C   ASP B  73     -29.263  69.602  82.205  1.00 29.13           C  
ATOM   9679  O   ASP B  73     -29.476  70.703  81.705  1.00 29.86           O  
ATOM   9680  CB  ASP B  73     -29.326  69.556  84.676  1.00 32.13           C  
ATOM   9681  CG  ASP B  73     -30.100  69.224  85.925  1.00 33.87           C  
ATOM   9682  OD1 ASP B  73     -31.172  69.835  86.126  1.00 34.78           O  
ATOM   9683  OD2 ASP B  73     -29.644  68.350  86.696  1.00 32.80           O1-
ATOM   9684  N   ILE B  74     -28.341  68.766  81.745  1.00 28.08           N  
ATOM   9685  CA  ILE B  74     -27.488  69.123  80.624  1.00 26.76           C  
ATOM   9686  C   ILE B  74     -27.439  68.009  79.601  1.00 25.77           C  
ATOM   9687  O   ILE B  74     -27.233  66.851  79.958  1.00 26.36           O  
ATOM   9688  CB  ILE B  74     -26.047  69.397  81.098  1.00 26.44           C  
ATOM   9689  CG1 ILE B  74     -26.049  70.485  82.172  1.00 25.32           C  
ATOM   9690  CG2 ILE B  74     -25.186  69.802  79.921  1.00 25.64           C  
ATOM   9691  CD1 ILE B  74     -24.687  70.750  82.808  1.00 26.55           C  
ATOM   9692  N   LEU B  75     -27.638  68.368  78.337  1.00 23.51           N  
ATOM   9693  CA  LEU B  75     -27.593  67.411  77.243  1.00 24.04           C  
ATOM   9694  C   LEU B  75     -26.300  67.677  76.479  1.00 22.82           C  
ATOM   9695  O   LEU B  75     -26.070  68.783  76.009  1.00 25.62           O  
ATOM   9696  CB  LEU B  75     -28.801  67.591  76.310  1.00 23.88           C  
ATOM   9697  CG  LEU B  75     -28.997  66.602  75.146  1.00 24.83           C  
ATOM   9698  CD1 LEU B  75     -30.435  66.662  74.660  1.00 24.01           C  
ATOM   9699  CD2 LEU B  75     -28.045  66.918  74.013  1.00 23.79           C  
ATOM   9700  N   CYS B  76     -25.454  66.660  76.376  1.00 25.58           N  
ATOM   9701  CA  CYS B  76     -24.191  66.791  75.664  1.00 24.84           C  
ATOM   9702  C   CYS B  76     -24.296  66.050  74.346  1.00 25.74           C  
ATOM   9703  O   CYS B  76     -24.936  64.999  74.272  1.00 26.13           O  
ATOM   9704  CB  CYS B  76     -23.052  66.180  76.481  1.00 25.60           C  
ATOM   9705  SG  CYS B  76     -22.692  67.053  77.996  1.00 27.37           S  
ATOM   9706  N   ALA B  77     -23.656  66.580  73.307  1.00 26.59           N  
ATOM   9707  CA  ALA B  77     -23.706  65.920  72.013  1.00 27.04           C  
ATOM   9708  C   ALA B  77     -22.720  66.419  70.977  1.00 26.79           C  
ATOM   9709  O   ALA B  77     -22.799  67.554  70.509  1.00 26.83           O  
ATOM   9710  CB  ALA B  77     -25.110  66.001  71.447  1.00 27.70           C  
ATOM   9711  N   GLY B  78     -21.763  65.565  70.644  1.00 24.75           N  
ATOM   9712  CA  GLY B  78     -20.821  65.902  69.599  1.00 23.86           C  
ATOM   9713  C   GLY B  78     -21.403  65.076  68.473  1.00 23.90           C  
ATOM   9714  O   GLY B  78     -20.994  63.937  68.266  1.00 22.95           O  
ATOM   9715  N   PHE B  79     -22.393  65.614  67.765  1.00 24.47           N  
ATOM   9716  CA  PHE B  79     -23.012  64.826  66.704  1.00 24.42           C  
ATOM   9717  C   PHE B  79     -22.137  64.624  65.462  1.00 23.01           C  
ATOM   9718  O   PHE B  79     -21.159  65.346  65.262  1.00 23.38           O  
ATOM   9719  CB  PHE B  79     -24.410  65.384  66.350  1.00 26.37           C  
ATOM   9720  CG  PHE B  79     -24.438  66.839  65.983  1.00 25.65           C  
ATOM   9721  CD1 PHE B  79     -24.388  67.825  66.963  1.00 27.18           C  
ATOM   9722  CD2 PHE B  79     -24.581  67.226  64.653  1.00 25.85           C  
ATOM   9723  CE1 PHE B  79     -24.486  69.174  66.624  1.00 25.27           C  
ATOM   9724  CE2 PHE B  79     -24.681  68.569  64.311  1.00 26.70           C  
ATOM   9725  CZ  PHE B  79     -24.635  69.544  65.300  1.00 26.05           C  
ATOM   9726  N   PRO B  80     -22.473  63.621  64.624  1.00 23.08           N  
ATOM   9727  CA  PRO B  80     -21.724  63.294  63.405  1.00 24.21           C  
ATOM   9728  C   PRO B  80     -21.371  64.505  62.558  1.00 24.34           C  
ATOM   9729  O   PRO B  80     -22.171  65.430  62.434  1.00 25.68           O  
ATOM   9730  CB  PRO B  80     -22.644  62.316  62.681  1.00 22.63           C  
ATOM   9731  CG  PRO B  80     -23.335  61.625  63.822  1.00 25.99           C  
ATOM   9732  CD  PRO B  80     -23.687  62.793  64.710  1.00 22.29           C  
ATOM   9733  N   CYS B  81     -20.171  64.480  61.978  1.00 23.26           N  
ATOM   9734  CA  CYS B  81     -19.680  65.588  61.175  1.00 25.21           C  
ATOM   9735  C   CYS B  81     -19.260  65.227  59.751  1.00 25.02           C  
ATOM   9736  O   CYS B  81     -18.810  66.102  59.010  1.00 25.30           O  
ATOM   9737  CB  CYS B  81     -18.471  66.220  61.861  1.00 27.54           C  
ATOM   9738  SG  CYS B  81     -16.950  65.245  61.586  1.00 32.59           S  
ATOM   9739  N   GLN B  82     -19.377  63.961  59.360  1.00 24.09           N  
ATOM   9740  CA  GLN B  82     -18.964  63.589  58.006  1.00 25.92           C  
ATOM   9741  C   GLN B  82     -19.676  64.458  56.968  1.00 27.50           C  
ATOM   9742  O   GLN B  82     -19.077  64.875  55.979  1.00 26.26           O  
ATOM   9743  CB  GLN B  82     -19.275  62.116  57.704  1.00 26.08           C  
ATOM   9744  CG  GLN B  82     -18.618  61.104  58.643  1.00 25.50           C  
ATOM   9745  CD  GLN B  82     -19.587  60.574  59.683  1.00 27.41           C  
ATOM   9746  NE2 GLN B  82     -20.488  61.431  60.146  1.00 24.40           N  
ATOM   9747  OE1 GLN B  82     -19.519  59.407  60.071  1.00 28.88           O  
ATOM   9748  N   ALA B  83     -20.948  64.743  57.222  1.00 28.11           N  
ATOM   9749  CA  ALA B  83     -21.764  65.529  56.307  1.00 30.33           C  
ATOM   9750  C   ALA B  83     -21.460  67.021  56.252  1.00 29.83           C  
ATOM   9751  O   ALA B  83     -21.962  67.703  55.369  1.00 30.72           O  
ATOM   9752  CB  ALA B  83     -23.247  65.318  56.625  1.00 28.97           C  
ATOM   9753  N   PHE B  84     -20.638  67.528  57.169  1.00 28.91           N  
ATOM   9754  CA  PHE B  84     -20.334  68.956  57.174  1.00 28.00           C  
ATOM   9755  C   PHE B  84     -18.857  69.300  57.138  1.00 28.02           C  
ATOM   9756  O   PHE B  84     -18.489  70.445  56.878  1.00 27.38           O  
ATOM   9757  CB  PHE B  84     -20.945  69.627  58.404  1.00 27.87           C  
ATOM   9758  CG  PHE B  84     -22.346  69.191  58.699  1.00 28.26           C  
ATOM   9759  CD1 PHE B  84     -22.590  68.145  59.580  1.00 28.08           C  
ATOM   9760  CD2 PHE B  84     -23.426  69.816  58.089  1.00 29.89           C  
ATOM   9761  CE1 PHE B  84     -23.889  67.725  59.854  1.00 29.53           C  
ATOM   9762  CE2 PHE B  84     -24.731  69.405  58.356  1.00 28.97           C  
ATOM   9763  CZ  PHE B  84     -24.962  68.359  59.238  1.00 29.49           C  
ATOM   9764  N   SER B  85     -18.005  68.318  57.405  1.00 28.19           N  
ATOM   9765  CA  SER B  85     -16.580  68.586  57.430  1.00 27.53           C  
ATOM   9766  C   SER B  85     -15.988  69.027  56.105  1.00 28.18           C  
ATOM   9767  O   SER B  85     -16.385  68.567  55.036  1.00 28.45           O  
ATOM   9768  CB  SER B  85     -15.809  67.365  57.924  1.00 27.27           C  
ATOM   9769  OG  SER B  85     -14.415  67.579  57.769  1.00 25.66           O  
ATOM   9770  N   ILE B  86     -15.007  69.916  56.206  1.00 28.80           N  
ATOM   9771  CA  ILE B  86     -14.289  70.432  55.056  1.00 29.43           C  
ATOM   9772  C   ILE B  86     -13.641  69.269  54.291  1.00 29.78           C  
ATOM   9773  O   ILE B  86     -13.363  69.368  53.099  1.00 27.86           O  
ATOM   9774  CB  ILE B  86     -13.203  71.423  55.522  1.00 30.72           C  
ATOM   9775  CG1 ILE B  86     -12.530  72.086  54.318  1.00 32.17           C  
ATOM   9776  CG2 ILE B  86     -12.173  70.701  56.382  1.00 32.06           C  
ATOM   9777  CD1 ILE B  86     -11.509  73.126  54.698  1.00 29.86           C  
ATOM   9778  N   SER B  87     -13.432  68.150  54.982  1.00 29.01           N  
ATOM   9779  CA  SER B  87     -12.802  66.987  54.375  1.00 28.59           C  
ATOM   9780  C   SER B  87     -13.750  66.051  53.617  1.00 28.72           C  
ATOM   9781  O   SER B  87     -13.299  65.165  52.893  1.00 28.10           O  
ATOM   9782  CB  SER B  87     -12.051  66.193  55.451  1.00 28.66           C  
ATOM   9783  OG  SER B  87     -11.277  65.158  54.880  1.00 29.94           O  
ATOM   9784  N   GLY B  88     -15.055  66.245  53.774  1.00 28.35           N  
ATOM   9785  CA  GLY B  88     -16.007  65.372  53.109  1.00 28.48           C  
ATOM   9786  C   GLY B  88     -16.727  65.932  51.890  1.00 29.17           C  
ATOM   9787  O   GLY B  88     -16.258  66.862  51.243  1.00 29.84           O  
ATOM   9788  N   LYS B  89     -17.884  65.352  51.586  1.00 29.69           N  
ATOM   9789  CA  LYS B  89     -18.695  65.758  50.441  1.00 30.38           C  
ATOM   9790  C   LYS B  89     -19.652  66.905  50.750  1.00 30.86           C  
ATOM   9791  O   LYS B  89     -20.322  67.418  49.854  1.00 29.94           O  
ATOM   9792  CB  LYS B  89     -19.496  64.565  49.924  1.00 31.71           C  
ATOM   9793  CG  LYS B  89     -18.663  63.524  49.214  1.00 35.29           C  
ATOM   9794  CD  LYS B  89     -19.512  62.304  48.896  1.00 38.54           C  
ATOM   9795  CE  LYS B  89     -18.744  61.271  48.093  1.00 40.04           C  
ATOM   9796  NZ  LYS B  89     -19.671  60.181  47.669  1.00 42.10           N1+
ATOM   9797  N   GLN B  90     -19.725  67.290  52.019  1.00 28.20           N  
ATOM   9798  CA  GLN B  90     -20.586  68.389  52.438  1.00 30.48           C  
ATOM   9799  C   GLN B  90     -22.057  68.273  52.043  1.00 30.39           C  
ATOM   9800  O   GLN B  90     -22.693  69.273  51.737  1.00 31.26           O  
ATOM   9801  CB  GLN B  90     -20.018  69.715  51.915  1.00 29.87           C  
ATOM   9802  CG  GLN B  90     -18.723  70.122  52.599  1.00 30.57           C  
ATOM   9803  CD  GLN B  90     -18.294  71.535  52.273  1.00 30.58           C  
ATOM   9804  NE2 GLN B  90     -18.830  72.500  53.013  1.00 30.01           N  
ATOM   9805  OE1 GLN B  90     -17.488  71.760  51.365  1.00 32.81           O  
ATOM   9806  N   LYS B  91     -22.603  67.063  52.062  1.00 32.03           N  
ATOM   9807  CA  LYS B  91     -24.004  66.862  51.712  1.00 32.62           C  
ATOM   9808  C   LYS B  91     -24.959  67.444  52.751  1.00 33.23           C  
ATOM   9809  O   LYS B  91     -26.146  67.612  52.478  1.00 32.34           O  
ATOM   9810  CB  LYS B  91     -24.296  65.376  51.539  1.00 35.23           C  
ATOM   9811  CG  LYS B  91     -23.636  64.760  50.331  1.00 38.20           C  
ATOM   9812  CD  LYS B  91     -24.121  65.420  49.057  1.00 41.95           C  
ATOM   9813  CE  LYS B  91     -23.619  64.685  47.822  1.00 44.10           C  
ATOM   9814  NZ  LYS B  91     -23.989  65.424  46.576  1.00 46.05           N1+
ATOM   9815  N   GLY B  92     -24.445  67.719  53.949  1.00 32.76           N  
ATOM   9816  CA  GLY B  92     -25.273  68.293  55.000  1.00 31.53           C  
ATOM   9817  C   GLY B  92     -26.467  67.459  55.433  1.00 32.16           C  
ATOM   9818  O   GLY B  92     -26.356  66.248  55.618  1.00 29.36           O  
ATOM   9819  N   PHE B  93     -27.619  68.110  55.592  1.00 32.92           N  
ATOM   9820  CA  PHE B  93     -28.839  67.427  56.017  1.00 33.77           C  
ATOM   9821  C   PHE B  93     -29.323  66.401  55.004  1.00 35.10           C  
ATOM   9822  O   PHE B  93     -30.177  65.564  55.314  1.00 34.63           O  
ATOM   9823  CB  PHE B  93     -29.958  68.445  56.296  1.00 34.72           C  
ATOM   9824  CG  PHE B  93     -29.620  69.444  57.368  1.00 33.46           C  
ATOM   9825  CD1 PHE B  93     -29.107  69.025  58.591  1.00 33.22           C  
ATOM   9826  CD2 PHE B  93     -29.823  70.807  57.160  1.00 34.58           C  
ATOM   9827  CE1 PHE B  93     -28.796  69.947  59.591  1.00 33.28           C  
ATOM   9828  CE2 PHE B  93     -29.519  71.742  58.151  1.00 34.79           C  
ATOM   9829  CZ  PHE B  93     -29.001  71.311  59.375  1.00 33.66           C  
ATOM   9830  N   GLU B  94     -28.777  66.456  53.794  1.00 36.26           N  
ATOM   9831  CA  GLU B  94     -29.167  65.515  52.744  1.00 39.44           C  
ATOM   9832  C   GLU B  94     -28.347  64.220  52.848  1.00 38.93           C  
ATOM   9833  O   GLU B  94     -28.559  63.275  52.083  1.00 38.42           O  
ATOM   9834  CB  GLU B  94     -28.957  66.159  51.370  1.00 43.27           C  
ATOM   9835  CG  GLU B  94     -29.416  67.609  51.313  1.00 49.32           C  
ATOM   9836  CD  GLU B  94     -28.758  68.388  50.184  1.00 54.15           C  
ATOM   9837  OE1 GLU B  94     -29.090  68.116  48.999  1.00 56.56           O  
ATOM   9838  OE2 GLU B  94     -27.907  69.270  50.480  1.00 55.34           O1-
ATOM   9839  N   ASP B  95     -27.415  64.178  53.798  1.00 36.98           N  
ATOM   9840  CA  ASP B  95     -26.578  62.994  53.999  1.00 35.12           C  
ATOM   9841  C   ASP B  95     -27.289  62.016  54.942  1.00 34.09           C  
ATOM   9842  O   ASP B  95     -28.025  62.434  55.834  1.00 31.57           O  
ATOM   9843  CB  ASP B  95     -25.222  63.425  54.582  1.00 36.00           C  
ATOM   9844  CG  ASP B  95     -24.234  62.277  54.709  1.00 36.97           C  
ATOM   9845  OD1 ASP B  95     -24.417  61.426  55.605  1.00 36.02           O  
ATOM   9846  OD2 ASP B  95     -23.272  62.228  53.908  1.00 38.21           O1-
ATOM   9847  N   SER B  96     -27.084  60.716  54.740  1.00 34.83           N  
ATOM   9848  CA  SER B  96     -27.708  59.706  55.597  1.00 35.30           C  
ATOM   9849  C   SER B  96     -27.264  59.822  57.061  1.00 36.02           C  
ATOM   9850  O   SER B  96     -27.801  59.131  57.934  1.00 37.02           O  
ATOM   9851  CB  SER B  96     -27.402  58.288  55.081  1.00 37.45           C  
ATOM   9852  OG  SER B  96     -26.009  58.057  54.897  1.00 37.47           O  
ATOM   9853  N   ARG B  97     -26.295  60.697  57.326  1.00 33.62           N  
ATOM   9854  CA  ARG B  97     -25.788  60.891  58.684  1.00 31.89           C  
ATOM   9855  C   ARG B  97     -25.757  62.364  59.077  1.00 29.43           C  
ATOM   9856  O   ARG B  97     -25.076  62.738  60.034  1.00 27.08           O  
ATOM   9857  CB  ARG B  97     -24.372  60.313  58.814  1.00 32.37           C  
ATOM   9858  CG  ARG B  97     -24.189  58.947  58.181  1.00 32.27           C  
ATOM   9859  CD  ARG B  97     -23.502  59.090  56.839  1.00 36.85           C  
ATOM   9860  NE  ARG B  97     -22.055  59.024  56.982  1.00 37.70           N  
ATOM   9861  CZ  ARG B  97     -21.182  59.486  56.096  1.00 37.91           C  
ATOM   9862  NH1 ARG B  97     -21.595  60.068  54.984  1.00 39.70           N1+
ATOM   9863  NH2 ARG B  97     -19.882  59.349  56.323  1.00 37.00           N  
ATOM   9864  N   GLY B  98     -26.494  63.199  58.348  1.00 29.12           N  
ATOM   9865  CA  GLY B  98     -26.497  64.624  58.647  1.00 27.56           C  
ATOM   9866  C   GLY B  98     -27.740  65.176  59.328  1.00 27.55           C  
ATOM   9867  O   GLY B  98     -27.823  66.379  59.579  1.00 27.96           O  
ATOM   9868  N   THR B  99     -28.699  64.311  59.641  1.00 27.74           N  
ATOM   9869  CA  THR B  99     -29.939  64.751  60.278  1.00 29.62           C  
ATOM   9870  C   THR B  99     -29.994  64.471  61.778  1.00 29.50           C  
ATOM   9871  O   THR B  99     -31.010  64.743  62.425  1.00 29.49           O  
ATOM   9872  CB  THR B  99     -31.177  64.085  59.622  1.00 29.64           C  
ATOM   9873  CG2 THR B  99     -31.229  64.399  58.137  1.00 30.29           C  
ATOM   9874  OG1 THR B  99     -31.111  62.667  59.801  1.00 29.85           O  
ATOM   9875  N   LEU B 100     -28.905  63.939  62.332  1.00 29.07           N  
ATOM   9876  CA  LEU B 100     -28.856  63.623  63.760  1.00 27.43           C  
ATOM   9877  C   LEU B 100     -29.178  64.812  64.669  1.00 27.70           C  
ATOM   9878  O   LEU B 100     -29.670  64.637  65.784  1.00 27.90           O  
ATOM   9879  CB  LEU B 100     -27.489  63.038  64.141  1.00 26.71           C  
ATOM   9880  CG  LEU B 100     -27.246  61.564  63.799  1.00 26.76           C  
ATOM   9881  CD1 LEU B 100     -28.319  60.696  64.454  1.00 24.81           C  
ATOM   9882  CD2 LEU B 100     -27.255  61.368  62.288  1.00 25.77           C  
ATOM   9883  N   PHE B 101     -28.898  66.023  64.208  1.00 27.35           N  
ATOM   9884  CA  PHE B 101     -29.200  67.182  65.021  1.00 29.23           C  
ATOM   9885  C   PHE B 101     -30.686  67.233  65.383  1.00 30.74           C  
ATOM   9886  O   PHE B 101     -31.055  67.600  66.503  1.00 30.25           O  
ATOM   9887  CB  PHE B 101     -28.824  68.471  64.297  1.00 29.79           C  
ATOM   9888  CG  PHE B 101     -29.426  69.684  64.919  1.00 29.98           C  
ATOM   9889  CD1 PHE B 101     -29.031  70.098  66.186  1.00 31.79           C  
ATOM   9890  CD2 PHE B 101     -30.454  70.368  64.280  1.00 31.42           C  
ATOM   9891  CE1 PHE B 101     -29.656  71.172  66.814  1.00 32.21           C  
ATOM   9892  CE2 PHE B 101     -31.087  71.444  64.898  1.00 32.45           C  
ATOM   9893  CZ  PHE B 101     -30.689  71.845  66.164  1.00 32.95           C  
ATOM   9894  N   PHE B 102     -31.539  66.867  64.433  1.00 30.50           N  
ATOM   9895  CA  PHE B 102     -32.976  66.901  64.675  1.00 32.14           C  
ATOM   9896  C   PHE B 102     -33.400  65.860  65.704  1.00 32.47           C  
ATOM   9897  O   PHE B 102     -34.459  65.978  66.322  1.00 34.70           O  
ATOM   9898  CB  PHE B 102     -33.720  66.751  63.342  1.00 31.55           C  
ATOM   9899  CG  PHE B 102     -33.331  67.804  62.336  1.00 31.89           C  
ATOM   9900  CD1 PHE B 102     -33.581  69.146  62.591  1.00 31.05           C  
ATOM   9901  CD2 PHE B 102     -32.634  67.465  61.180  1.00 33.46           C  
ATOM   9902  CE1 PHE B 102     -33.140  70.142  61.722  1.00 31.82           C  
ATOM   9903  CE2 PHE B 102     -32.184  68.459  60.291  1.00 34.71           C  
ATOM   9904  CZ  PHE B 102     -32.437  69.802  60.568  1.00 32.41           C  
ATOM   9905  N   ASP B 103     -32.570  64.843  65.911  1.00 32.91           N  
ATOM   9906  CA  ASP B 103     -32.890  63.844  66.924  1.00 31.55           C  
ATOM   9907  C   ASP B 103     -32.598  64.495  68.268  1.00 31.01           C  
ATOM   9908  O   ASP B 103     -33.260  64.199  69.268  1.00 31.11           O  
ATOM   9909  CB  ASP B 103     -32.053  62.579  66.728  1.00 33.33           C  
ATOM   9910  CG  ASP B 103     -32.505  61.769  65.516  1.00 34.09           C  
ATOM   9911  OD1 ASP B 103     -33.548  61.080  65.602  1.00 33.51           O  
ATOM   9912  OD2 ASP B 103     -31.820  61.832  64.471  1.00 33.10           O1-
ATOM   9913  N   ILE B 104     -31.614  65.394  68.286  1.00 28.78           N  
ATOM   9914  CA  ILE B 104     -31.264  66.122  69.505  1.00 28.94           C  
ATOM   9915  C   ILE B 104     -32.410  67.086  69.797  1.00 29.93           C  
ATOM   9916  O   ILE B 104     -32.880  67.185  70.931  1.00 28.83           O  
ATOM   9917  CB  ILE B 104     -29.974  66.960  69.326  1.00 28.66           C  
ATOM   9918  CG1 ILE B 104     -28.752  66.045  69.212  1.00 26.52           C  
ATOM   9919  CG2 ILE B 104     -29.799  67.921  70.497  1.00 27.66           C  
ATOM   9920  CD1 ILE B 104     -27.467  66.803  68.933  1.00 24.02           C  
ATOM   9921  N   ALA B 105     -32.852  67.787  68.753  1.00 30.08           N  
ATOM   9922  CA  ALA B 105     -33.936  68.757  68.868  1.00 32.38           C  
ATOM   9923  C   ALA B 105     -35.208  68.133  69.413  1.00 32.91           C  
ATOM   9924  O   ALA B 105     -35.910  68.749  70.216  1.00 34.08           O  
ATOM   9925  CB  ALA B 105     -34.220  69.398  67.502  1.00 32.18           C  
ATOM   9926  N   ARG B 106     -35.510  66.910  68.997  1.00 33.16           N  
ATOM   9927  CA  ARG B 106     -36.731  66.285  69.471  1.00 34.98           C  
ATOM   9928  C   ARG B 106     -36.583  65.689  70.869  1.00 35.05           C  
ATOM   9929  O   ARG B 106     -37.577  65.370  71.518  1.00 34.08           O  
ATOM   9930  CB  ARG B 106     -37.231  65.245  68.470  1.00 35.69           C  
ATOM   9931  CG  ARG B 106     -36.550  63.920  68.531  1.00 38.02           C  
ATOM   9932  CD  ARG B 106     -37.546  62.860  68.119  1.00 38.33           C  
ATOM   9933  NE  ARG B 106     -37.451  61.718  69.009  1.00 40.81           N  
ATOM   9934  CZ  ARG B 106     -36.521  60.775  68.920  1.00 38.94           C  
ATOM   9935  NH1 ARG B 106     -35.600  60.828  67.970  1.00 38.39           N1+
ATOM   9936  NH2 ARG B 106     -36.506  59.782  69.799  1.00 37.76           N  
ATOM   9937  N   ILE B 107     -35.342  65.535  71.329  1.00 33.65           N  
ATOM   9938  CA  ILE B 107     -35.105  65.040  72.680  1.00 33.13           C  
ATOM   9939  C   ILE B 107     -35.290  66.267  73.561  1.00 33.19           C  
ATOM   9940  O   ILE B 107     -35.943  66.215  74.604  1.00 33.67           O  
ATOM   9941  CB  ILE B 107     -33.661  64.523  72.883  1.00 34.87           C  
ATOM   9942  CG1 ILE B 107     -33.474  63.162  72.211  1.00 35.41           C  
ATOM   9943  CG2 ILE B 107     -33.351  64.440  74.368  1.00 33.23           C  
ATOM   9944  CD1 ILE B 107     -34.271  62.038  72.855  1.00 39.03           C  
ATOM   9945  N   VAL B 108     -34.711  67.378  73.125  1.00 33.11           N  
ATOM   9946  CA  VAL B 108     -34.809  68.629  73.867  1.00 34.11           C  
ATOM   9947  C   VAL B 108     -36.265  69.059  74.044  1.00 36.85           C  
ATOM   9948  O   VAL B 108     -36.656  69.547  75.105  1.00 37.35           O  
ATOM   9949  CB  VAL B 108     -34.032  69.751  73.148  1.00 33.20           C  
ATOM   9950  CG1 VAL B 108     -34.308  71.084  73.802  1.00 30.57           C  
ATOM   9951  CG2 VAL B 108     -32.534  69.447  73.177  1.00 31.36           C  
ATOM   9952  N   ARG B 109     -37.076  68.871  73.009  1.00 38.03           N  
ATOM   9953  CA  ARG B 109     -38.478  69.261  73.100  1.00 39.71           C  
ATOM   9954  C   ARG B 109     -39.169  68.491  74.226  1.00 39.67           C  
ATOM   9955  O   ARG B 109     -39.913  69.075  75.011  1.00 40.42           O  
ATOM   9956  CB  ARG B 109     -39.198  69.017  71.764  1.00 40.75           C  
ATOM   9957  CG  ARG B 109     -40.431  69.904  71.569  1.00 43.20           C  
ATOM   9958  CD  ARG B 109     -41.089  69.732  70.198  1.00 45.02           C  
ATOM   9959  NE  ARG B 109     -40.114  69.582  69.122  1.00 48.13           N  
ATOM   9960  CZ  ARG B 109     -39.782  68.410  68.577  1.00 50.33           C  
ATOM   9961  NH1 ARG B 109     -40.360  67.288  69.007  1.00 50.47           N1+
ATOM   9962  NH2 ARG B 109     -38.858  68.351  67.618  1.00 49.50           N  
ATOM   9963  N   GLU B 110     -38.905  67.194  74.324  1.00 38.94           N  
ATOM   9964  CA  GLU B 110     -39.523  66.362  75.353  1.00 40.57           C  
ATOM   9965  C   GLU B 110     -38.968  66.489  76.766  1.00 39.65           C  
ATOM   9966  O   GLU B 110     -39.744  66.574  77.727  1.00 39.69           O  
ATOM   9967  CB  GLU B 110     -39.472  64.886  74.950  1.00 42.20           C  
ATOM   9968  CG  GLU B 110     -40.738  64.414  74.269  1.00 48.23           C  
ATOM   9969  CD  GLU B 110     -41.845  64.096  75.254  1.00 49.40           C  
ATOM   9970  OE1 GLU B 110     -41.938  64.769  76.306  1.00 50.92           O  
ATOM   9971  OE2 GLU B 110     -42.634  63.166  74.967  1.00 51.87           O1-
ATOM   9972  N   LYS B 111     -37.643  66.505  76.902  1.00 36.57           N  
ATOM   9973  CA  LYS B 111     -37.017  66.576  78.219  1.00 35.34           C  
ATOM   9974  C   LYS B 111     -36.648  67.984  78.691  1.00 34.05           C  
ATOM   9975  O   LYS B 111     -36.373  68.191  79.869  1.00 34.44           O  
ATOM   9976  CB  LYS B 111     -35.772  65.681  78.245  1.00 34.98           C  
ATOM   9977  CG  LYS B 111     -36.030  64.241  77.829  1.00 34.26           C  
ATOM   9978  CD  LYS B 111     -37.034  63.536  78.744  1.00 35.00           C  
ATOM   9979  CE  LYS B 111     -36.533  63.436  80.181  1.00 34.75           C  
ATOM   9980  NZ  LYS B 111     -37.337  62.462  80.984  1.00 34.60           N1+
ATOM   9981  N   LYS B 112     -36.623  68.937  77.771  1.00 34.07           N  
ATOM   9982  CA  LYS B 112     -36.304  70.330  78.095  1.00 34.26           C  
ATOM   9983  C   LYS B 112     -35.262  70.550  79.198  1.00 34.48           C  
ATOM   9984  O   LYS B 112     -35.583  71.031  80.293  1.00 33.35           O  
ATOM   9985  CB  LYS B 112     -37.600  71.073  78.449  1.00 37.79           C  
ATOM   9986  CG  LYS B 112     -38.477  71.392  77.240  1.00 39.15           C  
ATOM   9987  CD  LYS B 112     -37.768  72.347  76.288  1.00 40.14           C  
ATOM   9988  CE  LYS B 112     -38.536  72.539  74.985  1.00 43.27           C  
ATOM   9989  NZ  LYS B 112     -39.880  73.190  75.181  1.00 45.56           N1+
ATOM   9990  N   PRO B 113     -33.993  70.207  78.925  1.00 32.90           N  
ATOM   9991  CA  PRO B 113     -32.923  70.382  79.916  1.00 31.54           C  
ATOM   9992  C   PRO B 113     -32.563  71.847  80.141  1.00 31.00           C  
ATOM   9993  O   PRO B 113     -32.903  72.714  79.334  1.00 31.86           O  
ATOM   9994  CB  PRO B 113     -31.756  69.601  79.307  1.00 31.95           C  
ATOM   9995  CG  PRO B 113     -31.978  69.781  77.832  1.00 31.89           C  
ATOM   9996  CD  PRO B 113     -33.477  69.562  77.703  1.00 32.25           C  
ATOM   9997  N   LYS B 114     -31.863  72.123  81.236  1.00 30.68           N  
ATOM   9998  CA  LYS B 114     -31.450  73.489  81.526  1.00 30.89           C  
ATOM   9999  C   LYS B 114     -30.451  73.964  80.467  1.00 30.70           C  
ATOM  10000  O   LYS B 114     -30.490  75.122  80.031  1.00 29.72           O  
ATOM  10001  CB  LYS B 114     -30.812  73.573  82.923  1.00 32.48           C  
ATOM  10002  CG  LYS B 114     -31.783  73.349  84.093  1.00 33.71           C  
ATOM  10003  CD  LYS B 114     -31.069  73.489  85.442  1.00 36.99           C  
ATOM  10004  CE  LYS B 114     -32.058  73.590  86.617  1.00 37.49           C  
ATOM  10005  NZ  LYS B 114     -32.943  72.382  86.761  1.00 41.15           N1+
ATOM  10006  N   VAL B 115     -29.565  73.064  80.040  1.00 30.34           N  
ATOM  10007  CA  VAL B 115     -28.551  73.410  79.046  1.00 29.25           C  
ATOM  10008  C   VAL B 115     -28.374  72.359  77.951  1.00 28.92           C  
ATOM  10009  O   VAL B 115     -28.535  71.160  78.188  1.00 28.29           O  
ATOM  10010  CB  VAL B 115     -27.176  73.624  79.722  1.00 30.17           C  
ATOM  10011  CG1 VAL B 115     -26.167  74.132  78.709  1.00 30.76           C  
ATOM  10012  CG2 VAL B 115     -27.307  74.600  80.881  1.00 31.53           C  
ATOM  10013  N   VAL B 116     -28.060  72.832  76.747  1.00 28.62           N  
ATOM  10014  CA  VAL B 116     -27.802  71.973  75.595  1.00 27.42           C  
ATOM  10015  C   VAL B 116     -26.361  72.321  75.200  1.00 26.50           C  
ATOM  10016  O   VAL B 116     -26.048  73.476  74.915  1.00 27.73           O  
ATOM  10017  CB  VAL B 116     -28.776  72.265  74.426  1.00 27.79           C  
ATOM  10018  CG1 VAL B 116     -28.370  71.471  73.199  1.00 28.44           C  
ATOM  10019  CG2 VAL B 116     -30.201  71.876  74.827  1.00 29.23           C  
ATOM  10020  N   PHE B 117     -25.499  71.313  75.205  1.00 26.23           N  
ATOM  10021  CA  PHE B 117     -24.076  71.476  74.924  1.00 26.15           C  
ATOM  10022  C   PHE B 117     -23.688  70.603  73.727  1.00 27.18           C  
ATOM  10023  O   PHE B 117     -23.573  69.388  73.853  1.00 27.75           O  
ATOM  10024  CB  PHE B 117     -23.304  71.062  76.191  1.00 26.61           C  
ATOM  10025  CG  PHE B 117     -21.824  71.360  76.168  1.00 26.53           C  
ATOM  10026  CD1 PHE B 117     -21.200  71.907  75.052  1.00 26.70           C  
ATOM  10027  CD2 PHE B 117     -21.041  71.058  77.289  1.00 27.94           C  
ATOM  10028  CE1 PHE B 117     -19.822  72.149  75.050  1.00 26.99           C  
ATOM  10029  CE2 PHE B 117     -19.668  71.292  77.296  1.00 26.43           C  
ATOM  10030  CZ  PHE B 117     -19.057  71.839  76.174  1.00 26.61           C  
ATOM  10031  N   MET B 118     -23.495  71.228  72.569  1.00 26.48           N  
ATOM  10032  CA  MET B 118     -23.147  70.494  71.355  1.00 26.33           C  
ATOM  10033  C   MET B 118     -21.789  70.868  70.772  1.00 25.65           C  
ATOM  10034  O   MET B 118     -21.250  71.939  71.045  1.00 23.69           O  
ATOM  10035  CB  MET B 118     -24.221  70.716  70.285  1.00 26.60           C  
ATOM  10036  CG  MET B 118     -25.626  70.273  70.702  1.00 27.83           C  
ATOM  10037  SD  MET B 118     -26.872  70.685  69.467  1.00 27.08           S  
ATOM  10038  CE  MET B 118     -27.077  72.425  69.797  1.00 26.39           C  
ATOM  10039  N   GLU B 119     -21.261  69.974  69.939  1.00 24.95           N  
ATOM  10040  CA  GLU B 119     -19.977  70.196  69.298  1.00 25.09           C  
ATOM  10041  C   GLU B 119     -19.965  69.629  67.885  1.00 24.44           C  
ATOM  10042  O   GLU B 119     -20.630  68.639  67.602  1.00 23.68           O  
ATOM  10043  CB  GLU B 119     -18.864  69.543  70.129  1.00 25.78           C  
ATOM  10044  CG  GLU B 119     -17.460  69.527  69.492  1.00 28.46           C  
ATOM  10045  CD  GLU B 119     -17.196  68.307  68.603  1.00 30.19           C  
ATOM  10046  OE1 GLU B 119     -17.952  67.313  68.692  1.00 30.61           O  
ATOM  10047  OE2 GLU B 119     -16.216  68.335  67.824  1.00 28.91           O1-
ATOM  10048  N   ASN B 120     -19.214  70.279  67.000  1.00 26.10           N  
ATOM  10049  CA  ASN B 120     -19.068  69.814  65.625  1.00 26.46           C  
ATOM  10050  C   ASN B 120     -17.860  70.512  65.002  1.00 27.28           C  
ATOM  10051  O   ASN B 120     -17.234  71.363  65.637  1.00 26.71           O  
ATOM  10052  CB  ASN B 120     -20.343  70.062  64.802  1.00 26.02           C  
ATOM  10053  CG  ASN B 120     -20.513  69.048  63.665  1.00 26.01           C  
ATOM  10054  ND2 ASN B 120     -21.442  68.116  63.835  1.00 26.69           N  
ATOM  10055  OD1 ASN B 120     -19.799  69.093  62.661  1.00 29.35           O  
ATOM  10056  N   VAL B 121     -17.525  70.151  63.768  1.00 26.94           N  
ATOM  10057  CA  VAL B 121     -16.356  70.725  63.125  1.00 26.01           C  
ATOM  10058  C   VAL B 121     -16.515  72.185  62.727  1.00 25.95           C  
ATOM  10059  O   VAL B 121     -17.632  72.696  62.642  1.00 26.55           O  
ATOM  10060  CB  VAL B 121     -15.926  69.858  61.912  1.00 27.15           C  
ATOM  10061  CG1 VAL B 121     -15.620  68.439  62.401  1.00 26.87           C  
ATOM  10062  CG2 VAL B 121     -17.022  69.818  60.862  1.00 25.88           C  
ATOM  10063  N   LYS B 122     -15.383  72.857  62.505  1.00 26.59           N  
ATOM  10064  CA  LYS B 122     -15.377  74.275  62.139  1.00 28.09           C  
ATOM  10065  C   LYS B 122     -16.216  74.612  60.913  1.00 28.41           C  
ATOM  10066  O   LYS B 122     -16.940  75.606  60.908  1.00 28.66           O  
ATOM  10067  CB  LYS B 122     -13.950  74.760  61.889  1.00 29.56           C  
ATOM  10068  CG  LYS B 122     -13.863  76.243  61.532  1.00 31.74           C  
ATOM  10069  CD  LYS B 122     -12.440  76.648  61.138  1.00 33.91           C  
ATOM  10070  CE  LYS B 122     -12.351  78.136  60.832  1.00 34.40           C  
ATOM  10071  NZ  LYS B 122     -10.979  78.529  60.402  1.00 37.35           N1+
ATOM  10072  N   ASN B 123     -16.126  73.787  59.876  1.00 28.43           N  
ATOM  10073  CA  ASN B 123     -16.873  74.052  58.657  1.00 29.04           C  
ATOM  10074  C   ASN B 123     -18.383  74.084  58.861  1.00 30.53           C  
ATOM  10075  O   ASN B 123     -19.112  74.633  58.028  1.00 31.12           O  
ATOM  10076  CB  ASN B 123     -16.523  73.031  57.579  1.00 28.51           C  
ATOM  10077  CG  ASN B 123     -16.969  73.483  56.202  1.00 30.90           C  
ATOM  10078  ND2 ASN B 123     -16.395  74.582  55.734  1.00 31.06           N  
ATOM  10079  OD1 ASN B 123     -17.830  72.864  55.575  1.00 29.12           O  
ATOM  10080  N   PHE B 124     -18.858  73.505  59.961  1.00 30.19           N  
ATOM  10081  CA  PHE B 124     -20.289  73.489  60.253  1.00 30.75           C  
ATOM  10082  C   PHE B 124     -20.774  74.938  60.278  1.00 32.14           C  
ATOM  10083  O   PHE B 124     -21.884  75.251  59.842  1.00 31.66           O  
ATOM  10084  CB  PHE B 124     -20.541  72.847  61.620  1.00 30.61           C  
ATOM  10085  CG  PHE B 124     -21.985  72.518  61.886  1.00 29.60           C  
ATOM  10086  CD1 PHE B 124     -22.525  71.307  61.468  1.00 28.81           C  
ATOM  10087  CD2 PHE B 124     -22.803  73.417  62.560  1.00 29.74           C  
ATOM  10088  CE1 PHE B 124     -23.856  70.992  61.721  1.00 27.96           C  
ATOM  10089  CE2 PHE B 124     -24.143  73.110  62.816  1.00 29.03           C  
ATOM  10090  CZ  PHE B 124     -24.666  71.890  62.395  1.00 29.15           C  
ATOM  10091  N   ALA B 125     -19.917  75.816  60.783  1.00 32.88           N  
ATOM  10092  CA  ALA B 125     -20.232  77.230  60.897  1.00 33.88           C  
ATOM  10093  C   ALA B 125     -20.531  77.920  59.570  1.00 35.00           C  
ATOM  10094  O   ALA B 125     -21.382  78.803  59.521  1.00 37.30           O  
ATOM  10095  CB  ALA B 125     -19.099  77.950  61.603  1.00 33.54           C  
ATOM  10096  N   SER B 126     -19.852  77.522  58.497  1.00 35.38           N  
ATOM  10097  CA  SER B 126     -20.068  78.155  57.198  1.00 35.80           C  
ATOM  10098  C   SER B 126     -20.764  77.284  56.167  1.00 35.09           C  
ATOM  10099  O   SER B 126     -21.181  77.776  55.114  1.00 35.21           O  
ATOM  10100  CB  SER B 126     -18.733  78.643  56.622  1.00 37.90           C  
ATOM  10101  OG  SER B 126     -17.902  77.553  56.262  1.00 40.98           O  
ATOM  10102  N   HIS B 127     -20.911  75.996  56.472  1.00 33.18           N  
ATOM  10103  CA  HIS B 127     -21.547  75.054  55.560  1.00 32.65           C  
ATOM  10104  C   HIS B 127     -22.837  75.583  54.934  1.00 33.59           C  
ATOM  10105  O   HIS B 127     -23.712  76.118  55.624  1.00 32.57           O  
ATOM  10106  CB  HIS B 127     -21.849  73.737  56.280  1.00 31.45           C  
ATOM  10107  CG  HIS B 127     -22.597  72.749  55.438  1.00 31.64           C  
ATOM  10108  CD2 HIS B 127     -23.890  72.353  55.474  1.00 30.62           C  
ATOM  10109  ND1 HIS B 127     -22.015  72.060  54.397  1.00 32.06           N  
ATOM  10110  CE1 HIS B 127     -22.918  71.282  53.826  1.00 32.97           C  
ATOM  10111  NE2 HIS B 127     -24.067  71.443  54.460  1.00 33.37           N  
ATOM  10112  N   ASP B 128     -22.946  75.413  53.623  1.00 34.21           N  
ATOM  10113  CA  ASP B 128     -24.127  75.850  52.886  1.00 35.41           C  
ATOM  10114  C   ASP B 128     -24.452  77.315  53.150  1.00 35.64           C  
ATOM  10115  O   ASP B 128     -25.554  77.659  53.583  1.00 35.97           O  
ATOM  10116  CB  ASP B 128     -25.325  74.966  53.243  1.00 34.49           C  
ATOM  10117  CG  ASP B 128     -26.529  75.217  52.342  1.00 35.57           C  
ATOM  10118  OD1 ASP B 128     -26.328  75.455  51.131  1.00 35.64           O  
ATOM  10119  OD2 ASP B 128     -27.675  75.155  52.837  1.00 33.32           O1-
ATOM  10120  N   ASN B 129     -23.465  78.165  52.893  1.00 36.62           N  
ATOM  10121  CA  ASN B 129     -23.593  79.608  53.049  1.00 37.23           C  
ATOM  10122  C   ASN B 129     -24.070  80.036  54.422  1.00 37.63           C  
ATOM  10123  O   ASN B 129     -24.626  81.128  54.588  1.00 37.61           O  
ATOM  10124  CB  ASN B 129     -24.524  80.157  51.964  1.00 39.53           C  
ATOM  10125  CG  ASN B 129     -24.123  79.698  50.569  1.00 41.68           C  
ATOM  10126  ND2 ASN B 129     -23.010  80.234  50.067  1.00 40.29           N  
ATOM  10127  OD1 ASN B 129     -24.791  78.857  49.958  1.00 43.33           O  
ATOM  10128  N   GLY B 130     -23.841  79.180  55.412  1.00 36.61           N  
ATOM  10129  CA  GLY B 130     -24.241  79.495  56.772  1.00 34.78           C  
ATOM  10130  C   GLY B 130     -25.676  79.128  57.087  1.00 33.08           C  
ATOM  10131  O   GLY B 130     -26.156  79.407  58.180  1.00 32.30           O  
ATOM  10132  N   ASN B 131     -26.362  78.498  56.138  1.00 33.83           N  
ATOM  10133  CA  ASN B 131     -27.752  78.114  56.355  1.00 34.94           C  
ATOM  10134  C   ASN B 131     -27.929  76.970  57.351  1.00 35.67           C  
ATOM  10135  O   ASN B 131     -28.964  76.878  58.011  1.00 35.48           O  
ATOM  10136  CB  ASN B 131     -28.430  77.729  55.034  1.00 36.95           C  
ATOM  10137  CG  ASN B 131     -28.638  78.919  54.110  1.00 38.65           C  
ATOM  10138  ND2 ASN B 131     -28.682  78.656  52.803  1.00 38.96           N  
ATOM  10139  OD1 ASN B 131     -28.774  80.060  54.564  1.00 39.03           O  
ATOM  10140  N   THR B 132     -26.937  76.094  57.482  1.00 35.57           N  
ATOM  10141  CA  THR B 132     -27.101  74.985  58.413  1.00 35.55           C  
ATOM  10142  C   THR B 132     -26.973  75.425  59.858  1.00 34.92           C  
ATOM  10143  O   THR B 132     -27.692  74.923  60.732  1.00 35.03           O  
ATOM  10144  CB  THR B 132     -26.109  73.851  58.129  1.00 37.16           C  
ATOM  10145  CG2 THR B 132     -26.341  73.302  56.743  1.00 34.15           C  
ATOM  10146  OG1 THR B 132     -24.773  74.345  58.226  1.00 39.91           O  
ATOM  10147  N   LEU B 133     -26.074  76.368  60.118  1.00 33.91           N  
ATOM  10148  CA  LEU B 133     -25.904  76.854  61.477  1.00 34.01           C  
ATOM  10149  C   LEU B 133     -27.155  77.628  61.870  1.00 34.85           C  
ATOM  10150  O   LEU B 133     -27.571  77.609  63.027  1.00 34.34           O  
ATOM  10151  CB  LEU B 133     -24.689  77.769  61.585  1.00 32.62           C  
ATOM  10152  CG  LEU B 133     -24.412  78.296  63.000  1.00 32.85           C  
ATOM  10153  CD1 LEU B 133     -24.018  77.135  63.920  1.00 31.49           C  
ATOM  10154  CD2 LEU B 133     -23.303  79.332  62.950  1.00 31.79           C  
ATOM  10155  N   GLU B 134     -27.767  78.301  60.898  1.00 36.18           N  
ATOM  10156  CA  GLU B 134     -28.969  79.079  61.173  1.00 36.35           C  
ATOM  10157  C   GLU B 134     -30.166  78.180  61.462  1.00 34.09           C  
ATOM  10158  O   GLU B 134     -31.013  78.521  62.290  1.00 35.22           O  
ATOM  10159  CB  GLU B 134     -29.267  80.023  60.010  1.00 40.24           C  
ATOM  10160  CG  GLU B 134     -30.066  81.246  60.428  1.00 45.28           C  
ATOM  10161  CD  GLU B 134     -29.926  82.404  59.451  1.00 50.79           C  
ATOM  10162  OE1 GLU B 134     -30.397  82.265  58.291  1.00 51.10           O  
ATOM  10163  OE2 GLU B 134     -29.341  83.453  59.843  1.00 52.62           O1-
ATOM  10164  N   VAL B 135     -30.240  77.032  60.796  1.00 31.96           N  
ATOM  10165  CA  VAL B 135     -31.335  76.110  61.042  1.00 32.56           C  
ATOM  10166  C   VAL B 135     -31.252  75.642  62.489  1.00 32.40           C  
ATOM  10167  O   VAL B 135     -32.274  75.503  63.160  1.00 31.98           O  
ATOM  10168  CB  VAL B 135     -31.284  74.872  60.111  1.00 33.28           C  
ATOM  10169  CG1 VAL B 135     -32.233  73.797  60.619  1.00 32.29           C  
ATOM  10170  CG2 VAL B 135     -31.679  75.274  58.695  1.00 33.83           C  
ATOM  10171  N   VAL B 136     -30.033  75.404  62.966  1.00 31.55           N  
ATOM  10172  CA  VAL B 136     -29.826  74.962  64.345  1.00 30.26           C  
ATOM  10173  C   VAL B 136     -30.160  76.110  65.314  1.00 30.43           C  
ATOM  10174  O   VAL B 136     -30.795  75.893  66.345  1.00 30.55           O  
ATOM  10175  CB  VAL B 136     -28.354  74.498  64.571  1.00 29.60           C  
ATOM  10176  CG1 VAL B 136     -28.134  74.123  66.031  1.00 27.63           C  
ATOM  10177  CG2 VAL B 136     -28.041  73.306  63.670  1.00 28.60           C  
ATOM  10178  N   LYS B 137     -29.743  77.324  64.972  1.00 31.18           N  
ATOM  10179  CA  LYS B 137     -30.011  78.490  65.812  1.00 33.00           C  
ATOM  10180  C   LYS B 137     -31.512  78.702  65.975  1.00 34.72           C  
ATOM  10181  O   LYS B 137     -32.012  78.875  67.094  1.00 34.71           O  
ATOM  10182  CB  LYS B 137     -29.408  79.759  65.196  1.00 34.37           C  
ATOM  10183  CG  LYS B 137     -29.574  81.002  66.064  1.00 37.05           C  
ATOM  10184  CD  LYS B 137     -29.078  82.256  65.354  1.00 39.89           C  
ATOM  10185  CE  LYS B 137     -29.073  83.460  66.291  1.00 41.35           C  
ATOM  10186  NZ  LYS B 137     -30.381  83.658  67.003  1.00 41.93           N1+
ATOM  10187  N   ASN B 138     -32.225  78.703  64.853  1.00 34.67           N  
ATOM  10188  CA  ASN B 138     -33.667  78.909  64.880  1.00 35.40           C  
ATOM  10189  C   ASN B 138     -34.384  77.774  65.595  1.00 35.58           C  
ATOM  10190  O   ASN B 138     -35.316  78.010  66.370  1.00 35.56           O  
ATOM  10191  CB  ASN B 138     -34.207  79.058  63.453  1.00 35.07           C  
ATOM  10192  CG  ASN B 138     -33.628  80.264  62.744  1.00 35.19           C  
ATOM  10193  ND2 ASN B 138     -33.460  80.161  61.424  1.00 35.22           N  
ATOM  10194  OD1 ASN B 138     -33.342  81.286  63.377  1.00 34.15           O  
ATOM  10195  N   THR B 139     -33.935  76.548  65.342  1.00 34.64           N  
ATOM  10196  CA  THR B 139     -34.525  75.373  65.966  1.00 34.82           C  
ATOM  10197  C   THR B 139     -34.426  75.481  67.485  1.00 35.09           C  
ATOM  10198  O   THR B 139     -35.396  75.204  68.186  1.00 34.66           O  
ATOM  10199  CB  THR B 139     -33.838  74.076  65.483  1.00 34.48           C  
ATOM  10200  CG2 THR B 139     -34.538  72.846  66.047  1.00 36.19           C  
ATOM  10201  OG1 THR B 139     -33.905  74.013  64.054  1.00 35.03           O  
ATOM  10202  N   MET B 140     -33.264  75.889  67.995  1.00 35.58           N  
ATOM  10203  CA  MET B 140     -33.095  76.042  69.444  1.00 36.49           C  
ATOM  10204  C   MET B 140     -33.839  77.284  69.928  1.00 37.56           C  
ATOM  10205  O   MET B 140     -34.557  77.226  70.924  1.00 36.99           O  
ATOM  10206  CB  MET B 140     -31.619  76.175  69.828  1.00 37.25           C  
ATOM  10207  CG  MET B 140     -31.126  75.074  70.755  1.00 39.23           C  
ATOM  10208  SD  MET B 140     -31.347  73.463  70.000  1.00 35.91           S  
ATOM  10209  CE  MET B 140     -30.794  73.885  68.393  1.00 40.79           C  
ATOM  10210  N   ASN B 141     -33.650  78.408  69.234  1.00 38.02           N  
ATOM  10211  CA  ASN B 141     -34.341  79.640  69.623  1.00 39.01           C  
ATOM  10212  C   ASN B 141     -35.842  79.369  69.729  1.00 39.90           C  
ATOM  10213  O   ASN B 141     -36.526  79.921  70.590  1.00 40.60           O  
ATOM  10214  CB  ASN B 141     -34.097  80.749  68.600  1.00 38.56           C  
ATOM  10215  CG  ASN B 141     -32.747  81.411  68.759  1.00 39.14           C  
ATOM  10216  ND2 ASN B 141     -32.431  82.310  67.843  1.00 39.35           N  
ATOM  10217  OD1 ASN B 141     -31.997  81.127  69.693  1.00 40.92           O  
ATOM  10218  N   GLU B 142     -36.340  78.495  68.861  1.00 41.03           N  
ATOM  10219  CA  GLU B 142     -37.753  78.151  68.844  1.00 43.19           C  
ATOM  10220  C   GLU B 142     -38.180  77.090  69.843  1.00 42.30           C  
ATOM  10221  O   GLU B 142     -39.376  76.930  70.106  1.00 42.04           O  
ATOM  10222  CB  GLU B 142     -38.168  77.766  67.427  1.00 45.52           C  
ATOM  10223  CG  GLU B 142     -38.401  79.006  66.570  1.00 49.68           C  
ATOM  10224  CD  GLU B 142     -38.214  78.752  65.097  1.00 52.59           C  
ATOM  10225  OE1 GLU B 142     -38.821  77.777  64.583  1.00 54.56           O  
ATOM  10226  OE2 GLU B 142     -37.461  79.529  64.453  1.00 54.08           O1-
ATOM  10227  N   LEU B 143     -37.220  76.356  70.398  1.00 40.70           N  
ATOM  10228  CA  LEU B 143     -37.544  75.357  71.413  1.00 39.31           C  
ATOM  10229  C   LEU B 143     -37.495  76.149  72.713  1.00 37.66           C  
ATOM  10230  O   LEU B 143     -37.655  75.601  73.802  1.00 37.36           O  
ATOM  10231  CB  LEU B 143     -36.497  74.231  71.443  1.00 38.62           C  
ATOM  10232  CG  LEU B 143     -36.495  73.184  70.323  1.00 38.55           C  
ATOM  10233  CD1 LEU B 143     -35.228  72.333  70.418  1.00 38.01           C  
ATOM  10234  CD2 LEU B 143     -37.731  72.307  70.434  1.00 37.68           C  
ATOM  10235  N   ASP B 144     -37.247  77.451  72.559  1.00 37.40           N  
ATOM  10236  CA  ASP B 144     -37.153  78.424  73.646  1.00 37.21           C  
ATOM  10237  C   ASP B 144     -35.806  78.456  74.381  1.00 36.07           C  
ATOM  10238  O   ASP B 144     -35.761  78.528  75.613  1.00 35.65           O  
ATOM  10239  CB  ASP B 144     -38.294  78.220  74.653  1.00 40.18           C  
ATOM  10240  CG  ASP B 144     -38.531  79.454  75.510  1.00 42.85           C  
ATOM  10241  OD1 ASP B 144     -38.621  80.576  74.942  1.00 42.56           O  
ATOM  10242  OD2 ASP B 144     -38.631  79.312  76.748  1.00 45.86           O1-
ATOM  10243  N   TYR B 145     -34.718  78.423  73.614  1.00 34.49           N  
ATOM  10244  CA  TYR B 145     -33.367  78.459  74.171  1.00 33.51           C  
ATOM  10245  C   TYR B 145     -32.543  79.586  73.561  1.00 32.63           C  
ATOM  10246  O   TYR B 145     -32.818  80.025  72.448  1.00 32.87           O  
ATOM  10247  CB  TYR B 145     -32.626  77.140  73.900  1.00 32.67           C  
ATOM  10248  CG  TYR B 145     -33.066  75.960  74.742  1.00 31.54           C  
ATOM  10249  CD1 TYR B 145     -34.254  75.282  74.471  1.00 30.40           C  
ATOM  10250  CD2 TYR B 145     -32.286  75.524  75.814  1.00 31.36           C  
ATOM  10251  CE1 TYR B 145     -34.656  74.196  75.251  1.00 29.84           C  
ATOM  10252  CE2 TYR B 145     -32.673  74.450  76.593  1.00 30.47           C  
ATOM  10253  CZ  TYR B 145     -33.855  73.788  76.313  1.00 31.59           C  
ATOM  10254  OH  TYR B 145     -34.239  72.735  77.112  1.00 30.97           O  
ATOM  10255  N   SER B 146     -31.534  80.049  74.298  1.00 33.17           N  
ATOM  10256  CA  SER B 146     -30.638  81.085  73.795  1.00 33.85           C  
ATOM  10257  C   SER B 146     -29.629  80.294  72.965  1.00 33.50           C  
ATOM  10258  O   SER B 146     -29.573  79.073  73.075  1.00 32.96           O  
ATOM  10259  CB  SER B 146     -29.925  81.825  74.937  1.00 34.33           C  
ATOM  10260  OG  SER B 146     -28.858  81.070  75.486  1.00 35.89           O  
ATOM  10261  N   PHE B 147     -28.847  80.968  72.134  1.00 33.87           N  
ATOM  10262  CA  PHE B 147     -27.888  80.266  71.291  1.00 33.88           C  
ATOM  10263  C   PHE B 147     -26.521  80.919  71.284  1.00 33.79           C  
ATOM  10264  O   PHE B 147     -26.316  81.959  70.657  1.00 35.26           O  
ATOM  10265  CB  PHE B 147     -28.415  80.192  69.861  1.00 34.02           C  
ATOM  10266  CG  PHE B 147     -27.653  79.244  68.973  1.00 35.07           C  
ATOM  10267  CD1 PHE B 147     -27.761  77.871  69.148  1.00 34.74           C  
ATOM  10268  CD2 PHE B 147     -26.862  79.730  67.939  1.00 32.40           C  
ATOM  10269  CE1 PHE B 147     -27.091  76.987  68.297  1.00 35.31           C  
ATOM  10270  CE2 PHE B 147     -26.194  78.865  67.092  1.00 34.45           C  
ATOM  10271  CZ  PHE B 147     -26.309  77.484  67.268  1.00 33.98           C  
ATOM  10272  N   HIS B 148     -25.588  80.300  71.997  1.00 32.92           N  
ATOM  10273  CA  HIS B 148     -24.218  80.775  72.082  1.00 31.69           C  
ATOM  10274  C   HIS B 148     -23.371  79.827  71.246  1.00 32.32           C  
ATOM  10275  O   HIS B 148     -23.261  78.642  71.564  1.00 31.96           O  
ATOM  10276  CB  HIS B 148     -23.745  80.737  73.533  1.00 33.04           C  
ATOM  10277  CG  HIS B 148     -24.525  81.635  74.439  1.00 33.68           C  
ATOM  10278  CD2 HIS B 148     -25.511  81.366  75.328  1.00 32.93           C  
ATOM  10279  ND1 HIS B 148     -24.333  83.000  74.477  1.00 35.41           N  
ATOM  10280  CE1 HIS B 148     -25.168  83.532  75.354  1.00 34.94           C  
ATOM  10281  NE2 HIS B 148     -25.893  82.561  75.884  1.00 33.45           N  
ATOM  10282  N   ALA B 149     -22.781  80.336  70.170  1.00 30.89           N  
ATOM  10283  CA  ALA B 149     -21.961  79.493  69.311  1.00 30.59           C  
ATOM  10284  C   ALA B 149     -20.632  80.155  69.006  1.00 30.09           C  
ATOM  10285  O   ALA B 149     -20.574  81.330  68.654  1.00 30.49           O  
ATOM  10286  CB  ALA B 149     -22.707  79.188  68.016  1.00 29.14           C  
ATOM  10287  N   LYS B 150     -19.551  79.402  69.164  1.00 30.02           N  
ATOM  10288  CA  LYS B 150     -18.236  79.944  68.870  1.00 29.64           C  
ATOM  10289  C   LYS B 150     -17.248  78.855  68.478  1.00 28.36           C  
ATOM  10290  O   LYS B 150     -17.351  77.708  68.927  1.00 28.27           O  
ATOM  10291  CB  LYS B 150     -17.684  80.718  70.068  1.00 30.23           C  
ATOM  10292  CG  LYS B 150     -16.489  81.570  69.687  1.00 32.70           C  
ATOM  10293  CD  LYS B 150     -15.971  82.406  70.839  1.00 34.00           C  
ATOM  10294  CE  LYS B 150     -15.066  83.511  70.309  1.00 36.14           C  
ATOM  10295  NZ  LYS B 150     -14.349  84.208  71.405  1.00 39.19           N1+
ATOM  10296  N   VAL B 151     -16.301  79.225  67.624  1.00 28.24           N  
ATOM  10297  CA  VAL B 151     -15.271  78.306  67.177  1.00 27.43           C  
ATOM  10298  C   VAL B 151     -14.029  78.496  68.038  1.00 28.18           C  
ATOM  10299  O   VAL B 151     -13.453  79.581  68.082  1.00 28.42           O  
ATOM  10300  CB  VAL B 151     -14.898  78.545  65.695  1.00 27.18           C  
ATOM  10301  CG1 VAL B 151     -13.631  77.778  65.349  1.00 27.04           C  
ATOM  10302  CG2 VAL B 151     -16.034  78.091  64.790  1.00 25.46           C  
ATOM  10303  N   LEU B 152     -13.640  77.445  68.747  1.00 28.14           N  
ATOM  10304  CA  LEU B 152     -12.447  77.494  69.589  1.00 27.84           C  
ATOM  10305  C   LEU B 152     -11.389  76.556  69.003  1.00 28.58           C  
ATOM  10306  O   LEU B 152     -11.721  75.509  68.453  1.00 28.17           O  
ATOM  10307  CB  LEU B 152     -12.774  77.061  71.017  1.00 27.47           C  
ATOM  10308  CG  LEU B 152     -13.771  77.887  71.828  1.00 29.11           C  
ATOM  10309  CD1 LEU B 152     -13.659  77.496  73.289  1.00 28.97           C  
ATOM  10310  CD2 LEU B 152     -13.477  79.358  71.678  1.00 27.83           C  
ATOM  10311  N   ASN B 153     -10.122  76.945  69.106  1.00 28.27           N  
ATOM  10312  CA  ASN B 153      -9.030  76.117  68.605  1.00 27.51           C  
ATOM  10313  C   ASN B 153      -8.311  75.571  69.837  1.00 26.13           C  
ATOM  10314  O   ASN B 153      -7.887  76.338  70.686  1.00 25.21           O  
ATOM  10315  CB  ASN B 153      -8.067  76.960  67.771  1.00 28.66           C  
ATOM  10316  CG  ASN B 153      -7.111  76.110  66.957  1.00 30.21           C  
ATOM  10317  ND2 ASN B 153      -6.706  76.617  65.797  1.00 31.93           N  
ATOM  10318  OD1 ASN B 153      -6.736  75.020  67.369  1.00 29.42           O  
ATOM  10319  N   ALA B 154      -8.178  74.249  69.929  1.00 25.90           N  
ATOM  10320  CA  ALA B 154      -7.543  73.610  71.088  1.00 25.81           C  
ATOM  10321  C   ALA B 154      -6.176  74.155  71.472  1.00 25.91           C  
ATOM  10322  O   ALA B 154      -5.809  74.134  72.644  1.00 25.65           O  
ATOM  10323  CB  ALA B 154      -7.440  72.104  70.866  1.00 25.61           C  
ATOM  10324  N   LEU B 155      -5.417  74.636  70.495  1.00 26.22           N  
ATOM  10325  CA  LEU B 155      -4.090  75.166  70.778  1.00 28.08           C  
ATOM  10326  C   LEU B 155      -4.166  76.393  71.689  1.00 28.27           C  
ATOM  10327  O   LEU B 155      -3.175  76.773  72.307  1.00 27.76           O  
ATOM  10328  CB  LEU B 155      -3.361  75.508  69.475  1.00 27.05           C  
ATOM  10329  CG  LEU B 155      -3.863  76.679  68.631  1.00 28.16           C  
ATOM  10330  CD1 LEU B 155      -3.239  77.984  69.133  1.00 27.40           C  
ATOM  10331  CD2 LEU B 155      -3.488  76.442  67.180  1.00 27.63           C  
ATOM  10332  N   ASP B 156      -5.346  77.006  71.769  1.00 28.28           N  
ATOM  10333  CA  ASP B 156      -5.541  78.173  72.628  1.00 28.30           C  
ATOM  10334  C   ASP B 156      -5.893  77.767  74.054  1.00 28.37           C  
ATOM  10335  O   ASP B 156      -6.027  78.629  74.935  1.00 28.05           O  
ATOM  10336  CB  ASP B 156      -6.659  79.077  72.093  1.00 30.30           C  
ATOM  10337  CG  ASP B 156      -6.222  79.930  70.919  1.00 30.20           C  
ATOM  10338  OD1 ASP B 156      -5.133  80.546  70.995  1.00 29.81           O  
ATOM  10339  OD2 ASP B 156      -6.983  79.995  69.928  1.00 31.74           O1-
ATOM  10340  N   TYR B 157      -6.033  76.466  74.295  1.00 26.67           N  
ATOM  10341  CA  TYR B 157      -6.389  76.013  75.629  1.00 27.94           C  
ATOM  10342  C   TYR B 157      -5.510  74.936  76.266  1.00 26.09           C  
ATOM  10343  O   TYR B 157      -6.008  74.007  76.906  1.00 28.14           O  
ATOM  10344  CB  TYR B 157      -7.859  75.596  75.643  1.00 26.80           C  
ATOM  10345  CG  TYR B 157      -8.743  76.737  75.201  1.00 27.79           C  
ATOM  10346  CD1 TYR B 157      -9.124  76.876  73.866  1.00 25.85           C  
ATOM  10347  CD2 TYR B 157      -9.110  77.733  76.097  1.00 26.39           C  
ATOM  10348  CE1 TYR B 157      -9.844  77.982  73.436  1.00 27.17           C  
ATOM  10349  CE2 TYR B 157      -9.821  78.839  75.681  1.00 27.26           C  
ATOM  10350  CZ  TYR B 157     -10.188  78.964  74.352  1.00 27.61           C  
ATOM  10351  OH  TYR B 157     -10.898  80.071  73.957  1.00 27.73           O  
ATOM  10352  N   GLY B 158      -4.202  75.094  76.101  1.00 26.33           N  
ATOM  10353  CA  GLY B 158      -3.245  74.176  76.692  1.00 24.47           C  
ATOM  10354  C   GLY B 158      -2.984  72.837  76.024  1.00 25.21           C  
ATOM  10355  O   GLY B 158      -2.248  72.018  76.574  1.00 24.24           O  
ATOM  10356  N   ILE B 159      -3.561  72.597  74.852  1.00 24.99           N  
ATOM  10357  CA  ILE B 159      -3.350  71.322  74.162  1.00 24.37           C  
ATOM  10358  C   ILE B 159      -2.710  71.553  72.802  1.00 25.10           C  
ATOM  10359  O   ILE B 159      -3.220  72.315  71.988  1.00 27.43           O  
ATOM  10360  CB  ILE B 159      -4.673  70.554  73.977  1.00 25.74           C  
ATOM  10361  CG1 ILE B 159      -5.183  70.064  75.337  1.00 25.25           C  
ATOM  10362  CG2 ILE B 159      -4.474  69.389  73.000  1.00 25.42           C  
ATOM  10363  CD1 ILE B 159      -4.297  69.021  76.009  1.00 27.50           C  
ATOM  10364  N   PRO B 160      -1.583  70.883  72.533  1.00 25.28           N  
ATOM  10365  CA  PRO B 160      -0.889  71.049  71.254  1.00 24.46           C  
ATOM  10366  C   PRO B 160      -1.519  70.360  70.052  1.00 24.49           C  
ATOM  10367  O   PRO B 160      -0.963  69.396  69.536  1.00 22.83           O  
ATOM  10368  CB  PRO B 160       0.503  70.509  71.554  1.00 25.49           C  
ATOM  10369  CG  PRO B 160       0.191  69.370  72.489  1.00 25.95           C  
ATOM  10370  CD  PRO B 160      -0.822  69.998  73.433  1.00 24.11           C  
ATOM  10371  N   GLN B 161      -2.674  70.855  69.612  1.00 24.02           N  
ATOM  10372  CA  GLN B 161      -3.340  70.305  68.433  1.00 25.56           C  
ATOM  10373  C   GLN B 161      -4.163  71.402  67.759  1.00 27.07           C  
ATOM  10374  O   GLN B 161      -4.893  72.133  68.431  1.00 28.23           O  
ATOM  10375  CB  GLN B 161      -4.254  69.127  68.811  1.00 25.20           C  
ATOM  10376  CG  GLN B 161      -4.925  68.465  67.595  1.00 26.01           C  
ATOM  10377  CD  GLN B 161      -5.978  67.409  67.946  1.00 28.05           C  
ATOM  10378  NE2 GLN B 161      -6.197  67.173  69.237  1.00 25.92           N  
ATOM  10379  OE1 GLN B 161      -6.589  66.821  67.054  1.00 28.21           O  
ATOM  10380  N   LYS B 162      -4.041  71.525  66.438  1.00 27.05           N  
ATOM  10381  CA  LYS B 162      -4.787  72.535  65.690  1.00 29.48           C  
ATOM  10382  C   LYS B 162      -6.194  72.035  65.368  1.00 29.62           C  
ATOM  10383  O   LYS B 162      -6.570  71.923  64.202  1.00 32.81           O  
ATOM  10384  CB  LYS B 162      -4.070  72.898  64.379  1.00 30.47           C  
ATOM  10385  CG  LYS B 162      -4.692  74.105  63.673  1.00 35.44           C  
ATOM  10386  CD  LYS B 162      -4.080  74.384  62.302  1.00 37.81           C  
ATOM  10387  CE  LYS B 162      -4.987  73.925  61.171  1.00 38.60           C  
ATOM  10388  NZ  LYS B 162      -5.445  72.525  61.358  1.00 37.99           N1+
ATOM  10389  N   ARG B 163      -6.978  71.745  66.398  1.00 28.01           N  
ATOM  10390  CA  ARG B 163      -8.332  71.256  66.189  1.00 26.41           C  
ATOM  10391  C   ARG B 163      -9.344  72.364  66.435  1.00 26.14           C  
ATOM  10392  O   ARG B 163      -9.624  72.720  67.580  1.00 24.82           O  
ATOM  10393  CB  ARG B 163      -8.614  70.059  67.103  1.00 26.98           C  
ATOM  10394  CG  ARG B 163     -10.057  69.613  67.099  1.00 28.06           C  
ATOM  10395  CD  ARG B 163     -10.237  68.283  67.800  1.00 28.17           C  
ATOM  10396  NE  ARG B 163      -9.463  67.280  67.094  1.00 34.83           N  
ATOM  10397  CZ  ARG B 163      -9.951  66.172  66.549  1.00 29.00           C  
ATOM  10398  NH1 ARG B 163     -11.239  65.878  66.617  1.00 28.96           N1+
ATOM  10399  NH2 ARG B 163      -9.124  65.372  65.902  1.00 29.80           N  
ATOM  10400  N   GLU B 164      -9.876  72.905  65.343  1.00 25.54           N  
ATOM  10401  CA  GLU B 164     -10.857  73.976  65.402  1.00 25.97           C  
ATOM  10402  C   GLU B 164     -12.240  73.354  65.349  1.00 23.94           C  
ATOM  10403  O   GLU B 164     -12.572  72.638  64.408  1.00 25.13           O  
ATOM  10404  CB  GLU B 164     -10.676  74.925  64.224  1.00 26.35           C  
ATOM  10405  CG  GLU B 164      -9.228  75.304  63.969  1.00 29.52           C  
ATOM  10406  CD  GLU B 164      -9.095  76.364  62.905  1.00 31.73           C  
ATOM  10407  OE1 GLU B 164      -9.336  77.552  63.222  1.00 33.59           O  
ATOM  10408  OE2 GLU B 164      -8.765  76.008  61.750  1.00 32.54           O1-
ATOM  10409  N   ARG B 165     -13.044  73.635  66.360  1.00 23.50           N  
ATOM  10410  CA  ARG B 165     -14.384  73.080  66.431  1.00 23.75           C  
ATOM  10411  C   ARG B 165     -15.381  74.155  66.838  1.00 24.09           C  
ATOM  10412  O   ARG B 165     -15.011  75.148  67.444  1.00 23.21           O  
ATOM  10413  CB  ARG B 165     -14.399  71.936  67.447  1.00 24.44           C  
ATOM  10414  CG  ARG B 165     -13.504  70.761  67.064  1.00 23.40           C  
ATOM  10415  CD  ARG B 165     -14.163  69.966  65.960  1.00 25.34           C  
ATOM  10416  NE  ARG B 165     -13.428  68.778  65.537  1.00 23.10           N  
ATOM  10417  CZ  ARG B 165     -12.540  68.742  64.548  1.00 23.45           C  
ATOM  10418  NH1 ARG B 165     -12.240  69.838  63.861  1.00 23.53           N1+
ATOM  10419  NH2 ARG B 165     -11.985  67.585  64.206  1.00 22.03           N  
ATOM  10420  N   ILE B 166     -16.645  73.961  66.481  1.00 24.54           N  
ATOM  10421  CA  ILE B 166     -17.667  74.919  66.853  1.00 25.03           C  
ATOM  10422  C   ILE B 166     -18.373  74.358  68.077  1.00 24.71           C  
ATOM  10423  O   ILE B 166     -18.786  73.204  68.084  1.00 25.90           O  
ATOM  10424  CB  ILE B 166     -18.696  75.139  65.717  1.00 26.62           C  
ATOM  10425  CG1 ILE B 166     -19.727  76.179  66.154  1.00 27.01           C  
ATOM  10426  CG2 ILE B 166     -19.377  73.820  65.361  1.00 23.91           C  
ATOM  10427  CD1 ILE B 166     -20.754  76.506  65.086  1.00 30.54           C  
ATOM  10428  N   TYR B 167     -18.477  75.171  69.122  1.00 25.29           N  
ATOM  10429  CA  TYR B 167     -19.137  74.752  70.350  1.00 25.34           C  
ATOM  10430  C   TYR B 167     -20.431  75.557  70.527  1.00 26.36           C  
ATOM  10431  O   TYR B 167     -20.418  76.789  70.490  1.00 26.14           O  
ATOM  10432  CB  TYR B 167     -18.195  74.970  71.532  1.00 23.95           C  
ATOM  10433  CG  TYR B 167     -16.952  74.113  71.448  1.00 24.91           C  
ATOM  10434  CD1 TYR B 167     -16.965  72.796  71.904  1.00 25.28           C  
ATOM  10435  CD2 TYR B 167     -15.771  74.604  70.874  1.00 24.22           C  
ATOM  10436  CE1 TYR B 167     -15.836  71.982  71.791  1.00 24.91           C  
ATOM  10437  CE2 TYR B 167     -14.638  73.799  70.752  1.00 23.60           C  
ATOM  10438  CZ  TYR B 167     -14.682  72.488  71.217  1.00 24.92           C  
ATOM  10439  OH  TYR B 167     -13.582  71.677  71.115  1.00 24.38           O  
ATOM  10440  N   MET B 168     -21.536  74.846  70.720  1.00 26.80           N  
ATOM  10441  CA  MET B 168     -22.843  75.471  70.869  1.00 28.73           C  
ATOM  10442  C   MET B 168     -23.468  75.217  72.233  1.00 29.44           C  
ATOM  10443  O   MET B 168     -23.805  74.079  72.582  1.00 31.30           O  
ATOM  10444  CB  MET B 168     -23.755  74.971  69.746  1.00 29.49           C  
ATOM  10445  CG  MET B 168     -23.112  75.188  68.371  1.00 31.42           C  
ATOM  10446  SD  MET B 168     -23.936  74.405  66.970  1.00 34.14           S  
ATOM  10447  CE  MET B 168     -23.227  72.789  67.002  1.00 30.75           C  
ATOM  10448  N   ILE B 169     -23.623  76.296  72.994  1.00 27.92           N  
ATOM  10449  CA  ILE B 169     -24.190  76.250  74.333  1.00 28.39           C  
ATOM  10450  C   ILE B 169     -25.549  76.953  74.326  1.00 28.53           C  
ATOM  10451  O   ILE B 169     -25.649  78.124  73.953  1.00 27.51           O  
ATOM  10452  CB  ILE B 169     -23.276  76.986  75.339  1.00 28.47           C  
ATOM  10453  CG1 ILE B 169     -21.826  76.515  75.179  1.00 29.78           C  
ATOM  10454  CG2 ILE B 169     -23.796  76.788  76.758  1.00 28.12           C  
ATOM  10455  CD1 ILE B 169     -21.608  75.078  75.476  1.00 31.84           C  
ATOM  10456  N   CYS B 170     -26.585  76.245  74.756  1.00 29.75           N  
ATOM  10457  CA  CYS B 170     -27.929  76.804  74.784  1.00 31.72           C  
ATOM  10458  C   CYS B 170     -28.549  76.694  76.170  1.00 32.45           C  
ATOM  10459  O   CYS B 170     -28.630  75.602  76.737  1.00 32.37           O  
ATOM  10460  CB  CYS B 170     -28.804  76.070  73.775  1.00 31.93           C  
ATOM  10461  SG  CYS B 170     -27.934  75.709  72.228  1.00 34.94           S  
ATOM  10462  N   PHE B 171     -29.000  77.827  76.700  1.00 31.85           N  
ATOM  10463  CA  PHE B 171     -29.628  77.884  78.019  1.00 32.03           C  
ATOM  10464  C   PHE B 171     -31.135  78.034  77.883  1.00 32.13           C  
ATOM  10465  O   PHE B 171     -31.618  78.737  77.000  1.00 31.94           O  
ATOM  10466  CB  PHE B 171     -29.081  79.075  78.808  1.00 30.49           C  
ATOM  10467  CG  PHE B 171     -27.649  78.928  79.211  1.00 31.48           C  
ATOM  10468  CD1 PHE B 171     -27.306  78.199  80.349  1.00 30.88           C  
ATOM  10469  CD2 PHE B 171     -26.634  79.488  78.440  1.00 30.13           C  
ATOM  10470  CE1 PHE B 171     -25.975  78.033  80.709  1.00 30.38           C  
ATOM  10471  CE2 PHE B 171     -25.302  79.325  78.797  1.00 29.41           C  
ATOM  10472  CZ  PHE B 171     -24.974  78.596  79.930  1.00 27.81           C  
ATOM  10473  N   ARG B 172     -31.881  77.372  78.756  1.00 34.29           N  
ATOM  10474  CA  ARG B 172     -33.335  77.476  78.713  1.00 35.89           C  
ATOM  10475  C   ARG B 172     -33.613  78.946  79.048  1.00 35.72           C  
ATOM  10476  O   ARG B 172     -33.039  79.488  79.992  1.00 34.86           O  
ATOM  10477  CB  ARG B 172     -33.951  76.548  79.754  1.00 36.63           C  
ATOM  10478  CG  ARG B 172     -35.390  76.148  79.486  1.00 38.72           C  
ATOM  10479  CD  ARG B 172     -36.058  75.668  80.775  1.00 39.58           C  
ATOM  10480  NE  ARG B 172     -35.594  74.366  81.237  1.00 39.35           N  
ATOM  10481  CZ  ARG B 172     -35.289  74.084  82.501  1.00 38.71           C  
ATOM  10482  NH1 ARG B 172     -35.387  75.021  83.439  1.00 36.31           N1+
ATOM  10483  NH2 ARG B 172     -34.907  72.857  82.832  1.00 37.77           N  
ATOM  10484  N   ASN B 173     -34.477  79.592  78.276  1.00 36.29           N  
ATOM  10485  CA  ASN B 173     -34.761  81.011  78.500  1.00 38.22           C  
ATOM  10486  C   ASN B 173     -35.244  81.436  79.885  1.00 38.63           C  
ATOM  10487  O   ASN B 173     -34.940  82.549  80.317  1.00 37.97           O  
ATOM  10488  CB  ASN B 173     -35.740  81.534  77.443  1.00 38.58           C  
ATOM  10489  CG  ASN B 173     -35.089  81.725  76.087  1.00 41.19           C  
ATOM  10490  ND2 ASN B 173     -35.848  81.471  75.014  1.00 41.44           N  
ATOM  10491  OD1 ASN B 173     -33.918  82.122  75.999  1.00 41.12           O  
ATOM  10492  N   ASP B 174     -35.993  80.585  80.581  1.00 40.00           N  
ATOM  10493  CA  ASP B 174     -36.474  80.958  81.911  1.00 41.20           C  
ATOM  10494  C   ASP B 174     -35.296  81.140  82.852  1.00 41.93           C  
ATOM  10495  O   ASP B 174     -35.398  81.847  83.852  1.00 42.35           O  
ATOM  10496  CB  ASP B 174     -37.432  79.909  82.482  1.00 42.14           C  
ATOM  10497  CG  ASP B 174     -36.935  78.500  82.290  1.00 43.69           C  
ATOM  10498  OD1 ASP B 174     -37.018  78.014  81.145  1.00 44.84           O  
ATOM  10499  OD2 ASP B 174     -36.467  77.878  83.273  1.00 45.25           O1-
ATOM  10500  N   LEU B 175     -34.184  80.483  82.538  1.00 41.08           N  
ATOM  10501  CA  LEU B 175     -32.977  80.616  83.340  1.00 41.38           C  
ATOM  10502  C   LEU B 175     -32.268  81.811  82.733  1.00 42.56           C  
ATOM  10503  O   LEU B 175     -31.274  81.650  82.011  1.00 46.23           O  
ATOM  10504  CB  LEU B 175     -32.072  79.391  83.194  1.00 38.46           C  
ATOM  10505  CG  LEU B 175     -32.592  77.989  83.482  1.00 36.70           C  
ATOM  10506  CD1 LEU B 175     -31.595  76.982  82.907  1.00 35.84           C  
ATOM  10507  CD2 LEU B 175     -32.784  77.785  84.972  1.00 35.33           C  
ATOM  10508  N   ASN B 176     -32.786  82.999  82.999  1.00 41.49           N  
ATOM  10509  CA  ASN B 176     -32.231  84.239  82.475  1.00 40.36           C  
ATOM  10510  C   ASN B 176     -30.721  84.331  82.555  1.00 39.02           C  
ATOM  10511  O   ASN B 176     -30.188  85.211  83.231  1.00 37.87           O  
ATOM  10512  CB  ASN B 176     -32.844  85.425  83.216  1.00 43.40           C  
ATOM  10513  CG  ASN B 176     -34.312  85.582  82.931  1.00 46.48           C  
ATOM  10514  ND2 ASN B 176     -35.143  85.434  83.970  1.00 48.78           N  
ATOM  10515  OD1 ASN B 176     -34.706  85.827  81.787  1.00 48.48           O  
ATOM  10516  N   ILE B 177     -30.029  83.443  81.846  1.00 37.27           N  
ATOM  10517  CA  ILE B 177     -28.572  83.431  81.862  1.00 36.19           C  
ATOM  10518  C   ILE B 177     -28.034  84.469  80.894  1.00 36.44           C  
ATOM  10519  O   ILE B 177     -28.124  84.302  79.681  1.00 35.88           O  
ATOM  10520  CB  ILE B 177     -28.017  82.040  81.468  1.00 35.52           C  
ATOM  10521  CG1 ILE B 177     -28.544  80.974  82.434  1.00 35.44           C  
ATOM  10522  CG2 ILE B 177     -26.481  82.067  81.483  1.00 33.77           C  
ATOM  10523  CD1 ILE B 177     -28.212  81.251  83.903  1.00 34.39           C  
ATOM  10524  N   GLN B 178     -27.475  85.545  81.434  1.00 36.74           N  
ATOM  10525  CA  GLN B 178     -26.936  86.605  80.600  1.00 38.94           C  
ATOM  10526  C   GLN B 178     -25.435  86.819  80.770  1.00 37.06           C  
ATOM  10527  O   GLN B 178     -24.881  87.767  80.212  1.00 38.06           O  
ATOM  10528  CB  GLN B 178     -27.692  87.920  80.865  1.00 41.98           C  
ATOM  10529  CG  GLN B 178     -28.784  88.218  79.829  1.00 46.37           C  
ATOM  10530  CD  GLN B 178     -29.898  89.101  80.379  1.00 50.42           C  
ATOM  10531  NE2 GLN B 178     -31.107  88.548  80.433  1.00 52.04           N  
ATOM  10532  OE1 GLN B 178     -29.675  90.266  80.756  1.00 51.77           O  
ATOM  10533  N   ASN B 179     -24.769  85.944  81.519  1.00 34.90           N  
ATOM  10534  CA  ASN B 179     -23.326  86.102  81.722  1.00 33.80           C  
ATOM  10535  C   ASN B 179     -22.467  84.934  81.249  1.00 33.21           C  
ATOM  10536  O   ASN B 179     -21.335  84.779  81.711  1.00 33.19           O  
ATOM  10537  CB  ASN B 179     -23.015  86.369  83.194  1.00 33.32           C  
ATOM  10538  CG  ASN B 179     -23.468  85.244  84.097  1.00 33.34           C  
ATOM  10539  ND2 ASN B 179     -23.446  85.489  85.401  1.00 34.49           N  
ATOM  10540  OD1 ASN B 179     -23.823  84.163  83.630  1.00 32.06           O  
ATOM  10541  N   PHE B 180     -22.985  84.093  80.357  1.00 32.43           N  
ATOM  10542  CA  PHE B 180     -22.165  82.994  79.879  1.00 32.79           C  
ATOM  10543  C   PHE B 180     -21.077  83.575  79.005  1.00 32.71           C  
ATOM  10544  O   PHE B 180     -21.318  84.505  78.249  1.00 33.28           O  
ATOM  10545  CB  PHE B 180     -22.952  81.986  79.045  1.00 33.17           C  
ATOM  10546  CG  PHE B 180     -22.085  80.897  78.470  1.00 31.67           C  
ATOM  10547  CD1 PHE B 180     -21.454  79.980  79.312  1.00 31.21           C  
ATOM  10548  CD2 PHE B 180     -21.827  80.839  77.103  1.00 31.20           C  
ATOM  10549  CE1 PHE B 180     -20.572  79.023  78.803  1.00 30.63           C  
ATOM  10550  CE2 PHE B 180     -20.942  79.881  76.578  1.00 31.09           C  
ATOM  10551  CZ  PHE B 180     -20.314  78.976  77.428  1.00 29.66           C  
ATOM  10552  N   GLN B 181     -19.875  83.027  79.110  1.00 33.40           N  
ATOM  10553  CA  GLN B 181     -18.775  83.506  78.293  1.00 33.71           C  
ATOM  10554  C   GLN B 181     -17.935  82.304  77.899  1.00 33.11           C  
ATOM  10555  O   GLN B 181     -17.831  81.338  78.656  1.00 32.18           O  
ATOM  10556  CB  GLN B 181     -17.912  84.509  79.069  1.00 34.83           C  
ATOM  10557  CG  GLN B 181     -16.868  83.888  79.988  1.00 36.05           C  
ATOM  10558  CD  GLN B 181     -16.098  84.938  80.769  1.00 38.16           C  
ATOM  10559  NE2 GLN B 181     -16.767  86.038  81.097  1.00 37.16           N  
ATOM  10560  OE1 GLN B 181     -14.918  84.762  81.080  1.00 39.15           O  
ATOM  10561  N   PHE B 182     -17.363  82.354  76.707  1.00 33.23           N  
ATOM  10562  CA  PHE B 182     -16.509  81.273  76.249  1.00 31.99           C  
ATOM  10563  C   PHE B 182     -15.167  81.492  76.928  1.00 32.74           C  
ATOM  10564  O   PHE B 182     -14.796  82.623  77.212  1.00 32.71           O  
ATOM  10565  CB  PHE B 182     -16.390  81.311  74.724  1.00 31.79           C  
ATOM  10566  CG  PHE B 182     -17.556  80.670  74.015  1.00 30.46           C  
ATOM  10567  CD1 PHE B 182     -17.637  79.286  73.898  1.00 30.78           C  
ATOM  10568  CD2 PHE B 182     -18.586  81.448  73.494  1.00 30.89           C  
ATOM  10569  CE1 PHE B 182     -18.724  78.683  73.273  1.00 30.17           C  
ATOM  10570  CE2 PHE B 182     -19.684  80.854  72.864  1.00 30.23           C  
ATOM  10571  CZ  PHE B 182     -19.753  79.472  72.757  1.00 30.24           C  
ATOM  10572  N   PRO B 183     -14.431  80.408  77.226  1.00 33.88           N  
ATOM  10573  CA  PRO B 183     -13.125  80.490  77.885  1.00 33.63           C  
ATOM  10574  C   PRO B 183     -12.171  81.412  77.131  1.00 32.72           C  
ATOM  10575  O   PRO B 183     -12.133  81.391  75.905  1.00 32.32           O  
ATOM  10576  CB  PRO B 183     -12.635  79.036  77.872  1.00 33.97           C  
ATOM  10577  CG  PRO B 183     -13.894  78.238  77.838  1.00 34.90           C  
ATOM  10578  CD  PRO B 183     -14.745  79.013  76.864  1.00 34.67           C  
ATOM  10579  N   LYS B 184     -11.404  82.215  77.860  1.00 32.05           N  
ATOM  10580  CA  LYS B 184     -10.448  83.116  77.221  1.00 32.32           C  
ATOM  10581  C   LYS B 184      -9.147  82.374  76.894  1.00 31.70           C  
ATOM  10582  O   LYS B 184      -8.555  81.721  77.756  1.00 30.05           O  
ATOM  10583  CB  LYS B 184     -10.148  84.309  78.130  1.00 33.75           C  
ATOM  10584  CG  LYS B 184     -11.380  85.159  78.472  1.00 38.51           C  
ATOM  10585  CD  LYS B 184     -12.100  85.659  77.217  1.00 41.63           C  
ATOM  10586  CE  LYS B 184     -13.280  86.569  77.567  1.00 43.00           C  
ATOM  10587  NZ  LYS B 184     -12.805  87.813  78.239  1.00 46.69           N1+
ATOM  10588  N   PRO B 185      -8.679  82.476  75.645  1.00 31.87           N  
ATOM  10589  CA  PRO B 185      -7.441  81.798  75.247  1.00 32.01           C  
ATOM  10590  C   PRO B 185      -6.260  82.176  76.129  1.00 32.21           C  
ATOM  10591  O   PRO B 185      -6.222  83.267  76.699  1.00 32.25           O  
ATOM  10592  CB  PRO B 185      -7.237  82.266  73.808  1.00 31.00           C  
ATOM  10593  CG  PRO B 185      -8.616  82.496  73.333  1.00 33.20           C  
ATOM  10594  CD  PRO B 185      -9.263  83.198  74.503  1.00 32.80           C  
ATOM  10595  N   PHE B 186      -5.301  81.266  76.249  1.00 32.17           N  
ATOM  10596  CA  PHE B 186      -4.106  81.525  77.032  1.00 31.72           C  
ATOM  10597  C   PHE B 186      -2.901  80.912  76.328  1.00 33.07           C  
ATOM  10598  O   PHE B 186      -3.058  80.062  75.456  1.00 32.04           O  
ATOM  10599  CB  PHE B 186      -4.270  80.989  78.459  1.00 32.11           C  
ATOM  10600  CG  PHE B 186      -4.596  79.521  78.544  1.00 31.92           C  
ATOM  10601  CD1 PHE B 186      -3.580  78.561  78.516  1.00 31.46           C  
ATOM  10602  CD2 PHE B 186      -5.915  79.098  78.720  1.00 31.56           C  
ATOM  10603  CE1 PHE B 186      -3.874  77.208  78.669  1.00 31.16           C  
ATOM  10604  CE2 PHE B 186      -6.217  77.745  78.874  1.00 31.63           C  
ATOM  10605  CZ  PHE B 186      -5.194  76.799  78.850  1.00 31.92           C  
ATOM  10606  N   GLU B 187      -1.703  81.365  76.682  1.00 33.20           N  
ATOM  10607  CA  GLU B 187      -0.482  80.870  76.047  1.00 35.23           C  
ATOM  10608  C   GLU B 187      -0.298  79.358  76.127  1.00 32.93           C  
ATOM  10609  O   GLU B 187      -0.530  78.752  77.174  1.00 32.43           O  
ATOM  10610  CB  GLU B 187       0.744  81.553  76.658  1.00 38.17           C  
ATOM  10611  CG  GLU B 187       1.440  82.542  75.724  1.00 44.78           C  
ATOM  10612  CD  GLU B 187       2.755  83.041  76.304  1.00 47.95           C  
ATOM  10613  OE1 GLU B 187       3.542  82.189  76.782  1.00 49.52           O  
ATOM  10614  OE2 GLU B 187       3.007  84.273  76.277  1.00 49.88           O1-
ATOM  10615  N   LEU B 188       0.122  78.762  75.013  1.00 32.33           N  
ATOM  10616  CA  LEU B 188       0.368  77.318  74.939  1.00 30.95           C  
ATOM  10617  C   LEU B 188       1.814  77.027  75.336  1.00 32.09           C  
ATOM  10618  O   LEU B 188       2.753  77.517  74.707  1.00 31.71           O  
ATOM  10619  CB  LEU B 188       0.127  76.802  73.514  1.00 28.39           C  
ATOM  10620  CG  LEU B 188       0.467  75.318  73.308  1.00 27.64           C  
ATOM  10621  CD1 LEU B 188      -0.461  74.463  74.146  1.00 26.24           C  
ATOM  10622  CD2 LEU B 188       0.351  74.944  71.841  1.00 24.51           C  
ATOM  10623  N   ASN B 189       1.991  76.212  76.369  1.00 33.38           N  
ATOM  10624  CA  ASN B 189       3.323  75.869  76.868  1.00 36.00           C  
ATOM  10625  C   ASN B 189       3.659  74.376  76.754  1.00 35.66           C  
ATOM  10626  O   ASN B 189       4.643  73.910  77.331  1.00 34.86           O  
ATOM  10627  CB  ASN B 189       3.415  76.273  78.331  1.00 38.60           C  
ATOM  10628  CG  ASN B 189       2.254  75.744  79.126  1.00 41.71           C  
ATOM  10629  ND2 ASN B 189       1.618  76.615  79.918  1.00 44.05           N  
ATOM  10630  OD1 ASN B 189       1.915  74.558  79.026  1.00 43.32           O  
ATOM  10631  N   THR B 190       2.831  73.630  76.031  1.00 33.80           N  
ATOM  10632  CA  THR B 190       3.047  72.199  75.837  1.00 33.13           C  
ATOM  10633  C   THR B 190       3.040  71.939  74.342  1.00 31.79           C  
ATOM  10634  O   THR B 190       2.207  72.488  73.629  1.00 31.44           O  
ATOM  10635  CB  THR B 190       1.924  71.378  76.491  1.00 34.19           C  
ATOM  10636  CG2 THR B 190       2.096  69.880  76.193  1.00 34.34           C  
ATOM  10637  OG1 THR B 190       1.957  71.586  77.904  1.00 34.97           O  
ATOM  10638  N   PHE B 191       3.966  71.111  73.869  1.00 28.93           N  
ATOM  10639  CA  PHE B 191       4.048  70.812  72.443  1.00 28.19           C  
ATOM  10640  C   PHE B 191       4.079  69.307  72.194  1.00 27.06           C  
ATOM  10641  O   PHE B 191       4.213  68.522  73.131  1.00 25.41           O  
ATOM  10642  CB  PHE B 191       5.277  71.507  71.837  1.00 28.06           C  
ATOM  10643  CG  PHE B 191       5.273  72.998  72.046  1.00 30.18           C  
ATOM  10644  CD1 PHE B 191       5.757  73.549  73.233  1.00 30.70           C  
ATOM  10645  CD2 PHE B 191       4.697  73.842  71.103  1.00 29.92           C  
ATOM  10646  CE1 PHE B 191       5.660  74.921  73.481  1.00 33.35           C  
ATOM  10647  CE2 PHE B 191       4.593  75.216  71.336  1.00 33.17           C  
ATOM  10648  CZ  PHE B 191       5.073  75.759  72.528  1.00 32.98           C  
ATOM  10649  N   VAL B 192       3.938  68.916  70.932  1.00 26.55           N  
ATOM  10650  CA  VAL B 192       3.914  67.502  70.575  1.00 27.51           C  
ATOM  10651  C   VAL B 192       5.014  66.687  71.239  1.00 29.42           C  
ATOM  10652  O   VAL B 192       4.761  65.592  71.748  1.00 28.99           O  
ATOM  10653  CB  VAL B 192       3.994  67.306  69.047  1.00 27.19           C  
ATOM  10654  CG1 VAL B 192       4.045  65.816  68.713  1.00 27.01           C  
ATOM  10655  CG2 VAL B 192       2.789  67.964  68.375  1.00 27.42           C  
ATOM  10656  N   LYS B 193       6.231  67.220  71.248  1.00 30.03           N  
ATOM  10657  CA  LYS B 193       7.361  66.508  71.839  1.00 32.67           C  
ATOM  10658  C   LYS B 193       7.111  66.143  73.296  1.00 31.46           C  
ATOM  10659  O   LYS B 193       7.477  65.059  73.744  1.00 30.82           O  
ATOM  10660  CB  LYS B 193       8.636  67.355  71.761  1.00 34.89           C  
ATOM  10661  CG  LYS B 193       8.669  68.482  72.790  1.00 37.90           C  
ATOM  10662  CD  LYS B 193       9.930  69.305  72.679  1.00 40.22           C  
ATOM  10663  CE  LYS B 193       9.901  70.479  73.641  1.00 41.23           C  
ATOM  10664  NZ  LYS B 193      11.135  71.290  73.431  1.00 46.12           N1+
ATOM  10665  N   ASP B 194       6.475  67.047  74.030  1.00 31.32           N  
ATOM  10666  CA  ASP B 194       6.207  66.813  75.438  1.00 30.81           C  
ATOM  10667  C   ASP B 194       5.241  65.665  75.715  1.00 30.69           C  
ATOM  10668  O   ASP B 194       5.194  65.154  76.832  1.00 31.84           O  
ATOM  10669  CB  ASP B 194       5.663  68.091  76.078  1.00 30.95           C  
ATOM  10670  CG  ASP B 194       6.589  69.275  75.896  1.00 33.37           C  
ATOM  10671  OD1 ASP B 194       7.773  69.170  76.280  1.00 31.81           O  
ATOM  10672  OD2 ASP B 194       6.128  70.315  75.372  1.00 32.18           O1-
ATOM  10673  N   LEU B 195       4.476  65.247  74.715  1.00 29.23           N  
ATOM  10674  CA  LEU B 195       3.503  64.173  74.927  1.00 28.78           C  
ATOM  10675  C   LEU B 195       3.889  62.821  74.343  1.00 27.79           C  
ATOM  10676  O   LEU B 195       3.215  61.822  74.586  1.00 29.68           O  
ATOM  10677  CB  LEU B 195       2.145  64.591  74.355  1.00 28.82           C  
ATOM  10678  CG  LEU B 195       1.576  65.932  74.825  1.00 30.77           C  
ATOM  10679  CD1 LEU B 195       0.263  66.212  74.098  1.00 31.29           C  
ATOM  10680  CD2 LEU B 195       1.362  65.901  76.333  1.00 30.97           C  
ATOM  10681  N   LEU B 196       4.966  62.779  73.572  1.00 27.36           N  
ATOM  10682  CA  LEU B 196       5.384  61.532  72.948  1.00 27.83           C  
ATOM  10683  C   LEU B 196       5.841  60.457  73.935  1.00 28.67           C  
ATOM  10684  O   LEU B 196       6.263  60.751  75.060  1.00 27.91           O  
ATOM  10685  CB  LEU B 196       6.509  61.802  71.945  1.00 29.17           C  
ATOM  10686  CG  LEU B 196       6.218  62.729  70.764  1.00 30.04           C  
ATOM  10687  CD1 LEU B 196       7.466  62.851  69.913  1.00 29.59           C  
ATOM  10688  CD2 LEU B 196       5.060  62.169  69.935  1.00 29.98           C  
ATOM  10689  N   LEU B 197       5.740  59.207  73.501  1.00 27.94           N  
ATOM  10690  CA  LEU B 197       6.168  58.072  74.308  1.00 28.01           C  
ATOM  10691  C   LEU B 197       7.641  57.809  73.988  1.00 29.01           C  
ATOM  10692  O   LEU B 197       8.179  58.353  73.028  1.00 28.27           O  
ATOM  10693  CB  LEU B 197       5.358  56.818  73.942  1.00 27.34           C  
ATOM  10694  CG  LEU B 197       3.888  56.740  74.357  1.00 27.44           C  
ATOM  10695  CD1 LEU B 197       3.230  55.540  73.700  1.00 27.12           C  
ATOM  10696  CD2 LEU B 197       3.797  56.643  75.861  1.00 26.94           C  
ATOM  10697  N   PRO B 198       8.314  56.985  74.804  1.00 30.61           N  
ATOM  10698  CA  PRO B 198       9.723  56.681  74.551  1.00 30.67           C  
ATOM  10699  C   PRO B 198       9.843  55.923  73.226  1.00 30.65           C  
ATOM  10700  O   PRO B 198       8.935  55.181  72.849  1.00 29.96           O  
ATOM  10701  CB  PRO B 198      10.103  55.818  75.749  1.00 31.56           C  
ATOM  10702  CG  PRO B 198       9.232  56.379  76.848  1.00 32.38           C  
ATOM  10703  CD  PRO B 198       7.903  56.505  76.136  1.00 30.91           C  
ATOM  10704  N   ASP B 199      10.960  56.113  72.527  1.00 31.43           N  
ATOM  10705  CA  ASP B 199      11.195  55.458  71.243  1.00 32.45           C  
ATOM  10706  C   ASP B 199      10.994  53.940  71.278  1.00 33.03           C  
ATOM  10707  O   ASP B 199      10.484  53.355  70.316  1.00 31.68           O  
ATOM  10708  CB  ASP B 199      12.613  55.766  70.745  1.00 33.32           C  
ATOM  10709  CG  ASP B 199      12.780  57.212  70.296  1.00 35.12           C  
ATOM  10710  OD1 ASP B 199      11.833  58.006  70.471  1.00 34.80           O  
ATOM  10711  OD2 ASP B 199      13.861  57.560  69.770  1.00 35.58           O1-
ATOM  10712  N   SER B 200      11.388  53.306  72.379  1.00 33.03           N  
ATOM  10713  CA  SER B 200      11.261  51.847  72.501  1.00 35.01           C  
ATOM  10714  C   SER B 200       9.830  51.365  72.320  1.00 35.07           C  
ATOM  10715  O   SER B 200       9.599  50.258  71.827  1.00 35.79           O  
ATOM  10716  CB  SER B 200      11.763  51.374  73.871  1.00 35.56           C  
ATOM  10717  OG  SER B 200      10.913  51.841  74.908  1.00 37.95           O  
ATOM  10718  N   GLU B 201       8.873  52.200  72.712  1.00 33.56           N  
ATOM  10719  CA  GLU B 201       7.464  51.843  72.627  1.00 33.58           C  
ATOM  10720  C   GLU B 201       6.768  52.149  71.301  1.00 31.91           C  
ATOM  10721  O   GLU B 201       5.627  51.730  71.090  1.00 30.12           O  
ATOM  10722  CB  GLU B 201       6.708  52.529  73.765  1.00 35.54           C  
ATOM  10723  CG  GLU B 201       7.215  52.157  75.151  1.00 39.07           C  
ATOM  10724  CD  GLU B 201       6.530  52.954  76.235  1.00 42.64           C  
ATOM  10725  OE1 GLU B 201       5.286  53.062  76.180  1.00 44.09           O  
ATOM  10726  OE2 GLU B 201       7.222  53.471  77.141  1.00 43.94           O1-
ATOM  10727  N   VAL B 202       7.447  52.855  70.403  1.00 30.19           N  
ATOM  10728  CA  VAL B 202       6.844  53.213  69.124  1.00 30.61           C  
ATOM  10729  C   VAL B 202       7.649  52.822  67.888  1.00 31.86           C  
ATOM  10730  O   VAL B 202       7.338  53.262  66.781  1.00 31.04           O  
ATOM  10731  CB  VAL B 202       6.567  54.738  69.058  1.00 30.53           C  
ATOM  10732  CG1 VAL B 202       5.522  55.121  70.103  1.00 31.48           C  
ATOM  10733  CG2 VAL B 202       7.855  55.515  69.309  1.00 29.49           C  
ATOM  10734  N   GLU B 203       8.677  52.000  68.073  1.00 33.14           N  
ATOM  10735  CA  GLU B 203       9.517  51.567  66.958  1.00 35.56           C  
ATOM  10736  C   GLU B 203       8.690  51.001  65.813  1.00 34.21           C  
ATOM  10737  O   GLU B 203       9.000  51.227  64.652  1.00 33.41           O  
ATOM  10738  CB  GLU B 203      10.512  50.501  67.419  1.00 39.25           C  
ATOM  10739  CG  GLU B 203      11.540  50.985  68.437  1.00 44.32           C  
ATOM  10740  CD  GLU B 203      12.492  49.877  68.868  1.00 46.70           C  
ATOM  10741  OE1 GLU B 203      12.016  48.875  69.450  1.00 47.64           O  
ATOM  10742  OE2 GLU B 203      13.711  50.012  68.616  1.00 49.07           O1-
ATOM  10743  N   HIS B 204       7.636  50.271  66.156  1.00 33.57           N  
ATOM  10744  CA  HIS B 204       6.764  49.657  65.162  1.00 33.91           C  
ATOM  10745  C   HIS B 204       5.980  50.653  64.296  1.00 33.82           C  
ATOM  10746  O   HIS B 204       5.444  50.276  63.253  1.00 33.76           O  
ATOM  10747  CB  HIS B 204       5.791  48.708  65.863  1.00 33.64           C  
ATOM  10748  CG  HIS B 204       4.995  49.358  66.955  1.00 32.82           C  
ATOM  10749  CD2 HIS B 204       5.381  49.952  68.109  1.00 33.55           C  
ATOM  10750  ND1 HIS B 204       3.620  49.454  66.919  1.00 34.98           N  
ATOM  10751  CE1 HIS B 204       3.192  50.079  68.000  1.00 31.51           C  
ATOM  10752  NE2 HIS B 204       4.241  50.392  68.740  1.00 34.60           N  
ATOM  10753  N   LEU B 205       5.915  51.917  64.716  1.00 33.49           N  
ATOM  10754  CA  LEU B 205       5.176  52.934  63.959  1.00 33.73           C  
ATOM  10755  C   LEU B 205       6.028  53.683  62.944  1.00 34.28           C  
ATOM  10756  O   LEU B 205       5.505  54.452  62.129  1.00 33.67           O  
ATOM  10757  CB  LEU B 205       4.521  53.937  64.917  1.00 32.79           C  
ATOM  10758  CG  LEU B 205       3.592  53.299  65.950  1.00 32.66           C  
ATOM  10759  CD1 LEU B 205       2.989  54.370  66.849  1.00 32.06           C  
ATOM  10760  CD2 LEU B 205       2.505  52.506  65.229  1.00 32.85           C  
ATOM  10761  N   VAL B 206       7.338  53.454  62.993  1.00 35.02           N  
ATOM  10762  CA  VAL B 206       8.254  54.117  62.077  1.00 35.66           C  
ATOM  10763  C   VAL B 206       8.034  53.656  60.645  1.00 37.53           C  
ATOM  10764  O   VAL B 206       7.912  52.458  60.362  1.00 37.25           O  
ATOM  10765  CB  VAL B 206       9.744  53.853  62.443  1.00 35.34           C  
ATOM  10766  CG1 VAL B 206      10.650  54.434  61.361  1.00 35.79           C  
ATOM  10767  CG2 VAL B 206      10.082  54.487  63.786  1.00 34.53           C  
ATOM  10768  N   ILE B 207       7.959  54.628  59.747  1.00 37.51           N  
ATOM  10769  CA  ILE B 207       7.782  54.345  58.339  1.00 39.22           C  
ATOM  10770  C   ILE B 207       9.016  54.893  57.645  1.00 39.92           C  
ATOM  10771  O   ILE B 207       9.460  56.013  57.932  1.00 38.92           O  
ATOM  10772  CB  ILE B 207       6.514  55.035  57.796  1.00 39.28           C  
ATOM  10773  CG1 ILE B 207       5.276  54.330  58.369  1.00 41.71           C  
ATOM  10774  CG2 ILE B 207       6.492  54.994  56.275  1.00 41.19           C  
ATOM  10775  CD1 ILE B 207       3.988  55.125  58.247  1.00 43.36           C  
ATOM  10776  N   ASP B 208       9.597  54.077  56.775  1.00 39.78           N  
ATOM  10777  CA  ASP B 208      10.764  54.481  56.006  1.00 41.07           C  
ATOM  10778  C   ASP B 208      10.386  54.244  54.549  1.00 40.74           C  
ATOM  10779  O   ASP B 208      10.254  53.104  54.105  1.00 40.04           O  
ATOM  10780  CB  ASP B 208      11.985  53.640  56.392  1.00 42.35           C  
ATOM  10781  CG  ASP B 208      13.189  53.907  55.501  1.00 45.36           C  
ATOM  10782  OD1 ASP B 208      13.534  55.092  55.265  1.00 45.23           O  
ATOM  10783  OD2 ASP B 208      13.803  52.925  55.033  1.00 47.92           O1-
ATOM  10784  N   ARG B 209      10.176  55.325  53.810  1.00 40.38           N  
ATOM  10785  CA  ARG B 209       9.796  55.196  52.419  1.00 41.17           C  
ATOM  10786  C   ARG B 209      10.726  55.939  51.486  1.00 41.25           C  
ATOM  10787  O   ARG B 209      11.098  57.083  51.738  1.00 40.71           O  
ATOM  10788  CB  ARG B 209       8.356  55.664  52.229  1.00 41.14           C  
ATOM  10789  CG  ARG B 209       7.369  54.619  52.712  1.00 40.80           C  
ATOM  10790  CD  ARG B 209       5.944  55.079  52.611  1.00 39.62           C  
ATOM  10791  NE  ARG B 209       5.614  55.641  51.305  1.00 40.54           N  
ATOM  10792  CZ  ARG B 209       4.404  55.582  50.758  1.00 40.76           C  
ATOM  10793  NH1 ARG B 209       3.416  54.966  51.399  1.00 41.36           N1+
ATOM  10794  NH2 ARG B 209       4.163  56.184  49.606  1.00 40.17           N  
ATOM  10796  N   CYS B 225      10.383 100.527  56.066  1.00  0.00           N  
ATOM  10797  CA  CYS B 225      11.599 100.088  56.741  1.00  0.00           C  
ATOM  10798  C   CYS B 225      12.241  98.908  56.010  1.00  0.00           C  
ATOM  10799  O   CYS B 225      11.990  97.747  56.342  1.00  0.00           O  
ATOM  10800  CB  CYS B 225      11.083  99.658  58.115  1.00  0.00           C  
ATOM  10801  SG  CYS B 225      10.491 101.016  59.152  1.00  0.00           S  
ATOM  10809  N   GLU B 226      13.061  99.200  54.984  1.00  0.00           N  
ATOM  10810  CA  GLU B 226      13.769  98.220  54.153  1.00  0.00           C  
ATOM  10811  C   GLU B 226      15.021  97.560  54.749  1.00  0.00           C  
ATOM  10812  O   GLU B 226      15.656  96.724  54.095  1.00  0.00           O  
ATOM  10813  CB  GLU B 226      14.153  98.890  52.831  1.00  0.00           C  
ATOM  10814  CG  GLU B 226      12.971  99.239  51.936  1.00  0.00           C  
ATOM  10815  CD  GLU B 226      13.414 100.004  50.721  1.00  0.00           C  
ATOM  10816  OE1 GLU B 226      14.584 100.284  50.612  1.00  0.00           O  
ATOM  10817  OE2 GLU B 226      12.606 100.211  49.847  1.00  0.00           O1-
ATOM  10824  N   LYS B 227      15.398  97.936  55.966  1.00  0.00           N  
ATOM  10825  CA  LYS B 227      16.582  97.380  56.609  1.00  0.00           C  
ATOM  10826  C   LYS B 227      16.339  95.946  57.064  1.00  0.00           C  
ATOM  10827  O   LYS B 227      15.216  95.573  57.400  1.00  0.00           O  
ATOM  10828  CB  LYS B 227      17.001  98.245  57.801  1.00  0.00           C  
ATOM  10829  CG  LYS B 227      17.510  99.631  57.424  1.00  0.00           C  
ATOM  10830  CD  LYS B 227      17.935 100.417  58.655  1.00  0.00           C  
ATOM  10831  CE  LYS B 227      18.447 101.799  58.279  1.00  0.00           C  
ATOM  10832  NZ  LYS B 227      18.869 102.579  59.474  1.00  0.00           N1+
ATOM  10846  N   PRO B 228      17.400  95.147  57.070  1.00  0.00           N  
ATOM  10847  CA  PRO B 228      17.306  93.751  57.484  1.00  0.00           C  
ATOM  10848  C   PRO B 228      17.131  93.636  58.992  1.00  0.00           C  
ATOM  10849  O   PRO B 228      17.744  94.383  59.758  1.00  0.00           O  
ATOM  10850  CB  PRO B 228      18.619  93.128  57.006  1.00  0.00           C  
ATOM  10851  CG  PRO B 228      19.587  94.262  56.997  1.00  0.00           C  
ATOM  10852  CD  PRO B 228      18.781  95.471  56.602  1.00  0.00           C  
ATOM  10860  N   TYR B 229      16.294  92.697  59.418  1.00  0.00           N  
ATOM  10861  CA  TYR B 229      16.061  92.463  60.836  1.00  0.00           C  
ATOM  10862  C   TYR B 229      16.005  90.973  61.149  1.00  0.00           C  
ATOM  10863  O   TYR B 229      15.819  90.148  60.254  1.00  0.00           O  
ATOM  10864  CB  TYR B 229      14.764  93.142  61.286  1.00  0.00           C  
ATOM  10865  CG  TYR B 229      14.811  94.652  61.228  1.00  0.00           C  
ATOM  10866  CD1 TYR B 229      14.290  95.341  60.144  1.00  0.00           C  
ATOM  10867  CD2 TYR B 229      15.376  95.384  62.263  1.00  0.00           C  
ATOM  10868  CE1 TYR B 229      14.332  96.720  60.087  1.00  0.00           C  
ATOM  10869  CE2 TYR B 229      15.423  96.765  62.216  1.00  0.00           C  
ATOM  10870  CZ  TYR B 229      14.898  97.430  61.126  1.00  0.00           C  
ATOM  10871  OH  TYR B 229      14.941  98.804  61.075  1.00  0.00           O  
ATOM  10881  N   ALA B 230      16.167  90.632  62.423  1.00  0.00           N  
ATOM  10882  CA  ALA B 230      15.842  89.296  62.906  1.00  0.00           C  
ATOM  10883  C   ALA B 230      15.296  89.342  64.328  1.00  0.00           C  
ATOM  10884  O   ALA B 230      15.296  90.392  64.969  1.00  0.00           O  
ATOM  10885  CB  ALA B 230      17.066  88.395  62.835  1.00  0.00           C  
ATOM  10891  N   CYS B 231      14.829  88.197  64.814  1.00  0.00           N  
ATOM  10892  CA  CYS B 231      14.541  88.027  66.232  1.00  0.00           C  
ATOM  10893  C   CYS B 231      14.982  86.655  66.724  1.00  0.00           C  
ATOM  10894  O   CYS B 231      14.454  85.630  66.291  1.00  0.00           O  
ATOM  10895  CB  CYS B 231      13.019  88.155  66.288  1.00  0.00           C  
ATOM  10896  SG  CYS B 231      12.314  88.014  67.946  1.00  0.00           S  
ATOM  10902  N   PRO B 232      15.953  86.640  67.631  1.00  0.00           N  
ATOM  10903  CA  PRO B 232      16.510  85.391  68.138  1.00  0.00           C  
ATOM  10904  C   PRO B 232      15.509  84.662  69.026  1.00  0.00           C  
ATOM  10905  O   PRO B 232      15.616  83.454  69.236  1.00  0.00           O  
ATOM  10906  CB  PRO B 232      17.758  85.825  68.913  1.00  0.00           C  
ATOM  10907  CG  PRO B 232      17.478  87.235  69.308  1.00  0.00           C  
ATOM  10908  CD  PRO B 232      16.697  87.823  68.163  1.00  0.00           C  
ATOM  10916  N   GLU B 233      14.558  85.396  69.620  1.00  0.00           N  
ATOM  10917  CA  GLU B 233      13.484  84.776  70.387  1.00  0.00           C  
ATOM  10918  C   GLU B 233      12.719  83.764  69.543  1.00  0.00           C  
ATOM  10919  O   GLU B 233      12.339  82.697  70.027  1.00  0.00           O  
ATOM  10920  CB  GLU B 233      12.527  85.839  70.928  1.00  0.00           C  
ATOM  10921  CG  GLU B 233      13.101  86.691  72.050  1.00  0.00           C  
ATOM  10922  CD  GLU B 233      12.126  87.748  72.490  1.00  0.00           C  
ATOM  10923  OE1 GLU B 233      11.079  87.846  71.897  1.00  0.00           O  
ATOM  10924  OE2 GLU B 233      12.376  88.380  73.489  1.00  0.00           O1-
ATOM  10931  N   CYS B 234      12.497  84.104  68.278  1.00  0.00           N  
ATOM  10932  CA  CYS B 234      11.769  83.231  67.367  1.00  0.00           C  
ATOM  10933  C   CYS B 234      12.720  82.327  66.589  1.00  0.00           C  
ATOM  10934  O   CYS B 234      12.392  81.181  66.286  1.00  0.00           O  
ATOM  10935  CB  CYS B 234      11.079  84.223  66.428  1.00  0.00           C  
ATOM  10936  SG  CYS B 234       9.897  85.324  67.239  1.00  0.00           S  
ATOM  10942  N   GLY B 235      13.896  82.854  66.268  1.00  0.00           N  
ATOM  10943  CA  GLY B 235      14.862  82.128  65.453  1.00  0.00           C  
ATOM  10944  C   GLY B 235      14.614  82.358  63.968  1.00  0.00           C  
ATOM  10945  O   GLY B 235      15.114  81.616  63.123  1.00  0.00           O  
ATOM  10949  N   LYS B 236      13.842  83.393  63.657  1.00  0.00           N  
ATOM  10950  CA  LYS B 236      13.561  83.750  62.272  1.00  0.00           C  
ATOM  10951  C   LYS B 236      14.091  85.139  61.942  1.00  0.00           C  
ATOM  10952  O   LYS B 236      14.130  86.019  62.801  1.00  0.00           O  
ATOM  10953  CB  LYS B 236      12.058  83.683  61.995  1.00  0.00           C  
ATOM  10954  CG  LYS B 236      11.429  82.323  62.264  1.00  0.00           C  
ATOM  10955  CD  LYS B 236      11.947  81.272  61.294  1.00  0.00           C  
ATOM  10956  CE  LYS B 236      11.266  79.930  61.516  1.00  0.00           C  
ATOM  10957  NZ  LYS B 236      11.842  78.862  60.653  1.00  0.00           N1+
ATOM  10971  N   SER B 237      14.502  85.329  60.693  1.00  0.00           N  
ATOM  10972  CA  SER B 237      15.037  86.609  60.220  1.00  0.00           C  
ATOM  10973  C   SER B 237      14.254  87.029  58.971  1.00  0.00           C  
ATOM  10974  O   SER B 237      13.867  86.180  58.164  1.00  0.00           O  
ATOM  10975  CB  SER B 237      16.520  86.500  59.923  1.00  0.00           C  
ATOM  10976  OG  SER B 237      16.783  85.603  58.880  1.00  0.00           O  
ATOM  10982  N   PHE B 238      14.078  88.335  58.777  1.00  0.00           N  
ATOM  10983  CA  PHE B 238      13.306  88.842  57.651  1.00  0.00           C  
ATOM  10984  C   PHE B 238      13.972  89.982  56.896  1.00  0.00           C  
ATOM  10985  O   PHE B 238      14.783  90.711  57.461  1.00  0.00           O  
ATOM  10986  CB  PHE B 238      11.928  89.297  58.135  1.00  0.00           C  
ATOM  10987  CG  PHE B 238      11.112  88.200  58.757  1.00  0.00           C  
ATOM  10988  CD1 PHE B 238      11.138  87.986  60.125  1.00  0.00           C  
ATOM  10989  CD2 PHE B 238      10.317  87.378  57.971  1.00  0.00           C  
ATOM  10990  CE1 PHE B 238      10.389  86.976  60.697  1.00  0.00           C  
ATOM  10991  CE2 PHE B 238       9.565  86.369  58.541  1.00  0.00           C  
ATOM  10992  CZ  PHE B 238       9.601  86.168  59.905  1.00  0.00           C  
ATOM  11002  N   SER B 239      13.575  90.154  55.633  1.00  0.00           N  
ATOM  11003  CA  SER B 239      14.099  91.195  54.749  1.00  0.00           C  
ATOM  11004  C   SER B 239      13.578  92.590  55.070  1.00  0.00           C  
ATOM  11005  O   SER B 239      14.318  93.576  54.990  1.00  0.00           O  
ATOM  11006  CB  SER B 239      13.776  90.848  53.309  1.00  0.00           C  
ATOM  11007  OG  SER B 239      14.431  89.684  52.887  1.00  0.00           O  
ATOM  11013  N   GLN B 240      12.290  92.682  55.382  1.00  0.00           N  
ATOM  11014  CA  GLN B 240      11.683  93.965  55.695  1.00  0.00           C  
ATOM  11015  C   GLN B 240      11.185  93.996  57.131  1.00  0.00           C  
ATOM  11016  O   GLN B 240      10.845  92.955  57.711  1.00  0.00           O  
ATOM  11017  CB  GLN B 240      10.525  94.260  54.737  1.00  0.00           C  
ATOM  11018  CG  GLN B 240      10.931  94.338  53.275  1.00  0.00           C  
ATOM  11019  CD  GLN B 240       9.756  94.636  52.364  1.00  0.00           C  
ATOM  11020  NE2 GLN B 240      10.022  94.718  51.065  1.00  0.00           N  
ATOM  11021  OE1 GLN B 240       8.619  94.788  52.823  1.00  0.00           O  
ATOM  11030  N   SER B 241      11.105  95.198  57.687  1.00  0.00           N  
ATOM  11031  CA  SER B 241      10.640  95.363  59.052  1.00  0.00           C  
ATOM  11032  C   SER B 241       9.193  94.948  59.230  1.00  0.00           C  
ATOM  11033  O   SER B 241       8.835  94.434  60.269  1.00  0.00           O  
ATOM  11034  CB  SER B 241      10.824  96.806  59.484  1.00  0.00           C  
ATOM  11035  OG  SER B 241      10.651  96.968  60.864  1.00  0.00           O  
ATOM  11041  N   SER B 242       8.359  95.164  58.219  1.00  0.00           N  
ATOM  11042  CA  SER B 242       6.951  94.801  58.334  1.00  0.00           C  
ATOM  11043  C   SER B 242       6.742  93.291  58.437  1.00  0.00           C  
ATOM  11044  O   SER B 242       5.765  92.830  59.036  1.00  0.00           O  
ATOM  11045  CB  SER B 242       6.182  95.352  57.149  1.00  0.00           C  
ATOM  11046  OG  SER B 242       6.574  94.756  55.943  1.00  0.00           O  
ATOM  11052  N   HIS B 243       7.670  92.528  57.867  1.00  0.00           N  
ATOM  11053  CA  HIS B 243       7.594  91.076  57.936  1.00  0.00           C  
ATOM  11054  C   HIS B 243       7.870  90.653  59.384  1.00  0.00           C  
ATOM  11055  O   HIS B 243       7.296  89.675  59.862  1.00  0.00           O  
ATOM  11056  CB  HIS B 243       8.588  90.419  56.972  1.00  0.00           C  
ATOM  11057  CG  HIS B 243       8.290  90.678  55.529  1.00  0.00           C  
ATOM  11058  CD2 HIS B 243       7.134  90.999  54.901  1.00  0.00           C  
ATOM  11059  ND1 HIS B 243       9.258  90.621  54.548  1.00  0.00           N  
ATOM  11060  CE1 HIS B 243       8.709  90.893  53.377  1.00  0.00           C  
ATOM  11061  NE2 HIS B 243       7.423  91.127  53.564  1.00  0.00           N  
ATOM  11069  N   LEU B 244       8.747  91.387  60.073  1.00  0.00           N  
ATOM  11070  CA  LEU B 244       9.068  91.073  61.465  1.00  0.00           C  
ATOM  11071  C   LEU B 244       7.879  91.390  62.353  1.00  0.00           C  
ATOM  11072  O   LEU B 244       7.528  90.605  63.230  1.00  0.00           O  
ATOM  11073  CB  LEU B 244      10.307  91.850  61.925  1.00  0.00           C  
ATOM  11074  CG  LEU B 244      10.751  91.575  63.366  1.00  0.00           C  
ATOM  11075  CD1 LEU B 244      11.071  90.096  63.541  1.00  0.00           C  
ATOM  11076  CD2 LEU B 244      11.965  92.432  63.698  1.00  0.00           C  
ATOM  11088  N   VAL B 245       7.234  92.524  62.102  1.00  0.00           N  
ATOM  11089  CA  VAL B 245       6.079  92.930  62.896  1.00  0.00           C  
ATOM  11090  C   VAL B 245       4.924  91.942  62.741  1.00  0.00           C  
ATOM  11091  O   VAL B 245       4.265  91.596  63.713  1.00  0.00           O  
ATOM  11092  CB  VAL B 245       5.592  94.338  62.503  1.00  0.00           C  
ATOM  11093  CG1 VAL B 245       4.278  94.659  63.198  1.00  0.00           C  
ATOM  11094  CG2 VAL B 245       6.645  95.379  62.849  1.00  0.00           C  
ATOM  11104  N   ARG B 246       4.701  91.461  61.524  1.00  0.00           N  
ATOM  11105  CA  ARG B 246       3.633  90.499  61.291  1.00  0.00           C  
ATOM  11106  C   ARG B 246       3.952  89.174  62.001  1.00  0.00           C  
ATOM  11107  O   ARG B 246       3.094  88.599  62.665  1.00  0.00           O  
ATOM  11108  CB  ARG B 246       3.459  90.274  59.786  1.00  0.00           C  
ATOM  11109  CG  ARG B 246       2.323  89.327  59.417  1.00  0.00           C  
ATOM  11110  CD  ARG B 246       2.189  89.203  57.916  1.00  0.00           C  
ATOM  11111  NE  ARG B 246       3.375  88.596  57.335  1.00  0.00           N  
ATOM  11112  CZ  ARG B 246       3.710  88.675  56.051  1.00  0.00           C  
ATOM  11113  NH1 ARG B 246       2.947  89.349  55.194  1.00  0.00           N1+
ATOM  11114  NH2 ARG B 246       4.803  88.064  55.624  1.00  0.00           N  
ATOM  11128  N   HIS B 247       5.202  88.723  61.880  1.00  0.00           N  
ATOM  11129  CA  HIS B 247       5.670  87.477  62.493  1.00  0.00           C  
ATOM  11130  C   HIS B 247       5.584  87.525  64.014  1.00  0.00           C  
ATOM  11131  O   HIS B 247       5.194  86.546  64.647  1.00  0.00           O  
ATOM  11132  CB  HIS B 247       7.111  87.173  62.066  1.00  0.00           C  
ATOM  11133  CG  HIS B 247       7.659  85.911  62.656  1.00  0.00           C  
ATOM  11134  CD2 HIS B 247       8.591  85.708  63.617  1.00  0.00           C  
ATOM  11135  ND1 HIS B 247       7.241  84.660  62.257  1.00  0.00           N  
ATOM  11136  CE1 HIS B 247       7.895  83.741  62.946  1.00  0.00           C  
ATOM  11137  NE2 HIS B 247       8.718  84.350  63.778  1.00  0.00           N  
ATOM  11145  N   GLN B 248       5.960  88.669  64.583  1.00  0.00           N  
ATOM  11146  CA  GLN B 248       5.956  88.893  66.027  1.00  0.00           C  
ATOM  11147  C   GLN B 248       4.630  88.494  66.681  1.00  0.00           C  
ATOM  11148  O   GLN B 248       4.605  88.013  67.818  1.00  0.00           O  
ATOM  11149  CB  GLN B 248       6.248  90.367  66.329  1.00  0.00           C  
ATOM  11150  CG  GLN B 248       6.425  90.675  67.806  1.00  0.00           C  
ATOM  11151  CD  GLN B 248       7.683  90.054  68.380  1.00  0.00           C  
ATOM  11152  NE2 GLN B 248       7.553  89.418  69.538  1.00  0.00           N  
ATOM  11153  OE1 GLN B 248       8.763  90.144  67.787  1.00  0.00           O  
ATOM  11162  N   ARG B 249       3.543  88.651  65.928  1.00  0.00           N  
ATOM  11163  CA  ARG B 249       2.209  88.307  66.407  1.00  0.00           C  
ATOM  11164  C   ARG B 249       2.027  86.856  66.847  1.00  0.00           C  
ATOM  11165  O   ARG B 249       1.140  86.569  67.644  1.00  0.00           O  
ATOM  11166  CB  ARG B 249       1.152  88.688  65.382  1.00  0.00           C  
ATOM  11167  CG  ARG B 249       0.987  90.183  65.158  1.00  0.00           C  
ATOM  11168  CD  ARG B 249      -0.013  90.541  64.118  1.00  0.00           C  
ATOM  11169  NE  ARG B 249      -0.038  91.950  63.768  1.00  0.00           N  
ATOM  11170  CZ  ARG B 249      -0.790  92.480  62.784  1.00  0.00           C  
ATOM  11171  NH1 ARG B 249      -1.550  91.720  62.027  1.00  0.00           N1+
ATOM  11172  NH2 ARG B 249      -0.727  93.785  62.582  1.00  0.00           N  
ATOM  11186  N   THR B 250       2.830  85.933  66.325  1.00  0.00           N  
ATOM  11187  CA  THR B 250       2.703  84.530  66.740  1.00  0.00           C  
ATOM  11188  C   THR B 250       3.194  84.406  68.188  1.00  0.00           C  
ATOM  11189  O   THR B 250       2.744  83.533  68.924  1.00  0.00           O  
ATOM  11190  CB  THR B 250       3.506  83.577  65.837  1.00  0.00           C  
ATOM  11191  CG2 THR B 250       3.040  83.694  64.392  1.00  0.00           C  
ATOM  11192  OG1 THR B 250       4.900  83.903  65.913  1.00  0.00           O  
ATOM  11200  N   HIS B 251       4.108  85.299  68.579  1.00  0.00           N  
ATOM  11201  CA  HIS B 251       4.672  85.313  69.931  1.00  0.00           C  
ATOM  11202  C   HIS B 251       3.808  86.095  70.923  1.00  0.00           C  
ATOM  11203  O   HIS B 251       3.644  85.680  72.070  1.00  0.00           O  
ATOM  11204  CB  HIS B 251       6.088  85.899  69.911  1.00  0.00           C  
ATOM  11205  CG  HIS B 251       6.760  85.896  71.249  1.00  0.00           C  
ATOM  11206  CD2 HIS B 251       7.091  86.910  72.081  1.00  0.00           C  
ATOM  11207  ND1 HIS B 251       7.169  84.737  71.873  1.00  0.00           N  
ATOM  11208  CE1 HIS B 251       7.727  85.040  73.034  1.00  0.00           C  
ATOM  11209  NE2 HIS B 251       7.690  86.351  73.183  1.00  0.00           N  
ATOM  11217  N   THR B 252       3.267  87.227  70.489  1.00  0.00           N  
ATOM  11218  CA  THR B 252       2.436  88.043  71.371  1.00  0.00           C  
ATOM  11219  C   THR B 252       0.998  87.531  71.479  1.00  0.00           C  
ATOM  11220  O   THR B 252       0.274  87.914  72.394  1.00  0.00           O  
ATOM  11221  CB  THR B 252       2.404  89.508  70.898  1.00  0.00           C  
ATOM  11222  CG2 THR B 252       3.815  90.065  70.791  1.00  0.00           C  
ATOM  11223  OG1 THR B 252       1.766  89.585  69.617  1.00  0.00           O  
ATOM  11231  N   GLY B 253       0.598  86.679  70.531  1.00  0.00           N  
ATOM  11232  CA  GLY B 253      -0.747  86.124  70.515  1.00  0.00           C  
ATOM  11233  C   GLY B 253      -1.807  87.102  70.050  1.00  0.00           C  
ATOM  11234  O   GLY B 253      -3.003  86.807  70.116  1.00  0.00           O  
ATOM  11238  N   GLU B 254      -1.369  88.258  69.561  1.00  0.00           N  
ATOM  11239  CA  GLU B 254      -2.261  89.306  69.094  1.00  0.00           C  
ATOM  11240  C   GLU B 254      -2.928  88.930  67.778  1.00  0.00           C  
ATOM  11241  O   GLU B 254      -2.266  88.498  66.835  1.00  0.00           O  
ATOM  11242  CB  GLU B 254      -1.499  90.623  68.937  1.00  0.00           C  
ATOM  11243  CG  GLU B 254      -2.367  91.813  68.556  1.00  0.00           C  
ATOM  11244  CD  GLU B 254      -1.556  93.074  68.456  1.00  0.00           C  
ATOM  11245  OE1 GLU B 254      -0.368  93.012  68.665  1.00  0.00           O  
ATOM  11246  OE2 GLU B 254      -2.100  94.078  68.061  1.00  0.00           O1-
ATOM  11253  N   LYS B 255      -4.246  89.095  67.736  1.00  0.00           N  
ATOM  11254  CA  LYS B 255      -5.056  88.797  66.558  1.00  0.00           C  
ATOM  11255  C   LYS B 255      -6.010  89.976  66.360  1.00  0.00           C  
ATOM  11256  O   LYS B 255      -7.142  89.968  66.836  1.00  0.00           O  
ATOM  11257  CB  LYS B 255      -5.825  87.494  66.776  1.00  0.00           C  
ATOM  11258  CG  LYS B 255      -4.939  86.269  66.862  1.00  0.00           C  
ATOM  11259  CD  LYS B 255      -5.762  84.996  66.866  1.00  0.00           C  
ATOM  11260  CE  LYS B 255      -4.861  83.778  66.909  1.00  0.00           C  
ATOM  11261  NZ  LYS B 255      -5.620  82.513  67.137  1.00  0.00           N1+
ATOM  11275  N   PRO B 256      -5.556  91.000  65.624  1.00  0.00           N  
ATOM  11276  CA  PRO B 256      -6.267  92.242  65.306  1.00  0.00           C  
ATOM  11277  C   PRO B 256      -7.584  92.169  64.532  1.00  0.00           C  
ATOM  11278  O   PRO B 256      -8.412  93.066  64.644  1.00  0.00           O  
ATOM  11279  CB  PRO B 256      -5.227  93.034  64.498  1.00  0.00           C  
ATOM  11280  CG  PRO B 256      -3.900  92.512  64.979  1.00  0.00           C  
ATOM  11281  CD  PRO B 256      -4.168  91.052  65.094  1.00  0.00           C  
ATOM  11289  N   TYR B 257      -7.783  91.115  63.752  1.00  0.00           N  
ATOM  11290  CA  TYR B 257      -8.989  91.011  62.934  1.00  0.00           C  
ATOM  11291  C   TYR B 257     -10.018  90.019  63.451  1.00  0.00           C  
ATOM  11292  O   TYR B 257      -9.694  88.887  63.767  1.00  0.00           O  
ATOM  11293  CB  TYR B 257      -8.606  90.637  61.501  1.00  0.00           C  
ATOM  11294  CG  TYR B 257      -7.983  91.770  60.717  1.00  0.00           C  
ATOM  11295  CD1 TYR B 257      -6.623  92.030  60.800  1.00  0.00           C  
ATOM  11296  CD2 TYR B 257      -8.757  92.575  59.894  1.00  0.00           C  
ATOM  11297  CE1 TYR B 257      -6.048  93.065  60.086  1.00  0.00           C  
ATOM  11298  CE2 TYR B 257      -8.193  93.611  59.174  1.00  0.00           C  
ATOM  11299  CZ  TYR B 257      -6.839  93.853  59.273  1.00  0.00           C  
ATOM  11300  OH  TYR B 257      -6.272  94.884  58.559  1.00  0.00           O  
ATOM  11310  N   LYS B 258     -11.263  90.462  63.545  1.00  0.00           N  
ATOM  11311  CA  LYS B 258     -12.335  89.622  64.059  1.00  0.00           C  
ATOM  11312  C   LYS B 258     -13.424  89.363  63.021  1.00  0.00           C  
ATOM  11313  O   LYS B 258     -13.821  90.268  62.284  1.00  0.00           O  
ATOM  11314  CB  LYS B 258     -12.946  90.260  65.307  1.00  0.00           C  
ATOM  11315  CG  LYS B 258     -12.015  90.307  66.510  1.00  0.00           C  
ATOM  11316  CD  LYS B 258     -12.712  90.896  67.727  1.00  0.00           C  
ATOM  11317  CE  LYS B 258     -11.779  90.950  68.929  1.00  0.00           C  
ATOM  11318  NZ  LYS B 258     -12.447  91.525  70.127  1.00  0.00           N1+
ATOM  11332  N   CYS B 259     -13.899  88.120  62.964  1.00  0.00           N  
ATOM  11333  CA  CYS B 259     -14.953  87.741  62.031  1.00  0.00           C  
ATOM  11334  C   CYS B 259     -16.283  88.278  62.543  1.00  0.00           C  
ATOM  11335  O   CYS B 259     -16.717  87.946  63.655  1.00  0.00           O  
ATOM  11336  CB  CYS B 259     -15.041  86.219  61.882  1.00  0.00           C  
ATOM  11337  SG  CYS B 259     -16.287  85.691  60.680  1.00  0.00           S  
ATOM  11343  N   PRO B 260     -16.931  89.086  61.712  1.00  0.00           N  
ATOM  11344  CA  PRO B 260     -18.213  89.701  62.035  1.00  0.00           C  
ATOM  11345  C   PRO B 260     -19.275  88.640  62.300  1.00  0.00           C  
ATOM  11346  O   PRO B 260     -20.214  88.865  63.070  1.00  0.00           O  
ATOM  11347  CB  PRO B 260     -18.543  90.553  60.805  1.00  0.00           C  
ATOM  11348  CG  PRO B 260     -17.219  90.821  60.174  1.00  0.00           C  
ATOM  11349  CD  PRO B 260     -16.406  89.576  60.407  1.00  0.00           C  
ATOM  11357  N   GLU B 261     -19.099  87.468  61.693  1.00  0.00           N  
ATOM  11358  CA  GLU B 261     -20.064  86.386  61.849  1.00  0.00           C  
ATOM  11359  C   GLU B 261     -19.891  85.482  63.066  1.00  0.00           C  
ATOM  11360  O   GLU B 261     -20.790  85.409  63.894  1.00  0.00           O  
ATOM  11361  CB  GLU B 261     -20.044  85.520  60.589  1.00  0.00           C  
ATOM  11362  CG  GLU B 261     -20.282  86.290  59.295  1.00  0.00           C  
ATOM  11363  CD  GLU B 261     -21.709  86.746  59.186  1.00  0.00           C  
ATOM  11364  OE1 GLU B 261     -22.519  86.295  59.960  1.00  0.00           O  
ATOM  11365  OE2 GLU B 261     -21.971  87.628  58.403  1.00  0.00           O1-
ATOM  11372  N   CYS B 262     -18.759  84.796  63.181  1.00  0.00           N  
ATOM  11373  CA  CYS B 262     -18.552  83.889  64.307  1.00  0.00           C  
ATOM  11374  C   CYS B 262     -17.752  84.460  65.478  1.00  0.00           C  
ATOM  11375  O   CYS B 262     -17.582  83.783  66.498  1.00  0.00           O  
ATOM  11376  CB  CYS B 262     -17.884  82.601  63.834  1.00  0.00           C  
ATOM  11377  SG  CYS B 262     -16.187  82.861  63.274  1.00  0.00           S  
ATOM  11383  N   GLY B 263     -17.259  85.686  65.333  1.00  0.00           N  
ATOM  11384  CA  GLY B 263     -16.475  86.358  66.379  1.00  0.00           C  
ATOM  11385  C   GLY B 263     -15.051  85.833  66.600  1.00  0.00           C  
ATOM  11386  O   GLY B 263     -14.346  86.319  67.483  1.00  0.00           O  
ATOM  11390  N   LYS B 264     -14.612  84.866  65.800  1.00  0.00           N  
ATOM  11391  CA  LYS B 264     -13.258  84.342  65.948  1.00  0.00           C  
ATOM  11392  C   LYS B 264     -12.259  85.393  65.483  1.00  0.00           C  
ATOM  11393  O   LYS B 264     -12.517  86.118  64.522  1.00  0.00           O  
ATOM  11394  CB  LYS B 264     -13.082  83.046  65.156  1.00  0.00           C  
ATOM  11395  CG  LYS B 264     -11.683  82.450  65.230  1.00  0.00           C  
ATOM  11396  CD  LYS B 264     -11.605  81.125  64.486  1.00  0.00           C  
ATOM  11397  CE  LYS B 264     -10.194  80.556  64.513  1.00  0.00           C  
ATOM  11398  NZ  LYS B 264     -10.106  79.253  63.797  1.00  0.00           N1+
ATOM  11412  N   SER B 265     -11.118  85.462  66.165  1.00  0.00           N  
ATOM  11413  CA  SER B 265     -10.076  86.429  65.840  1.00  0.00           C  
ATOM  11414  C   SER B 265      -8.971  85.806  64.996  1.00  0.00           C  
ATOM  11415  O   SER B 265      -8.693  84.616  65.102  1.00  0.00           O  
ATOM  11416  CB  SER B 265      -9.496  87.014  67.113  1.00  0.00           C  
ATOM  11417  OG  SER B 265      -8.908  86.032  67.922  1.00  0.00           O  
ATOM  11423  N   PHE B 266      -8.331  86.635  64.174  1.00  0.00           N  
ATOM  11424  CA  PHE B 266      -7.279  86.178  63.279  1.00  0.00           C  
ATOM  11425  C   PHE B 266      -6.083  87.118  63.316  1.00  0.00           C  
ATOM  11426  O   PHE B 266      -6.225  88.333  63.536  1.00  0.00           O  
ATOM  11427  CB  PHE B 266      -7.811  86.088  61.844  1.00  0.00           C  
ATOM  11428  CG  PHE B 266      -8.891  85.066  61.663  1.00  0.00           C  
ATOM  11429  CD1 PHE B 266     -10.229  85.416  61.806  1.00  0.00           C  
ATOM  11430  CD2 PHE B 266      -8.568  83.738  61.388  1.00  0.00           C  
ATOM  11431  CE1 PHE B 266     -11.242  84.458  61.684  1.00  0.00           C  
ATOM  11432  CE2 PHE B 266      -9.574  82.767  61.262  1.00  0.00           C  
ATOM  11433  CZ  PHE B 266     -10.913  83.130  61.412  1.00  0.00           C  
ATOM  11443  N   SER B 267      -4.910  86.551  63.049  1.00  0.00           N  
ATOM  11444  CA  SER B 267      -3.664  87.306  63.043  1.00  0.00           C  
ATOM  11445  C   SER B 267      -3.521  88.181  61.812  1.00  0.00           C  
ATOM  11446  O   SER B 267      -2.821  89.197  61.851  1.00  0.00           O  
ATOM  11447  CB  SER B 267      -2.460  86.348  63.128  1.00  0.00           C  
ATOM  11448  OG  SER B 267      -2.322  85.520  61.975  1.00  0.00           O  
ATOM  11454  N   ASP B 268      -4.198  87.803  60.729  1.00  0.00           N  
ATOM  11455  CA  ASP B 268      -4.085  88.537  59.476  1.00  0.00           C  
ATOM  11456  C   ASP B 268      -5.402  88.836  58.763  1.00  0.00           C  
ATOM  11457  O   ASP B 268      -6.365  88.083  58.879  1.00  0.00           O  
ATOM  11458  CB  ASP B 268      -3.166  87.767  58.527  1.00  0.00           C  
ATOM  11459  CG  ASP B 268      -2.593  88.603  57.389  1.00  0.00           C  
ATOM  11460  OD1 ASP B 268      -2.764  89.798  57.412  1.00  0.00           O  
ATOM  11461  OD2 ASP B 268      -1.859  88.065  56.595  1.00  0.00           O1-
ATOM  11466  N   CYS B 269      -5.403  89.936  58.005  1.00  0.00           N  
ATOM  11467  CA  CYS B 269      -6.565  90.399  57.245  1.00  0.00           C  
ATOM  11468  C   CYS B 269      -6.916  89.503  56.069  1.00  0.00           C  
ATOM  11469  O   CYS B 269      -8.093  89.275  55.785  1.00  0.00           O  
ATOM  11470  CB  CYS B 269      -6.101  91.766  56.743  1.00  0.00           C  
ATOM  11471  SG  CYS B 269      -7.384  92.737  55.917  1.00  0.00           S  
ATOM  11477  N   ARG B 270      -5.903  89.063  55.332  1.00  0.00           N  
ATOM  11478  CA  ARG B 270      -6.154  88.188  54.187  1.00  0.00           C  
ATOM  11479  C   ARG B 270      -6.738  86.842  54.626  1.00  0.00           C  
ATOM  11480  O   ARG B 270      -7.611  86.289  53.954  1.00  0.00           O  
ATOM  11481  CB  ARG B 270      -4.909  88.003  53.330  1.00  0.00           C  
ATOM  11482  CG  ARG B 270      -4.478  89.236  52.553  1.00  0.00           C  
ATOM  11483  CD  ARG B 270      -3.204  89.075  51.806  1.00  0.00           C  
ATOM  11484  NE  ARG B 270      -2.762  90.270  51.105  1.00  0.00           N  
ATOM  11485  CZ  ARG B 270      -1.576  90.394  50.480  1.00  0.00           C  
ATOM  11486  NH1 ARG B 270      -0.695  89.418  50.498  1.00  0.00           N1+
ATOM  11487  NH2 ARG B 270      -1.309  91.534  49.867  1.00  0.00           N  
ATOM  11501  N   ASP B 271      -6.300  86.348  55.780  1.00  0.00           N  
ATOM  11502  CA  ASP B 271      -6.807  85.081  56.293  1.00  0.00           C  
ATOM  11503  C   ASP B 271      -8.243  85.253  56.803  1.00  0.00           C  
ATOM  11504  O   ASP B 271      -9.038  84.310  56.789  1.00  0.00           O  
ATOM  11505  CB  ASP B 271      -5.905  84.548  57.408  1.00  0.00           C  
ATOM  11506  CG  ASP B 271      -4.576  83.982  56.923  1.00  0.00           C  
ATOM  11507  OD1 ASP B 271      -4.457  83.719  55.751  1.00  0.00           O  
ATOM  11508  OD2 ASP B 271      -3.646  83.963  57.693  1.00  0.00           O1-
ATOM  11513  N   LEU B 272      -8.578  86.464  57.241  1.00  0.00           N  
ATOM  11514  CA  LEU B 272      -9.940  86.734  57.693  1.00  0.00           C  
ATOM  11515  C   LEU B 272     -10.846  86.729  56.459  1.00  0.00           C  
ATOM  11516  O   LEU B 272     -11.945  86.176  56.483  1.00  0.00           O  
ATOM  11517  CB  LEU B 272     -10.026  88.099  58.386  1.00  0.00           C  
ATOM  11518  CG  LEU B 272     -11.453  88.614  58.612  1.00  0.00           C  
ATOM  11519  CD1 LEU B 272     -12.156  87.806  59.703  1.00  0.00           C  
ATOM  11520  CD2 LEU B 272     -11.414  90.089  58.973  1.00  0.00           C  
ATOM  11532  N   ALA B 273     -10.357  87.318  55.372  1.00  0.00           N  
ATOM  11533  CA  ALA B 273     -11.109  87.390  54.124  1.00  0.00           C  
ATOM  11534  C   ALA B 273     -11.482  86.013  53.594  1.00  0.00           C  
ATOM  11535  O   ALA B 273     -12.629  85.775  53.232  1.00  0.00           O  
ATOM  11536  CB  ALA B 273     -10.303  88.142  53.052  1.00  0.00           C  
ATOM  11542  N   ARG B 274     -10.520  85.096  53.576  1.00  0.00           N  
ATOM  11543  CA  ARG B 274     -10.812  83.765  53.085  1.00  0.00           C  
ATOM  11544  C   ARG B 274     -11.641  82.976  54.091  1.00  0.00           C  
ATOM  11545  O   ARG B 274     -12.511  82.194  53.718  1.00  0.00           O  
ATOM  11546  CB  ARG B 274      -9.549  83.012  52.687  1.00  0.00           C  
ATOM  11547  CG  ARG B 274      -8.462  82.982  53.750  1.00  0.00           C  
ATOM  11548  CD  ARG B 274      -8.537  81.817  54.670  1.00  0.00           C  
ATOM  11549  NE  ARG B 274      -7.437  81.724  55.616  1.00  0.00           N  
ATOM  11550  CZ  ARG B 274      -7.325  80.778  56.567  1.00  0.00           C  
ATOM  11551  NH1 ARG B 274      -8.258  79.867  56.730  1.00  0.00           N1+
ATOM  11552  NH2 ARG B 274      -6.262  80.805  57.352  1.00  0.00           N  
ATOM  11566  N   HIS B 275     -11.442  83.254  55.374  1.00  0.00           N  
ATOM  11567  CA  HIS B 275     -12.209  82.572  56.392  1.00  0.00           C  
ATOM  11568  C   HIS B 275     -13.696  82.891  56.251  1.00  0.00           C  
ATOM  11569  O   HIS B 275     -14.550  82.009  56.431  1.00  0.00           O  
ATOM  11570  CB  HIS B 275     -11.773  82.983  57.796  1.00  0.00           C  
ATOM  11571  CG  HIS B 275     -12.693  82.470  58.860  1.00  0.00           C  
ATOM  11572  CD2 HIS B 275     -13.687  83.080  59.546  1.00  0.00           C  
ATOM  11573  ND1 HIS B 275     -12.723  81.143  59.238  1.00  0.00           N  
ATOM  11574  CE1 HIS B 275     -13.699  80.957  60.107  1.00  0.00           C  
ATOM  11575  NE2 HIS B 275     -14.298  82.117  60.313  1.00  0.00           N  
ATOM  11583  N   GLN B 276     -14.006  84.153  55.973  1.00  0.00           N  
ATOM  11584  CA  GLN B 276     -15.400  84.575  55.848  1.00  0.00           C  
ATOM  11585  C   GLN B 276     -16.169  83.806  54.789  1.00  0.00           C  
ATOM  11586  O   GLN B 276     -17.373  83.572  54.956  1.00  0.00           O  
ATOM  11587  CB  GLN B 276     -15.469  86.070  55.528  1.00  0.00           C  
ATOM  11588  CG  GLN B 276     -15.177  86.974  56.713  1.00  0.00           C  
ATOM  11589  CD  GLN B 276     -15.150  88.442  56.328  1.00  0.00           C  
ATOM  11590  NE2 GLN B 276     -14.853  89.300  57.299  1.00  0.00           N  
ATOM  11591  OE1 GLN B 276     -15.391  88.800  55.174  1.00  0.00           O  
ATOM  11600  N   ARG B 277     -15.470  83.357  53.744  1.00  0.00           N  
ATOM  11601  CA  ARG B 277     -16.099  82.576  52.676  1.00  0.00           C  
ATOM  11602  C   ARG B 277     -16.693  81.245  53.150  1.00  0.00           C  
ATOM  11603  O   ARG B 277     -17.604  80.701  52.522  1.00  0.00           O  
ATOM  11604  CB  ARG B 277     -15.113  82.320  51.550  1.00  0.00           C  
ATOM  11605  CG  ARG B 277     -14.778  83.575  50.791  1.00  0.00           C  
ATOM  11606  CD  ARG B 277     -13.697  83.337  49.755  1.00  0.00           C  
ATOM  11607  NE  ARG B 277     -13.389  84.609  49.128  1.00  0.00           N  
ATOM  11608  CZ  ARG B 277     -12.285  84.873  48.443  1.00  0.00           C  
ATOM  11609  NH1 ARG B 277     -11.358  83.942  48.257  1.00  0.00           N1+
ATOM  11610  NH2 ARG B 277     -12.075  86.115  48.026  1.00  0.00           N  
ATOM  11624  N   THR B 278     -16.197  80.746  54.277  1.00  0.00           N  
ATOM  11625  CA  THR B 278     -16.691  79.500  54.847  1.00  0.00           C  
ATOM  11626  C   THR B 278     -18.124  79.718  55.372  1.00  0.00           C  
ATOM  11627  O   THR B 278     -18.897  78.761  55.539  1.00  0.00           O  
ATOM  11628  CB  THR B 278     -15.770  78.990  56.000  1.00  0.00           C  
ATOM  11629  CG2 THR B 278     -14.331  78.861  55.517  1.00  0.00           C  
ATOM  11630  OG1 THR B 278     -15.806  79.908  57.101  1.00  0.00           O  
ATOM  11638  N   HIS B 279     -18.450  80.979  55.650  1.00  0.00           N  
ATOM  11639  CA  HIS B 279     -19.766  81.348  56.149  1.00  0.00           C  
ATOM  11640  C   HIS B 279     -20.721  81.653  55.014  1.00  0.00           C  
ATOM  11641  O   HIS B 279     -21.880  81.215  55.025  1.00  0.00           O  
ATOM  11642  CB  HIS B 279     -19.674  82.554  57.088  1.00  0.00           C  
ATOM  11643  CG  HIS B 279     -18.918  82.276  58.352  1.00  0.00           C  
ATOM  11644  CD2 HIS B 279     -17.762  82.791  58.830  1.00  0.00           C  
ATOM  11645  ND1 HIS B 279     -19.349  81.362  59.289  1.00  0.00           N  
ATOM  11646  CE1 HIS B 279     -18.490  81.327  60.293  1.00  0.00           C  
ATOM  11647  NE2 HIS B 279     -17.519  82.185  60.038  1.00  0.00           N  
ATOM  11655  N   THR B 280     -20.226  82.421  54.044  1.00  0.00           N  
ATOM  11656  CA  THR B 280     -21.030  82.857  52.907  1.00  0.00           C  
ATOM  11657  C   THR B 280     -21.216  81.845  51.795  1.00  0.00           C  
ATOM  11658  O   THR B 280     -22.193  81.926  51.054  1.00  0.00           O  
ATOM  11659  CB  THR B 280     -20.429  84.131  52.284  1.00  0.00           C  
ATOM  11660  CG2 THR B 280     -20.385  85.256  53.307  1.00  0.00           C  
ATOM  11661  OG1 THR B 280     -19.100  83.858  51.822  1.00  0.00           O  
ATOM  11669  N   GLY B 281     -20.284  80.900  51.681  1.00  0.00           N  
ATOM  11670  CA  GLY B 281     -20.365  79.890  50.632  1.00  0.00           C  
ATOM  11671  C   GLY B 281     -19.883  80.419  49.296  1.00  0.00           C  
ATOM  11672  O   GLY B 281     -20.135  79.839  48.238  1.00  0.00           O  
ATOM  11676  N   GLU B 282     -19.195  81.553  49.358  1.00  0.00           N  
ATOM  11677  CA  GLU B 282     -18.650  82.209  48.188  1.00  0.00           C  
ATOM  11678  C   GLU B 282     -17.424  81.440  47.697  1.00  0.00           C  
ATOM  11679  O   GLU B 282     -16.525  81.111  48.484  1.00  0.00           O  
ATOM  11680  CB  GLU B 282     -18.287  83.662  48.501  1.00  0.00           C  
ATOM  11681  CG  GLU B 282     -17.784  84.457  47.305  1.00  0.00           C  
ATOM  11682  CD  GLU B 282     -17.476  85.879  47.684  1.00  0.00           C  
ATOM  11683  OE1 GLU B 282     -17.630  86.214  48.833  1.00  0.00           O  
ATOM  11684  OE2 GLU B 282     -16.978  86.600  46.851  1.00  0.00           O1-
ATOM  11691  N   LYS B 283     -17.408  81.146  46.395  1.00  0.00           N  
ATOM  11692  CA  LYS B 283     -16.314  80.410  45.761  1.00  0.00           C  
ATOM  11693  C   LYS B 283     -15.977  81.065  44.424  1.00  0.00           C  
ATOM  11694  O   LYS B 283     -16.477  80.667  43.370  1.00  0.00           O  
ATOM  11695  CB  LYS B 283     -16.684  78.940  45.560  1.00  0.00           C  
ATOM  11696  CG  LYS B 283     -16.863  78.153  46.852  1.00  0.00           C  
ATOM  11697  CD  LYS B 283     -17.074  76.672  46.574  1.00  0.00           C  
ATOM  11698  CE  LYS B 283     -17.195  75.876  47.865  1.00  0.00           C  
ATOM  11699  NZ  LYS B 283     -17.595  74.466  47.615  1.00  0.00           N1+
ATOM  11713  N   PRO B 284     -15.086  82.063  44.456  1.00  0.00           N  
ATOM  11714  CA  PRO B 284     -14.635  82.826  43.292  1.00  0.00           C  
ATOM  11715  C   PRO B 284     -13.716  82.116  42.282  1.00  0.00           C  
ATOM  11716  O   PRO B 284     -13.547  82.607  41.165  1.00  0.00           O  
ATOM  11717  CB  PRO B 284     -13.915  84.012  43.942  1.00  0.00           C  
ATOM  11718  CG  PRO B 284     -13.468  83.496  45.265  1.00  0.00           C  
ATOM  11719  CD  PRO B 284     -14.550  82.544  45.708  1.00  0.00           C  
ATOM  11727  N   TYR B 285     -13.155  80.960  42.640  1.00  0.00           N  
ATOM  11728  CA  TYR B 285     -12.222  80.279  41.736  1.00  0.00           C  
ATOM  11729  C   TYR B 285     -12.730  78.973  41.156  1.00  0.00           C  
ATOM  11730  O   TYR B 285     -12.922  78.001  41.875  1.00  0.00           O  
ATOM  11731  CB  TYR B 285     -10.901  80.017  42.464  1.00  0.00           C  
ATOM  11732  CG  TYR B 285     -10.249  81.263  43.019  1.00  0.00           C  
ATOM  11733  CD1 TYR B 285     -10.522  81.694  44.309  1.00  0.00           C  
ATOM  11734  CD2 TYR B 285      -9.361  82.002  42.253  1.00  0.00           C  
ATOM  11735  CE1 TYR B 285      -9.928  82.834  44.822  1.00  0.00           C  
ATOM  11736  CE2 TYR B 285      -8.763  83.142  42.755  1.00  0.00           C  
ATOM  11737  CZ  TYR B 285      -9.049  83.554  44.040  1.00  0.00           C  
ATOM  11738  OH  TYR B 285      -8.455  84.688  44.546  1.00  0.00           O  
ATOM  11748  N   LYS B 286     -12.867  78.928  39.840  1.00  0.00           N  
ATOM  11749  CA  LYS B 286     -13.353  77.724  39.181  1.00  0.00           C  
ATOM  11750  C   LYS B 286     -12.270  77.034  38.369  1.00  0.00           C  
ATOM  11751  O   LYS B 286     -11.394  77.682  37.805  1.00  0.00           O  
ATOM  11752  CB  LYS B 286     -14.542  78.058  38.281  1.00  0.00           C  
ATOM  11753  CG  LYS B 286     -15.781  78.532  39.025  1.00  0.00           C  
ATOM  11754  CD  LYS B 286     -16.929  78.818  38.068  1.00  0.00           C  
ATOM  11755  CE  LYS B 286     -18.169  79.293  38.812  1.00  0.00           C  
ATOM  11756  NZ  LYS B 286     -19.299  79.573  37.887  1.00  0.00           N1+
ATOM  11770  N   CYS B 287     -12.347  75.711  38.319  1.00  0.00           N  
ATOM  11771  CA  CYS B 287     -11.404  74.911  37.552  1.00  0.00           C  
ATOM  11772  C   CYS B 287     -11.687  75.150  36.067  1.00  0.00           C  
ATOM  11773  O   CYS B 287     -12.835  75.074  35.643  1.00  0.00           O  
ATOM  11774  CB  CYS B 287     -11.738  73.477  37.961  1.00  0.00           C  
ATOM  11775  SG  CYS B 287     -11.383  73.087  39.691  1.00  0.00           S  
ATOM  11781  N   PRO B 288     -10.649  75.448  35.286  1.00  0.00           N  
ATOM  11782  CA  PRO B 288     -10.817  75.690  33.851  1.00  0.00           C  
ATOM  11783  C   PRO B 288     -11.284  74.461  33.096  1.00  0.00           C  
ATOM  11784  O   PRO B 288     -11.914  74.574  32.048  1.00  0.00           O  
ATOM  11785  CB  PRO B 288      -9.426  76.142  33.391  1.00  0.00           C  
ATOM  11786  CG  PRO B 288      -8.497  75.581  34.411  1.00  0.00           C  
ATOM  11787  CD  PRO B 288      -9.256  75.626  35.710  1.00  0.00           C  
ATOM  11795  N   GLU B 289     -10.963  73.289  33.631  1.00  0.00           N  
ATOM  11796  CA  GLU B 289     -11.309  72.032  32.998  1.00  0.00           C  
ATOM  11797  C   GLU B 289     -12.683  71.461  33.336  1.00  0.00           C  
ATOM  11798  O   GLU B 289     -13.439  71.084  32.426  1.00  0.00           O  
ATOM  11799  CB  GLU B 289     -10.239  70.994  33.343  1.00  0.00           C  
ATOM  11800  CG  GLU B 289     -10.344  69.696  32.557  1.00  0.00           C  
ATOM  11801  CD  GLU B 289     -10.235  69.943  31.077  1.00  0.00           C  
ATOM  11802  OE1 GLU B 289      -9.313  70.610  30.672  1.00  0.00           O  
ATOM  11803  OE2 GLU B 289     -11.008  69.376  30.342  1.00  0.00           O1-
ATOM  11810  N   CYS B 290     -13.044  71.446  34.617  1.00  0.00           N  
ATOM  11811  CA  CYS B 290     -14.331  70.883  35.000  1.00  0.00           C  
ATOM  11812  C   CYS B 290     -15.318  71.866  35.634  1.00  0.00           C  
ATOM  11813  O   CYS B 290     -16.452  71.497  35.943  1.00  0.00           O  
ATOM  11814  CB  CYS B 290     -13.910  69.832  36.029  1.00  0.00           C  
ATOM  11815  SG  CYS B 290     -12.811  68.550  35.381  1.00  0.00           S  
ATOM  11821  N   GLY B 291     -14.900  73.114  35.817  1.00  0.00           N  
ATOM  11822  CA  GLY B 291     -15.788  74.101  36.400  1.00  0.00           C  
ATOM  11823  C   GLY B 291     -16.044  74.006  37.899  1.00  0.00           C  
ATOM  11824  O   GLY B 291     -16.832  74.777  38.436  1.00  0.00           O  
ATOM  11828  N   LYS B 292     -15.400  73.070  38.587  1.00  0.00           N  
ATOM  11829  CA  LYS B 292     -15.597  72.964  40.025  1.00  0.00           C  
ATOM  11830  C   LYS B 292     -15.066  74.232  40.699  1.00  0.00           C  
ATOM  11831  O   LYS B 292     -13.981  74.707  40.379  1.00  0.00           O  
ATOM  11832  CB  LYS B 292     -14.900  71.722  40.582  1.00  0.00           C  
ATOM  11833  CG  LYS B 292     -15.124  71.491  42.070  1.00  0.00           C  
ATOM  11834  CD  LYS B 292     -14.474  70.195  42.533  1.00  0.00           C  
ATOM  11835  CE  LYS B 292     -14.706  69.956  44.017  1.00  0.00           C  
ATOM  11836  NZ  LYS B 292     -14.078  68.690  44.484  1.00  0.00           N1+
ATOM  11850  N   SER B 293     -15.854  74.774  41.619  1.00  0.00           N  
ATOM  11851  CA  SER B 293     -15.516  76.007  42.320  1.00  0.00           C  
ATOM  11852  C   SER B 293     -14.878  75.808  43.682  1.00  0.00           C  
ATOM  11853  O   SER B 293     -15.164  74.840  44.393  1.00  0.00           O  
ATOM  11854  CB  SER B 293     -16.765  76.855  42.467  1.00  0.00           C  
ATOM  11855  OG  SER B 293     -17.740  76.224  43.251  1.00  0.00           O  
ATOM  11861  N   PHE B 294     -14.058  76.780  44.055  1.00  0.00           N  
ATOM  11862  CA  PHE B 294     -13.354  76.755  45.320  1.00  0.00           C  
ATOM  11863  C   PHE B 294     -13.329  78.132  45.940  1.00  0.00           C  
ATOM  11864  O   PHE B 294     -13.352  79.142  45.246  1.00  0.00           O  
ATOM  11865  CB  PHE B 294     -11.928  76.232  45.134  1.00  0.00           C  
ATOM  11866  CG  PHE B 294     -11.858  74.774  44.776  1.00  0.00           C  
ATOM  11867  CD1 PHE B 294     -11.805  74.374  43.449  1.00  0.00           C  
ATOM  11868  CD2 PHE B 294     -11.846  73.802  45.765  1.00  0.00           C  
ATOM  11869  CE1 PHE B 294     -11.742  73.034  43.119  1.00  0.00           C  
ATOM  11870  CE2 PHE B 294     -11.780  72.463  45.437  1.00  0.00           C  
ATOM  11871  CZ  PHE B 294     -11.729  72.077  44.113  1.00  0.00           C  
ATOM  11881  N   SER B 295     -13.190  78.149  47.259  1.00  0.00           N  
ATOM  11882  CA  SER B 295     -13.123  79.379  48.025  1.00  0.00           C  
ATOM  11883  C   SER B 295     -11.743  80.037  47.907  1.00  0.00           C  
ATOM  11884  O   SER B 295     -11.635  81.257  47.944  1.00  0.00           O  
ATOM  11885  CB  SER B 295     -13.458  79.097  49.477  1.00  0.00           C  
ATOM  11886  OG  SER B 295     -12.403  78.462  50.148  1.00  0.00           O  
ATOM  11892  N   ARG B 296     -10.697  79.234  47.719  1.00  0.00           N  
ATOM  11893  CA  ARG B 296      -9.327  79.767  47.612  1.00  0.00           C  
ATOM  11894  C   ARG B 296      -8.577  79.301  46.368  1.00  0.00           C  
ATOM  11895  O   ARG B 296      -8.789  78.187  45.876  1.00  0.00           O  
ATOM  11896  CB  ARG B 296      -8.513  79.475  48.864  1.00  0.00           C  
ATOM  11897  CG  ARG B 296      -9.055  80.101  50.140  1.00  0.00           C  
ATOM  11898  CD  ARG B 296      -8.342  79.690  51.376  1.00  0.00           C  
ATOM  11899  NE  ARG B 296      -6.952  80.113  51.439  1.00  0.00           N  
ATOM  11900  CZ  ARG B 296      -6.101  79.799  52.432  1.00  0.00           C  
ATOM  11901  NH1 ARG B 296      -6.498  79.088  53.465  1.00  0.00           N1+
ATOM  11902  NH2 ARG B 296      -4.859  80.243  52.354  1.00  0.00           N  
ATOM  11916  N   SER B 297      -7.683  80.159  45.877  1.00  0.00           N  
ATOM  11917  CA  SER B 297      -6.895  79.864  44.685  1.00  0.00           C  
ATOM  11918  C   SER B 297      -5.975  78.665  44.865  1.00  0.00           C  
ATOM  11919  O   SER B 297      -5.718  77.928  43.922  1.00  0.00           O  
ATOM  11920  CB  SER B 297      -6.085  81.084  44.293  1.00  0.00           C  
ATOM  11921  OG  SER B 297      -5.120  81.406  45.256  1.00  0.00           O  
ATOM  11927  N   ASP B 298      -5.441  78.490  46.067  1.00  0.00           N  
ATOM  11928  CA  ASP B 298      -4.549  77.359  46.326  1.00  0.00           C  
ATOM  11929  C   ASP B 298      -5.338  76.047  46.321  1.00  0.00           C  
ATOM  11930  O   ASP B 298      -4.787  74.994  46.023  1.00  0.00           O  
ATOM  11931  CB  ASP B 298      -3.820  77.536  47.660  1.00  0.00           C  
ATOM  11932  CG  ASP B 298      -2.732  78.600  47.645  1.00  0.00           C  
ATOM  11933  OD1 ASP B 298      -2.366  79.035  46.578  1.00  0.00           O  
ATOM  11934  OD2 ASP B 298      -2.387  79.083  48.699  1.00  0.00           O1-
ATOM  11939  N   LYS B 299      -6.631  76.117  46.614  1.00  0.00           N  
ATOM  11940  CA  LYS B 299      -7.468  74.929  46.568  1.00  0.00           C  
ATOM  11941  C   LYS B 299      -7.660  74.579  45.095  1.00  0.00           C  
ATOM  11942  O   LYS B 299      -7.591  73.408  44.710  1.00  0.00           O  
ATOM  11943  CB  LYS B 299      -8.810  75.157  47.264  1.00  0.00           C  
ATOM  11944  CG  LYS B 299      -8.720  75.296  48.778  1.00  0.00           C  
ATOM  11945  CD  LYS B 299     -10.093  75.508  49.397  1.00  0.00           C  
ATOM  11946  CE  LYS B 299      -9.999  75.684  50.907  1.00  0.00           C  
ATOM  11947  NZ  LYS B 299     -11.333  75.913  51.523  1.00  0.00           N1+
ATOM  11961  N   LEU B 300      -7.898  75.592  44.268  1.00  0.00           N  
ATOM  11962  CA  LEU B 300      -8.089  75.347  42.851  1.00  0.00           C  
ATOM  11963  C   LEU B 300      -6.803  74.787  42.259  1.00  0.00           C  
ATOM  11964  O   LEU B 300      -6.837  73.812  41.511  1.00  0.00           O  
ATOM  11965  CB  LEU B 300      -8.511  76.635  42.131  1.00  0.00           C  
ATOM  11966  CG  LEU B 300      -8.714  76.498  40.616  1.00  0.00           C  
ATOM  11967  CD1 LEU B 300      -9.360  77.760  40.061  1.00  0.00           C  
ATOM  11968  CD2 LEU B 300      -7.374  76.237  39.944  1.00  0.00           C  
ATOM  11980  N   VAL B 301      -5.665  75.376  42.631  1.00  0.00           N  
ATOM  11981  CA  VAL B 301      -4.360  74.930  42.138  1.00  0.00           C  
ATOM  11982  C   VAL B 301      -4.091  73.464  42.497  1.00  0.00           C  
ATOM  11983  O   VAL B 301      -3.625  72.685  41.658  1.00  0.00           O  
ATOM  11984  CB  VAL B 301      -3.221  75.802  42.695  1.00  0.00           C  
ATOM  11985  CG1 VAL B 301      -1.869  75.206  42.335  1.00  0.00           C  
ATOM  11986  CG2 VAL B 301      -3.330  77.225  42.168  1.00  0.00           C  
ATOM  11996  N   ARG B 302      -4.412  73.085  43.736  1.00  0.00           N  
ATOM  11997  CA  ARG B 302      -4.205  71.714  44.173  1.00  0.00           C  
ATOM  11998  C   ARG B 302      -5.103  70.769  43.365  1.00  0.00           C  
ATOM  11999  O   ARG B 302      -4.691  69.663  42.996  1.00  0.00           O  
ATOM  12000  CB  ARG B 302      -4.402  71.549  45.673  1.00  0.00           C  
ATOM  12001  CG  ARG B 302      -3.315  72.173  46.534  1.00  0.00           C  
ATOM  12002  CD  ARG B 302      -3.360  71.770  47.964  1.00  0.00           C  
ATOM  12003  NE  ARG B 302      -4.543  72.219  48.680  1.00  0.00           N  
ATOM  12004  CZ  ARG B 302      -4.663  73.418  49.283  1.00  0.00           C  
ATOM  12005  NH1 ARG B 302      -3.667  74.275  49.292  1.00  0.00           N1+
ATOM  12006  NH2 ARG B 302      -5.805  73.702  49.887  1.00  0.00           N  
ATOM  12020  N   HIS B 303      -6.301  71.239  43.040  1.00  0.00           N  
ATOM  12021  CA  HIS B 303      -7.262  70.454  42.272  1.00  0.00           C  
ATOM  12022  C   HIS B 303      -6.974  70.289  40.770  1.00  0.00           C  
ATOM  12023  O   HIS B 303      -7.112  69.182  40.238  1.00  0.00           O  
ATOM  12024  CB  HIS B 303      -8.656  71.066  42.445  1.00  0.00           C  
ATOM  12025  CG  HIS B 303      -9.766  70.172  41.986  1.00  0.00           C  
ATOM  12026  CD2 HIS B 303     -10.456  69.205  42.632  1.00  0.00           C  
ATOM  12027  ND1 HIS B 303     -10.285  70.227  40.709  1.00  0.00           N  
ATOM  12028  CE1 HIS B 303     -11.249  69.329  40.590  1.00  0.00           C  
ATOM  12029  NE2 HIS B 303     -11.371  68.696  41.743  1.00  0.00           N  
ATOM  12037  N   GLN B 304      -6.593  71.367  40.087  1.00  0.00           N  
ATOM  12038  CA  GLN B 304      -6.367  71.321  38.647  1.00  0.00           C  
ATOM  12039  C   GLN B 304      -5.380  70.219  38.280  1.00  0.00           C  
ATOM  12040  O   GLN B 304      -5.457  69.640  37.198  1.00  0.00           O  
ATOM  12041  CB  GLN B 304      -5.846  72.669  38.144  1.00  0.00           C  
ATOM  12042  CG  GLN B 304      -5.648  72.737  36.638  1.00  0.00           C  
ATOM  12043  CD  GLN B 304      -5.205  74.112  36.174  1.00  0.00           C  
ATOM  12044  NE2 GLN B 304      -5.059  74.275  34.864  1.00  0.00           N  
ATOM  12045  OE1 GLN B 304      -4.998  75.019  36.985  1.00  0.00           O  
ATOM  12054  N   ARG B 305      -4.452  69.936  39.190  1.00  0.00           N  
ATOM  12055  CA  ARG B 305      -3.370  69.000  38.911  1.00  0.00           C  
ATOM  12056  C   ARG B 305      -3.912  67.633  38.513  1.00  0.00           C  
ATOM  12057  O   ARG B 305      -3.317  66.933  37.695  1.00  0.00           O  
ATOM  12058  CB  ARG B 305      -2.390  68.895  40.072  1.00  0.00           C  
ATOM  12059  CG  ARG B 305      -1.521  70.123  40.287  1.00  0.00           C  
ATOM  12060  CD  ARG B 305      -0.615  70.033  41.460  1.00  0.00           C  
ATOM  12061  NE  ARG B 305       0.196  71.219  41.688  1.00  0.00           N  
ATOM  12062  CZ  ARG B 305       1.009  71.398  42.748  1.00  0.00           C  
ATOM  12063  NH1 ARG B 305       1.095  70.493  43.696  1.00  0.00           N1+
ATOM  12064  NH2 ARG B 305       1.700  72.522  42.820  1.00  0.00           N  
ATOM  12078  N   THR B 306      -5.043  67.258  39.097  1.00  0.00           N  
ATOM  12079  CA  THR B 306      -5.711  66.009  38.748  1.00  0.00           C  
ATOM  12080  C   THR B 306      -6.150  66.010  37.288  1.00  0.00           C  
ATOM  12081  O   THR B 306      -6.406  64.955  36.707  1.00  0.00           O  
ATOM  12082  CB  THR B 306      -6.939  65.755  39.644  1.00  0.00           C  
ATOM  12083  CG2 THR B 306      -6.523  65.666  41.103  1.00  0.00           C  
ATOM  12084  OG1 THR B 306      -7.882  66.822  39.480  1.00  0.00           O  
ATOM  12092  N   HIS B 307      -6.234  67.198  36.702  1.00  0.00           N  
ATOM  12093  CA  HIS B 307      -6.805  67.357  35.370  1.00  0.00           C  
ATOM  12094  C   HIS B 307      -5.835  66.881  34.295  1.00  0.00           C  
ATOM  12095  O   HIS B 307      -6.180  66.826  33.114  1.00  0.00           O  
ATOM  12096  CB  HIS B 307      -7.193  68.818  35.117  1.00  0.00           C  
ATOM  12097  CG  HIS B 307      -8.361  69.278  35.931  1.00  0.00           C  
ATOM  12098  CD2 HIS B 307      -9.169  68.612  36.787  1.00  0.00           C  
ATOM  12099  ND1 HIS B 307      -8.815  70.581  35.910  1.00  0.00           N  
ATOM  12100  CE1 HIS B 307      -9.853  70.695  36.721  1.00  0.00           C  
ATOM  12101  NE2 HIS B 307     -10.088  69.516  37.265  1.00  0.00           N  
ATOM  12109  N   THR B 308      -4.620  66.540  34.709  1.00  0.00           N  
ATOM  12110  CA  THR B 308      -3.656  65.908  33.820  1.00  0.00           C  
ATOM  12111  C   THR B 308      -3.871  64.402  33.754  1.00  0.00           C  
ATOM  12112  O   THR B 308      -3.870  63.811  32.674  1.00  0.00           O  
ATOM  12113  CB  THR B 308      -2.208  66.191  34.263  1.00  0.00           C  
ATOM  12114  CG2 THR B 308      -1.926  67.684  34.246  1.00  0.00           C  
ATOM  12115  OG1 THR B 308      -2.004  65.684  35.588  1.00  0.00           O  
ATOM  12123  N   GLY B 309      -4.055  63.785  34.916  1.00  0.00           N  
ATOM  12124  CA  GLY B 309      -4.255  62.344  34.995  1.00  0.00           C  
ATOM  12125  C   GLY B 309      -2.928  61.600  34.942  1.00  0.00           C  
ATOM  12126  O   GLY B 309      -2.826  60.535  34.330  1.00  0.00           O  
ATOM  12130  N   LYS B 310      -1.912  62.163  35.586  1.00  0.00           N  
ATOM  12131  CA  LYS B 310      -0.598  61.534  35.646  1.00  0.00           C  
ATOM  12132  C   LYS B 310      -0.323  60.966  37.032  1.00  0.00           C  
ATOM  12133  O   LYS B 310       0.733  60.380  37.274  1.00  0.00           O  
ATOM  12134  CB  LYS B 310       0.493  62.534  35.263  1.00  0.00           C  
ATOM  12135  CG  LYS B 310       0.419  63.026  33.823  1.00  0.00           C  
ATOM  12136  CD  LYS B 310       1.556  63.985  33.505  1.00  0.00           C  
ATOM  12137  CE  LYS B 310       1.455  64.514  32.083  1.00  0.00           C  
ATOM  12138  NZ  LYS B 310       2.557  65.461  31.761  1.00  0.00           N1+
ATOM  12152  N   LYS B 311      -1.276  61.144  37.940  1.00  0.00           N  
ATOM  12153  CA  LYS B 311      -1.181  60.566  39.275  1.00  0.00           C  
ATOM  12154  C   LYS B 311      -1.069  59.048  39.212  1.00  0.00           C  
ATOM  12155  O   LYS B 311      -0.266  58.590  39.594  1.00  0.00           O  
ATOM  12156  CB  LYS B 311      -2.391  60.967  40.120  1.00  0.00           C  
ATOM  12157  CG  LYS B 311      -2.342  60.475  41.560  1.00  0.00           C  
ATOM  12158  CD  LYS B 311      -3.533  60.987  42.361  1.00  0.00           C  
ATOM  12159  CE  LYS B 311      -3.496  60.480  43.794  1.00  0.00           C  
ATOM  12160  NZ  LYS B 311      -4.647  60.985  44.591  1.00  0.00           N1+
ATOM  12161  OXT LYS B 311      -1.943  58.402  38.703  1.00  0.00           O1-
ATOM  12176  C5* C   X   1     -16.005  18.846  58.716  1.00  0.00           C  
ATOM  12177  O5* C   X   1     -16.298  20.011  59.529  1.00  0.00           O  
ATOM  12178  C4* C   X   1     -15.254  19.266  57.474  1.00  0.00           C  
ATOM  12179  O4* C   X   1     -16.217  19.768  56.493  1.00  0.00           O  
ATOM  12180  C3* C   X   1     -14.255  20.407  57.639  1.00  0.00           C  
ATOM  12181  O3* C   X   1     -13.242  20.388  56.635  1.00  0.00           O  
ATOM  12182  C2* C   X   1     -15.119  21.645  57.453  1.00  0.00           C  
ATOM  12183  C1* C   X   1     -16.121  21.177  56.408  1.00  0.00           C  
ATOM  12184  N1  C   X   1     -17.487  21.736  56.595  1.00  0.00           N  
ATOM  12185  C2  C   X   1     -18.213  22.079  55.456  1.00  0.00           C  
ATOM  12186  O2  C   X   1     -17.696  21.910  54.344  1.00  0.00           O  
ATOM  12187  N3  C   X   1     -19.459  22.590  55.604  1.00  0.00           N  
ATOM  12188  C4  C   X   1     -19.990  22.762  56.823  1.00  0.00           C  
ATOM  12189  N4  C   X   1     -21.212  23.261  56.909  1.00  0.00           N  
ATOM  12190  C5  C   X   1     -19.265  22.422  58.006  1.00  0.00           C  
ATOM  12191  C6  C   X   1     -18.018  21.907  57.834  1.00  0.00           C  
ATOM  12192 HN4A C   X   1     -21.646  23.404  57.833  1.00  0.00           H  
ATOM  12193 HN4B C   X   1     -21.731  23.509  56.055  1.00  0.00           H  
ATOM  12202 H2A* C   X   1     -15.600  21.936  58.388  1.00  0.00           H  
ATOM  12203 H2B* C   X   1     -14.528  22.496  57.111  1.00  0.00           H  
ATOM  12204  P   A   X   2     -12.441  21.949  56.420  1.00  0.00           P  
ATOM  12205  O1P A   X   2     -11.042  21.687  56.029  1.00  0.00           O  
ATOM  12206  O2P A   X   2     -12.637  22.925  57.521  1.00  0.00           O1-
ATOM  12207  C5* A   X   2     -13.565  21.441  54.106  1.00  0.00           C  
ATOM  12208  O5* A   X   2     -13.286  22.412  55.148  1.00  0.00           O  
ATOM  12209  C4* A   X   2     -13.580  22.127  52.761  1.00  0.00           C  
ATOM  12210  O4* A   X   2     -14.880  22.773  52.578  1.00  0.00           O  
ATOM  12211  C3* A   X   2     -12.568  23.256  52.563  1.00  0.00           C  
ATOM  12212  O3* A   X   2     -12.268  23.476  51.187  1.00  0.00           O  
ATOM  12213  C2* A   X   2     -13.303  24.469  53.113  1.00  0.00           C  
ATOM  12214  C1* A   X   2     -14.743  24.175  52.717  1.00  0.00           C  
ATOM  12215  N1  A   X   2     -19.384  26.241  53.429  1.00  0.00           N  
ATOM  12216  C2  A   X   2     -18.699  25.928  52.335  1.00  0.00           C  
ATOM  12217  N3  A   X   2     -17.502  25.392  52.221  1.00  0.00           N  
ATOM  12218  C4  A   X   2     -16.975  25.171  53.440  1.00  0.00           C  
ATOM  12219  C5  A   X   2     -17.541  25.442  54.652  1.00  0.00           C  
ATOM  12220  C6  A   X   2     -18.832  26.010  54.629  1.00  0.00           C  
ATOM  12221  N6  A   X   2     -19.515  26.324  55.742  1.00  0.00           N  
ATOM  12222  N7  A   X   2     -16.702  25.071  55.688  1.00  0.00           N  
ATOM  12223  C8  A   X   2     -15.649  24.605  55.085  1.00  0.00           C  
ATOM  12224  N9  A   X   2     -15.744  24.630  53.719  1.00  0.00           N  
ATOM  12225 HN6A A   X   2     -20.454  26.737  55.671  1.00  0.00           H  
ATOM  12226 HN6B A   X   2     -19.096  26.150  56.669  1.00  0.00           H  
ATOM  12234 H2A* A   X   2     -13.178  24.551  54.192  1.00  0.00           H  
ATOM  12235 H2B* A   X   2     -12.932  25.392  52.669  1.00  0.00           H  
ATOM  12236  P   C   X   3     -11.643  25.116  50.765  1.00  0.00           P  
ATOM  12237  O1P C   X   3     -10.733  25.004  49.610  1.00  0.00           O  
ATOM  12238  O2P C   X   3     -11.109  25.844  51.944  1.00  0.00           O1-
ATOM  12239  C5* C   X   3     -13.912  25.021  49.458  1.00  0.00           C  
ATOM  12240  O5* C   X   3     -13.022  25.779  50.314  1.00  0.00           O  
ATOM  12241  C4* C   X   3     -14.634  25.957  48.517  1.00  0.00           C  
ATOM  12242  O4* C   X   3     -15.759  26.562  49.232  1.00  0.00           O  
ATOM  12243  C3* C   X   3     -13.832  27.148  47.997  1.00  0.00           C  
ATOM  12244  O3* C   X   3     -14.348  27.649  46.766  1.00  0.00           O  
ATOM  12245  C2* C   X   3     -14.036  28.192  49.085  1.00  0.00           C  
ATOM  12246  C1* C   X   3     -15.463  27.913  49.531  1.00  0.00           C  
ATOM  12247  N1  C   X   3     -15.688  28.113  50.990  1.00  0.00           N  
ATOM  12248  C2  C   X   3     -16.901  28.666  51.392  1.00  0.00           C  
ATOM  12249  O2  C   X   3     -17.736  28.970  50.530  1.00  0.00           O  
ATOM  12250  N3  C   X   3     -17.122  28.859  52.715  1.00  0.00           N  
ATOM  12251  C4  C   X   3     -16.197  28.518  53.623  1.00  0.00           C  
ATOM  12252  N4  C   X   3     -16.467  28.724  54.902  1.00  0.00           N  
ATOM  12253  C5  C   X   3     -14.943  27.953  53.233  1.00  0.00           C  
ATOM  12254  C6  C   X   3     -14.743  27.767  51.901  1.00  0.00           C  
ATOM  12255 HN4A C   X   3     -15.776  28.473  55.622  1.00  0.00           H  
ATOM  12256 HN4B C   X   3     -17.370  29.135  55.179  1.00  0.00           H  
ATOM  12264 H2A* C   X   3     -13.317  28.067  49.893  1.00  0.00           H  
ATOM  12265 H2B* C   X   3     -13.915  29.203  48.692  1.00  0.00           H  
ATOM  12266  P   T   X   4     -13.851  29.328  46.440  1.00  0.00           P  
ATOM  12267  O1P T   X   4     -13.726  29.475  44.974  1.00  0.00           O  
ATOM  12268  O2P T   X   4     -12.714  29.839  47.242  1.00  0.00           O1-
ATOM  12269  C5* T   X   4     -16.468  29.392  46.588  1.00  0.00           C  
ATOM  12270  O5* T   X   4     -15.202  30.009  46.941  1.00  0.00           O  
ATOM  12271  C4* T   X   4     -17.515  30.463  46.383  1.00  0.00           C  
ATOM  12272  O4* T   X   4     -18.025  30.875  47.688  1.00  0.00           O  
ATOM  12273  C3* T   X   4     -17.042  31.761  45.735  1.00  0.00           C  
ATOM  12274  O3* T   X   4     -18.106  32.466  45.099  1.00  0.00           O  
ATOM  12275  C2* T   X   4     -16.547  32.570  46.924  1.00  0.00           C  
ATOM  12276  C1* T   X   4     -17.520  32.154  48.019  1.00  0.00           C  
ATOM  12277  N1  T   X   4     -16.903  32.064  49.369  1.00  0.00           N  
ATOM  12278  C2  T   X   4     -17.663  32.482  50.441  1.00  0.00           C  
ATOM  12279  O2  T   X   4     -18.797  32.910  50.317  1.00  0.00           O  
ATOM  12280  N3  T   X   4     -17.050  32.379  51.674  1.00  0.00           N  
ATOM  12281  C4  T   X   4     -15.780  31.914  51.923  1.00  0.00           C  
ATOM  12282  O4  T   X   4     -15.337  31.869  53.078  1.00  0.00           O  
ATOM  12283  C5  T   X   4     -15.057  31.504  50.744  1.00  0.00           C  
ATOM  12284  C5M T   X   4     -13.670  30.982  50.970  1.00  0.00           C  
ATOM  12285  C6  T   X   4     -15.626  31.584  49.524  1.00  0.00           C  
ATOM  12296 H2A* T   X   4     -15.516  32.321  47.172  1.00  0.00           H  
ATOM  12297 H2B* T   X   4     -16.586  33.641  46.720  1.00  0.00           H  
ATOM  12298  P   G   X   5     -17.874  34.236  44.881  1.00  0.00           P  
ATOM  12299  O1P G   X   5     -18.591  34.679  43.670  1.00  0.00           O  
ATOM  12300  O2P G   X   5     -16.445  34.624  44.969  1.00  0.00           O1-
ATOM  12301  C5* G   X   5     -19.927  34.157  46.510  1.00  0.00           C  
ATOM  12302  O5* G   X   5     -18.641  34.741  46.185  1.00  0.00           O  
ATOM  12303  C4* G   X   5     -20.815  35.198  47.148  1.00  0.00           C  
ATOM  12304  O4* G   X   5     -20.458  35.316  48.562  1.00  0.00           O  
ATOM  12305  C3* G   X   5     -20.690  36.621  46.608  1.00  0.00           C  
ATOM  12306  O3* G   X   5     -21.865  37.392  46.843  1.00  0.00           O  
ATOM  12307  C2* G   X   5     -19.545  37.194  47.427  1.00  0.00           C  
ATOM  12308  C1* G   X   5     -19.754  36.522  48.778  1.00  0.00           C  
ATOM  12309  N1  G   X   5     -17.440  36.296  53.317  1.00  0.00           N  
ATOM  12310  C2  G   X   5     -18.723  36.689  52.997  1.00  0.00           C  
ATOM  12311  N2  G   X   5     -19.495  37.068  54.020  1.00  0.00           N  
ATOM  12312  N3  G   X   5     -19.203  36.694  51.756  1.00  0.00           N  
ATOM  12313  C4  G   X   5     -18.282  36.279  50.844  1.00  0.00           C  
ATOM  12314  C5  G   X   5     -16.978  35.878  51.072  1.00  0.00           C  
ATOM  12315  C6  G   X   5     -16.473  35.866  52.391  1.00  0.00           C  
ATOM  12316  O6  G   X   5     -15.353  35.546  52.790  1.00  0.00           O  
ATOM  12317  N7  G   X   5     -16.361  35.536  49.866  1.00  0.00           N  
ATOM  12318  C8  G   X   5     -17.293  35.733  48.968  1.00  0.00           C  
ATOM  12319  N9  G   X   5     -18.488  36.189  49.485  1.00  0.00           N  
ATOM  12329 H2A* G   X   5     -18.578  36.945  46.987  1.00  0.00           H  
ATOM  12330 H2B* G   X   5     -19.605  38.280  47.491  1.00  0.00           H  
ATOM  12331  P   C   X   6     -21.615  39.172  46.797  1.00  0.00           P  
ATOM  12332  O1P C   X   6     -22.845  39.814  46.293  1.00  0.00           O  
ATOM  12333  O2P C   X   6     -20.350  39.597  46.150  1.00  0.00           O1-
ATOM  12334  C5* C   X   6     -22.431  38.679  49.238  1.00  0.00           C  
ATOM  12335  O5* C   X   6     -21.498  39.375  48.374  1.00  0.00           O  
ATOM  12336  C4* C   X   6     -22.742  39.534  50.445  1.00  0.00           C  
ATOM  12337  O4* C   X   6     -21.659  39.383  51.415  1.00  0.00           O  
ATOM  12338  C3* C   X   6     -22.831  41.038  50.207  1.00  0.00           C  
ATOM  12339  O3* C   X   6     -23.622  41.696  51.193  1.00  0.00           O  
ATOM  12340  C2* C   X   6     -21.385  41.489  50.346  1.00  0.00           C  
ATOM  12341  C1* C   X   6     -20.866  40.555  51.429  1.00  0.00           C  
ATOM  12342  N1  C   X   6     -19.447  40.145  51.239  1.00  0.00           N  
ATOM  12343  C2  C   X   6     -18.646  40.024  52.372  1.00  0.00           C  
ATOM  12344  O2  C   X   6     -19.140  40.264  53.481  1.00  0.00           O  
ATOM  12345  N3  C   X   6     -17.351  39.652  52.219  1.00  0.00           N  
ATOM  12346  C4  C   X   6     -16.849  39.399  51.004  1.00  0.00           C  
ATOM  12347  N4  C   X   6     -15.580  39.036  50.913  1.00  0.00           N  
ATOM  12348  C5  C   X   6     -17.649  39.520  49.825  1.00  0.00           C  
ATOM  12349  C6  C   X   6     -18.947  39.892  50.003  1.00  0.00           C  
ATOM  12350 HN4A C   X   6     -15.166  38.835  49.990  1.00  0.00           H  
ATOM  12351 HN4B C   X   6     -15.004  38.954  51.762  1.00  0.00           H  
ATOM  12359 H2A* C   X   6     -20.843  41.376  49.406  1.00  0.00           H  
ATOM  12360 H2B* C   X   6     -21.321  42.539  50.636  1.00  0.00           H  
ATOM  12361  P   G   X   7     -23.324  43.447  51.371  1.00  0.00           P  
ATOM  12362  O1P G   X   7     -24.575  44.120  51.774  1.00  0.00           O  
ATOM  12363  O2P G   X   7     -22.607  44.045  50.219  1.00  0.00           O1-
ATOM  12364  C5* G   X   7     -22.674  42.455  53.708  1.00  0.00           C  
ATOM  12365  O5* G   X   7     -22.332  43.344  52.616  1.00  0.00           O  
ATOM  12366  C4* G   X   7     -22.197  43.044  55.015  1.00  0.00           C  
ATOM  12367  O4* G   X   7     -20.769  42.757  55.163  1.00  0.00           O  
ATOM  12368  C3* G   X   7     -22.292  44.563  55.151  1.00  0.00           C  
ATOM  12369  O3* G   X   7     -22.349  44.979  56.513  1.00  0.00           O  
ATOM  12370  C2* G   X   7     -20.987  45.040  54.536  1.00  0.00           C  
ATOM  12371  C1* G   X   7     -20.019  43.937  54.947  1.00  0.00           C  
ATOM  12372  N1  G   X   7     -15.136  42.679  54.191  1.00  0.00           N  
ATOM  12373  C2  G   X   7     -15.819  42.907  55.368  1.00  0.00           C  
ATOM  12374  N2  G   X   7     -15.111  42.780  56.494  1.00  0.00           N  
ATOM  12375  N3  G   X   7     -17.111  43.227  55.420  1.00  0.00           N  
ATOM  12376  C4  G   X   7     -17.671  43.314  54.184  1.00  0.00           C  
ATOM  12377  C5  G   X   7     -17.064  43.113  52.957  1.00  0.00           C  
ATOM  12378  C6  G   X   7     -15.695  42.765  52.903  1.00  0.00           C  
ATOM  12379  O6  G   X   7     -14.987  42.548  51.920  1.00  0.00           O  
ATOM  12380  N7  G   X   7     -17.986  43.305  51.925  1.00  0.00           N  
ATOM  12381  C8  G   X   7     -19.098  43.607  52.548  1.00  0.00           C  
ATOM  12382  N9  G   X   7     -18.985  43.635  53.921  1.00  0.00           N  
ATOM  12392 H2A* G   X   7     -21.070  45.134  53.453  1.00  0.00           H  
ATOM  12393 H2B* G   X   7     -20.695  46.014  54.929  1.00  0.00           H  
ATOM  12394  P   G   X   8     -21.877  46.675  56.810  1.00  0.00           P  
ATOM  12395  O1P G   X   8     -22.640  47.201  57.958  1.00  0.00           O  
ATOM  12396  O2P G   X   8     -21.876  47.518  55.589  1.00  0.00           O1-
ATOM  12397  C5* G   X   8     -20.116  45.274  58.153  1.00  0.00           C  
ATOM  12398  O5* G   X   8     -20.372  46.373  57.245  1.00  0.00           O  
ATOM  12399  C4* G   X   8     -18.954  45.614  59.055  1.00  0.00           C  
ATOM  12400  O4* G   X   8     -17.709  45.368  58.327  1.00  0.00           O  
ATOM  12401  C3* G   X   8     -18.845  47.072  59.500  1.00  0.00           C  
ATOM  12402  O3* G   X   8     -18.105  47.210  60.712  1.00  0.00           O  
ATOM  12403  C2* G   X   8     -18.067  47.716  58.365  1.00  0.00           C  
ATOM  12404  C1* G   X   8     -17.120  46.598  57.954  1.00  0.00           C  
ATOM  12405  N1  G   X   8     -13.583  45.725  54.387  1.00  0.00           N  
ATOM  12406  C2  G   X   8     -13.479  45.688  55.760  1.00  0.00           C  
ATOM  12407  N2  G   X   8     -12.277  45.372  56.255  1.00  0.00           N  
ATOM  12408  N3  G   X   8     -14.498  45.935  56.581  1.00  0.00           N  
ATOM  12409  C4  G   X   8     -15.641  46.238  55.911  1.00  0.00           C  
ATOM  12410  C5  G   X   8     -15.833  46.308  54.541  1.00  0.00           C  
ATOM  12411  C6  G   X   8     -14.752  46.038  53.672  1.00  0.00           C  
ATOM  12412  O6  G   X   8     -14.726  46.049  52.440  1.00  0.00           O  
ATOM  12413  N7  G   X   8     -17.153  46.659  54.257  1.00  0.00           N  
ATOM  12414  C8  G   X   8     -17.707  46.784  55.435  1.00  0.00           C  
ATOM  12415  N9  G   X   8     -16.851  46.548  56.489  1.00  0.00           N  
ATOM  12425 H2A* G   X   8     -18.729  48.018  57.553  1.00  0.00           H  
ATOM  12426 H2B* G   X   8     -17.536  48.607  58.702  1.00  0.00           H  
ATOM  12427  P   C   X   9     -17.430  48.850  60.992  1.00  0.00           P  
ATOM  12428  O1P C   X   9     -17.391  49.112  62.445  1.00  0.00           O  
ATOM  12429  O2P C   X   9     -18.038  49.917  60.158  1.00  0.00           O1-
ATOM  12430  C5* C   X   9     -15.334  47.284  60.847  1.00  0.00           C  
ATOM  12431  O5* C   X   9     -15.963  48.531  60.455  1.00  0.00           O  
ATOM  12432  C4* C   X   9     -13.844  47.487  60.995  1.00  0.00           C  
ATOM  12433  O4* C   X   9     -13.230  47.437  59.669  1.00  0.00           O  
ATOM  12434  C3* C   X   9     -13.398  48.831  61.566  1.00  0.00           C  
ATOM  12435  O3* C   X   9     -12.105  48.761  62.165  1.00  0.00           O  
ATOM  12436  C2* C   X   9     -13.327  49.718  60.331  1.00  0.00           C  
ATOM  12437  C1* C   X   9     -12.852  48.741  59.266  1.00  0.00           C  
ATOM  12438  N1  C   X   9     -13.438  48.988  57.921  1.00  0.00           N  
ATOM  12439  C2  C   X   9     -12.621  48.798  56.809  1.00  0.00           C  
ATOM  12440  O2  C   X   9     -11.449  48.440  56.982  1.00  0.00           O  
ATOM  12441  N3  C   X   9     -13.136  49.022  55.576  1.00  0.00           N  
ATOM  12442  C4  C   X   9     -14.407  49.410  55.421  1.00  0.00           C  
ATOM  12443  N4  C   X   9     -14.861  49.608  54.193  1.00  0.00           N  
ATOM  12444  C5  C   X   9     -15.266  49.614  56.547  1.00  0.00           C  
ATOM  12445  C6  C   X   9     -14.729  49.383  57.776  1.00  0.00           C  
ATOM  12446 HN4A C   X   9     -15.836  49.907  54.046  1.00  0.00           H  
ATOM  12447 HN4B C   X   9     -14.238  49.463  53.385  1.00  0.00           H  
ATOM  12455 H2A* C   X   9     -14.301  50.146  60.096  1.00  0.00           H  
ATOM  12456 H2B* C   X   9     -12.630  50.546  60.475  1.00  0.00           H  
ATOM  12457  P   T   X  10     -11.316  50.352  62.301  1.00  0.00           P  
ATOM  12458  O1P T   X  10     -10.479  50.327  63.518  1.00  0.00           O  
ATOM  12459  O2P T   X  10     -12.199  51.532  62.145  1.00  0.00           O1-
ATOM  12460  C5* T   X  10      -9.750  48.929  60.752  1.00  0.00           C  
ATOM  12461  O5* T   X  10     -10.400  50.200  61.004  1.00  0.00           O  
ATOM  12462  C4* T   X  10      -8.408  49.162  60.100  1.00  0.00           C  
ATOM  12463  O4* T   X  10      -8.616  49.394  58.671  1.00  0.00           O  
ATOM  12464  C3* T   X  10      -7.627  50.386  60.572  1.00  0.00           C  
ATOM  12465  O3* T   X  10      -6.227  50.253  60.344  1.00  0.00           O  
ATOM  12466  C2* T   X  10      -8.175  51.496  59.688  1.00  0.00           C  
ATOM  12467  C1* T   X  10      -8.423  50.764  58.374  1.00  0.00           C  
ATOM  12468  N1  T   X  10      -9.624  51.243  57.640  1.00  0.00           N  
ATOM  12469  C2  T   X  10      -9.540  51.302  56.265  1.00  0.00           C  
ATOM  12470  O2  T   X  10      -8.539  50.980  55.651  1.00  0.00           O  
ATOM  12471  N3  T   X  10     -10.678  51.750  55.623  1.00  0.00           N  
ATOM  12472  C4  T   X  10     -11.857  52.138  56.219  1.00  0.00           C  
ATOM  12473  O4  T   X  10     -12.813  52.526  55.537  1.00  0.00           O  
ATOM  12474  C5  T   X  10     -11.850  52.048  57.658  1.00  0.00           C  
ATOM  12475  C5M T   X  10     -13.118  52.454  58.348  1.00  0.00           C  
ATOM  12476  C6  T   X  10     -10.762  51.609  58.318  1.00  0.00           C  
ATOM  12487 H2A* T   X  10      -9.087  51.922  60.103  1.00  0.00           H  
ATOM  12488 H2B* T   X  10      -7.454  52.308  59.578  1.00  0.00           H  
ATOM  12489  P   G   X  11      -5.285  51.781  60.227  1.00  0.00           P  
ATOM  12490  O1P G   X  11      -3.912  51.551  60.714  1.00  0.00           O  
ATOM  12491  O2P G   X  11      -6.009  52.924  60.837  1.00  0.00           O1-
ATOM  12492  C5* G   X  11      -4.992  50.782  57.822  1.00  0.00           C  
ATOM  12493  O5* G   X  11      -5.284  51.942  58.640  1.00  0.00           O  
ATOM  12494  C4* G   X  11      -4.244  51.206  56.580  1.00  0.00           C  
ATOM  12495  O4* G   X  11      -5.208  51.714  55.603  1.00  0.00           O  
ATOM  12496  C3* G   X  11      -3.244  52.348  56.748  1.00  0.00           C  
ATOM  12497  O3* G   X  11      -2.234  52.332  55.740  1.00  0.00           O  
ATOM  12498  C2* G   X  11      -4.109  53.585  56.569  1.00  0.00           C  
ATOM  12499  C1* G   X  11      -5.114  53.122  55.523  1.00  0.00           C  
ATOM  12500  N1  G   X  11      -9.255  54.928  53.161  1.00  0.00           N  
ATOM  12501  C2  G   X  11      -8.068  54.466  52.634  1.00  0.00           C  
ATOM  12502  N2  G   X  11      -7.969  54.481  51.301  1.00  0.00           N  
ATOM  12503  N3  G   X  11      -7.060  54.012  53.376  1.00  0.00           N  
ATOM  12504  C4  G   X  11      -7.332  54.070  54.706  1.00  0.00           C  
ATOM  12505  C5  G   X  11      -8.485  54.527  55.322  1.00  0.00           C  
ATOM  12506  C6  G   X  11      -9.557  55.000  54.534  1.00  0.00           C  
ATOM  12507  O6  G   X  11     -10.650  55.440  54.891  1.00  0.00           O  
ATOM  12508  N7  G   X  11      -8.362  54.425  56.709  1.00  0.00           N  
ATOM  12509  C8  G   X  11      -7.169  53.921  56.886  1.00  0.00           C  
ATOM  12510  N9  G   X  11      -6.479  53.682  55.716  1.00  0.00           N  
ATOM  12520 H2A* G   X  11      -4.588  53.872  57.505  1.00  0.00           H  
ATOM  12521 H2B* G   X  11      -3.518  54.437  56.228  1.00  0.00           H  
ATOM  12522  P   C   X  12      -1.400  53.904  55.494  1.00  0.00           P  
ATOM  12523  O1P C   X  12      -0.004  53.645  55.085  1.00  0.00           O  
ATOM  12524  O2P C   X  12      -1.580  54.876  56.599  1.00  0.00           O1-
ATOM  12525  C5* C   X  12      -2.555  53.398  53.197  1.00  0.00           C  
ATOM  12526  O5* C   X  12      -2.261  54.366  54.235  1.00  0.00           O  
ATOM  12527  C4* C   X  12      -2.590  54.085  51.851  1.00  0.00           C  
ATOM  12528  O4* C   X  12      -3.895  54.728  51.690  1.00  0.00           O  
ATOM  12529  C3* C   X  12      -1.584  55.215  51.642  1.00  0.00           C  
ATOM  12530  O3* C   X  12      -1.303  55.437  50.261  1.00  0.00           O  
ATOM  12531  C2* C   X  12      -2.312  56.425  52.205  1.00  0.00           C  
ATOM  12532  C1* C   X  12      -3.758  56.129  51.829  1.00  0.00           C  
ATOM  12533  N1  C   X  12      -4.746  56.581  52.846  1.00  0.00           N  
ATOM  12534  C2  C   X  12      -5.954  57.108  52.392  1.00  0.00           C  
ATOM  12535  O2  C   X  12      -6.153  57.184  51.174  1.00  0.00           O  
ATOM  12536  N3  C   X  12      -6.866  57.527  53.303  1.00  0.00           N  
ATOM  12537  C4  C   X  12      -6.619  57.432  54.615  1.00  0.00           C  
ATOM  12538  N4  C   X  12      -7.546  57.851  55.461  1.00  0.00           N  
ATOM  12539  C5  C   X  12      -5.387  56.900  55.107  1.00  0.00           C  
ATOM  12540  C6  C   X  12      -4.487  56.482  54.174  1.00  0.00           C  
ATOM  12541 HN4A C   X  12      -7.385  57.792  56.476  1.00  0.00           H  
ATOM  12542 HN4B C   X  12      -8.432  58.240  55.105  1.00  0.00           H  
ATOM  12550 H2A* C   X  12      -2.173  56.507  53.282  1.00  0.00           H  
ATOM  12551 H2B* C   X  12      -1.949  57.352  51.756  1.00  0.00           H  
ATOM  12552  P   G   X  13      -0.641  57.047  49.865  1.00  0.00           P  
ATOM  12553  O1P G   X  13       0.265  56.933  48.706  1.00  0.00           O  
ATOM  12554  O2P G   X  13      -0.101  57.770  51.042  1.00  0.00           O1-
ATOM  12555  C5* G   X  13      -2.914  56.962  48.563  1.00  0.00           C  
ATOM  12556  O5* G   X  13      -2.020  57.714  49.419  1.00  0.00           O  
ATOM  12557  C4* G   X  13      -3.637  57.901  47.625  1.00  0.00           C  
ATOM  12558  O4* G   X  13      -4.756  58.508  48.344  1.00  0.00           O  
ATOM  12559  C3* G   X  13      -2.833  59.092  47.107  1.00  0.00           C  
ATOM  12560  O3* G   X  13      -3.350  59.596  45.878  1.00  0.00           O  
ATOM  12561  C2* G   X  13      -3.028  60.134  48.196  1.00  0.00           C  
ATOM  12562  C1* G   X  13      -4.457  59.857  48.645  1.00  0.00           C  
ATOM  12563  N1  G   X  13      -7.719  61.524  52.190  1.00  0.00           N  
ATOM  12564  C2  G   X  13      -7.847  61.492  50.817  1.00  0.00           C  
ATOM  12565  N2  G   X  13      -8.996  61.959  50.320  1.00  0.00           N  
ATOM  12566  N3  G   X  13      -6.906  61.018  50.004  1.00  0.00           N  
ATOM  12567  C4  G   X  13      -5.809  60.586  50.678  1.00  0.00           C  
ATOM  12568  C5  G   X  13      -5.590  60.592  52.046  1.00  0.00           C  
ATOM  12569  C6  G   X  13      -6.592  61.087  52.909  1.00  0.00           C  
ATOM  12570  O6  G   X  13      -6.587  61.171  54.138  1.00  0.00           O  
ATOM  12571  N7  G   X  13      -4.329  60.067  52.334  1.00  0.00           N  
ATOM  12572  C8  G   X  13      -3.835  59.767  51.161  1.00  0.00           C  
ATOM  12573  N9  G   X  13      -4.674  60.055  50.105  1.00  0.00           N  
ATOM  12583 H2A* G   X  13      -2.307  60.004  49.003  1.00  0.00           H  
ATOM  12584 H2B* G   X  13      -2.904  61.145  47.806  1.00  0.00           H  
ATOM  12585  P   C   X  14      -2.876  61.289  45.505  1.00  0.00           P  
ATOM  12586  O1P C   X  14      -2.771  61.445  44.041  1.00  0.00           O  
ATOM  12587  O2P C   X  14      -1.728  61.794  46.296  1.00  0.00           O1-
ATOM  12588  C5* C   X  14      -5.491  61.354  45.692  1.00  0.00           C  
ATOM  12589  O5* C   X  14      -4.221  61.967  46.031  1.00  0.00           O  
ATOM  12590  C4* C   X  14      -6.541  62.423  45.508  1.00  0.00           C  
ATOM  12591  O4* C   X  14      -7.033  62.827  46.826  1.00  0.00           O  
ATOM  12592  C3* C   X  14      -6.076  63.727  44.864  1.00  0.00           C  
ATOM  12593  O3* C   X  14      -7.148  64.437  44.247  1.00  0.00           O  
ATOM  12594  C2* C   X  14      -5.565  64.528  46.052  1.00  0.00           C  
ATOM  12595  C1* C   X  14      -6.522  64.105  47.156  1.00  0.00           C  
ATOM  12596  N1  C   X  14      -5.886  64.005  48.497  1.00  0.00           N  
ATOM  12597  C2  C   X  14      -6.627  64.415  49.603  1.00  0.00           C  
ATOM  12598  O2  C   X  14      -7.773  64.846  49.428  1.00  0.00           O  
ATOM  12599  N3  C   X  14      -6.063  64.334  50.833  1.00  0.00           N  
ATOM  12600  C4  C   X  14      -4.818  63.863  50.988  1.00  0.00           C  
ATOM  12601  N4  C   X  14      -4.319  63.802  52.212  1.00  0.00           N  
ATOM  12602  C5  C   X  14      -4.036  63.441  49.869  1.00  0.00           C  
ATOM  12603  C6  C   X  14      -4.623  63.528  48.644  1.00  0.00           C  
ATOM  12604 HN4A C   X  14      -3.364  63.445  52.363  1.00  0.00           H  
ATOM  12605 HN4B C   X  14      -4.884  64.112  53.017  1.00  0.00           H  
ATOM  12613 H2A* C   X  14      -4.530  64.277  46.282  1.00  0.00           H  
ATOM  12614 H2B* C   X  14      -5.607  65.600  45.856  1.00  0.00           H  
ATOM  12615  P   A   X  15      -6.807  66.155  44.018  1.00  0.00           P  
ATOM  12616  O1P A   X  15      -7.505  66.593  42.791  1.00  0.00           O  
ATOM  12617  O2P A   X  15      -5.379  66.545  44.126  1.00  0.00           O1-
ATOM  12618  C5* A   X  15      -8.887  66.087  45.613  1.00  0.00           C  
ATOM  12619  O5* A   X  15      -7.596  66.670  45.306  1.00  0.00           O  
ATOM  12620  C4* A   X  15      -9.786  67.131  46.229  1.00  0.00           C  
ATOM  12621  O4* A   X  15      -9.451  67.258  47.649  1.00  0.00           O  
ATOM  12622  C3* A   X  15      -9.652  68.552  45.683  1.00  0.00           C  
ATOM  12623  O3* A   X  15     -10.830  69.325  45.896  1.00  0.00           O  
ATOM  12624  C2* A   X  15      -8.519  69.129  46.520  1.00  0.00           C  
ATOM  12625  C1* A   X  15      -8.750  68.466  47.870  1.00  0.00           C  
ATOM  12626  N1  A   X  15      -6.444  68.247  52.448  1.00  0.00           N  
ATOM  12627  C2  A   X  15      -7.668  68.611  52.074  1.00  0.00           C  
ATOM  12628  N3  A   X  15      -8.202  68.641  50.871  1.00  0.00           N  
ATOM  12629  C4  A   X  15      -7.303  68.233  49.955  1.00  0.00           C  
ATOM  12630  C5  A   X  15      -6.015  67.838  50.170  1.00  0.00           C  
ATOM  12631  C6  A   X  15      -5.572  67.846  51.511  1.00  0.00           C  
ATOM  12632  N6  A   X  15      -4.334  67.477  51.875  1.00  0.00           N  
ATOM  12633  N7  A   X  15      -5.396  67.482  48.985  1.00  0.00           N  
ATOM  12634  C8  A   X  15      -6.310  67.683  48.085  1.00  0.00           C  
ATOM  12635  N9  A   X  15      -7.497  68.137  48.599  1.00  0.00           N  
ATOM  12636 HN6A A   X  15      -4.061  67.503  52.868  1.00  0.00           H  
ATOM  12637 HN6B A   X  15      -3.657  67.168  51.162  1.00  0.00           H  
ATOM  12645 H2A* A   X  15      -7.546  68.878  46.096  1.00  0.00           H  
ATOM  12646 H2B* A   X  15      -8.581  70.215  46.575  1.00  0.00           H  
ATOM  12647  P   G   X  16     -10.627  71.108  45.917  1.00  0.00           P  
ATOM  12648  O1P G   X  16     -11.859  71.747  45.420  1.00  0.00           O  
ATOM  12649  O2P G   X  16      -9.365  71.531  45.264  1.00  0.00           O1-
ATOM  12650  C5* G   X  16     -11.434  70.620  48.364  1.00  0.00           C  
ATOM  12651  O5* G   X  16     -10.503  71.313  47.494  1.00  0.00           O  
ATOM  12652  C4* G   X  16     -11.740  71.476  49.570  1.00  0.00           C  
ATOM  12653  O4* G   X  16     -10.651  71.330  50.537  1.00  0.00           O  
ATOM  12654  C3* G   X  16     -11.830  72.982  49.329  1.00  0.00           C  
ATOM  12655  O3* G   X  16     -12.617  73.641  50.318  1.00  0.00           O  
ATOM  12656  C2* G   X  16     -10.382  73.432  49.461  1.00  0.00           C  
ATOM  12657  C1* G   X  16      -9.858  72.500  50.546  1.00  0.00           C  
ATOM  12658  N1  G   X  16      -5.443  71.488  52.884  1.00  0.00           N  
ATOM  12659  C2  G   X  16      -6.653  71.881  53.414  1.00  0.00           C  
ATOM  12660  N2  G   X  16      -6.700  72.018  54.743  1.00  0.00           N  
ATOM  12661  N3  G   X  16      -7.739  72.109  52.679  1.00  0.00           N  
ATOM  12662  C4  G   X  16      -7.513  71.920  51.351  1.00  0.00           C  
ATOM  12663  C5  G   X  16      -6.333  71.540  50.733  1.00  0.00           C  
ATOM  12664  C6  G   X  16      -5.184  71.292  51.516  1.00  0.00           C  
ATOM  12665  O6  G   X  16      -4.058  70.947  51.156  1.00  0.00           O  
ATOM  12666  N7  G   X  16      -6.516  71.467  49.351  1.00  0.00           N  
ATOM  12667  C8  G   X  16      -7.770  71.796  49.180  1.00  0.00           C  
ATOM  12668  N9  G   X  16      -8.441  72.089  50.347  1.00  0.00           N  
ATOM  12678 H2A* G   X  16      -9.844  73.316  48.520  1.00  0.00           H  
ATOM  12679 H2B* G   X  16     -10.316  74.482  49.748  1.00  0.00           H  
ATOM  12680  P   G   X  17     -12.317  75.392  50.486  1.00  0.00           P  
ATOM  12681  O1P G   X  17     -13.566  76.064  50.889  1.00  0.00           O  
ATOM  12682  O2P G   X  17     -11.600  75.989  49.334  1.00  0.00           O1-
ATOM  12683  C5* G   X  17     -11.667  74.401  52.824  1.00  0.00           C  
ATOM  12684  O5* G   X  17     -11.325  75.290  51.731  1.00  0.00           O  
ATOM  12685  C4* G   X  17     -11.188  74.988  54.130  1.00  0.00           C  
ATOM  12686  O4* G   X  17      -9.762  74.704  54.279  1.00  0.00           O  
ATOM  12687  C3* G   X  17     -11.285  76.507  54.266  1.00  0.00           C  
ATOM  12688  O3* G   X  17     -11.341  76.925  55.628  1.00  0.00           O  
ATOM  12689  C2* G   X  17      -9.980  76.984  53.651  1.00  0.00           C  
ATOM  12690  C1* G   X  17      -9.012  75.882  54.061  1.00  0.00           C  
ATOM  12691  N1  G   X  17      -4.130  74.624  53.306  1.00  0.00           N  
ATOM  12692  C2  G   X  17      -4.811  74.852  54.482  1.00  0.00           C  
ATOM  12693  N2  G   X  17      -4.103  74.724  55.609  1.00  0.00           N  
ATOM  12694  N3  G   X  17      -6.103  75.173  54.535  1.00  0.00           N  
ATOM  12695  C4  G   X  17      -6.664  75.259  53.299  1.00  0.00           C  
ATOM  12696  C5  G   X  17      -6.057  75.058  52.071  1.00  0.00           C  
ATOM  12697  C6  G   X  17      -4.687  74.711  52.018  1.00  0.00           C  
ATOM  12698  O6  G   X  17      -3.980  74.492  51.035  1.00  0.00           O  
ATOM  12699  N7  G   X  17      -6.979  75.250  51.040  1.00  0.00           N  
ATOM  12700  C8  G   X  17      -8.089  75.551  51.662  1.00  0.00           C  
ATOM  12701  N9  G   X  17      -7.977  75.581  53.037  1.00  0.00           N  
ATOM  12711 H2A* G   X  17     -10.062  77.080  52.568  1.00  0.00           H  
ATOM  12712 H2B* G   X  17      -9.687  77.960  54.044  1.00  0.00           H  
ATOM  12713  P   G   X  18     -10.871  78.620  55.926  1.00  0.00           P  
ATOM  12714  O1P G   X  18     -11.634  79.146  57.073  1.00  0.00           O  
ATOM  12715  O2P G   X  18     -10.869  79.463  54.705  1.00  0.00           O1-
ATOM  12716  C5* G   X  18      -9.109  77.218  57.268  1.00  0.00           C  
ATOM  12717  O5* G   X  18      -9.365  78.319  56.361  1.00  0.00           O  
ATOM  12718  C4* G   X  18      -7.945  77.559  58.170  1.00  0.00           C  
ATOM  12719  O4* G   X  18      -6.701  77.312  57.441  1.00  0.00           O  
ATOM  12720  C3* G   X  18      -7.837  79.017  58.615  1.00  0.00           C  
ATOM  12721  O3* G   X  18      -7.098  79.154  59.827  1.00  0.00           O  
ATOM  12722  C2* G   X  18      -7.060  79.660  57.480  1.00  0.00           C  
ATOM  12723  C1* G   X  18      -6.112  78.543  57.068  1.00  0.00           C  
ATOM  12724  N1  G   X  18      -2.576  77.671  53.501  1.00  0.00           N  
ATOM  12725  C2  G   X  18      -2.473  77.634  54.876  1.00  0.00           C  
ATOM  12726  N2  G   X  18      -1.270  77.318  55.370  1.00  0.00           N  
ATOM  12727  N3  G   X  18      -3.489  77.881  55.697  1.00  0.00           N  
ATOM  12728  C4  G   X  18      -4.632  78.183  55.027  1.00  0.00           C  
ATOM  12729  C5  G   X  18      -4.824  78.254  53.657  1.00  0.00           C  
ATOM  12730  C6  G   X  18      -3.744  77.983  52.786  1.00  0.00           C  
ATOM  12731  O6  G   X  18      -3.719  77.993  51.556  1.00  0.00           O  
ATOM  12732  N7  G   X  18      -6.146  78.604  53.373  1.00  0.00           N  
ATOM  12733  C8  G   X  18      -6.701  78.730  54.551  1.00  0.00           C  
ATOM  12734  N9  G   X  18      -5.843  78.493  55.605  1.00  0.00           N  
ATOM  12744 H2A* G   X  18      -7.722  79.963  56.669  1.00  0.00           H  
ATOM  12745 H2B* G   X  18      -6.528  80.551  57.818  1.00  0.00           H  
ATOM  12746  P   C   X  19      -6.422  80.797  60.108  1.00  0.00           P  
ATOM  12747  O1P C   X  19      -6.385  81.056  61.560  1.00  0.00           O  
ATOM  12748  O2P C   X  19      -7.030  81.861  59.274  1.00  0.00           O1-
ATOM  12749  C5* C   X  19      -4.325  79.229  59.961  1.00  0.00           C  
ATOM  12750  O5* C   X  19      -4.954  80.476  59.571  1.00  0.00           O  
ATOM  12751  C4* C   X  19      -2.836  79.434  60.111  1.00  0.00           C  
ATOM  12752  O4* C   X  19      -2.223  79.382  58.783  1.00  0.00           O  
ATOM  12753  C3* C   X  19      -2.389  80.776  60.682  1.00  0.00           C  
ATOM  12754  O3* C   X  19      -1.097  80.705  61.281  1.00  0.00           O  
ATOM  12755  C2* C   X  19      -2.320  81.662  59.447  1.00  0.00           C  
ATOM  12756  C1* C   X  19      -1.843  80.685  58.381  1.00  0.00           C  
ATOM  12757  N1  C   X  19      -2.431  80.932  57.036  1.00  0.00           N  
ATOM  12758  C2  C   X  19      -1.613  80.744  55.925  1.00  0.00           C  
ATOM  12759  O2  C   X  19      -0.441  80.385  56.098  1.00  0.00           O  
ATOM  12760  N3  C   X  19      -2.127  80.966  54.691  1.00  0.00           N  
ATOM  12761  C4  C   X  19      -3.401  81.354  54.537  1.00  0.00           C  
ATOM  12762  N4  C   X  19      -3.852  81.553  53.309  1.00  0.00           N  
ATOM  12763  C5  C   X  19      -4.257  81.559  55.663  1.00  0.00           C  
ATOM  12764  C6  C   X  19      -3.721  81.327  56.891  1.00  0.00           C  
ATOM  12765 HN4A C   X  19      -4.827  81.852  53.162  1.00  0.00           H  
ATOM  12766 HN4B C   X  19      -3.230  81.409  52.500  1.00  0.00           H  
ATOM  12774 H2A* C   X  19      -3.293  82.090  59.212  1.00  0.00           H  
ATOM  12775 H2B* C   X  19      -1.623  82.490  59.591  1.00  0.00           H  
ATOM  12776  P   C   X  20      -0.251  82.283  61.434  1.00  0.00           P  
ATOM  12777  O1P C   X  20       0.604  82.254  62.636  1.00  0.00           O  
ATOM  12778  O2P C   X  20      -1.138  83.463  61.296  1.00  0.00           O1-
ATOM  12779  C5* C   X  20       1.290  80.867  59.856  1.00  0.00           C  
ATOM  12780  O5* C   X  20       0.644  82.137  60.123  1.00  0.00           O  
ATOM  12781  C4* C   X  20       2.623  81.102  59.184  1.00  0.00           C  
ATOM  12782  O4* C   X  20       2.393  81.339  57.760  1.00  0.00           O  
ATOM  12783  C3* C   X  20       3.409  82.326  59.648  1.00  0.00           C  
ATOM  12784  O3* C   X  20       4.807  82.195  59.399  1.00  0.00           O  
ATOM  12785  C2* C   X  20       2.849  83.439  58.777  1.00  0.00           C  
ATOM  12786  C1* C   X  20       2.581  82.711  57.466  1.00  0.00           C  
ATOM  12787  N1  C   X  20       1.368  83.192  56.751  1.00  0.00           N  
ATOM  12788  C2  C   X  20       1.417  83.260  55.360  1.00  0.00           C  
ATOM  12789  O2  C   X  20       2.458  82.926  54.781  1.00  0.00           O  
ATOM  12790  N3  C   X  20       0.322  83.699  54.690  1.00  0.00           N  
ATOM  12791  C4  C   X  20      -0.790  84.053  55.347  1.00  0.00           C  
ATOM  12792  N4  C   X  20      -1.829  84.469  54.643  1.00  0.00           N  
ATOM  12793  C5  C   X  20      -0.862  83.996  56.774  1.00  0.00           C  
ATOM  12794  C6  C   X  20       0.248  83.552  57.426  1.00  0.00           C  
ATOM  12795 HN4A C   X  20      -2.698  84.749  55.122  1.00  0.00           H  
ATOM  12796 HN4B C   X  20      -1.772  84.513  53.615  1.00  0.00           H  
ATOM  12804 H2A* C   X  20       1.944  83.862  59.208  1.00  0.00           H  
ATOM  12805 H2B* C   X  20       3.569  84.252  58.658  1.00  0.00           H  
ATOM  12806  P   G   X  21       5.721  83.726  59.342  1.00  0.00           P  
ATOM  12807  O1P G   X  21       7.096  83.498  59.829  1.00  0.00           O  
ATOM  12808  O2P G   X  21       5.000  84.869  59.952  1.00  0.00           O1-
ATOM  12809  C5* G   X  21       6.015  82.727  56.936  1.00  0.00           C  
ATOM  12810  O5* G   X  21       5.723  83.887  57.756  1.00  0.00           O  
ATOM  12811  C4* G   X  21       6.763  83.152  55.696  1.00  0.00           C  
ATOM  12812  O4* G   X  21       5.799  83.658  54.719  1.00  0.00           O  
ATOM  12813  C3* G   X  21       7.765  84.293  55.863  1.00  0.00           C  
ATOM  12814  O3* G   X  21       8.774  84.278  54.856  1.00  0.00           O  
ATOM  12815  C2* G   X  21       6.900  85.530  55.684  1.00  0.00           C  
ATOM  12816  C1* G   X  21       5.895  85.068  54.639  1.00  0.00           C  
ATOM  12817  N1  G   X  21       1.753  86.874  52.278  1.00  0.00           N  
ATOM  12818  C2  G   X  21       2.939  86.411  51.748  1.00  0.00           C  
ATOM  12819  N2  G   X  21       3.038  86.425  50.417  1.00  0.00           N  
ATOM  12820  N3  G   X  21       3.948  85.958  52.492  1.00  0.00           N  
ATOM  12821  C4  G   X  21       3.676  86.016  53.822  1.00  0.00           C  
ATOM  12822  C5  G   X  21       2.523  86.473  54.439  1.00  0.00           C  
ATOM  12823  C6  G   X  21       1.451  86.946  53.649  1.00  0.00           C  
ATOM  12824  O6  G   X  21       0.359  87.385  54.006  1.00  0.00           O  
ATOM  12825  N7  G   X  21       2.645  86.372  55.825  1.00  0.00           N  
ATOM  12826  C8  G   X  21       3.839  85.867  56.001  1.00  0.00           C  
ATOM  12827  N9  G   X  21       4.528  85.626  54.831  1.00  0.00           N  
ATOM  12837 H2A* G   X  21       6.420  85.817  56.620  1.00  0.00           H  
ATOM  12838 H2B* G   X  21       7.489  86.382  55.344  1.00  0.00           H  
ATOM  12839  P   G   X  22       9.613  85.830  54.595  1.00  0.00           P  
ATOM  12840  O1P G   X  22      11.004  85.570  54.181  1.00  0.00           O  
ATOM  12841  O2P G   X  22       9.436  86.799  55.705  1.00  0.00           O1-
ATOM  12842  C5* G   X  22       8.450  85.335  52.300  1.00  0.00           C  
ATOM  12843  O5* G   X  22       8.747  86.299  53.341  1.00  0.00           O  
ATOM  12844  C4* G   X  22       8.413  86.028  50.957  1.00  0.00           C  
ATOM  12845  O4* G   X  22       7.111  86.674  50.798  1.00  0.00           O  
ATOM  12846  C3* G   X  22       9.423  87.156  50.749  1.00  0.00           C  
ATOM  12847  O3* G   X  22       9.700  87.383  49.369  1.00  0.00           O  
ATOM  12848  C2* G   X  22       8.697  88.366  51.317  1.00  0.00           C  
ATOM  12849  C1* G   X  22       7.250  88.074  50.945  1.00  0.00           C  
ATOM  12850  N1  G   X  22       2.642  90.127  51.678  1.00  0.00           N  
ATOM  12851  C2  G   X  22       3.298  89.829  50.503  1.00  0.00           C  
ATOM  12852  N2  G   X  22       2.643  90.108  49.372  1.00  0.00           N  
ATOM  12853  N3  G   X  22       4.513  89.282  50.458  1.00  0.00           N  
ATOM  12854  C4  G   X  22       5.028  89.067  51.697  1.00  0.00           C  
ATOM  12855  C5  G   X  22       4.448  89.344  52.922  1.00  0.00           C  
ATOM  12856  C6  G   X  22       3.156  89.916  52.969  1.00  0.00           C  
ATOM  12857  O6  G   X  22       2.481  90.229  53.950  1.00  0.00           O  
ATOM  12858  N7  G   X  22       5.310  88.977  53.958  1.00  0.00           N  
ATOM  12859  C8  G   X  22       6.360  88.500  53.341  1.00  0.00           C  
ATOM  12860  N9  G   X  22       6.266  88.524  51.966  1.00  0.00           N  
ATOM  12870 H2A* G   X  22       8.839  88.443  52.395  1.00  0.00           H  
ATOM  12871 H2B* G   X  22       9.061  89.292  50.872  1.00  0.00           H  
ATOM  12872  P   A   X  23      10.365  88.988  49.048  1.00  0.00           P  
ATOM  12873  O1P A   X  23      11.291  88.869  47.903  1.00  0.00           O  
ATOM  12874  O2P A   X  23      10.886  89.720  50.231  1.00  0.00           O1-
ATOM  12875  C5* A   X  23       8.115  88.896  47.707  1.00  0.00           C  
ATOM  12876  O5* A   X  23       8.995  89.654  48.576  1.00  0.00           O  
ATOM  12877  C4* A   X  23       7.408  89.830  46.754  1.00  0.00           C  
ATOM  12878  O4* A   X  23       6.276  90.442  47.451  1.00  0.00           O  
ATOM  12879  C3* A   X  23       8.221  91.018  46.242  1.00  0.00           C  
ATOM  12880  O3* A   X  23       7.724  91.516  45.002  1.00  0.00           O  
ATOM  12881  C2* A   X  23       8.007  92.068  47.322  1.00  0.00           C  
ATOM  12882  C1* A   X  23       6.571  91.794  47.750  1.00  0.00           C  
ATOM  12883  N1  A   X  23       3.269  93.477  51.299  1.00  0.00           N  
ATOM  12884  C2  A   X  23       3.209  93.415  49.971  1.00  0.00           C  
ATOM  12885  N3  A   X  23       4.098  92.964  49.113  1.00  0.00           N  
ATOM  12886  C4  A   X  23       5.194  92.532  49.763  1.00  0.00           C  
ATOM  12887  C5  A   X  23       5.417  92.535  51.111  1.00  0.00           C  
ATOM  12888  C6  A   X  23       4.376  93.039  51.918  1.00  0.00           C  
ATOM  12889  N6  A   X  23       4.450  93.098  53.257  1.00  0.00           N  
ATOM  12890  N7  A   X  23       6.659  92.005  51.414  1.00  0.00           N  
ATOM  12891  C8  A   X  23       7.163  91.711  50.251  1.00  0.00           C  
ATOM  12892  N9  A   X  23       6.329  92.000  49.203  1.00  0.00           N  
ATOM  12893 HN6A A   X  23       3.661  93.477  53.800  1.00  0.00           H  
ATOM  12894 HN6B A   X  23       5.295  92.765  53.742  1.00  0.00           H  
ATOM  12902 H2A* A   X  23       8.713  91.942  48.142  1.00  0.00           H  
ATOM  12903 H2B* A   X  23       8.135  93.076  46.928  1.00  0.00           H  
ATOM  12904  P   G   X  24       8.116  93.222  44.608  1.00  0.00           P  
ATOM  12905  O1P G   X  24       8.216  93.377  43.144  1.00  0.00           O  
ATOM  12906  O2P G   X  24       9.270  93.723  45.394  1.00  0.00           O1-
ATOM  12907  C5* G   X  24       5.504  93.296  44.803  1.00  0.00           C  
ATOM  12908  O5* G   X  24       6.776  93.903  45.139  1.00  0.00           O  
ATOM  12909  C4* G   X  24       4.456  94.368  44.624  1.00  0.00           C  
ATOM  12910  O4* G   X  24       3.969  94.774  45.943  1.00  0.00           O  
ATOM  12911  C3* G   X  24       4.923  95.672  43.978  1.00  0.00           C  
ATOM  12912  O3* G   X  24       3.851  96.384  43.365  1.00  0.00           O  
ATOM  12913  C2* G   X  24       5.441  96.470  45.162  1.00  0.00           C  
ATOM  12914  C1* G   X  24       4.485  96.050  46.270  1.00  0.00           C  
ATOM  12915  N1  G   X  24       3.867  96.846  51.269  1.00  0.00           N  
ATOM  12916  C2  G   X  24       2.999  97.078  50.222  1.00  0.00           C  
ATOM  12917  N2  G   X  24       1.804  97.583  50.547  1.00  0.00           N  
ATOM  12918  N3  G   X  24       3.291  96.815  48.951  1.00  0.00           N  
ATOM  12919  C4  G   X  24       4.543  96.307  48.805  1.00  0.00           C  
ATOM  12920  C5  G   X  24       5.481  96.053  49.789  1.00  0.00           C  
ATOM  12921  C6  G   X  24       5.166  96.325  51.140  1.00  0.00           C  
ATOM  12922  O6  G   X  24       5.857  96.167  52.147  1.00  0.00           O  
ATOM  12923  N7  G   X  24       6.649  95.538  49.222  1.00  0.00           N  
ATOM  12924  C8  G   X  24       6.387  95.495  47.943  1.00  0.00           C  
ATOM  12925  N9  G   X  24       5.127  95.948  47.611  1.00  0.00           N  
ATOM  12936 H2A* G   X  24       6.476  96.216  45.390  1.00  0.00           H  
ATOM  12937 H2B* G   X  24       5.402  97.542  44.967  1.00  0.00           H  
ATOM  12939  C5* C   Y   1       0.757 101.015  58.192  1.00  0.00           C  
ATOM  12940  O5* C   Y   1       1.271  99.816  58.825  1.00  0.00           O  
ATOM  12941  C4* C   Y   1      -0.331 100.645  57.210  1.00  0.00           C  
ATOM  12942  O4* C   Y   1       0.294 100.199  55.965  1.00  0.00           O  
ATOM  12943  C3* C   Y   1      -1.243  99.490  57.611  1.00  0.00           C  
ATOM  12944  O3* C   Y   1      -2.507  99.546  56.955  1.00  0.00           O  
ATOM  12945  C2* C   Y   1      -0.479  98.270  57.119  1.00  0.00           C  
ATOM  12946  C1* C   Y   1       0.170  98.794  55.846  1.00  0.00           C  
ATOM  12947  N1  C   Y   1       1.528  98.240  55.592  1.00  0.00           N  
ATOM  12948  C2  C   Y   1       1.880  97.958  54.273  1.00  0.00           C  
ATOM  12949  O2  C   Y   1       1.055  98.174  53.374  1.00  0.00           O  
ATOM  12950  N3  C   Y   1       3.110  97.450  54.021  1.00  0.00           N  
ATOM  12951  C4  C   Y   1       3.978  97.226  55.016  1.00  0.00           C  
ATOM  12952  N4  C   Y   1       5.168  96.734  54.712  1.00  0.00           N  
ATOM  12953  C5  C   Y   1       3.639  97.504  56.377  1.00  0.00           C  
ATOM  12954  C6  C   Y   1       2.399  98.015  56.607  1.00  0.00           C  
ATOM  12955 HN4A C   Y   1       5.856  96.552  55.458  1.00  0.00           H  
ATOM  12956 HN4B C   Y   1       5.407  96.530  53.731  1.00  0.00           H  
ATOM  12965 H2A* C   Y   1       0.256  97.940  57.851  1.00  0.00           H  
ATOM  12966 H2B* C   Y   1      -1.151  97.433  56.925  1.00  0.00           H  
ATOM  12967  P   T   Y   2      -3.342  97.987  56.915  1.00  0.00           P  
ATOM  12968  O1P T   Y   2      -4.792  98.256  56.972  1.00  0.00           O  
ATOM  12969  O2P T   Y   2      -2.834  96.962  57.859  1.00  0.00           O1-
ATOM  12970  C5* T   Y   2      -2.955  98.618  54.401  1.00  0.00           C  
ATOM  12971  O5* T   Y   2      -2.920  97.596  55.429  1.00  0.00           O  
ATOM  12972  C4* T   Y   2      -3.347  98.001  53.079  1.00  0.00           C  
ATOM  12973  O4* T   Y   2      -2.164  97.376  52.484  1.00  0.00           O  
ATOM  12974  C3* T   Y   2      -4.379  96.876  53.136  1.00  0.00           C  
ATOM  12975  O3* T   Y   2      -5.077  96.721  51.903  1.00  0.00           O  
ATOM  12976  C2* T   Y   2      -3.523  95.643  53.382  1.00  0.00           C  
ATOM  12977  C1* T   Y   2      -2.262  95.969  52.590  1.00  0.00           C  
ATOM  12978  N1  T   Y   2      -1.012  95.473  53.223  1.00  0.00           N  
ATOM  12979  C2  T   Y   2      -0.029  94.985  52.385  1.00  0.00           C  
ATOM  12980  O2  T   Y   2      -0.155  94.950  51.175  1.00  0.00           O  
ATOM  12981  N3  T   Y   2       1.114  94.537  53.017  1.00  0.00           N  
ATOM  12982  C4  T   Y   2       1.356  94.530  54.372  1.00  0.00           C  
ATOM  12983  O4  T   Y   2       2.423  94.099  54.823  1.00  0.00           O  
ATOM  12984  C5  T   Y   2       0.272  95.053  55.168  1.00  0.00           C  
ATOM  12985  C5M T   Y   2       0.495  95.072  56.651  1.00  0.00           C  
ATOM  12986  C6  T   Y   2      -0.856  95.506  54.587  1.00  0.00           C  
ATOM  12997 H2A* T   Y   2      -3.320  95.506  54.443  1.00  0.00           H  
ATOM  12998 H2B* T   Y   2      -4.016  94.740  53.023  1.00  0.00           H  
ATOM  12999  P   C   Y   3      -5.805  95.104  51.601  1.00  0.00           P  
ATOM  13000  O1P C   Y   3      -7.017  95.265  50.773  1.00  0.00           O  
ATOM  13001  O2P C   Y   3      -5.971  94.319  52.849  1.00  0.00           O1-
ATOM  13002  C5* C   Y   3      -4.029  95.276  49.683  1.00  0.00           C  
ATOM  13003  O5* C   Y   3      -4.630  94.473  50.730  1.00  0.00           O  
ATOM  13004  C4* C   Y   3      -3.626  94.388  48.527  1.00  0.00           C  
ATOM  13005  O4* C   Y   3      -2.343  93.759  48.847  1.00  0.00           O  
ATOM  13006  C3* C   Y   3      -4.553  93.218  48.216  1.00  0.00           C  
ATOM  13007  O3* C   Y   3      -4.432  92.778  46.865  1.00  0.00           O  
ATOM  13008  C2* C   Y   3      -4.045  92.125  49.143  1.00  0.00           C  
ATOM  13009  C1* C   Y   3      -2.548  92.393  49.157  1.00  0.00           C  
ATOM  13010  N1  C   Y   3      -1.901  92.127  50.471  1.00  0.00           N  
ATOM  13011  C2  C   Y   3      -0.626  91.564  50.470  1.00  0.00           C  
ATOM  13012  O2  C   Y   3      -0.088  91.306  49.386  1.00  0.00           O  
ATOM  13013  N3  C   Y   3      -0.024  91.312  51.657  1.00  0.00           N  
ATOM  13014  C4  C   Y   3      -0.634  91.603  52.814  1.00  0.00           C  
ATOM  13015  N4  C   Y   3       0.002  91.341  53.943  1.00  0.00           N  
ATOM  13016  C5  C   Y   3      -1.945  92.178  52.841  1.00  0.00           C  
ATOM  13017  C6  C   Y   3      -2.530  92.424  51.638  1.00  0.00           C  
ATOM  13018 HN4A C   Y   3      -0.443  91.553  54.848  1.00  0.00           H  
ATOM  13019 HN4B C   Y   3       0.945  90.921  53.920  1.00  0.00           H  
ATOM  13027 H2A* C   Y   3      -4.490  92.208  50.134  1.00  0.00           H  
ATOM  13028 H2B* C   Y   3      -4.285  91.133  48.758  1.00  0.00           H  
ATOM  13029  P   C   Y   4      -4.993  91.109  46.560  1.00  0.00           P  
ATOM  13030  O1P C   Y   4      -5.531  91.022  45.187  1.00  0.00           O  
ATOM  13031  O2P C   Y   4      -5.859  90.561  47.631  1.00  0.00           O1-
ATOM  13032  C5* C   Y   4      -2.443  91.050  45.959  1.00  0.00           C  
ATOM  13033  O5* C   Y   4      -3.559  90.414  46.629  1.00  0.00           O  
ATOM  13034  C4* C   Y   4      -1.505  89.995  45.419  1.00  0.00           C  
ATOM  13035  O4* C   Y   4      -0.646  89.533  46.512  1.00  0.00           O  
ATOM  13036  C3* C   Y   4      -2.151  88.721  44.883  1.00  0.00           C  
ATOM  13037  O3* C   Y   4      -1.317  88.047  43.943  1.00  0.00           O  
ATOM  13038  C2* C   Y   4      -2.293  87.861  46.130  1.00  0.00           C  
ATOM  13039  C1* C   Y   4      -1.047  88.239  46.919  1.00  0.00           C  
ATOM  13040  N1  C   Y   4      -1.256  88.271  48.392  1.00  0.00           N  
ATOM  13041  C2  C   Y   4      -0.223  87.813  49.207  1.00  0.00           C  
ATOM  13042  O2  C   Y   4       0.816  87.398  48.679  1.00  0.00           O  
ATOM  13043  N3  C   Y   4      -0.395  87.832  50.550  1.00  0.00           N  
ATOM  13044  C4  C   Y   4      -1.532  88.288  51.091  1.00  0.00           C  
ATOM  13045  N4  C   Y   4      -1.645  88.290  52.409  1.00  0.00           N  
ATOM  13046  C5  C   Y   4      -2.609  88.759  50.276  1.00  0.00           C  
ATOM  13047  C6  C   Y   4      -2.413  88.732  48.929  1.00  0.00           C  
ATOM  13048 HN4A C   Y   4      -2.510  88.633  52.853  1.00  0.00           H  
ATOM  13049 HN4B C   Y   4      -0.869  87.944  52.994  1.00  0.00           H  
ATOM  13057 H2A* C   Y   4      -3.210  88.095  46.670  1.00  0.00           H  
ATOM  13058 H2B* C   Y   4      -2.321  86.801  45.881  1.00  0.00           H  
ATOM  13059  P   G   Y   5      -1.666  86.324  43.703  1.00  0.00           P  
ATOM  13060  O1P G   Y   5      -1.346  85.942  42.315  1.00  0.00           O  
ATOM  13061  O2P G   Y   5      -3.007  85.925  44.193  1.00  0.00           O1-
ATOM  13062  C5* G   Y   5       0.778  86.335  44.651  1.00  0.00           C  
ATOM  13063  O5* G   Y   5      -0.552  85.760  44.696  1.00  0.00           O  
ATOM  13064  C4* G   Y   5       1.806  85.270  44.946  1.00  0.00           C  
ATOM  13065  O4* G   Y   5       1.883  85.081  46.395  1.00  0.00           O  
ATOM  13066  C3* G   Y   5       1.513  83.873  44.401  1.00  0.00           C  
ATOM  13067  O3* G   Y   5       2.698  83.097  44.240  1.00  0.00           O  
ATOM  13068  C2* G   Y   5       0.656  83.255  45.495  1.00  0.00           C  
ATOM  13069  C1* G   Y   5       1.264  83.861  46.754  1.00  0.00           C  
ATOM  13070  N1  G   Y   5       0.403  83.856  51.779  1.00  0.00           N  
ATOM  13071  C2  G   Y   5       1.529  83.485  51.074  1.00  0.00           C  
ATOM  13072  N2  G   Y   5       2.566  83.060  51.803  1.00  0.00           N  
ATOM  13073  N3  G   Y   5       1.620  83.543  49.748  1.00  0.00           N  
ATOM  13074  C4  G   Y   5       0.475  83.995  49.171  1.00  0.00           C  
ATOM  13075  C5  G   Y   5      -0.700  84.378  49.795  1.00  0.00           C  
ATOM  13076  C6  G   Y   5      -0.792  84.323  51.204  1.00  0.00           C  
ATOM  13077  O6  G   Y   5      -1.739  84.619  51.932  1.00  0.00           O  
ATOM  13078  N7  G   Y   5      -1.643  84.776  48.844  1.00  0.00           N  
ATOM  13079  C8  G   Y   5      -1.023  84.627  47.702  1.00  0.00           C  
ATOM  13080  N9  G   Y   5       0.267  84.153  47.818  1.00  0.00           N  
ATOM  13090 H2A* G   Y   5      -0.394  83.519  45.374  1.00  0.00           H  
ATOM  13091 H2B* G   Y   5       0.724  82.168  45.485  1.00  0.00           H  
ATOM  13092  P   G   Y   6       2.458  81.339  44.184  1.00  0.00           P  
ATOM  13093  O1P G   Y   6       3.482  80.731  43.312  1.00  0.00           O  
ATOM  13094  O2P G   Y   6       1.055  80.942  43.915  1.00  0.00           O1-
ATOM  13095  C5* G   Y   6       3.958  81.708  46.303  1.00  0.00           C  
ATOM  13096  O5* G   Y   6       2.805  81.055  45.716  1.00  0.00           O  
ATOM  13097  C4* G   Y   6       4.600  80.795  47.320  1.00  0.00           C  
ATOM  13098  O4* G   Y   6       3.848  80.888  48.571  1.00  0.00           O  
ATOM  13099  C3* G   Y   6       4.600  79.304  46.989  1.00  0.00           C  
ATOM  13100  O3* G   Y   6       5.640  78.602  47.667  1.00  0.00           O  
ATOM  13101  C2* G   Y   6       3.254  78.841  47.523  1.00  0.00           C  
ATOM  13102  C1* G   Y   6       3.083  79.713  48.758  1.00  0.00           C  
ATOM  13103  N1  G   Y   6      -0.432  80.583  52.348  1.00  0.00           N  
ATOM  13104  C2  G   Y   6       0.878  80.172  52.475  1.00  0.00           C  
ATOM  13105  N2  G   Y   6       1.314  79.968  53.722  1.00  0.00           N  
ATOM  13106  N3  G   Y   6       1.695  79.988  51.439  1.00  0.00           N  
ATOM  13107  C4  G   Y   6       1.086  80.239  50.251  1.00  0.00           C  
ATOM  13108  C5  G   Y   6      -0.218  80.642  50.030  1.00  0.00           C  
ATOM  13109  C6  G   Y   6      -1.082  80.845  51.130  1.00  0.00           C  
ATOM  13110  O6  G   Y   6      -2.260  81.200  51.136  1.00  0.00           O  
ATOM  13111  N7  G   Y   6      -0.453  80.785  48.660  1.00  0.00           N  
ATOM  13112  C8  G   Y   6       0.691  80.472  48.109  1.00  0.00           C  
ATOM  13113  N9  G   Y   6       1.674  80.125  49.010  1.00  0.00           N  
ATOM  13123 H2A* G   Y   6       2.461  78.999  46.791  1.00  0.00           H  
ATOM  13124 H2B* G   Y   6       3.267  77.779  47.765  1.00  0.00           H  
ATOM  13125  P   C   Y   7       5.377  76.841  47.826  1.00  0.00           P  
ATOM  13126  O1P C   Y   7       6.685  76.156  47.801  1.00  0.00           O  
ATOM  13127  O2P C   Y   7       4.341  76.297  46.914  1.00  0.00           O1-
ATOM  13128  C5* C   Y   7       5.468  77.716  50.296  1.00  0.00           C  
ATOM  13129  O5* C   Y   7       4.806  76.877  49.315  1.00  0.00           O  
ATOM  13130  C4* C   Y   7       5.398  77.061  51.655  1.00  0.00           C  
ATOM  13131  O4* C   Y   7       4.084  77.333  52.239  1.00  0.00           O  
ATOM  13132  C3* C   Y   7       5.516  75.539  51.682  1.00  0.00           C  
ATOM  13133  O3* C   Y   7       5.974  75.056  52.943  1.00  0.00           O  
ATOM  13134  C2* C   Y   7       4.082  75.084  51.465  1.00  0.00           C  
ATOM  13135  C1* C   Y   7       3.293  76.160  52.202  1.00  0.00           C  
ATOM  13136  N1  C   Y   7       2.000  76.508  51.549  1.00  0.00           N  
ATOM  13137  C2  C   Y   7       0.911  76.782  52.373  1.00  0.00           C  
ATOM  13138  O2  C   Y   7       1.058  76.722  53.600  1.00  0.00           O  
ATOM  13139  N3  C   Y   7      -0.276  77.098  51.799  1.00  0.00           N  
ATOM  13140  C4  C   Y   7      -0.402  77.153  50.467  1.00  0.00           C  
ATOM  13141  N4  C   Y   7      -1.582  77.472  49.961  1.00  0.00           N  
ATOM  13142  C5  C   Y   7       0.700  76.871  49.601  1.00  0.00           C  
ATOM  13143  C6  C   Y   7       1.884  76.558  50.198  1.00  0.00           C  
ATOM  13144 HN4A C   Y   7      -1.709  77.520  48.939  1.00  0.00           H  
ATOM  13145 HN4B C   Y   7      -2.377  77.668  50.586  1.00  0.00           H  
ATOM  13153 H2A* C   Y   7       3.834  75.042  50.406  1.00  0.00           H  
ATOM  13154 H2B* C   Y   7       3.911  74.091  51.882  1.00  0.00           H  
ATOM  13155  P   C   Y   8       5.590  73.342  53.281  1.00  0.00           P  
ATOM  13156  O1P C   Y   8       6.658  72.763  54.120  1.00  0.00           O  
ATOM  13157  O2P C   Y   8       5.217  72.562  52.077  1.00  0.00           O1-
ATOM  13158  C5* C   Y   8       4.328  74.667  55.157  1.00  0.00           C  
ATOM  13159  O5* C   Y   8       4.290  73.614  54.162  1.00  0.00           O  
ATOM  13160  C4* C   Y   8       3.484  74.274  56.349  1.00  0.00           C  
ATOM  13161  O4* C   Y   8       2.082  74.552  56.039  1.00  0.00           O  
ATOM  13162  C3* C   Y   8       3.501  72.796  56.734  1.00  0.00           C  
ATOM  13163  O3* C   Y   8       3.157  72.592  58.103  1.00  0.00           O  
ATOM  13164  C2* C   Y   8       2.411  72.204  55.853  1.00  0.00           C  
ATOM  13165  C1* C   Y   8       1.396  73.337  55.800  1.00  0.00           C  
ATOM  13166  N1  C   Y   8       0.701  73.460  54.490  1.00  0.00           N  
ATOM  13167  C2  C   Y   8      -0.650  73.802  54.498  1.00  0.00           C  
ATOM  13168  O2  C   Y   8      -1.214  73.984  55.584  1.00  0.00           O  
ATOM  13169  N3  C   Y   8      -1.301  73.916  53.313  1.00  0.00           N  
ATOM  13170  C4  C   Y   8      -0.660  73.712  52.156  1.00  0.00           C  
ATOM  13171  N4  C   Y   8      -1.341  73.841  51.029  1.00  0.00           N  
ATOM  13172  C5  C   Y   8       0.725  73.356  52.122  1.00  0.00           C  
ATOM  13173  C6  C   Y   8       1.360  73.250  53.322  1.00  0.00           C  
ATOM  13174 HN4A C   Y   8      -0.876  73.691  50.123  1.00  0.00           H  
ATOM  13175 HN4B C   Y   8      -2.341  74.093  51.058  1.00  0.00           H  
ATOM  13183 H2A* C   Y   8       2.796  71.947  54.868  1.00  0.00           H  
ATOM  13184 H2B* C   Y   8       1.996  71.297  56.290  1.00  0.00           H  
ATOM  13185  P   C   Y   9       2.576  70.949  58.499  1.00  0.00           P  
ATOM  13186  O1P C   Y   9       2.970  70.618  59.884  1.00  0.00           O  
ATOM  13187  O2P C   Y   9       2.905  69.932  57.471  1.00  0.00           O1-
ATOM  13188  C5* C   Y   9       0.542  72.503  59.060  1.00  0.00           C  
ATOM  13189  O5* C   Y   9       1.019  71.282  58.439  1.00  0.00           O  
ATOM  13190  C4* C   Y   9      -0.838  72.278  59.633  1.00  0.00           C  
ATOM  13191  O4* C   Y   9      -1.817  72.389  58.552  1.00  0.00           O  
ATOM  13192  C3* C   Y   9      -1.103  70.904  60.244  1.00  0.00           C  
ATOM  13193  O3* C   Y   9      -2.160  70.935  61.201  1.00  0.00           O  
ATOM  13194  C2* C   Y   9      -1.542  70.078  59.043  1.00  0.00           C  
ATOM  13195  C1* C   Y   9      -2.306  71.104  58.215  1.00  0.00           C  
ATOM  13196  N1  C   Y   9      -2.146  70.927  56.746  1.00  0.00           N  
ATOM  13197  C2  C   Y   9      -3.255  71.164  55.938  1.00  0.00           C  
ATOM  13198  O2  C   Y   9      -4.320  71.503  56.468  1.00  0.00           O  
ATOM  13199  N3  C   Y   9      -3.130  71.006  54.597  1.00  0.00           N  
ATOM  13200  C4  C   Y   9      -1.963  70.637  54.055  1.00  0.00           C  
ATOM  13201  N4  C   Y   9      -1.895  70.504  52.740  1.00  0.00           N  
ATOM  13202  C5  C   Y   9      -0.812  70.385  54.865  1.00  0.00           C  
ATOM  13203  C6  C   Y   9      -0.959  70.552  56.206  1.00  0.00           C  
ATOM  13204 HN4A C   Y   9      -1.011  70.220  52.295  1.00  0.00           H  
ATOM  13205 HN4B C   Y   9      -2.730  70.681  52.160  1.00  0.00           H  
ATOM  13213 H2A* C   Y   9      -0.685  69.671  58.508  1.00  0.00           H  
ATOM  13214 H2B* C   Y   9      -2.168  69.240  59.345  1.00  0.00           H  
ATOM  13215  P   T   Y  10      -2.884  69.346  61.488  1.00  0.00           P  
ATOM  13216  O1P T   Y  10      -3.324  69.304  62.896  1.00  0.00           O  
ATOM  13217  O2P T   Y  10      -2.092  68.183  61.019  1.00  0.00           O1-
ATOM  13218  C5* T   Y  10      -4.832  70.825  60.544  1.00  0.00           C  
ATOM  13219  O5* T   Y  10      -4.143  69.549  60.531  1.00  0.00           O  
ATOM  13220  C4* T   Y  10      -6.309  70.610  60.311  1.00  0.00           C  
ATOM  13221  O4* T   Y  10      -6.535  70.448  58.873  1.00  0.00           O  
ATOM  13222  C3* T   Y  10      -6.920  69.358  60.931  1.00  0.00           C  
ATOM  13223  O3* T   Y  10      -8.325  69.486  61.137  1.00  0.00           O  
ATOM  13224  C2* T   Y  10      -6.666  68.296  59.872  1.00  0.00           C  
ATOM  13225  C1* T   Y  10      -6.815  69.094  58.582  1.00  0.00           C  
ATOM  13226  N1  T   Y  10      -5.888  68.662  57.501  1.00  0.00           N  
ATOM  13227  C2  T   Y  10      -6.377  68.668  56.211  1.00  0.00           C  
ATOM  13228  O2  T   Y  10      -7.515  69.007  55.939  1.00  0.00           O  
ATOM  13229  N3  T   Y  10      -5.481  68.262  55.240  1.00  0.00           N  
ATOM  13230  C4  T   Y  10      -4.180  67.857  55.439  1.00  0.00           C  
ATOM  13231  O4  T   Y  10      -3.473  67.513  54.486  1.00  0.00           O  
ATOM  13232  C5  T   Y  10      -3.760  67.878  56.819  1.00  0.00           C  
ATOM  13233  C5M T   Y  10      -2.347  67.453  57.081  1.00  0.00           C  
ATOM  13234  C6  T   Y  10      -4.603  68.275  57.792  1.00  0.00           C  
ATOM  13245 H2A* T   Y  10      -5.673  67.860  59.977  1.00  0.00           H  
ATOM  13246 H2B* T   Y  10      -7.390  67.483  59.942  1.00  0.00           H  
ATOM  13247  P   G   Y  11      -9.268  67.970  61.228  1.00  0.00           P  
ATOM  13248  O1P G   Y  11     -10.434  68.165  62.112  1.00  0.00           O  
ATOM  13249  O2P G   Y  11      -8.402  66.807  61.541  1.00  0.00           O1-
ATOM  13250  C5* G   Y  11     -10.257  69.079  59.068  1.00  0.00           C  
ATOM  13251  O5* G   Y  11      -9.742  67.885  59.707  1.00  0.00           O  
ATOM  13252  C4* G   Y  11     -11.343  68.707  58.087  1.00  0.00           C  
ATOM  13253  O4* G   Y  11     -10.716  68.254  56.845  1.00  0.00           O  
ATOM  13254  C3* G   Y  11     -12.256  67.550  58.491  1.00  0.00           C  
ATOM  13255  O3* G   Y  11     -13.518  67.603  57.831  1.00  0.00           O  
ATOM  13256  C2* G   Y  11     -11.489  66.329  58.004  1.00  0.00           C  
ATOM  13257  C1* G   Y  11     -10.837  66.850  56.730  1.00  0.00           C  
ATOM  13258  N1  G   Y  11      -7.595  65.192  53.162  1.00  0.00           N  
ATOM  13259  C2  G   Y  11      -8.882  65.670  53.034  1.00  0.00           C  
ATOM  13260  N2  G   Y  11      -9.373  65.716  51.791  1.00  0.00           N  
ATOM  13261  N3  G   Y  11      -9.621  66.079  54.062  1.00  0.00           N  
ATOM  13262  C4  G   Y  11      -8.967  65.959  55.248  1.00  0.00           C  
ATOM  13263  C5  G   Y  11      -7.688  65.485  55.471  1.00  0.00           C  
ATOM  13264  C6  G   Y  11      -6.901  65.058  54.377  1.00  0.00           C  
ATOM  13265  O6  G   Y  11      -5.753  64.612  54.373  1.00  0.00           O  
ATOM  13266  N7  G   Y  11      -7.391  65.521  56.835  1.00  0.00           N  
ATOM  13267  C8  G   Y  11      -8.475  66.006  57.382  1.00  0.00           C  
ATOM  13268  N9  G   Y  11      -9.479  66.294  56.482  1.00  0.00           N  
ATOM  13278 H2A* G   Y  11     -10.755  66.004  58.740  1.00  0.00           H  
ATOM  13279 H2B* G   Y  11     -12.158  65.490  57.815  1.00  0.00           H  
ATOM  13280  P   C   Y  12     -14.397  66.049  57.763  1.00  0.00           P  
ATOM  13281  O1P C   Y  12     -15.850  66.316  57.800  1.00  0.00           O  
ATOM  13282  O2P C   Y  12     -13.902  65.029  58.719  1.00  0.00           O1-
ATOM  13283  C5* C   Y  12     -13.974  66.671  55.253  1.00  0.00           C  
ATOM  13284  O5* C   Y  12     -13.951  65.653  56.285  1.00  0.00           O  
ATOM  13285  C4* C   Y  12     -14.345  66.045  53.929  1.00  0.00           C  
ATOM  13286  O4* C   Y  12     -13.152  65.421  53.355  1.00  0.00           O  
ATOM  13287  C3* C   Y  12     -15.376  64.920  53.975  1.00  0.00           C  
ATOM  13288  O3* C   Y  12     -16.054  64.759  52.731  1.00  0.00           O  
ATOM  13289  C2* C   Y  12     -14.521  63.690  54.239  1.00  0.00           C  
ATOM  13290  C1* C   Y  12     -13.251  64.014  53.464  1.00  0.00           C  
ATOM  13291  N1  C   Y  12     -12.007  63.524  54.120  1.00  0.00           N  
ATOM  13292  C2  C   Y  12     -10.994  63.028  53.303  1.00  0.00           C  
ATOM  13293  O2  C   Y  12     -11.166  63.011  52.077  1.00  0.00           O  
ATOM  13294  N3  C   Y  12      -9.855  62.575  53.881  1.00  0.00           N  
ATOM  13295  C4  C   Y  12      -9.699  62.606  55.210  1.00  0.00           C  
ATOM  13296  N4  C   Y  12      -8.564  62.155  55.720  1.00  0.00           N  
ATOM  13297  C5  C   Y  12     -10.726  63.106  56.070  1.00  0.00           C  
ATOM  13298  C6  C   Y  12     -11.860  63.558  55.468  1.00  0.00           C  
ATOM  13299 HN4A C   Y  12      -8.417  62.166  56.740  1.00  0.00           H  
ATOM  13300 HN4B C   Y  12      -7.828  61.791  55.099  1.00  0.00           H  
ATOM  13308 H2A* C   Y  12     -14.334  63.557  55.303  1.00  0.00           H  
ATOM  13309 H2B* C   Y  12     -15.006  62.783  53.874  1.00  0.00           H  
ATOM  13310  P   G   Y  13     -16.813  63.175  52.470  1.00  0.00           P  
ATOM  13311  O1P G   Y  13     -18.022  63.337  51.639  1.00  0.00           O  
ATOM  13312  O2P G   Y  13     -16.984  62.395  53.719  1.00  0.00           O1-
ATOM  13313  C5* G   Y  13     -15.030  63.336  50.554  1.00  0.00           C  
ATOM  13314  O5* G   Y  13     -15.634  62.538  51.604  1.00  0.00           O  
ATOM  13315  C4* G   Y  13     -14.626  62.445  49.404  1.00  0.00           C  
ATOM  13316  O4* G   Y  13     -13.348  61.812  49.728  1.00  0.00           O  
ATOM  13317  C3* G   Y  13     -15.558  61.275  49.091  1.00  0.00           C  
ATOM  13318  O3* G   Y  13     -15.432  60.831  47.744  1.00  0.00           O  
ATOM  13319  C2* G   Y  13     -15.054  60.184  50.023  1.00  0.00           C  
ATOM  13320  C1* G   Y  13     -13.554  60.448  50.042  1.00  0.00           C  
ATOM  13321  N1  G   Y  13      -9.398  58.639  52.374  1.00  0.00           N  
ATOM  13322  C2  G   Y  13      -9.684  58.737  51.029  1.00  0.00           C  
ATOM  13323  N2  G   Y  13      -8.738  58.301  50.191  1.00  0.00           N  
ATOM  13324  N3  G   Y  13     -10.820  59.242  50.553  1.00  0.00           N  
ATOM  13325  C4  G   Y  13     -11.665  59.635  51.544  1.00  0.00           C  
ATOM  13326  C5  G   Y  13     -11.467  59.565  52.912  1.00  0.00           C  
ATOM  13327  C6  G   Y  13     -10.256  59.036  53.415  1.00  0.00           C  
ATOM  13328  O6  G   Y  13      -9.898  58.894  54.584  1.00  0.00           O  
ATOM  13329  N7  G   Y  13     -12.581  60.066  53.587  1.00  0.00           N  
ATOM  13330  C8  G   Y  13     -13.399  60.418  52.628  1.00  0.00           C  
ATOM  13331  N9  G   Y  13     -12.915  60.183  51.359  1.00  0.00           N  
ATOM  13341 H2A* G   Y  13     -15.501  60.272  51.014  1.00  0.00           H  
ATOM  13342 H2B* G   Y  13     -15.296  59.192  49.642  1.00  0.00           H  
ATOM  13343  P   C   Y  14     -16.001  59.163  47.444  1.00  0.00           P  
ATOM  13344  O1P C   Y  14     -16.538  59.077  46.071  1.00  0.00           O  
ATOM  13345  O2P C   Y  14     -16.868  58.616  48.515  1.00  0.00           O1-
ATOM  13346  C5* C   Y  14     -13.451  59.104  46.843  1.00  0.00           C  
ATOM  13347  O5* C   Y  14     -14.568  58.470  47.514  1.00  0.00           O  
ATOM  13348  C4* C   Y  14     -12.511  58.050  46.305  1.00  0.00           C  
ATOM  13349  O4* C   Y  14     -11.654  57.589  47.396  1.00  0.00           O  
ATOM  13350  C3* C   Y  14     -13.159  56.776  45.768  1.00  0.00           C  
ATOM  13351  O3* C   Y  14     -12.324  56.102  44.827  1.00  0.00           O  
ATOM  13352  C2* C   Y  14     -13.301  55.916  47.015  1.00  0.00           C  
ATOM  13353  C1* C   Y  14     -12.055  56.292  47.804  1.00  0.00           C  
ATOM  13354  N1  C   Y  14     -12.263  56.325  49.276  1.00  0.00           N  
ATOM  13355  C2  C   Y  14     -11.230  55.868  50.092  1.00  0.00           C  
ATOM  13356  O2  C   Y  14     -10.191  55.454  49.563  1.00  0.00           O  
ATOM  13357  N3  C   Y  14     -11.403  55.888  51.436  1.00  0.00           N  
ATOM  13358  C4  C   Y  14     -12.540  56.343  51.975  1.00  0.00           C  
ATOM  13359  N4  C   Y  14     -12.653  56.344  53.294  1.00  0.00           N  
ATOM  13360  C5  C   Y  14     -13.616  56.814  51.161  1.00  0.00           C  
ATOM  13361  C6  C   Y  14     -13.421  56.788  49.814  1.00  0.00           C  
ATOM  13362 HN4A C   Y  14     -13.517  56.689  53.738  1.00  0.00           H  
ATOM  13363 HN4B C   Y  14     -11.877  55.999  53.879  1.00  0.00           H  
ATOM  13371 H2A* C   Y  14     -14.218  56.151  47.555  1.00  0.00           H  
ATOM  13372 H2B* C   Y  14     -13.329  54.856  46.765  1.00  0.00           H  
ATOM  13373  P   A   Y  15     -12.723  54.404  44.627  1.00  0.00           P  
ATOM  13374  O1P A   Y  15     -12.425  54.031  43.229  1.00  0.00           O  
ATOM  13375  O2P A   Y  15     -14.056  54.005  45.135  1.00  0.00           O1-
ATOM  13376  C5* A   Y  15     -10.262  54.406  45.534  1.00  0.00           C  
ATOM  13377  O5* A   Y  15     -11.593  53.833  45.597  1.00  0.00           O  
ATOM  13378  C4* A   Y  15      -9.232  53.337  45.807  1.00  0.00           C  
ATOM  13379  O4* A   Y  15      -9.131  53.140  47.253  1.00  0.00           O  
ATOM  13380  C3* A   Y  15      -9.536  51.944  45.258  1.00  0.00           C  
ATOM  13381  O3* A   Y  15      -8.355  51.167  45.073  1.00  0.00           O  
ATOM  13382  C2* A   Y  15     -10.375  51.322  46.362  1.00  0.00           C  
ATOM  13383  C1* A   Y  15      -9.746  51.918  47.614  1.00  0.00           C  
ATOM  13384  N1  A   Y  15     -10.588  51.905  52.675  1.00  0.00           N  
ATOM  13385  C2  A   Y  15      -9.534  51.565  51.938  1.00  0.00           C  
ATOM  13386  N3  A   Y  15      -9.383  51.596  50.631  1.00  0.00           N  
ATOM  13387  C4  A   Y  15     -10.508  52.043  50.043  1.00  0.00           C  
ATOM  13388  C5  A   Y  15     -11.669  52.423  50.651  1.00  0.00           C  
ATOM  13389  C6  A   Y  15     -11.695  52.346  52.060  1.00  0.00           C  
ATOM  13390  N6  A   Y  15     -12.766  52.693  52.793  1.00  0.00           N  
ATOM  13391  N7  A   Y  15     -12.609  52.832  49.722  1.00  0.00           N  
ATOM  13392  C8  A   Y  15     -12.004  52.679  48.580  1.00  0.00           C  
ATOM  13393  N9  A   Y  15     -10.725  52.205  48.697  1.00  0.00           N  
ATOM  13394 HN6A A   Y  15     -12.731  52.617  53.819  1.00  0.00           H  
ATOM  13395 HN6B A   Y  15     -13.620  53.031  52.327  1.00  0.00           H  
ATOM  13403 H2A* A   Y  15     -11.426  51.589  46.260  1.00  0.00           H  
ATOM  13404 H2B* A   Y  15     -10.310  50.232  46.345  1.00  0.00           H  
ATOM  13405  P   G   Y  16      -8.548  49.394  45.069  1.00  0.00           P  
ATOM  13406  O1P G   Y  16      -7.525  48.786  44.198  1.00  0.00           O  
ATOM  13407  O2P G   Y  16      -9.952  48.996  44.800  1.00  0.00           O1-
ATOM  13408  C5* G   Y  16      -7.050  49.764  47.187  1.00  0.00           C  
ATOM  13409  O5* G   Y  16      -8.202  49.109  46.600  1.00  0.00           O  
ATOM  13410  C4* G   Y  16      -6.408  48.851  48.204  1.00  0.00           C  
ATOM  13411  O4* G   Y  16      -7.159  48.942  49.456  1.00  0.00           O  
ATOM  13412  C3* G   Y  16      -6.407  47.360  47.874  1.00  0.00           C  
ATOM  13413  O3* G   Y  16      -5.368  46.658  48.552  1.00  0.00           O  
ATOM  13414  C2* G   Y  16      -7.755  46.896  48.407  1.00  0.00           C  
ATOM  13415  C1* G   Y  16      -7.925  47.768  49.643  1.00  0.00           C  
ATOM  13416  N1  G   Y  16     -11.440  48.637  53.233  1.00  0.00           N  
ATOM  13417  C2  G   Y  16     -10.129  48.226  53.359  1.00  0.00           C  
ATOM  13418  N2  G   Y  16      -9.693  48.023  54.606  1.00  0.00           N  
ATOM  13419  N3  G   Y  16      -9.313  48.043  52.325  1.00  0.00           N  
ATOM  13420  C4  G   Y  16      -9.922  48.293  51.136  1.00  0.00           C  
ATOM  13421  C5  G   Y  16     -11.226  48.698  50.914  1.00  0.00           C  
ATOM  13422  C6  G   Y  16     -12.089  48.900  52.014  1.00  0.00           C  
ATOM  13423  O6  G   Y  16     -13.268  49.256  52.020  1.00  0.00           O  
ATOM  13424  N7  G   Y  16     -11.461  48.841  49.545  1.00  0.00           N  
ATOM  13425  C8  G   Y  16     -10.317  48.528  48.993  1.00  0.00           C  
ATOM  13426  N9  G   Y  16      -9.334  48.180  49.895  1.00  0.00           N  
ATOM  13436 H2A* G   Y  16      -8.546  47.054  47.675  1.00  0.00           H  
ATOM  13437 H2B* G   Y  16      -7.740  45.833  48.650  1.00  0.00           H  
ATOM  13438  P   C   Y  17      -5.631  44.896  48.711  1.00  0.00           P  
ATOM  13439  O1P C   Y  17      -4.323  44.211  48.686  1.00  0.00           O  
ATOM  13440  O2P C   Y  17      -6.666  44.352  47.798  1.00  0.00           O1-
ATOM  13441  C5* C   Y  17      -5.539  45.770  51.180  1.00  0.00           C  
ATOM  13442  O5* C   Y  17      -6.202  44.933  50.199  1.00  0.00           O  
ATOM  13443  C4* C   Y  17      -5.609  45.116  52.540  1.00  0.00           C  
ATOM  13444  O4* C   Y  17      -6.923  45.387  53.123  1.00  0.00           O  
ATOM  13445  C3* C   Y  17      -5.491  43.594  52.568  1.00  0.00           C  
ATOM  13446  O3* C   Y  17      -5.034  43.110  53.829  1.00  0.00           O  
ATOM  13447  C2* C   Y  17      -6.926  43.139  52.351  1.00  0.00           C  
ATOM  13448  C1* C   Y  17      -7.714  44.215  53.086  1.00  0.00           C  
ATOM  13449  N1  C   Y  17      -9.008  44.563  52.435  1.00  0.00           N  
ATOM  13450  C2  C   Y  17     -10.098  44.836  53.258  1.00  0.00           C  
ATOM  13451  O2  C   Y  17      -9.951  44.778  54.485  1.00  0.00           O  
ATOM  13452  N3  C   Y  17     -11.284  45.153  52.683  1.00  0.00           N  
ATOM  13453  C4  C   Y  17     -11.408  45.208  51.351  1.00  0.00           C
[truncated: 13,942 more chars]
